# Supplementary material for: The maintenance of oocytes in the mammalian ovary involves extreme protein longevity
Source: Nat Cell Biol. 2024 Jun 20;26(7):1124–38. doi: 10.1038/s41556-024-01442-7 (PMC11252011; doi:10.1038/s41556-024-01442-7)
Supplement: Supplementary file 4 — Supplementary Tables 1–13. [file 41556_2024_1442_MOESM4_ESM.xlsx]

## Sheet: column_descriptions_TableS1
column	description
single.Uniprot.IDs	Uniprot identifier of the first protein in a protein group
Protein.IDs	All Uniprot identifiers of the proteins in a protein group, semicolon-separated
Majority.protein.IDs	Uniprot identifiers of the proteins in a protein group that contain at least half of the peptides belonging to the respective protein group
gene_name	Common gene name of the first protein in a protein group
Protein_description	A brief description of the proteins in the protein group, Uniprot annotation, semicolon-separated
gene_name_long	A brief description of the gene corresponding to first protein in a protein group, MGI annotation
protNames	A brief description of the first protein in the protein group, Uniprot annotation
mean percent H	Inferred fraction of 13C6-lysine, mean value over biological replicates
sd percent H	Inferred fraction of 13C6-lysine, standard deviation over biological replicates
median percent H biorep1	Inferred fraction of 13C6-lysine, median value of the posterior distribution, biological replicate 1
median percent H biorep2	Inferred fraction of 13C6-lysine, median value of the posterior distribution, biological replicate 2
Intensity.H.Oocytes_Biorep1_Injrep1	MS Intensity of the heavy-labelled protein in oocytes, biological replicate 1, MS injection 1
Intensity.H.Oocytes_Biorep1_Injrep2	MS Intensity of the heavy-labelled protein in oocytes, biological replicate 1, MS injection 2
Intensity.H.Oocytes_Biorep1_Injrep3	MS Intensity of the heavy-labelled protein in oocytes, biological replicate 1, MS injection 3
Intensity.H.Oocytes_Biorep1_Injrep4	MS Intensity of the heavy-labelled protein in oocytes, biological replicate 1, MS injection 4
Intensity.H.Oocytes_Biorep2_Injrep1	MS Intensity of the heavy-labelled protein in oocytes, biological replicate 2, MS injection 1
Intensity.H.Oocytes_Biorep2_Injrep2	MS Intensity of the heavy-labelled protein in oocytes, biological replicate 2, MS injection 2
Intensity.H.Oocytes_Biorep2_Injrep3	MS Intensity of the heavy-labelled protein in oocytes, biological replicate 2, MS injection 3
Intensity.H.Oocytes_Biorep2_Injrep4	MS Intensity of the heavy-labelled protein in oocytes, biological replicate 2, MS injection 4
intensityH1_median	MS Intensity of the heavy-labelled protein in oocytes, median over biological replicate 1 technical replicates
intensityH2_median	MS Intensity of the heavy-labelled protein in oocytes, median over biological replicate 2 technical replicates
Intensity.L.Oocytes_Biorep1_Injrep1	MS Intensity of the light-labelled protein in oocytes, biological replicate 1, MS injection 1
Intensity.L.Oocytes_Biorep1_Injrep2	MS Intensity of the light-labelled protein in oocytes, biological replicate 1, MS injection 2
Intensity.L.Oocytes_Biorep1_Injrep3	MS Intensity of the light-labelled protein in oocytes, biological replicate 1, MS injection 3
Intensity.L.Oocytes_Biorep1_Injrep4	MS Intensity of the light-labelled protein in oocytes, biological replicate 1, MS injection 4
Intensity.L.Oocytes_Biorep2_Injrep1	MS Intensity of the light-labelled protein in oocytes, biological replicate 2, MS injection 1
Intensity.L.Oocytes_Biorep2_Injrep2	MS Intensity of the light-labelled protein in oocytes, biological replicate 2, MS injection 2
Intensity.L.Oocytes_Biorep2_Injrep3	MS Intensity of the light-labelled protein in oocytes, biological replicate 2, MS injection 3
Intensity.L.Oocytes_Biorep2_Injrep4	MS Intensity of the light-labelled protein in oocytes, biological replicate 2, MS injection 4
intensityL1_median	MS Intensity of the light-labelled protein in oocytes, median over biological replicate 1 technical replicates
intensityL2_median	MS Intensity of the light-labelled protein in oocytes, median over biological replicate 2 technical replicates

## Sheet: TableS1
single.Uniprot.IDs	Protein.IDs	Majority.protein.IDs.x	gene_name	Protein_description	gene_name_long	protNames	mean percent H	sd percent H	median percent H biorep1	median percent H biorep2	Intensity.H.Oocytes_Biorep1_Injrep1	Intensity.H.Oocytes_Biorep1_Injrep2	Intensity.H.Oocytes_Biorep1_Injrep3	Intensity.H.Oocytes_Biorep1_Injrep4	Intensity.H.Oocytes_Biorep2_Injrep1	Intensity.H.Oocytes_Biorep2_Injrep2	Intensity.H.Oocytes_Biorep2_Injrep3	Intensity.H.Oocytes_Biorep2_Injrep4	intensityH1_median	intensityH2_median	Intensity.L.Oocytes_Biorep1_Injrep1	Intensity.L.Oocytes_Biorep1_Injrep2	Intensity.L.Oocytes_Biorep1_Injrep3	Intensity.L.Oocytes_Biorep1_Injrep4	Intensity.L.Oocytes_Biorep2_Injrep1	Intensity.L.Oocytes_Biorep2_Injrep2	Intensity.L.Oocytes_Biorep2_Injrep3	Intensity.L.Oocytes_Biorep2_Injrep4	intensityL1_median	intensityL2_median
A0A0B4J1G0	A0A0B4J1G0	A0A0B4J1G0	Fcgr4	Low affinity immunoglobulin gamma Fc region receptor IV	Fc receptor, IgG, low affinity IV		NA	NA	NA	NA	0	0	0	0	0	0	0	0	0	0	0	0	0	0	0	0	0	0	0	0
A0A1W2P884	A0A1W2P884	A0A1W2P884	NA	NA	NA		NA	NA	NA	NA	0	0	0	0	40724000	0	0	0	0	0	0	0	0	0	0	0	0	0	0	0
A0JNU3	A0JNU3	A0JNU3	Aspg	60 kDa lysophospholipase	asparaginase	60 kDa lysophospholipase;L-asparaginase;Platelet-activating factor acetylhydrolase	NA	NA	NA	NA	0	0	0	0	0	0	0	0	0	0	0	0	0	0	0	0	0	0	0	0
A1IGU4	A1IGU4-2;A1IGU4	A1IGU4-2;A1IGU4	Arhgef37	Rho guanine nucleotide exchange factor 37;Isoform 2 of Rho guanine nucleotide exchange factor 37	Rho guanine nucleotide exchange factor (GEF) 37	Rho guanine nucleotide exchange factor 37	NA	NA	NA	NA	0	0	0	0	0	0	0	0	0	0	0	0	0	0	0	0	0	0	0	0
A1L314	A1L314	A1L314	Mpeg1	Macrophage-expressed gene 1 protein	macrophage expressed gene 1	Macrophage-expressed gene 1 protein	NA	NA	NA	NA	0	0	0	0	0	0	0	0	0	0	0	0	0	0	0	0	0	0	0	0
A1Y9I9	A1Y9I9	A1Y9I9	Tomt	Transmembrane O-methyltransferase homolog	transmembrane O-methyltransferase	Transmembrane O-methyltransferase	NA	NA	NA	NA	0	0	0	0	0	0	0	0	0	0	0	0	0	0	0	0	0	0	0	0
A2A591	A2A591;Q9D638	A2A591;Q9D638	Krtap3-1	Keratin-associated protein 3-1	keratin associated protein 3-1	Keratin-associated protein 3-1;Keratin-associated protein 3-2	NA	NA	NA	NA	0	0	0	0	0	0	0	0	0	0	0	0	0	0	0	0	0	0	0	0
A2A5X5	A2A5X5	A2A5X5	Krtap16-1	Keratin-associated protein 16-1	keratin associated protein 16-1	Keratin-associated protein 16-1	NA	NA	NA	NA	0	0	0	0	0	0	0	0	0	0	0	0	0	0	0	0	0	0	0	0
A2A699	A2A699;A2A699-2	A2A699;A2A699-2	Fam171a2	Protein FAM171A2;Isoform 2 of Protein FAM171A2	family with sequence similarity 171, member A2	Protein FAM171A2	NA	NA	NA	NA	0	0	0	0	0	0	0	0	0	0	0	0	0	0	0	0	0	0	0	0
A2A6T1	A2A6T1	A2A6T1	Cdr2l	Cerebellar degeneration-related protein 2-like	cerebellar degeneration-related protein 2-like	Cerebellar degeneration-related protein 2-like	NA	NA	NA	NA	0	0	0	0	0	0	0	0	0	0	0	0	0	0	0	0	0	0	0	0
A2A791	A2A791;A2A791-2	A2A791;A2A791-2	Zmym4	Zinc finger MYM-type protein 4;Isoform 2 of Zinc finger MYM-type protein 4	zinc finger, MYM-type 4	Zinc finger MYM-type protein 4	NA	NA	NA	NA	0	0	0	0	0	0	0	0	0	0	0	0	0	0	0	0	0	0	0	0
A2A7S8	A2A7S8-2;A2A7S8;A2A7S8-4;A2A7S8-3	A2A7S8-2;A2A7S8;A2A7S8-4;A2A7S8-3	Kiaa1522	Uncharacterized protein KIAA1522;Isoform 2 of Uncharacterized protein KIAA1522;Isoform 3 of Uncharacterized protein KIAA1522;Isoform 4 of Uncharacterized protein KIAA1522	NA	Uncharacterized protein KIAA1522	NA	NA	NA	NA	0	0	0	0	0	0	0	0	0	0	0	0	0	0	0	0	0	0	0	0
A2A863	A2A863-2;A2A863-3;A2A863	A2A863-2;A2A863-3;A2A863	Itgb4	Integrin beta-4;Isoform 2 of Integrin beta-4;Isoform 3 of Integrin beta-4	integrin beta 4	Integrin beta-4	NA	NA	NA	NA	0	0	0	0	0	0	0	0	0	0	0	0	0	0	0	0	0	0	0	0
A2A891	A2A891-5;A2A891-2;A2A891;A2A891-4;A2A891-3	A2A891-5;A2A891-2;A2A891;A2A891-4;A2A891-3	Camta1	Calmodulin-binding transcription activator 1;Isoform 2 of Calmodulin-binding transcription activator 1;Isoform 3 of Calmodulin-binding transcription activator 1;Isoform 4 of Calmodulin-binding transcription activator 1;Isoform 5 of Calmodulin-binding transcription activator 1	calmodulin binding transcription activator 1	Calmodulin-binding transcription activator 1	NA	NA	NA	NA	0	0	0	0	0	0	0	0	0	0	0	0	0	0	0	0	0	0	0	0
A2A9C3	A2A9C3-2;A2A9C3	A2A9C3-2;A2A9C3	Szt2	KICSTOR complex protein SZT2;Isoform 2 of KICSTOR complex protein SZT2	SZT2 subunit of KICSTOR complex	Protein SZT2	NA	NA	NA	NA	0	0	0	28919000	0	0	0	0	0	0	3369700	0	0	0	0	0	0	0	0	0
A2A9Q0	A2A9Q0	A2A9Q0	Fndc10	Fibronectin type III domain-containing protein 10	fibronectin type III domain containing 10	Fibronectin type-III domain-containing transmembrane protein C1orf233 homolog	NA	NA	NA	NA	0	0	0	0	0	0	0	0	0	0	0	0	0	0	0	0	0	0	0	0
A2AA28	A2AA28	A2AA28	Mettl23	Methyltransferase-like protein 23	methyltransferase like 23	Methyltransferase-like protein 23	NA	NA	NA	NA	0	0	0	0	0	0	0	0	0	0	0	0	0	0	0	0	0	0	0	0
A2AAX3	A2AAX3;A2AAX3-3;A2AAX3-2	A2AAX3	Klhl15	Kelch-like protein 15;Isoform 2 of Kelch-like protein 15;Isoform 3 of Kelch-like protein 15	kelch-like 15		NA	NA	NA	NA	0	0	0	0	0	0	0	0	0	0	0	0	0	0	0	0	0	0	0	0
A2AAY5	A2AAY5	A2AAY5	Sh3pxd2b	SH3 and PX domain-containing protein 2B	SH3 and PX domains 2B	SH3 and PX domain-containing protein 2B	NA	NA	NA	NA	0	0	0	0	0	0	0	0	0	0	0	0	0	0	0	0	0	0	0	0
A2ADF7	A2ADF7;A2ADF7-2	A2ADF7;A2ADF7-2	Slc25a34	Solute carrier family 25 member 34;Isoform 2 of Solute carrier family 25 member 34	solute carrier family 25, member 34	Solute carrier family 25 member 34	NA	NA	NA	NA	0	0	0	0	0	0	0	0	0	0	0	0	0	0	0	0	0	0	0	0
A2AE42	A2AE42	A2AE42	Cyb561d1	Cytochrome b561 domain-containing protein 1	cytochrome b-561 domain containing 1	Cytochrome b561 domain-containing protein 1	NA	NA	NA	NA	0	0	0	0	0	0	0	0	0	0	0	0	0	0	0	0	0	0	0	0
A2AED3	A2AED3;A2AED3-4	A2AED3;A2AED3-4	Fndc7	Fibronectin type III domain-containing protein 7;Isoform 2 of Fibronectin type III domain-containing protein 7;Isoform 3 of Fibronectin type III domain-containing protein 7	fibronectin type III domain containing 7	Fibronectin type III domain-containing protein 7	NA	NA	NA	NA	0	0	0	0	0	0	0	0	0	0	0	0	0	0	0	0	0	0	0	0
A2AEV7	A2AEV7	A2AEV7	Ccdc120	Coiled-coil domain-containing protein 120	coiled-coil domain containing 120		NA	NA	NA	NA	0	0	0	0	0	0	0	0	0	0	0	0	0	0	0	0	0	0	0	0
A2AFS3	A2AFS3	A2AFS3	Kiaa1324	UPF0577 protein KIAA1324;Isoform 2 of UPF0577 protein KIAA1324;Isoform 3 of UPF0577 protein KIAA1324	NA	UPF0577 protein KIAA1324	NA	NA	NA	NA	0	0	0	0	0	0	0	0	0	0	0	0	0	0	0	0	0	0	0	0
A2AFS3	A2AFS3-2;A2AFS3-3	A2AFS3-2;A2AFS3-3	Kiaa1324	UPF0577 protein KIAA1324;Isoform 2 of UPF0577 protein KIAA1324;Isoform 3 of UPF0577 protein KIAA1324	NA	UPF0577 protein KIAA1324	NA	NA	NA	NA	0	0	0	0	0	0	0	0	0	0	0	0	0	0	0	0	0	0	0	0
A2AGL3	A2AGL3-2;A2AGL3	A2AGL3-2;A2AGL3	Ryr3	Ryanodine receptor 3;Isoform 2 of Ryanodine receptor 3	ryanodine receptor 3	Ryanodine receptor 3	NA	NA	NA	NA	0	0	0	11468000	0	0	0	32214000	0	0	96606000	41548000	0	9645900	47503000	0	0	8612300	25596950	4306150
A2AGX3	A2AGX3	A2AGX3	Prdm11	PR domain-containing protein 11	PR domain containing 11	PR domain-containing protein 11	NA	NA	NA	NA	0	0	0	0	0	0	0	0	0	0	0	0	0	0	0	0	0	0	0	0
A2AJ88	A2AJ88-2;A2AJ88	A2AJ88-2;A2AJ88	Pnpla7	Patatin-like phospholipase domain-containing protein 7;Isoform 2 of Patatin-like phospholipase domain-containing protein 7;Isoform 3 of Patatin-like phospholipase domain-containing protein 7	patatin-like phospholipase domain containing 7	Patatin-like phospholipase domain-containing protein 7	NA	NA	NA	NA	0	0	0	0	0	0	0	0	0	0	0	0	0	0	0	0	0	0	0	0
A2AJB2	A2AJB2	A2AJB2	Tmem141	Transmembrane protein 141	transmembrane protein 141	Transmembrane protein 141	NA	NA	NA	NA	0	0	0	0	0	0	0	0	0	0	0	0	0	0	0	0	0	0	0	0
A2AJK6	A2AJK6;A2AJK6-3;A2AJK6-2	A2AJK6;A2AJK6-3	Chd7	Chromodomain-helicase-DNA-binding protein 7;Isoform 2 of Chromodomain-helicase-DNA-binding protein 7;Isoform 3 of Chromodomain-helicase-DNA-binding protein 7	chromodomain helicase DNA binding protein 7	Chromodomain-helicase-DNA-binding protein 7	NA	NA	NA	NA	0	0	0	39852000	0	0	0	38778000	0	0	35021000	35737000	10712000	35001000	12352000	38985000	36036000	68039000	35011000	37510500
A2AJL3	A2AJL3;A2AJL3-2	A2AJL3;A2AJL3-2	Fggy	FGGY carbohydrate kinase domain-containing protein;Isoform 2 of FGGY carbohydrate kinase domain-containing protein	FGGY carbohydrate kinase domain containing	FGGY carbohydrate kinase domain-containing protein	NA	NA	NA	NA	0	0	0	0	0	0	0	0	0	0	0	0	0	0	0	0	0	0	0	0
A2AJQ3	A2AJQ3-2;A2AJQ3	A2AJQ3-2;A2AJQ3	Dpy19l4	Probable C-mannosyltransferase DPY19L4;Isoform 2 of Probable C-mannosyltransferase DPY19L4	dpy-19-like 4 (C. elegans)	Probable C-mannosyltransferase DPY19L4	NA	NA	NA	NA	0	0	0	0	0	0	0	0	0	0	0	0	0	0	0	0	0	0	0	0
A2AKM2	A2AKM2-2;A2AKM2	A2AKM2-2;A2AKM2	Hacd4	Very-long-chain (3R)-3-hydroxyacyl-CoA dehydratase 4;Isoform 2 of Very-long-chain (3R)-3-hydroxyacyl-CoA dehydratase 4	3-hydroxyacyl-CoA dehydratase 4	Very-long-chain (3R)-3-hydroxyacyl-CoA dehydratase 4	NA	NA	NA	NA	0	0	0	0	0	0	0	0	0	0	0	0	0	0	0	0	0	0	0	0
A2AKQ0	A2AKQ0-2;A2AKQ0	A2AKQ0-2;A2AKQ0	Slc35d1	UDP-glucuronic acid/UDP-N-acetylgalactosamine transporter;Isoform 2 of UDP-glucuronic acid/UDP-N-acetylgalactosamine transporter	solute carrier family 35 (UDP-glucuronic acid/UDP-N-acetylgalactosamine dual transporter), member D1		NA	NA	NA	NA	0	0	0	0	0	0	0	0	0	0	0	0	0	0	0	0	0	0	0	0
A2ALK8	A2ALK8	A2ALK8	Ptpn3	Tyrosine-protein phosphatase non-receptor type 3	protein tyrosine phosphatase, non-receptor type 3	Tyrosine-protein phosphatase non-receptor type 3	NA	NA	NA	NA	0	0	0	0	0	0	0	0	0	0	0	0	0	0	0	0	0	0	0	0
A2ALS5	A2ALS5;A2ALS5-4;A2ALS5-3;A2ALS5-2	A2ALS5;A2ALS5-4;A2ALS5-3;A2ALS5-2	Rap1gap	Rap1 GTPase-activating protein 1;Isoform 2 of Rap1 GTPase-activating protein 1;Isoform 3 of Rap1 GTPase-activating protein 1;Isoform 4 of Rap1 GTPase-activating protein 1	Rap1 GTPase-activating protein	Rap1 GTPase-activating protein 1	NA	NA	NA	NA	0	0	17756000	0	0	0	0	0	0	0	0	0	57467000	0	0	0	0	0	0	0
A2AMM0	A2AMM0	A2AMM0	Cavin4	Caveolae-associated protein 4	caveolae associated 4	Muscle-related coiled-coil protein	NA	NA	NA	NA	0	0	0	0	0	0	0	0	0	0	0	0	0	0	0	0	0	0	0	0
A2AN08	A2AN08-5	A2AN08-5	Ubr4	E3 ubiquitin-protein ligase UBR4;Isoform 2 of E3 ubiquitin-protein ligase UBR4;Isoform 3 of E3 ubiquitin-protein ligase UBR4;Isoform 4 of E3 ubiquitin-protein ligase UBR4;Isoform 5 of E3 ubiquitin-protein ligase UBR4	ubiquitin protein ligase E3 component n-recognin 4	E3 ubiquitin-protein ligase UBR4	NA	NA	NA	NA	0	0	0	0	0	0	0	0	0	0	0	0	0	0	0	0	0	0	0	0
A2APV2	A2APV2-3	A2APV2-3	Fmnl2	Formin-like protein 2;Isoform 2 of Formin-like protein 2;Isoform 3 of Formin-like protein 2	formin-like 2	Formin-like protein 2	NA	NA	NA	NA	0	0	0	0	0	0	0	0	0	0	0	0	0	0	0	0	0	0	0	0
A2AQW0	A2AQW0	A2AQW0	Map3k15	Mitogen-activated protein kinase kinase kinase 15	mitogen-activated protein kinase kinase kinase 15	Mitogen-activated protein kinase kinase kinase 15	NA	NA	NA	NA	0	0	0	0	0	0	0	0	0	0	0	0	0	0	0	0	0	0	0	0
A2ARA8	A2ARA8;A2ARA8-2	A2ARA8	Itga8	Integrin alpha-8;Isoform 2 of Integrin alpha-8	integrin alpha 8	Integrin alpha-8;Integrin alpha-8 heavy chain;Integrin alpha-8 light chain	NA	NA	NA	NA	0	0	0	0	0	0	0	0	0	0	0	0	0	0	0	0	0	0	0	0
A2ARI4	A2ARI4-2;A2ARI4	A2ARI4-2;A2ARI4	Lgr4	Leucine-rich repeat-containing G-protein coupled receptor 4;Isoform 2 of Leucine-rich repeat-containing G-protein coupled receptor 4	leucine-rich repeat-containing G protein-coupled receptor 4	Leucine-rich repeat-containing G-protein coupled receptor 4	NA	NA	NA	NA	0	0	0	0	0	0	0	0	0	0	0	0	0	0	0	0	0	0	0	0
A2ARS0	A2ARS0	A2ARS0	Ankrd63	Ankyrin repeat domain-containing protein 63	ankyrin repeat domain 63	Ankyrin repeat domain-containing protein 63	NA	NA	NA	NA	0	0	0	0	0	0	0	0	0	0	0	0	0	0	0	0	0	0	0	0
A2AS55	A2AS55;A2AS55-2	A2AS55;A2AS55-2	Ankrd16	Ankyrin repeat domain-containing protein 16;Isoform 2 of Ankyrin repeat domain-containing protein 16	ankyrin repeat domain 16	Ankyrin repeat domain-containing protein 16	NA	NA	NA	NA	0	0	0	0	0	0	0	0	0	0	0	0	0	0	0	0	0	0	0	0
A2ASS6	A2ASS6-3	A2ASS6-3	Ttn	Titin;Isoform 2 of Titin;Isoform 3 of Titin	titin	Titin	NA	NA	NA	NA	0	0	0	0	0	0	0	0	0	0	0	0	0	0	0	0	0	0	0	0
A2AUC9	A2AUC9	A2AUC9	Klhl41	Kelch-like protein 41	kelch-like 41	Kelch-like protein 41	NA	NA	NA	NA	0	0	0	0	0	0	0	0	0	0	0	0	0	0	0	0	0	0	0	0
A2AUY4	A2AUY4	A2AUY4	NA	NA	NA		NA	NA	NA	NA	0	0	0	0	0	0	0	0	0	0	0	0	0	0	0	0	0	0	0	0
A2AUY4	A2AUY4-2	A2AUY4-2	NA	NA	NA		NA	NA	NA	NA	0	0	0	0	0	0	0	0	0	0	0	0	0	0	0	0	0	0	0	0
A2AVZ9	A2AVZ9-2;A2AVZ9	A2AVZ9-2;A2AVZ9	Slc43a3	Solute carrier family 43 member 3;Isoform 2 of Solute carrier family 43 member 3	solute carrier family 43, member 3	Solute carrier family 43 member 3	NA	NA	NA	NA	0	0	0	0	0	0	0	0	0	0	0	0	0	0	0	0	0	0	0	0
A2BGH0	A2BGH0-2;A2BGH0	A2BGH0-2;A2BGH0	Bpifb4	BPI fold-containing family B member 4;Isoform 2 of BPI fold-containing family B member 4	BPI fold containing family B, member 4	BPI fold-containing family B member 4	NA	NA	NA	NA	0	0	0	0	0	0	0	0	0	0	0	0	0	0	0	0	0	0	0	0
A2BH40	A2BH40-4;A2BH40-2	A2BH40-4;A2BH40-2	Arid1a	AT-rich interactive domain-containing protein 1A;Isoform 2 of AT-rich interactive domain-containing protein 1A;Isoform 3 of AT-rich interactive domain-containing protein 1A;Isoform 4 of AT-rich interactive domain-containing protein 1A	AT rich interactive domain 1A (SWI-like)	AT-rich interactive domain-containing protein 1A	NA	NA	NA	NA	0	0	0	0	0	0	0	0	0	0	0	0	0	0	0	0	0	0	0	0
A2BIM8	A2BIM8;P11588;P02762;P04938;B5X0G2;Q5FW60	A2BIM8;P11588;P02762;P04938;B5X0G2	Mup18	Major urinary protein 18	major urinary protein 18	Major urinary protein 1;Major urinary protein 6;Major urinary proteins 11 and 8;Major urinary protein 17	NA	NA	NA	NA	0	0	0	0	0	0	0	0	0	0	0	0	0	0	0	0	0	0	0	0
A2CE44	A2CE44	A2CE44	Zxdb	Zinc finger X-linked protein ZXDB	zinc finger, X-linked, duplicated B	Zinc finger X-linked protein ZXDB	NA	NA	NA	NA	0	0	0	0	0	0	0	0	0	0	0	0	0	0	0	0	0	0	0	0
A2CG49	A2CG49-4	A2CG49-4	Kalrn	Kalirin;Isoform 2 of Kalirin;Isoform 3 of Kalirin;Isoform 4 of Kalirin;Isoform 5 of Kalirin;Isoform 6 of Kalirin;Isoform 7 of Kalirin;Isoform 8 of Kalirin;Isoform 9 of Kalirin;Isoform 10 of Kalirin	kalirin, RhoGEF kinase	Kalirin	NA	NA	NA	NA	0	0	0	0	0	0	0	0	0	0	0	0	0	0	0	0	0	0	0	0
A2RST1	A2RST1	A2RST1	NA	NA	NA		NA	NA	NA	NA	0	0	0	0	0	0	0	0	0	0	0	0	0	0	0	0	0	0	0	0
A2RSY1	A2RSY1-2;A2RSY1;A2RSY1-3	A2RSY1-2;A2RSY1;A2RSY1-3	Kansl3	KAT8 regulatory NSL complex subunit 3;Isoform 2 of KAT8 regulatory NSL complex subunit 3;Isoform 3 of KAT8 regulatory NSL complex subunit 3	KAT8 regulatory NSL complex subunit 3	KAT8 regulatory NSL complex subunit 3	NA	NA	NA	NA	0	0	0	0	0	0	0	0	0	0	0	0	0	0	0	0	0	0	0	0
A2RSY6	A2RSY6;A2RSY6-2;A2RSY6-3;A2RSY6-4	A2RSY6;A2RSY6-2	Trmt1l	TRMT1-like protein;Isoform 2 of TRMT1-like protein;Isoform 3 of TRMT1-like protein;Isoform 4 of TRMT1-like protein	tRNA methyltransferase 1 like	TRMT1-like protein	NA	NA	NA	NA	0	0	0	0	0	0	0	0	0	0	0	0	0	0	0	0	0	0	0	0
A2RT62	A2RT62	A2RT62	Fbxl16	F-box/LRR-repeat protein 16	F-box and leucine-rich repeat protein 16	F-box/LRR-repeat protein 16	NA	NA	NA	NA	0	0	0	0	0	0	0	0	0	0	0	0	0	0	0	0	0	0	0	0
A3KG59	A3KG59;A3KG59-2	A3KG59;A3KG59-2	Pm20d2	Peptidase M20 domain-containing protein 2;Isoform 2 of Peptidase M20 domain-containing protein 2	peptidase M20 domain containing 2	Peptidase M20 domain-containing protein 2	NA	NA	NA	NA	29422000	0	0	0	0	0	0	0	0	0	148550000	0	0	0	0	0	0	0	0	0
A3KGA4	A3KGA4	A3KGA4	Tceal7	Transcription elongation factor A protein-like 7	transcription elongation factor A (SII)-like 7	Transcription elongation factor A protein-like 7	NA	NA	NA	NA	0	0	0	0	0	0	0	0	0	0	0	0	0	0	0	0	0	0	0	0
A3KGF9	A3KGF9	A3KGF9	Ccdc9b	Coiled-coil domain-containing protein 9B	coiled-coil domain containing 9B	Uncharacterized protein C15orf52 homolog	NA	NA	NA	NA	0	0	0	0	0	0	0	0	0	0	0	0	0	0	0	0	0	0	0	0
A4Q9E5	A4Q9E5-3;A4Q9E5	A4Q9E5-3;A4Q9E5	Ttll3	Tubulin monoglycylase TTLL3;Isoform 2 of Tubulin monoglycylase TTLL3;Isoform 3 of Tubulin monoglycylase TTLL3	tubulin tyrosine ligase-like family, member 3	Tubulin monoglycylase TTLL3	NA	NA	NA	NA	0	0	0	0	0	0	0	0	0	0	0	0	0	0	0	0	0	0	0	0
A4Q9F6	A4Q9F6	A4Q9F6	Ttll13	Tubulin polyglutamylase TTLL13	tubulin tyrosine ligase-like family, member 13	Tubulin polyglutamylase TTLL13	NA	NA	NA	NA	0	0	0	0	0	0	0	0	0	0	0	0	0	0	0	0	0	0	0	0
A6BLY7	A6BLY7	A6BLY7	Krt28	Keratin, type I cytoskeletal 28	keratin 28	Keratin, type I cytoskeletal 28	NA	NA	NA	NA	0	0	0	0	0	0	0	0	0	0	0	0	0	0	0	0	0	0	0	0
A6H5X4	A6H5X4-3;A6H5X4;A6H5X4-2	A6H5X4-3;A6H5X4;A6H5X4-2	Phf11	PHD finger protein 11;Isoform 2 of PHD finger protein 11;Isoform 3 of PHD finger protein 11	NA	PHD finger protein 11	NA	NA	NA	NA	0	0	0	0	0	0	0	0	0	0	0	0	0	0	0	0	0	0	0	0
A6H687	A6H687	A6H687	Sac3d1	SAC3 domain-containing protein 1	SAC3 domain containing 1	SAC3 domain-containing protein 1	NA	NA	NA	NA	0	0	0	0	0	0	0	0	0	0	0	0	0	0	0	0	0	0	0	0
A6H6A9	A6H6A9-2	A6H6A9-2	Rabgap1l	Rab GTPase-activating protein 1-like;Isoform 2 of Rab GTPase-activating protein 1-like;Isoform 3 of Rab GTPase-activating protein 1-like;Isoform 4 of Rab GTPase-activating protein 1-like	RAB GTPase activating protein 1-like	Rab GTPase-activating protein 1-like	NA	NA	NA	NA	0	0	0	0	0	0	0	0	0	0	0	0	0	0	0	0	0	0	0	0
A6H6E2	A6H6E2;A6H6E2-2	A6H6E2	Mmrn2	Multimerin-2;Isoform 2 of Multimerin-2	multimerin 2	Multimerin-2	NA	NA	NA	NA	142060000	0	0	0	0	0	0	67253000	0	0	0	0	48187000	578650000	102110000	726470000	492840000	339920000	24093500	416380000
A6H6E9	A6H6E9	A6H6E9	Ttc23l	Tetratricopeptide repeat protein 23-like	tetratricopeptide repeat domain 23-like	Tetratricopeptide repeat protein 23-like	NA	NA	NA	NA	0	0	0	0	0	0	0	0	0	0	0	0	0	0	0	0	0	0	0	0
A6H8H2	A6H8H2	A6H8H2	Dennd4c	DENN domain-containing protein 4C;Isoform 2 of DENN domain-containing protein 4C	DENN/MADD domain containing 4C	DENN domain-containing protein 4C	NA	NA	NA	NA	0	0	0	0	0	0	0	0	0	0	0	0	0	0	0	0	0	0	0	0
A6PWV5	A6PWV5	A6PWV5	Arid3c	AT-rich interactive domain-containing protein 3C	AT rich interactive domain 3C (BRIGHT-like)	AT-rich interactive domain-containing protein 3C	NA	NA	NA	NA	0	0	0	0	0	0	0	0	0	0	0	0	0	0	0	0	0	0	0	0
A7MCT6	A7MCT6;A7MCT6-2	A7MCT6;A7MCT6-2	Etnk2	Ethanolamine kinase 2;Isoform 2 of Ethanolamine kinase 2	ethanolamine kinase 2	Ethanolamine kinase 2	NA	NA	NA	NA	0	0	0	0	0	0	0	0	0	0	0	0	0	0	0	0	0	0	0	0
A8Y5H7	A8Y5H7;A8Y5H7-2;A8Y5H7-3	A8Y5H7;A8Y5H7-2;A8Y5H7-3	Sec14l1	SEC14-like protein 1;Isoform 2 of SEC14-like protein 1;Isoform 3 of SEC14-like protein 1	SEC14-like lipid binding 1		NA	NA	NA	NA	0	0	0	0	0	0	0	0	0	0	0	0	0	0	0	0	0	0	0	0
A9JSM3	A9JSM3	A9JSM3	Tmem238	Transmembrane protein 238	transmembrane protein 238	Transmembrane protein 238	NA	NA	NA	NA	0	0	0	0	0	0	0	0	0	0	0	0	0	0	0	0	0	0	0	0
B0V2N1	B0V2N1-4;B0V2N1-3	B0V2N1-4;B0V2N1-3	Ptprs	Receptor-type tyrosine-protein phosphatase S;Isoform 2 of Receptor-type tyrosine-protein phosphatase S;Isoform 3 of Receptor-type tyrosine-protein phosphatase S;Isoform 4 of Receptor-type tyrosine-protein phosphatase S;Isoform 5 of Receptor-type tyrosine-protein phosphatase S;Isoform 6 of Receptor-type tyrosine-protein phosphatase S	protein tyrosine phosphatase, receptor type, S	Receptor-type tyrosine-protein phosphatase S	NA	NA	NA	NA	0	0	0	0	0	0	0	0	0	0	0	0	0	0	0	0	0	0	0	0
B1AQ75	B1AQ75	B1AQ75	Krt36	Keratin, type I cuticular Ha6	keratin 36	Keratin, type I cuticular Ha6	NA	NA	NA	NA	0	0	0	0	0	0	0	0	0	0	0	0	0	0	0	0	0	0	0	0
B1AR13	B1AR13	B1AR13	Cisd3	CDGSH iron-sulfur domain-containing protein 3, mitochondrial	CDGSH iron sulfur domain 3	CDGSH iron-sulfur domain-containing protein 3, mitochondrial	NA	NA	NA	NA	0	0	0	0	0	0	0	0	0	0	0	0	0	0	0	0	0	0	0	0
B1ARW8	B1ARW8	B1ARW8		Uncharacterized protein C1orf122 homolog	NA	Uncharacterized protein C1orf122 homolog	NA	NA	NA	NA	0	0	0	0	0	0	0	0	0	0	0	0	0	0	0	0	0	0	0	0
B1AS29	B1AS29	B1AS29	Grik3	Glutamate receptor ionotropic, kainate 3	glutamate receptor, ionotropic, kainate 3	Glutamate receptor ionotropic, kainate 3	NA	NA	NA	NA	0	0	0	0	0	0	0	0	0	0	0	0	0	0	0	0	0	0	0	0
B1AVD1	B1AVD1	B1AVD1	Xpnpep2	Xaa-Pro aminopeptidase 2	X-prolyl aminopeptidase (aminopeptidase P) 2, membrane-bound		NA	NA	NA	NA	0	0	0	0	0	0	0	0	0	0	0	0	0	0	0	0	0	0	0	0
B1AWL2	B1AWL2	B1AWL2	Znf462	Zinc finger protein 462	NA		NA	NA	NA	NA	0	0	0	0	0	0	0	0	0	0	0	0	0	0	0	0	0	0	0	0
B1AX39	B1AX39;B1AX39-3	B1AX39	Zcchc7	Zinc finger CCHC domain-containing protein 7;Isoform 2 of Zinc finger CCHC domain-containing protein 7	zinc finger, CCHC domain containing 7	Zinc finger CCHC domain-containing protein 7	NA	NA	NA	NA	0	0	0	0	0	0	0	0	0	0	0	0	0	0	0	0	0	0	0	0
B1AXH1	B1AXH1	B1AXH1	Nhsl2	NHS-like protein 2	NHS-like 2	NHS-like protein 2	NA	NA	NA	NA	0	90156000	0	0	0	0	0	0	0	0	0	0	0	0	0	0	0	0	0	0
B1AZP2	B1AZP2-2	B1AZP2-2	Dlgap4	Disks large-associated protein 4;Isoform 2 of Disks large-associated protein 4;Isoform 3 of Disks large-associated protein 4	DLG associated protein 4	Disks large-associated protein 4	NA	NA	NA	NA	0	0	0	0	0	0	0	0	0	0	0	0	0	0	0	0	0	0	0	0
B1AZP2	B1AZP2-3	B1AZP2-3	Dlgap4	Disks large-associated protein 4;Isoform 2 of Disks large-associated protein 4;Isoform 3 of Disks large-associated protein 4	DLG associated protein 4	Disks large-associated protein 4	NA	NA	NA	NA	0	0	0	0	0	0	0	0	0	0	0	0	0	0	0	0	0	0	0	0
B1B0V2	B1B0V2-2	B1B0V2-2	NA	NA	NA		NA	NA	NA	NA	0	0	0	0	0	0	0	0	0	0	0	0	0	0	0	0	0	0	0	0
B2B9E1	B2B9E1	B2B9E1	Triqk	Triple QxxK/R motif-containing protein	triple QxxK/R motif containing	Triple QxxK/R motif-containing protein	NA	NA	NA	NA	0	0	0	0	0	0	0	0	0	0	0	0	0	0	0	0	0	0	0	0
B2RRE4	B2RRE4	B2RRE4	Znf518b	Zinc finger protein 518B	NA	Zinc finger protein 518B	NA	NA	NA	NA	0	20872000	0	0	0	0	0	0	0	0	0	0	0	0	0	0	0	0	0	0
B2RSH2	B2RSH2	B2RSH2	Gnai1	Guanine nucleotide-binding protein G(i) subunit alpha-1	guanine nucleotide binding protein (G protein), alpha inhibiting 1	Guanine nucleotide-binding protein G(i) subunit alpha-1	NA	NA	NA	NA	0	0	0	0	0	0	0	0	0	0	0	0	0	0	0	0	0	0	0	0
B2RUP2	B2RUP2-2;B2RUP2	B2RUP2-2;B2RUP2	Unc13d	Protein unc-13 homolog D;Isoform 2 of Protein unc-13 homolog D	unc-13 homolog D	Protein unc-13 homolog D	NA	NA	NA	NA	0	0	0	0	0	0	0	0	0	0	0	0	0	0	0	0	0	0	0	0
B2RUR4	B2RUR4	B2RUR4	Kprp	Keratinocyte proline-rich protein	keratinocyte expressed, proline-rich	Keratinocyte proline-rich protein	NA	NA	NA	NA	0	0	0	0	0	0	0	0	0	0	0	0	0	0	0	0	0	0	0	0
B2RUR8	B2RUR8	B2RUR8	Otud7b	OTU domain-containing protein 7B	OTU domain containing 7B	OTU domain-containing protein 7B	NA	NA	NA	NA	0	0	0	0	0	0	0	0	0	0	0	0	0	0	0	0	0	0	0	0
B2RVL6	B2RVL6	B2RVL6	Zcchc24	Zinc finger CCHC domain-containing protein 24	zinc finger, CCHC domain containing 24	Zinc finger CCHC domain-containing protein 24	NA	NA	NA	NA	0	0	0	0	0	0	0	0	0	0	0	0	0	0	0	0	0	0	0	0
B2RX14	B2RX14	B2RX14	Tut4	Terminal uridylyltransferase 4	terminal uridylyl transferase 4	Terminal uridylyltransferase 4	NA	NA	NA	NA	0	0	0	0	0	0	0	0	0	0	0	0	0	0	0	0	0	0	0	0
B2RXV4	B2RXV4;B2RXV4-2	B2RXV4;B2RXV4-2	Flvcr1	Feline leukemia virus subgroup C receptor-related protein 1;Isoform 2 of Feline leukemia virus subgroup C receptor-related protein 1	feline leukemia virus subgroup C cellular receptor 1	Feline leukemia virus subgroup C receptor-related protein 1	NA	NA	NA	NA	0	0	0	0	0	0	0	0	0	0	0	0	0	0	0	0	0	0	0	0
B7ZNG0	B7ZNG0-2;B7ZNG0	B7ZNG0-2;B7ZNG0	Kif7	Kinesin-like protein KIF7;Isoform 2 of Kinesin-like protein KIF7	kinesin family member 7	Kinesin-like protein KIF7	NA	NA	NA	NA	0	0	0	0	0	0	0	0	0	0	0	0	0	0	0	0	0	0	0	0
B9EJA2	B9EJA2-5;B9EJA2;B9EJA2-4;B9EJA2-2;B9EJA2-3	B9EJA2-5;B9EJA2;B9EJA2-4;B9EJA2-2;B9EJA2-3	Cttnbp2	Cortactin-binding protein 2;Isoform 2 of Cortactin-binding protein 2;Isoform 3 of Cortactin-binding protein 2;Isoform 4 of Cortactin-binding protein 2;Isoform 5 of Cortactin-binding protein 2	cortactin binding protein 2	Cortactin-binding protein 2	NA	NA	NA	NA	0	0	0	0	0	0	0	0	0	0	0	0	0	0	0	0	0	0	0	0
B9EJX3	B9EJX3	B9EJX3	ATp6v1fnb	Protein ATP6V1FNB	NA		NA	NA	NA	NA	0	0	0	0	0	0	0	0	0	0	0	0	0	0	0	0	0	0	0	0
C0HKE9	C0HKE9;C0HKE8;C0HKE7;C0HKE6;C0HKE5;C0HKE4;C0HKE3;C0HKE2;C0HKE1;Q8CGP6;Q8R1M2;Q8CGP7;Q8CGP5;Q8BFU2	C0HKE9;C0HKE8;C0HKE7;C0HKE6;C0HKE5;C0HKE4;C0HKE3;C0HKE2;C0HKE1;Q8CGP6;Q8R1M2;Q8CGP7;Q8CGP5;Q8BFU2	Hist1h2ap	Histone H2A type 1-P	NA	Histone H2A type 1-H;Histone H2A.J;Histone H2A type 1-K;Histone H2A type 1-F;Histone H2A type 3	NA	NA	NA	NA	0	0	0	0	0	0	0	0	0	0	0	0	0	0	0	0	0	0	0	0
D2EAC2	D2EAC2-2;D2EAC2	D2EAC2-2;D2EAC2	Zbed6	Zinc finger BED domain-containing protein 6;Isoform 2 of Zinc finger BED domain-containing protein 6	zinc finger, BED type containing 6	Zinc finger BED domain-containing protein 6	NA	NA	NA	NA	0	0	0	0	0	0	0	0	0	0	0	0	0	0	0	0	0	0	0	0
D3YVF0	D3YVF0	D3YVF0	Akap5	A-kinase anchor protein 5	A kinase (PRKA) anchor protein 5	A-kinase anchor protein 5	NA	NA	NA	NA	0	0	0	0	0	0	0	0	0	0	0	0	0	0	0	0	0	0	0	0
D3YX43	D3YX43	D3YX43	Vsig10	V-set and immunoglobulin domain-containing protein 10	V-set and immunoglobulin domain containing 10	V-set and immunoglobulin domain-containing protein 10	NA	NA	NA	NA	0	0	0	0	0	0	0	0	0	0	0	0	0	0	0	0	0	0	0	0
D3YXG0	D3YXG0;D3YXG0-2	D3YXG0;D3YXG0-2	Hmcn1	Hemicentin-1;Isoform 2 of Hemicentin-1	hemicentin 1		NA	NA	NA	NA	0	0	0	53483000	0	31374000	0	0	0	0	0	0	0	0	0	0	0	0	0	0
D3YXK1	D3YXK1	D3YXK1	Samd1	Atherin	sterile alpha motif domain containing 1	Atherin	NA	NA	NA	NA	0	0	0	0	0	0	0	0	0	0	0	0	0	0	0	0	0	0	0	0
D3YZG8	D3YZG8	D3YZG8	Mthfd2l	Probable bifunctional methylenetetrahydrofolate dehydrogenase/cyclohydrolase 2	methylenetetrahydrofolate dehydrogenase (NADP+ dependent) 2-like	Probable bifunctional methylenetetrahydrofolate dehydrogenase/cyclohydrolase 2;NAD-dependent methylenetetrahydrofolate dehydrogenase;Methenyltetrahydrofolate cyclohydrolase	NA	NA	NA	NA	0	0	0	0	0	0	0	0	0	0	0	0	0	0	0	0	0	0	0	0
D3YZV8	D3YZV8	D3YZV8	Ccdc8	Coiled-coil domain-containing protein 8 homolog	coiled-coil domain containing 8	Coiled-coil domain-containing protein 8 homolog	NA	NA	NA	NA	0	0	0	0	0	0	0	0	0	0	0	0	0	0	0	0	0	0	0	0
D3Z2R5	D3Z2R5	D3Z2R5	Selenon	Selenoprotein N	selenoprotein N		NA	NA	NA	NA	0	0	0	0	0	0	39552000	0	0	0	0	0	0	0	0	0	0	0	0	0
D3Z3K2	D3Z3K2	D3Z3K2	Ccnb1ip1	E3 ubiquitin-protein ligase CCNB1IP1	cyclin B1 interacting protein 1	E3 ubiquitin-protein ligase CCNB1IP1	NA	NA	NA	NA	0	0	0	0	0	0	0	0	0	0	0	0	0	0	0	0	0	0	0	0
D3Z5L6	D3Z5L6	D3Z5L6	Slc18b1	MFS-type transporter SLC18B1	solute carrier family 18, subfamily B, member 1	MFS-type transporter SLC18B1	NA	NA	NA	NA	0	0	0	0	0	0	0	0	0	0	0	0	0	0	0	0	0	0	0	0
D3Z6P0	D3Z6P0-2;D3Z6P0	D3Z6P0-2;D3Z6P0	Pdia2	Protein disulfide-isomerase A2;Isoform 2 of Protein disulfide-isomerase A2	protein disulfide isomerase associated 2	Protein disulfide-isomerase A2	NA	NA	NA	NA	0	0	0	0	0	0	0	0	0	0	0	0	0	0	0	0	0	0	0	0
D3Z7P3	D3Z7P3-2	D3Z7P3-2	Gls	Glutaminase kidney isoform, mitochondrial;Isoform 2 of Glutaminase kidney isoform, mitochondrial	glutaminase	Glutaminase kidney isoform, mitochondrial	NA	NA	NA	NA	0	0	0	0	0	0	0	0	0	0	0	0	0	0	0	0	0	0	0	0
D3Z7Q2	D3Z7Q2	D3Z7Q2	NA	NA	NA		NA	NA	NA	NA	0	0	0	0	0	0	0	0	0	0	0	0	0	0	0	0	0	0	0	0
E2JF22	E2JF22	E2JF22	Piezo1	Piezo-type mechanosensitive ion channel component 1	piezo-type mechanosensitive ion channel component 1	Piezo-type mechanosensitive ion channel component 1	NA	NA	NA	NA	0	0	0	0	0	0	0	0	0	0	0	0	0	0	0	0	0	0	0	0
E9PV82	E9PV82	E9PV82	Fam53a	Protein FAM53A	family with sequence similarity 53, member A		NA	NA	NA	NA	0	0	0	0	0	0	0	0	0	0	0	0	0	0	0	0	0	0	0	0
E9PVD3	E9PVD3	E9PVD3	Dchs1	Protocadherin-16	dachsous cadherin related 1	Protocadherin-16	NA	NA	NA	NA	0	0	0	0	0	0	0	0	0	0	0	0	0	0	0	0	0	0	0	0
E9PYI1	E9PYI1-2;E9PYI1	E9PYI1-2;E9PYI1	Znf568	Zinc finger protein 568;Isoform 2 of Zinc finger protein 568	NA		NA	NA	NA	NA	0	0	0	0	0	0	0	0	0	0	0	0	0	0	0	0	0	0	0	0
E9PZM4	E9PZM4	E9PZM4	Chd2	Chromodomain-helicase-DNA-binding protein 2	chromodomain helicase DNA binding protein 2	Chromodomain-helicase-DNA-binding protein 2	NA	NA	NA	NA	0	0	0	0	0	0	3739800	0	0	0	0	0	0	0	0	0	1136900000	0	0	0
E9Q0B3	E9Q0B3	E9Q0B3		Uncharacterized membrane protein C3orf80 homolog	NA	Uncharacterized membrane protein C3orf80 homolog	NA	NA	NA	NA	0	0	0	0	0	0	0	0	0	0	0	0	0	0	0	0	0	0	0	0
E9Q1P8	E9Q1P8	E9Q1P8	Irf2bp2	Interferon regulatory factor 2-binding protein 2	interferon regulatory factor 2 binding protein 2	Interferon regulatory factor 2-binding protein 2	NA	NA	NA	NA	0	0	0	0	0	0	0	0	0	0	0	0	0	0	0	0	0	0	0	0
E9Q236	E9Q236;E9Q236-2;E9Q236-3	E9Q236;E9Q236-2;E9Q236-3	NA	NA	NA		NA	NA	NA	NA	0	0	0	0	0	0	0	0	0	0	0	0	0	0	0	0	0	0	0	0
E9Q2M9	E9Q2M9	E9Q2M9	NA	NA	NA		NA	NA	NA	NA	0	0	0	0	0	0	0	216700000	0	0	0	0	0	0	0	0	0	0	0	0
E9Q309	E9Q309	E9Q309	Cep350	Centrosome-associated protein 350	centrosomal protein 350		NA	NA	NA	NA	0	0	0	0	37363000	0	0	0	0	0	0	0	0	0	37281000	39188000	0	0	0	18640500
E9Q3E1	E9Q3E1	E9Q3E1	Aldh3b2	Aldehyde dehydrogenase family 3 member B2	aldehyde dehydrogenase 3 family, member B2	Aldehyde dehydrogenase	NA	NA	NA	NA	0	0	0	0	0	0	0	0	0	0	0	0	0	0	0	0	0	0	0	0
E9Q4F2	E9Q4F2	E9Q4F2	NA	NA	NA		NA	NA	NA	NA	0	0	0	0	0	0	0	0	0	0	0	0	0	0	0	0	0	0	0	0
E9Q557	E9Q557	E9Q557	Dsp	Desmoplakin	desmoplakin	Desmoplakin	NA	NA	NA	NA	16743000	0	0	0	0	7083400	0	0	0	0	3693200000	2780000000	2640000000	3420000000	836750000	880010000	866270000	595560000	3095500000	851510000
E9Q6E9	E9Q6E9;E9Q6E9-2	E9Q6E9;E9Q6E9-2	NA	NA	NA		NA	NA	NA	NA	0	0	0	0	0	0	0	0	0	0	0	0	0	0	0	0	0	0	0	0
E9Q7X6	E9Q7X6	E9Q7X6	Heg1	Protein HEG homolog 1;Isoform 2 of Protein HEG homolog 1;Isoform 3 of Protein HEG homolog 1	heart development protein with EGF-like domains 1	Protein HEG homolog 1	NA	NA	NA	NA	0	0	0	0	0	0	0	0	0	0	0	0	0	0	0	0	0	0	0	0
E9Q7X6	E9Q7X6-2	E9Q7X6-2	Heg1	Protein HEG homolog 1;Isoform 2 of Protein HEG homolog 1;Isoform 3 of Protein HEG homolog 1	heart development protein with EGF-like domains 1	Protein HEG homolog 1	NA	NA	NA	NA	0	0	0	0	0	0	0	0	0	0	0	0	0	0	0	0	0	0	0	0
E9Q8T2	E9Q8T2;E9Q8T2-2	E9Q8T2;E9Q8T2-2	Prdm15	PR domain zinc finger protein 15;Isoform 2 of PR domain zinc finger protein 15	PR domain containing 15		NA	NA	NA	NA	0	0	0	0	0	0	0	0	0	0	0	0	0	0	0	0	0	0	0	0
E9Q942	E9Q942	E9Q942	Smim13	Small integral membrane protein 13	small integral membrane protein 13	Small integral membrane protein 13	NA	NA	NA	NA	0	0	0	0	0	0	0	0	0	0	0	0	0	0	0	0	0	0	0	0
E9QA62	E9QA62	E9QA62	Lmod3	Leiomodin-3	leiomodin 3 (fetal)		NA	NA	NA	NA	0	0	0	0	0	0	0	0	0	0	0	0	0	0	0	0	0	0	0	0
E9QAF0	E9QAF0	E9QAF0	Spata31	Spermatogenesis-associated protein 31	spermatogenesis associated 31	Spermatogenesis-associated protein 31	NA	NA	NA	NA	0	0	0	0	0	0	0	0	0	0	0	0	0	0	0	0	0	0	0	0
E9QAG8	E9QAG8	E9QAG8	Znf431	Zinc finger protein 431	NA	Zinc finger protein 431	NA	NA	NA	NA	0	0	0	0	0	0	0	0	0	0	0	0	0	0	0	0	0	0	0	0
E9QMW4	E9QMW4	E9QMW4		Uncharacterized protein C16orf96 homolog;Isoform 2 of Uncharacterized protein C16orf96 homolog	NA	Uncharacterized protein C16orf96 homolog	NA	NA	NA	NA	0	0	0	0	0	0	0	0	0	0	0	0	0	0	0	0	0	0	0	0
F7BJB9	F7BJB9	F7BJB9	Morc3	MORC family CW-type zinc finger protein 3	microrchidia 3		NA	NA	NA	NA	0	0	0	0	0	0	0	0	0	0	0	0	0	0	0	0	0	0	0	0
F8VPQ2	F8VPQ2	F8VPQ2	Arid4a	AT-rich interactive domain-containing protein 4A	AT rich interactive domain 4A (RBP1-like)		NA	NA	NA	NA	0	0	0	0	0	0	0	0	0	0	0	0	0	0	0	0	0	0	0	0
F8VPZ9	F8VPZ9	F8VPZ9	Bicra	BRD4-interacting chromatin-remodeling complex-associated protein	BRD4 interacting chromatin remodeling complex associated protein		NA	NA	NA	NA	0	0	0	0	0	0	0	0	0	0	0	0	0	0	0	0	0	0	0	0
G3X912	G3X912	G3X912	Sprtn	SprT-like domain-containing protein Spartan	SprT-like N-terminal domain	SprT-like domain-containing protein Spartan	NA	NA	NA	NA	0	0	0	0	0	0	0	0	0	0	0	0	0	0	0	0	0	0	0	0
G3X987	G3X987	G3X987	Gimap9	GTPase IMAP family member 9	GTPase, IMAP family member 9		NA	NA	NA	NA	0	0	0	0	0	0	0	0	0	0	0	0	0	0	0	0	0	0	0	0
G3X9G7	G3X9G7-2;G3X9G7	G3X9G7-2;G3X9G7	Zfp809	Zinc finger protein 809;Isoform 2 of Zinc finger protein 809	zinc finger protein 809	Zinc finger protein 809	NA	NA	NA	NA	0	0	0	0	0	0	0	0	0	0	0	0	0	0	0	0	0	0	0	0
G3X9K3	G3X9K3	G3X9K3	Arfgef1	Brefeldin A-inhibited guanine nucleotide-exchange protein 1	ADP-ribosylation factor guanine nucleotide-exchange factor 1(brefeldin A-inhibited)	Brefeldin A-inhibited guanine nucleotide-exchange protein 1	NA	NA	NA	NA	0	0	0	50012000	0	41995000	0	0	0	0	2181500000	1520000000	1320600000	1356800000	1692700000	1345800000	1590900000	1502900000	1439400000	1546900000
G3XA57	G3XA57;G3XA57-2	G3XA57;G3XA57-2	Rab11fip2	Rab11 family-interacting protein 2;Isoform 2 of Rab11 family-interacting protein 2	RAB11 family interacting protein 2 (class I)	Rab11 family-interacting protein 2	NA	NA	NA	NA	0	0	0	0	0	0	0	0	0	0	0	0	0	0	0	0	0	0	0	0
G3XA59	G3XA59	G3XA59	Lrrc32	Transforming growth factor beta activator LRRC32	leucine rich repeat containing 32		NA	NA	NA	NA	0	0	0	0	0	0	0	0	0	0	0	0	0	0	0	0	0	0	0	0
G5E861	G5E861;G5E861-2	G5E861	Sclt1	Sodium channel and clathrin linker 1;Isoform 2 of Sodium channel and clathrin linker 1	sodium channel and clathrin linker 1	Sodium channel and clathrin linker 1	NA	NA	NA	NA	0	0	0	0	0	0	0	0	0	0	0	0	0	0	0	0	0	0	0	0
G5E872	G5E872	G5E872	Rnpepl1	Aminopeptidase RNPEPL1	arginyl aminopeptidase (aminopeptidase B)-like 1		NA	NA	NA	NA	0	0	0	0	0	0	0	0	0	0	0	0	0	0	0	0	0	0	0	0
G5E897	G5E897	G5E897	Poglut3	Protein O-glucosyltransferase 3	protein O-glucosyltransferase 3		NA	NA	NA	NA	0	23409000	0	0	0	0	0	0	0	0	0	0	0	0	0	0	0	0	0	0
G5E8K5	G5E8K5-2;G5E8K5-6	G5E8K5-2	Ank3	Ankyrin-3;Isoform 2 of Ankyrin-3;Isoform 3 of Ankyrin-3;Isoform 4 of Ankyrin-3;Isoform 5 of Ankyrin-3;Isoform 6 of Ankyrin-3	ankyrin 3, epithelial	Ankyrin-3	NA	NA	NA	NA	0	0	0	0	0	0	0	0	0	0	0	0	0	0	0	0	0	0	0	0
G5E8P0	G5E8P0	G5E8P0	Tubgcp6	Gamma-tubulin complex component 6;Isoform 2 of Gamma-tubulin complex component 6	tubulin, gamma complex associated protein 6		NA	NA	NA	NA	0	0	0	0	0	0	0	0	0	0	0	0	0	0	0	0	0	0	0	0
G5E8P1	G5E8P1	G5E8P1	NA	NA	NA		NA	NA	NA	NA	0	0	0	0	0	0	0	0	0	0	0	0	0	0	0	0	0	0	0	0
G5E8P1	G5E8P1-2	G5E8P1-2	NA	NA	NA		NA	NA	NA	NA	0	0	0	0	0	0	0	0	0	0	0	0	0	0	0	0	0	0	0	0
G5E8Z2	G5E8Z2	G5E8Z2	Taf4b	Transcription initiation factor TFIID subunit 4B	TATA-box binding protein associated factor 4b	Transcription initiation factor TFIID subunit 4B	NA	NA	NA	NA	0	0	0	0	0	0	0	0	0	0	0	0	0	0	0	0	0	0	0	0
J3QMY9	J3QMY9;J3QMY9-2	J3QMY9;J3QMY9-2	Top6bl	Type 2 DNA topoisomerase 6 subunit B-like;Isoform 2 of Type 2 DNA topoisomerase 6 subunit B-like	NA		NA	NA	NA	NA	0	0	0	0	0	0	0	0	0	0	0	0	0	0	0	0	0	0	0	0
O08528	O08528	O08528	Hk2	Hexokinase-2	hexokinase 2	Hexokinase-2	NA	NA	NA	NA	0	0	0	0	0	0	0	0	0	0	0	0	0	0	0	0	0	0	0	0
O08529	O08529	O08529	Capn2	Calpain-2 catalytic subunit	calpain 2	Calpain-2 catalytic subunit	NA	NA	NA	NA	0	0	42777000	0	0	0	0	0	0	0	0	0	0	0	0	0	0	0	0	0
O08530	O08530	O08530	S1pr1	Sphingosine 1-phosphate receptor 1	sphingosine-1-phosphate receptor 1	Sphingosine 1-phosphate receptor 1	NA	NA	NA	NA	0	0	0	0	0	0	0	0	0	0	0	0	0	0	0	0	0	0	0	0
O08537	O08537;O08537-7;O08537-4;O08537-6	O08537;O08537-7;O08537-4;O08537-6	Esr2	Estrogen receptor beta;Isoform 2 of Estrogen receptor beta;Isoform 3 of Estrogen receptor beta;Isoform 4 of Estrogen receptor beta;Isoform 5 of Estrogen receptor beta	estrogen receptor 2 (beta)	Estrogen receptor beta	NA	NA	NA	NA	0	0	0	0	0	0	0	0	0	0	0	0	0	0	0	0	0	0	0	0
O08538	O08538	O08538	Angpt1	Angiopoietin-1	angiopoietin 1	Angiopoietin-1	NA	NA	NA	NA	0	0	0	0	0	0	0	0	0	0	0	0	0	0	0	0	0	0	0	0
O08539	O08539-2	O08539-2	Bin1	Myc box-dependent-interacting protein 1;Isoform 2 of Myc box-dependent-interacting protein 1	bridging integrator 1	Myc box-dependent-interacting protein 1	NA	NA	NA	NA	0	0	0	0	0	0	0	0	0	0	0	0	0	0	0	0	0	0	0	0
O08543	O08543;O08543-2	O08543	Efna5	Ephrin-A5;Isoform Short of Ephrin-A5	ephrin A5	Ephrin-A5	NA	NA	NA	NA	0	0	0	0	0	0	0	0	0	0	0	0	0	0	0	0	0	0	0	0
O08545	O08545	O08545	Efna3	Ephrin-A3	ephrin A3	Ephrin-A3	NA	NA	NA	NA	0	0	0	0	0	0	0	0	0	0	0	0	0	0	0	0	0	0	0	0
O08580	O08580	O08580	Esrra	Steroid hormone receptor ERR1	estrogen related receptor, alpha	Steroid hormone receptor ERR1	NA	NA	NA	NA	0	0	0	53222000	0	0	0	0	0	0	0	0	0	0	0	0	0	0	0	0
O08586	O08586	O08586	Pten	Phosphatidylinositol 3,4,5-trisphosphate 3-phosphatase and dual-specificity protein phosphatase PTEN	phosphatase and tensin homolog	Phosphatidylinositol 3,4,5-trisphosphate 3-phosphatase and dual-specificity protein phosphatase PTEN	NA	NA	NA	NA	0	0	0	0	0	0	0	0	0	0	0	0	0	0	0	0	0	0	0	0
O08600	O08600	O08600	Endog	Endonuclease G, mitochondrial	endonuclease G	Endonuclease G, mitochondrial	NA	NA	NA	NA	0	0	0	0	0	0	0	0	0	0	0	0	0	0	0	0	0	0	0	0
O08605	O08605	O08605	Mknk1	MAP kinase-interacting serine/threonine-protein kinase 1	MAP kinase-interacting serine/threonine kinase 1	MAP kinase-interacting serine/threonine-protein kinase 1	NA	NA	NA	NA	0	0	0	0	0	0	0	0	0	0	0	0	0	0	0	0	0	0	0	0
O08632	O08632	O08632	Krtap19-5	Keratin-associated protein 19-5	keratin associated protein 19-5	Keratin-associated protein 19-5	NA	NA	NA	NA	0	0	0	0	0	0	0	0	0	0	0	0	0	0	0	0	0	0	0	0
O08638	O08638-2	O08638-2	Myh11	Myosin-11;Isoform 2 of Myosin-11	myosin, heavy polypeptide 11, smooth muscle	Myosin-11	NA	NA	NA	NA	0	0	0	0	0	0	0	0	0	0	0	0	0	0	0	0	0	0	0	0
O08677	O08677-2	O08677-2	Kng1	Kininogen-1;Isoform LMW of Kininogen-1;Isoform 3 of Kininogen-1	kininogen 1	Kininogen-1;Kininogen-1 heavy chain;Bradykinin;Kininogen-1 light chain	NA	NA	NA	NA	0	0	0	0	0	0	0	0	0	0	0	0	0	0	0	0	0	0	0	0
O08715	O08715;O08715-4;O08715-6;O08715-5	O08715;O08715-4;O08715-6;O08715-5	Akap1	A-kinase anchor protein 1, mitochondrial;Isoform 1 of A-kinase anchor protein 1, mitochondrial;Isoform 2 of A-kinase anchor protein 1, mitochondrial;Isoform 4 of A-kinase anchor protein 1, mitochondrial;Isoform 5 of A-kinase anchor protein 1, mitochondrial;Isoform 6 of A-kinase anchor protein 1, mitochondrial	A kinase (PRKA) anchor protein 1	A-kinase anchor protein 1, mitochondrial	NA	NA	NA	NA	0	0	0	50369000	0	0	0	61925000	0	0	10500000000	7278900000	7019300000	7752900000	8120000000	7228700000	7909800000	7391500000	7515900000	7650650000
O08715	O08715-2;O08715-3	O08715-2;O08715-3	Akap1	A-kinase anchor protein 1, mitochondrial;Isoform 1 of A-kinase anchor protein 1, mitochondrial;Isoform 2 of A-kinase anchor protein 1, mitochondrial;Isoform 4 of A-kinase anchor protein 1, mitochondrial;Isoform 5 of A-kinase anchor protein 1, mitochondrial;Isoform 6 of A-kinase anchor protein 1, mitochondrial	A kinase (PRKA) anchor protein 1	A-kinase anchor protein 1, mitochondrial	NA	NA	NA	NA	0	0	0	0	0	0	0	0	0	0	0	0	0	0	0	0	0	0	0	0
O08734	O08734	O08734	Bak1	Bcl-2 homologous antagonist/killer	BCL2-antagonist/killer 1	Bcl-2 homologous antagonist/killer	NA	NA	NA	NA	0	0	0	0	0	0	0	0	0	0	0	0	0	0	0	0	0	0	0	0
O08738	O08738	O08738	Casp6	Caspase-6	caspase 6	Caspase-6;Caspase-6 subunit p18;Caspase-6 subunit p11	NA	NA	NA	NA	0	0	0	0	0	0	0	0	0	0	0	0	0	0	0	0	0	0	0	0
O08742	O08742	O08742	Gp5	Platelet glycoprotein V	glycoprotein 5 (platelet)	Platelet glycoprotein V	NA	NA	NA	NA	0	0	0	0	0	0	0	0	0	0	0	0	0	0	0	0	0	0	0	0
O08746	O08746	O08746	Matn2	Matrilin-2;Isoform 2 of Matrilin-2	matrilin 2	Matrilin-2	NA	NA	NA	NA	0	0	0	0	0	0	0	0	0	0	0	0	0	0	0	0	0	0	0	0
O08746	O08746-2	O08746-2	Matn2	Matrilin-2;Isoform 2 of Matrilin-2	matrilin 2	Matrilin-2	NA	NA	NA	NA	0	0	0	0	0	0	0	0	0	0	0	0	0	0	0	0	0	0	0	0
O08750	O08750	O08750	Nfil3	Nuclear factor interleukin-3-regulated protein	nuclear factor, interleukin 3, regulated	Nuclear factor interleukin-3-regulated protein	NA	NA	NA	NA	0	0	0	0	0	0	0	0	0	0	0	0	0	0	0	0	0	0	0	0
O08785	O08785-2;O08785	O08785-2;O08785	Clock	Circadian locomoter output cycles protein kaput;Isoform Short of Circadian locomoter output cycles protein kaput	circadian locomotor output cycles kaput	Circadian locomoter output cycles protein kaput	NA	NA	NA	NA	0	0	0	0	0	0	0	0	0	0	0	0	0	0	0	0	0	0	0	0
O08789	O08789	O08789	Mnt	Max-binding protein MNT	max binding protein	Max-binding protein MNT	NA	NA	NA	NA	0	0	0	0	0	0	0	0	0	0	0	0	0	0	0	0	0	0	0	0
O08792	O08792	O08792	Ebf2	Transcription factor COE2	early B cell factor 2	Transcription factor COE2	NA	NA	NA	NA	0	0	0	0	0	0	0	0	0	0	0	0	0	0	0	0	0	0	0	0
O08832	O08832	O08832	Galnt4	Polypeptide N-acetylgalactosaminyltransferase 4	polypeptide N-acetylgalactosaminyltransferase 4	Polypeptide N-acetylgalactosaminyltransferase 4	NA	NA	NA	NA	0	0	0	0	0	0	0	0	0	0	0	0	0	0	0	0	0	0	0	0
O08842	O08842-3;O08842;O08842-2	O08842-3;O08842;O08842-2	Gfra2	GDNF family receptor alpha-2;Isoform 2 of GDNF family receptor alpha-2;Isoform 3 of GDNF family receptor alpha-2	glial cell line derived neurotrophic factor family receptor alpha 2	GDNF family receptor alpha-2	NA	NA	NA	NA	0	0	0	0	0	0	0	0	0	0	0	0	0	0	0	0	0	0	0	0
O08848	O08848	O08848	RO60	60 kDa SS-A/Ro ribonucleoprotein	NA	60 kDa SS-A/Ro ribonucleoprotein	NA	NA	NA	NA	0	0	0	0	0	0	0	0	0	0	0	0	0	0	0	0	0	0	0	0
O08859	O08859	O08859	Tnfaip6	Tumor necrosis factor-inducible gene 6 protein	tumor necrosis factor alpha induced protein 6	Tumor necrosis factor-inducible gene 6 protein	NA	NA	NA	NA	0	0	0	0	0	0	0	0	0	0	0	0	0	0	0	0	0	0	0	0
O08884	O08884	O08884	Krtap6-2	Keratin-associated protein 6-2	keratin associated protein 6-2	Keratin-associated protein 6-2	NA	NA	NA	NA	0	0	0	0	0	0	0	0	0	0	0	0	0	0	0	0	0	0	0	0
O08900	O08900	O08900	Ikzf3	Zinc finger protein Aiolos	IKAROS family zinc finger 3	Zinc finger protein Aiolos	NA	NA	NA	NA	0	0	0	0	0	0	0	0	0	0	0	0	0	0	0	0	0	0	0	0
O08969	O08969	O08969	Phlda2	Pleckstrin homology-like domain family A member 2	pleckstrin homology like domain, family A, member 2	Pleckstrin homology-like domain family A member 2	NA	NA	NA	NA	0	0	0	0	0	0	0	0	0	0	0	0	0	0	0	0	0	0	0	0
O08983	O08983	O08983	Hps1	Hermansky-Pudlak syndrome 1 protein homolog	HPS1, biogenesis of lysosomal organelles complex 3 subunit 1	Hermansky-Pudlak syndrome 1 protein homolog	NA	NA	NA	NA	0	0	0	0	0	0	0	0	0	0	0	0	0	0	0	0	0	0	0	0
O08999	O08999	O08999	Ltbp2	Latent-transforming growth factor beta-binding protein 2	latent transforming growth factor beta binding protein 2	Latent-transforming growth factor beta-binding protein 2	NA	NA	NA	NA	0	0	0	0	0	0	0	0	0	0	0	0	0	0	0	0	0	0	0	0
O09000	O09000	O09000	Ncoa3	Nuclear receptor coactivator 3	nuclear receptor coactivator 3	Nuclear receptor coactivator 3	NA	NA	NA	NA	0	0	0	0	0	0	0	0	0	0	0	0	0	0	0	0	0	0	0	0
O09012	O09012	O09012	Pex5	Peroxisomal targeting signal 1 receptor;Isoform 2 of Peroxisomal targeting signal 1 receptor	peroxisomal biogenesis factor 5	Peroxisomal targeting signal 1 receptor	NA	NA	NA	NA	0	0	0	0	0	0	0	0	0	0	0	0	0	0	0	0	0	0	0	0
O09043	O09043	O09043	Napsa	Napsin-A	napsin A aspartic peptidase	Napsin-A	NA	NA	NA	NA	0	0	0	0	0	0	0	0	0	0	0	0	0	0	0	0	0	0	0	0
O09047	O09047	O09047	C3ar1	C3a anaphylatoxin chemotactic receptor	complement component 3a receptor 1	C3a anaphylatoxin chemotactic receptor	NA	NA	NA	NA	0	0	0	0	0	0	0	0	0	0	0	0	0	0	0	0	0	0	0	0
O09114	O09114-2;O09114	O09114-2;O09114	Ptgds	Prostaglandin-H2 D-isomerase;Isoform 2 of Prostaglandin-H2 D-isomerase	prostaglandin D2 synthase (brain)	Prostaglandin-H2 D-isomerase	NA	NA	NA	NA	0	0	0	0	0	0	0	0	0	0	0	0	0	0	0	0	0	0	0	0
O09159	O09159	O09159	Man2b1	Lysosomal alpha-mannosidase	mannosidase 2, alpha B1	Lysosomal alpha-mannosidase	NA	NA	NA	NA	0	0	0	0	0	0	0	0	0	0	0	0	0	0	0	0	0	0	0	0
O09161	O09161	O09161	Casq2	Calsequestrin-2	calsequestrin 2	Calsequestrin-2	NA	NA	NA	NA	0	0	0	0	0	0	0	0	0	0	0	0	0	0	0	0	0	0	0	0
O09164	O09164	O09164	Sod3	Extracellular superoxide dismutase [Cu-Zn]	superoxide dismutase 3, extracellular	Extracellular superoxide dismutase [Cu-Zn]	NA	NA	NA	NA	0	0	0	0	0	0	0	0	0	0	0	0	0	0	0	0	0	0	0	0
O09165	O09165	O09165	Casq1	Calsequestrin-1	calsequestrin 1	Calsequestrin-1	NA	NA	NA	NA	0	0	0	0	0	0	0	0	0	0	0	0	0	0	0	0	0	0	0	0
O35085	O35085	O35085	Arx	Homeobox protein ARX	aristaless related homeobox	Homeobox protein ARX	NA	NA	NA	NA	0	0	0	0	0	0	0	0	0	0	0	0	0	0	0	0	0	0	0	0
O35103	O35103	O35103	Omd	Osteomodulin	osteomodulin	Osteomodulin	NA	NA	NA	NA	0	0	0	0	0	0	0	0	0	0	0	0	0	0	0	0	0	0	0	0
O35111	O35111	O35111	Kcnk3	Potassium channel subfamily K member 3	potassium channel, subfamily K, member 3	Potassium channel subfamily K member 3	NA	NA	NA	NA	0	0	0	0	0	0	0	0	0	0	0	0	0	0	0	0	0	0	0	0
O35126	O35126	O35126	Atn1	Atrophin-1	atrophin 1	Atrophin-1	NA	NA	NA	NA	0	0	0	0	0	0	0	0	0	0	0	0	0	0	0	0	0	0	0	0
O35127	O35127	O35127	Grcc10	Protein C10	gene rich cluster, C10 gene	Protein C10	NA	NA	NA	NA	0	0	0	0	0	0	0	0	0	0	0	0	0	0	0	0	0	0	0	0
O35144	O35144;O35144-2	O35144;O35144-2	Terf2	Telomeric repeat-binding factor 2;Isoform 2 of Telomeric repeat-binding factor 2	telomeric repeat binding factor 2	Telomeric repeat-binding factor 2	NA	NA	NA	NA	0	0	0	107500000	134760000	0	0	0	0	0	0	0	0	0	0	0	0	0	0	0
O35149	O35149	O35149	Slc30a4	Zinc transporter 4	solute carrier family 30 (zinc transporter), member 4	Zinc transporter 4	NA	NA	NA	NA	0	0	0	0	0	0	0	0	0	0	0	0	0	0	0	0	0	0	0	0
O35185	O35185;Q99PV5	O35185	Bhlhe40	Class E basic helix-loop-helix protein 40	basic helix-loop-helix family, member e40	Class E basic helix-loop-helix protein 40	NA	NA	NA	NA	0	0	0	0	0	0	0	0	0	0	0	0	0	0	0	0	0	0	0	0
O35188	O35188	O35188	Cx3cl1	Fractalkine	chemokine (C-X3-C motif) ligand 1	Fractalkine;Processed fractalkine	NA	NA	NA	NA	0	0	0	0	0	0	0	0	0	0	0	0	0	0	0	0	0	0	0	0
O35206	O35206	O35206	Col15a1	Collagen alpha-1(XV) chain	collagen, type XV, alpha 1	Collagen alpha-1(XV) chain;Restin	NA	NA	NA	NA	0	0	24554000	0	0	0	0	0	0	0	0	0	0	0	0	0	0	0	0	0
O35207	O35207	O35207	Cdk2ap1	Cyclin-dependent kinase 2-associated protein 1	CDK2 (cyclin-dependent kinase 2)-associated protein 1	Cyclin-dependent kinase 2-associated protein 1	NA	NA	NA	NA	0	0	0	0	0	0	0	0	0	0	0	0	0	0	0	0	0	0	0	0
O35216	O35216	O35216	Cenpa	Histone H3-like centromeric protein A	centromere protein A	Histone H3-like centromeric protein A	NA	NA	NA	NA	0	0	0	0	0	0	0	0	0	0	0	0	0	0	0	0	0	0	0	0
O35219	O35219;O35219-2;O35219-3	O35219;O35219-2	Kcnh2	Potassium voltage-gated channel subfamily H member 2;Isoform 2 of Potassium voltage-gated channel subfamily H member 2;Isoform 3 of Potassium voltage-gated channel subfamily H member 2	potassium voltage-gated channel, subfamily H (eag-related), member 2	Potassium voltage-gated channel subfamily H member 2	NA	NA	NA	NA	0	0	0	0	0	0	0	0	0	0	0	0	0	0	0	0	0	0	0	0
O35226	O35226-3	O35226-3	Psmd4	26S proteasome non-ATPase regulatory subunit 4;Isoform Rpn10B of 26S proteasome non-ATPase regulatory subunit 4;Isoform Rpn10C of 26S proteasome non-ATPase regulatory subunit 4;Isoform Rpn10D of 26S proteasome non-ATPase regulatory subunit 4;Isoform Rpn10E of 26S proteasome non-ATPase regulatory subunit 4	proteasome (prosome, macropain) 26S subunit, non-ATPase, 4	26S proteasome non-ATPase regulatory subunit 4	NA	NA	NA	NA	0	0	0	0	0	0	0	0	0	0	0	0	0	0	0	0	0	0	0	0
O35231	O35231;O35231-2	O35231;O35231-2	Kifc3	Kinesin-like protein KIFC3;Isoform 2 of Kinesin-like protein KIFC3	kinesin family member C3	Kinesin-like protein KIFC3	NA	NA	NA	NA	0	0	0	0	0	0	0	0	0	0	0	0	0	0	0	0	0	0	0	0
O35242	O35242	O35242	Nsmaf	Protein FAN	neutral sphingomyelinase (N-SMase) activation associated factor	Protein FAN	NA	NA	NA	NA	0	0	0	0	0	0	0	0	0	0	0	0	0	0	0	0	0	0	0	0
O35261	O35261	O35261	E2f3	Transcription factor E2F3	E2F transcription factor 3	Transcription factor E2F3	NA	NA	NA	NA	0	0	0	0	0	0	0	0	0	0	0	0	0	0	0	0	0	0	0	0
O35309	O35309	O35309	Nmi	N-myc-interactor	N-myc (and STAT) interactor	N-myc-interactor	NA	NA	NA	NA	0	0	0	0	0	0	0	0	0	0	0	0	0	0	0	0	0	0	0	0
O35310	O35310	O35310	Hs3st1	Heparan sulfate glucosamine 3-O-sulfotransferase 1	heparan sulfate (glucosamine) 3-O-sulfotransferase 1	Heparan sulfate glucosamine 3-O-sulfotransferase 1	NA	NA	NA	NA	0	0	0	0	0	0	0	0	0	0	0	0	0	0	0	0	0	0	0	0
O35317	O35317-2;O35317	O35317-2;O35317	Pbx3	Pre-B-cell leukemia transcription factor 3;Isoform PBX3b of Pre-B-cell leukemia transcription factor 3	pre B cell leukemia homeobox 3	Pre-B-cell leukemia transcription factor 3	NA	NA	NA	NA	0	0	0	0	0	0	0	0	0	0	0	0	0	0	0	0	0	0	0	0
O35348	O35348	O35348	Colq	Acetylcholinesterase collagenic tail peptide	collagen-like tail subunit (single strand of homotrimer) of asymmetric acetylcholinesterase	Acetylcholinesterase collagenic tail peptide	NA	NA	NA	NA	0	0	0	0	0	0	0	0	0	0	0	0	0	0	0	0	0	0	0	0
O35367	O35367	O35367	Kera	Keratocan	keratocan	Keratocan	NA	NA	NA	NA	0	0	0	0	0	0	0	0	0	0	0	0	0	0	0	0	0	0	0	0
O35368	O35368;O35368-3;O35368-2	O35368;O35368-3	Ifi203	Interferon-activable protein 203;Isoform 2 of Interferon-activable protein 203;Isoform 3 of Interferon-activable protein 203	interferon activated gene 203	Interferon-activable protein 203	NA	NA	NA	NA	0	0	0	0	0	0	0	0	0	0	0	0	0	0	0	0	0	0	0	0
O35375	O35375-5;O35375-6;O35375-2;O35375-3;O35375-4;O35375	O35375-5;O35375-6;O35375-2;O35375-3;O35375-4;O35375	Nrp2	Neuropilin-2;Isoform A0 of Neuropilin-2;Isoform A5 of Neuropilin-2;Isoform A17 of Neuropilin-2;Isoform B0 of Neuropilin-2;Isoform B5 of Neuropilin-2	neuropilin 2	Neuropilin-2	NA	NA	NA	NA	0	0	0	0	0	0	0	0	0	0	0	0	0	0	0	0	0	0	0	0
O35409	O35409	O35409	Folh1	Glutamate carboxypeptidase 2	folate hydrolase 1	Glutamate carboxypeptidase 2	NA	NA	NA	NA	0	0	0	0	0	0	0	0	0	0	0	0	0	0	0	0	0	0	0	0
O35425	O35425;O35425-2	O35425;O35425-2	Bok	Bcl-2-related ovarian killer protein;Isoform 2 of Bcl-2-related ovarian killer protein	BCL2-related ovarian killer	Bcl-2-related ovarian killer protein	NA	NA	NA	NA	0	0	0	0	0	0	0	0	0	0	0	0	0	0	0	0	0	0	0	0
O35427	O35427	O35427	Crcp	DNA-directed RNA polymerase III subunit RPC9	calcitonin gene-related peptide-receptor component protein	DNA-directed RNA polymerase III subunit RPC9	NA	NA	NA	NA	0	0	0	0	0	0	0	0	0	0	0	0	0	0	0	0	0	0	0	0
O35437	O35437	O35437	Tcf21	Transcription factor 21	transcription factor 21	Transcription factor 21	NA	NA	NA	NA	0	0	0	0	0	0	0	0	0	0	0	0	0	0	0	0	0	0	0	0
O35445	O35445	O35445	Rnf5	E3 ubiquitin-protein ligase RNF5	ring finger protein 5	E3 ubiquitin-protein ligase RNF5	NA	NA	NA	NA	0	0	0	0	0	0	0	0	0	0	0	0	0	0	0	0	0	0	0	0
O35450	O35450	O35450	Fkbpl	FK506-binding protein-like	FK506 binding protein-like	FK506-binding protein-like	NA	NA	NA	NA	0	0	0	0	0	0	0	0	0	0	0	0	0	0	0	0	0	0	0	0
O35454	O35454	O35454	Clcn6	Chloride transport protein 6	chloride channel, voltage-sensitive 6	Chloride transport protein 6	NA	NA	NA	NA	0	0	0	0	0	0	0	0	0	0	0	0	0	0	0	0	0	0	0	0
O35465	O35465	O35465	Fkbp8	Peptidyl-prolyl cis-trans isomerase FKBP8;Isoform 2 of Peptidyl-prolyl cis-trans isomerase FKBP8	FK506 binding protein 8	Peptidyl-prolyl cis-trans isomerase FKBP8	NA	NA	NA	NA	0	0	0	0	0	0	0	0	0	0	0	0	0	0	0	0	0	0	0	0
O35469	O35469	O35469	Hsd3b6	3 beta-hydroxysteroid dehydrogenase/Delta 5-->4-isomerase type 6	hydroxy-delta-5-steroid dehydrogenase, 3 beta- and steroid delta-isomerase 6	3 beta-hydroxysteroid dehydrogenase/Delta 5-->4-isomerase type 6;3-beta-hydroxy-Delta(5)-steroid dehydrogenase;Steroid Delta-isomerase	NA	NA	NA	NA	0	0	0	0	0	0	0	0	0	0	0	0	0	0	0	0	0	0	0	0
O35473	O35473	O35473	C1d	Nuclear nucleic acid-binding protein C1D	C1D nuclear receptor co-repressor	Nuclear nucleic acid-binding protein C1D	NA	NA	NA	NA	0	0	0	0	0	0	0	0	0	0	0	0	0	0	0	0	0	0	0	0
O35490	O35490	O35490	Bhmt	Betaine--homocysteine S-methyltransferase 1	betaine-homocysteine methyltransferase	Betaine--homocysteine S-methyltransferase 1	NA	NA	NA	NA	0	0	44538000	0	0	0	0	0	0	0	46945000	0	0	0	0	0	0	0	0	0
O35491	O35491	O35491	Clk2	Dual specificity protein kinase CLK2	CDC-like kinase 2	Dual specificity protein kinase CLK2	NA	NA	NA	NA	0	0	0	0	0	0	0	0	0	0	0	0	0	0	0	0	0	0	0	0
O35493	O35493;O35493-2	O35493;O35493-2	Clk4	Dual specificity protein kinase CLK4;Isoform 2 of Dual specificity protein kinase CLK4	CDC like kinase 4	Dual specificity protein kinase CLK4	NA	NA	NA	NA	0	0	0	0	0	0	0	0	0	0	0	0	0	0	0	0	0	0	0	0
O35495	O35495;O35495-2;O35495-3	O35495;O35495-2;O35495-3	Cdk14	Cyclin-dependent kinase 14;Isoform 2 of Cyclin-dependent kinase 14;Isoform 3 of Cyclin-dependent kinase 14	cyclin-dependent kinase 14	Cyclin-dependent kinase 14	NA	NA	NA	NA	0	0	0	0	0	0	0	0	0	0	0	0	0	0	0	0	0	0	0	0
O35526	O35526	O35526	Stx1a	Syntaxin-1A	syntaxin 1A (brain)	Syntaxin-1A	NA	NA	NA	NA	0	0	0	0	0	0	0	0	0	0	0	0	0	0	0	0	0	0	0	0
O35601	O35601;O35601-2	O35601;O35601-2	Fyb1	FYN-binding protein 1;Isoform FYB-120 of FYN-binding protein 1	NA	FYN-binding protein	NA	NA	NA	NA	0	0	0	0	0	0	0	0	0	0	0	0	0	0	0	0	0	0	0	0
O35608	O35608	O35608	Angpt2	Angiopoietin-2	angiopoietin 2	Angiopoietin-2	NA	NA	NA	NA	0	0	0	0	0	0	0	0	0	0	0	0	0	0	0	0	0	0	0	0
O35613	O35613	O35613	Daxx	Death domain-associated protein 6	Fas death domain-associated protein	Death domain-associated protein 6	NA	NA	NA	NA	0	0	0	0	0	0	0	0	0	0	0	0	0	0	0	0	0	0	0	0
O35638	O35638	O35638	Stag2	Cohesin subunit SA-2	stromal antigen 2	Cohesin subunit SA-2	NA	NA	NA	NA	0	0	0	65349000	0	0	0	0	0	0	0	2850300	0	117340000	0	0	0	0	1425150	0
O35640	O35640	O35640	Anxa8	Annexin A8	annexin A8	Annexin A8	NA	NA	NA	NA	0	0	29852000	0	0	0	0	0	0	0	0	0	6568100000	0	0	0	0	0	0	0
O35657	O35657	O35657	Neu1	Sialidase-1	neuraminidase 1	Sialidase-1	NA	NA	NA	NA	0	0	0	0	0	0	0	0	0	0	0	0	0	0	0	0	0	0	0	0
O35659	O35659	O35659	Glp1r	Glucagon-like peptide 1 receptor	glucagon-like peptide 1 receptor	Glucagon-like peptide 1 receptor	NA	NA	NA	NA	0	0	0	0	0	0	0	0	0	0	0	0	0	0	0	0	0	0	0	0
O35660	O35660	O35660	Gstm6	Glutathione S-transferase Mu 6	glutathione S-transferase, mu 6	Glutathione S-transferase Mu 6	NA	NA	NA	NA	0	0	0	0	0	0	0	0	0	0	0	0	0	0	0	0	0	0	0	0
O35678	O35678;O35678-2	O35678	Mgll	Monoglyceride lipase;Isoform 2 of Monoglyceride lipase	monoglyceride lipase	Monoglyceride lipase	NA	NA	NA	NA	0	0	0	0	0	0	0	0	0	0	0	0	0	0	0	0	0	0	0	0
O35682	O35682	O35682	Myadm	Myeloid-associated differentiation marker	myeloid-associated differentiation marker	Myeloid-associated differentiation marker	NA	NA	NA	NA	0	0	0	0	0	0	0	0	0	0	0	0	0	0	0	0	0	0	0	0
O35683	O35683	O35683	Ndufa1	NADH dehydrogenase [ubiquinone] 1 alpha subcomplex subunit 1	NADH:ubiquinone oxidoreductase subunit A1	NADH dehydrogenase [ubiquinone] 1 alpha subcomplex subunit 1	NA	NA	NA	NA	0	0	0	0	0	0	0	0	0	0	0	0	0	0	0	0	0	0	0	0
O35701	O35701	O35701	Matn3	Matrilin-3	matrilin 3	Matrilin-3	NA	NA	NA	NA	0	0	0	0	0	0	0	0	0	0	0	0	0	0	0	0	0	0	0	0
O35711	O35711-2;O35711;O35711-3	O35711-2;O35711	Ppfibp2	Liprin-beta-2;Isoform 2 of Liprin-beta-2;Isoform 3 of Liprin-beta-2;Isoform 4 of Liprin-beta-2	PTPRF interacting protein, binding protein 2 (liprin beta 2)	Liprin-beta-2	NA	NA	NA	NA	0	0	0	0	0	0	0	0	0	0	0	0	0	0	0	0	0	0	0	0
O35730	O35730;O35730-2;O35730-3	O35730;O35730-2;O35730-3	Ring1	E3 ubiquitin-protein ligase RING1;Isoform 2 of E3 ubiquitin-protein ligase RING1;Isoform 3 of E3 ubiquitin-protein ligase RING1	ring finger protein 1	E3 ubiquitin-protein ligase RING1	NA	NA	NA	NA	0	0	0	0	0	0	0	0	0	0	0	0	0	0	0	0	0	0	0	0
O35732	O35732;O35732-2	O35732	Cflar	CASP8 and FADD-like apoptosis regulator;Isoform 2 of CASP8 and FADD-like apoptosis regulator	CASP8 and FADD-like apoptosis regulator	CASP8 and FADD-like apoptosis regulator;CASP8 and FADD-like apoptosis regulator subunit p43;CASP8 and FADD-like apoptosis regulator subunit p12	NA	NA	NA	NA	0	0	0	0	0	0	0	0	0	0	0	0	0	0	0	0	0	0	0	0
O35738	O35738	O35738	Klf12	Krueppel-like factor 12	Kruppel-like factor 12	Krueppel-like factor 12	NA	NA	NA	NA	0	0	0	0	0	0	0	0	0	0	0	0	0	0	0	0	0	0	0	0
O35740	O35740-3;O35740-2;O35740-4;O35740	O35740-3;O35740-2;O35740-4;O35740	Cited2	Cbp/p300-interacting transactivator 2;Isoform 2 of Cbp/p300-interacting transactivator 2;Isoform 3 of Cbp/p300-interacting transactivator 2;Isoform 4 of Cbp/p300-interacting transactivator 2	Cbp/p300-interacting transactivator, with Glu/Asp-rich carboxy-terminal domain, 2	Cbp/p300-interacting transactivator 2	NA	NA	NA	NA	0	0	0	0	0	0	0	0	0	0	0	0	0	0	0	0	0	0	0	0
O35744	O35744;Q91Z98	O35744	Chil3	Chitinase-like protein 3	chitinase-like 3	Chitinase-like protein 3	NA	NA	NA	NA	0	0	0	0	0	0	0	0	0	0	0	0	0	0	0	0	0	0	0	0
O35892	O35892;O35892-2	O35892;O35892-2	Sp100	Nuclear autoantigen Sp-100;Isoform 2 of Nuclear autoantigen Sp-100	nuclear antigen Sp100	Nuclear autoantigen Sp-100	NA	NA	NA	NA	0	0	0	0	0	0	0	0	0	0	0	0	0	0	0	0	0	0	0	0
O35929	O35929	O35929	Rem1	GTP-binding protein REM 1	rad and gem related GTP binding protein 1	GTP-binding protein REM 1	NA	NA	NA	NA	0	0	0	0	0	0	0	0	0	0	0	0	0	0	0	0	0	0	0	0
O35930	O35930	O35930	Gp1ba	Platelet glycoprotein Ib alpha chain	glycoprotein 1b, alpha polypeptide	Platelet glycoprotein Ib alpha chain	NA	NA	NA	NA	0	0	0	0	0	0	0	0	0	0	0	0	0	0	0	0	0	0	0	0
O35945	O35945	O35945	Aldh1a7	Aldehyde dehydrogenase, cytosolic 1	aldehyde dehydrogenase family 1, subfamily A7	Aldehyde dehydrogenase, cytosolic 1	NA	NA	NA	NA	0	0	0	0	0	19419000	0	0	0	0	0	0	0	0	0	0	0	0	0	0
O35954	O35954	O35954	Pitpnm1	Membrane-associated phosphatidylinositol transfer protein 1	phosphatidylinositol transfer protein, membrane-associated 1	Membrane-associated phosphatidylinositol transfer protein 1	NA	NA	NA	NA	0	0	0	0	0	0	0	0	0	0	0	0	0	0	0	0	0	0	0	0
O35955	O35955	O35955	Psmb10	Proteasome subunit beta type-10	proteasome (prosome, macropain) subunit, beta type 10	Proteasome subunit beta type-10	NA	NA	NA	NA	0	0	0	0	0	0	0	0	0	0	0	0	0	0	0	0	0	0	0	0
O35972	O35972	O35972	Mrpl23	39S ribosomal protein L23, mitochondrial	mitochondrial ribosomal protein L23	39S ribosomal protein L23, mitochondrial	NA	NA	NA	NA	0	0	0	0	0	0	0	0	0	0	0	0	0	0	0	0	0	0	0	0
O35984	O35984	O35984	Pbx2	Pre-B-cell leukemia transcription factor 2	pre B cell leukemia homeobox 2	Pre-B-cell leukemia transcription factor 2	NA	NA	NA	NA	0	0	0	0	0	0	0	0	0	0	0	0	0	0	0	0	0	0	0	0
O35988	O35988	O35988	Sdc4	Syndecan-4	syndecan 4	Syndecan-4	NA	NA	NA	NA	0	0	0	0	0	0	0	0	0	0	0	0	0	0	0	0	0	0	0	0
O54714	O54714;O54714-3;O54714-2	O54714;O54714-3;O54714-2	Pias3	E3 SUMO-protein ligase PIAS3;Isoform 2 of E3 SUMO-protein ligase PIAS3;Isoform 3 of E3 SUMO-protein ligase PIAS3	protein inhibitor of activated STAT 3	E3 SUMO-protein ligase PIAS3	NA	NA	NA	NA	0	0	0	0	0	0	0	0	0	0	0	0	0	0	0	0	0	0	0	0
O54724	O54724	O54724	Cavin1	Caveolae-associated protein 1	caveolae associated 1	Polymerase I and transcript release factor	NA	NA	NA	NA	0	0	0	0	0	0	0	0	0	0	0	0	0	0	0	0	0	0	0	0
O54750	O54750	O54750	Cyp2j6	Cytochrome P450 2J6	cytochrome P450, family 2, subfamily j, polypeptide 6	Cytochrome P450 2J6	NA	NA	NA	NA	0	0	0	0	0	0	0	0	0	0	0	0	0	0	0	0	0	0	0	0
O54754	O54754	O54754	Aox1	Aldehyde oxidase 1	aldehyde oxidase 1	Aldehyde oxidase 1	NA	NA	NA	NA	0	0	0	0	0	0	0	0	0	0	0	0	0	0	0	0	0	0	0	0
O54775	O54775	O54775	Wisp1	WNT1-inducible-signaling pathway protein 1	NA	WNT1-inducible-signaling pathway protein 1	NA	NA	NA	NA	0	0	0	0	0	0	0	0	0	0	0	0	0	0	0	0	0	0	0	0
O54782	O54782	O54782	Man2b2	Epididymis-specific alpha-mannosidase	mannosidase 2, alpha B2	Epididymis-specific alpha-mannosidase	NA	NA	NA	NA	0	0	0	0	0	0	0	0	0	0	0	0	0	0	0	0	0	0	0	0
O54786	O54786-2	O54786-2	Dffa	DNA fragmentation factor subunit alpha;Isoform ICAD-S of DNA fragmentation factor subunit alpha	DNA fragmentation factor, alpha subunit	DNA fragmentation factor subunit alpha	NA	NA	NA	NA	0	0	0	0	0	0	0	0	0	0	0	0	0	0	0	0	0	0	0	0
O54788	O54788	O54788	Dffb	DNA fragmentation factor subunit beta	DNA fragmentation factor, beta subunit	DNA fragmentation factor subunit beta	NA	NA	NA	NA	0	0	0	0	0	0	0	0	0	0	0	0	0	0	0	0	0	0	0	0
O54790	O54790	O54790	Mafg	Transcription factor MafG	v-maf musculoaponeurotic fibrosarcoma oncogene family, protein G (avian)	Transcription factor MafG	NA	NA	NA	NA	0	0	0	0	0	0	0	0	0	0	0	0	0	0	0	0	0	0	0	0
O54804	O54804-2;O54804	O54804-2;O54804	Chka	Choline kinase alpha;Isoform 2 of Choline kinase alpha	choline kinase alpha	Choline kinase alpha	NA	NA	NA	NA	0	0	0	0	0	0	0	0	0	0	0	0	0	0	0	0	0	0	0	0
O54818	O54818	O54818	Tpd52l1	Tumor protein D53	tumor protein D52-like 1	Tumor protein D53	NA	NA	NA	NA	0	0	0	0	0	0	0	0	0	0	0	0	0	0	0	0	0	0	0	0
O54819	O54819;O54819-2	O54819;O54819-2	Tfpi	Tissue factor pathway inhibitor;Isoform Beta of Tissue factor pathway inhibitor	tissue factor pathway inhibitor	Tissue factor pathway inhibitor	NA	NA	NA	NA	0	0	0	0	0	0	0	0	0	0	0	0	0	0	0	0	0	0	0	0
O54824	O54824-2	O54824-2	Il16	Pro-interleukin-16;Isoform 2 of Pro-interleukin-16	interleukin 16	Pro-interleukin-16;Interleukin-16	NA	NA	NA	NA	0	0	0	0	0	0	0	0	0	0	0	0	0	0	0	0	0	0	0	0
O54825	O54825	O54825	Bysl	Bystin	bystin-like	Bystin	NA	NA	NA	NA	0	0	0	0	0	0	0	0	0	0	0	0	0	0	0	0	0	0	0	0
O54836	O54836	O54836	Zmat3	Zinc finger matrin-type protein 3	zinc finger matrin type 3	Zinc finger matrin-type protein 3	NA	NA	NA	NA	0	0	0	0	0	0	0	0	0	0	0	0	0	0	0	0	0	0	0	0
O54864	O54864;O54864-2;O54864-3	O54864;O54864-2;O54864-3	Suv39h1	Histone-lysine N-methyltransferase SUV39H1;Isoform 2 of Histone-lysine N-methyltransferase SUV39H1;Isoform 3 of Histone-lysine N-methyltransferase SUV39H1	suppressor of variegation 3-9 1	Histone-lysine N-methyltransferase SUV39H1	NA	NA	NA	NA	0	0	0	0	0	0	0	0	0	0	0	0	0	0	0	0	0	0	0	0
O54865	O54865	O54865	Gucy1b1	Guanylate cyclase soluble subunit beta-1	guanylate cyclase 1, soluble, beta 1	Guanylate cyclase soluble subunit beta-1	NA	NA	NA	NA	0	0	0	0	0	0	0	0	0	0	0	0	0	0	0	0	0	0	0	0
O54909	O54909	O54909	Rdh16	Retinol dehydrogenase 16	retinol dehydrogenase 16		NA	NA	NA	NA	0	0	0	0	0	0	0	0	0	0	0	0	0	0	0	0	0	0	0	0
O54910	O54910	O54910	Nfkbie	NF-kappa-B inhibitor epsilon	nuclear factor of kappa light polypeptide gene enhancer in B cells inhibitor, epsilon	NF-kappa-B inhibitor epsilon	NA	NA	NA	NA	0	0	0	0	0	0	0	0	0	0	0	0	0	0	0	0	0	0	0	0
O54916	O54916-2	O54916-2	Reps1	RalBP1-associated Eps domain-containing protein 1;Isoform 2 of RalBP1-associated Eps domain-containing protein 1;Isoform 3 of RalBP1-associated Eps domain-containing protein 1;Isoform 4 of RalBP1-associated Eps domain-containing protein 1	RalBP1 associated Eps domain containing protein	RalBP1-associated Eps domain-containing protein 1	NA	NA	NA	NA	0	0	0	0	0	0	0	0	0	0	0	0	0	0	0	0	0	0	0	0
O54916	O54916-3	O54916-3	Reps1	RalBP1-associated Eps domain-containing protein 1;Isoform 2 of RalBP1-associated Eps domain-containing protein 1;Isoform 3 of RalBP1-associated Eps domain-containing protein 1;Isoform 4 of RalBP1-associated Eps domain-containing protein 1	RalBP1 associated Eps domain containing protein	RalBP1-associated Eps domain-containing protein 1	NA	NA	NA	NA	0	0	0	0	0	0	0	0	0	0	0	0	0	0	0	0	0	0	0	0
O54918	O54918;O54918-3;O54918-2	O54918;O54918-3;O54918-2	Bcl2l11	Bcl-2-like protein 11;Isoform BimL of Bcl-2-like protein 11;Isoform BimS of Bcl-2-like protein 11	BCL2-like 11 (apoptosis facilitator)	Bcl-2-like protein 11	NA	NA	NA	NA	0	0	0	0	0	0	0	0	0	0	0	0	0	0	0	0	0	0	0	0
O54929	O54929	O54929	Wsb2	WD repeat and SOCS box-containing protein 2	WD repeat and SOCS box-containing 2	WD repeat and SOCS box-containing protein 2	NA	NA	NA	NA	0	0	0	0	0	0	0	0	0	0	0	0	0	0	0	0	0	0	0	0
O54942	O54942	O54942	Cldn5	Claudin-5	claudin 5	Claudin-5	NA	NA	NA	NA	0	0	0	0	0	0	0	0	0	0	0	0	0	0	0	0	0	0	0	0
O54946	O54946-2	O54946-2	Dnajb6	DnaJ homolog subfamily B member 6;Isoform B of DnaJ homolog subfamily B member 6	DnaJ heat shock protein family (Hsp40) member B6	DnaJ homolog subfamily B member 6	NA	NA	NA	NA	0	0	0	0	0	0	0	0	0	0	0	0	0	0	0	0	0	0	0	0
O54949	O54949	O54949	Nlk	Serine/threonine-protein kinase NLK	nemo like kinase	Serine/threonine-protein kinase NLK	NA	NA	NA	NA	0	0	0	0	0	0	0	0	0	0	0	0	0	0	0	0	0	0	0	0
O54967	O54967-3;O54967;O54967-2	O54967-3;O54967;O54967-2	Tnk2	Activated CDC42 kinase 1;Isoform 2 of Activated CDC42 kinase 1;Isoform 3 of Activated CDC42 kinase 1	tyrosine kinase, non-receptor, 2	Activated CDC42 kinase 1	NA	NA	NA	NA	0	0	0	0	0	0	0	0	0	0	0	0	0	0	0	0	0	0	0	0
O54974	O54974	O54974	Lgals7	Galectin-7	lectin, galactose binding, soluble 7	Galectin-7	NA	NA	NA	NA	0	0	0	0	0	0	0	0	0	0	0	0	0	0	0	0	0	0	0	0
O54998	O54998	O54998	Fkbp7	Peptidyl-prolyl cis-trans isomerase FKBP7	FK506 binding protein 7	Peptidyl-prolyl cis-trans isomerase FKBP7	NA	NA	NA	NA	0	0	0	0	0	0	0	0	0	0	0	0	0	0	0	0	0	0	0	0
O55003	O55003	O55003	Bnip3	BCL2/adenovirus E1B 19 kDa protein-interacting protein 3	BCL2/adenovirus E1B interacting protein 3	BCL2/adenovirus E1B 19 kDa protein-interacting protein 3	NA	NA	NA	NA	0	0	0	0	0	0	0	0	0	0	0	0	0	0	0	0	0	0	0	0
O55047	O55047;O55047-3	O55047;O55047-3	Tlk2	Serine/threonine-protein kinase tousled-like 2;Isoform 2 of Serine/threonine-protein kinase tousled-like 2;Isoform 3 of Serine/threonine-protein kinase tousled-like 2	tousled-like kinase 2 (Arabidopsis)	Serine/threonine-protein kinase tousled-like 2	NA	NA	NA	NA	0	5245700	0	0	0	0	0	0	0	0	0	0	0	0	0	0	0	0	0	0
O55047	O55047-2	O55047-2	Tlk2	Serine/threonine-protein kinase tousled-like 2;Isoform 2 of Serine/threonine-protein kinase tousled-like 2;Isoform 3 of Serine/threonine-protein kinase tousled-like 2	tousled-like kinase 2 (Arabidopsis)	Serine/threonine-protein kinase tousled-like 2	NA	NA	NA	NA	0	0	0	0	0	0	0	0	0	0	0	0	0	0	0	0	0	0	0	0
O55055	O55055	O55055	Trdmt1	tRNA (cytosine(38)-C(5))-methyltransferase	tRNA aspartic acid methyltransferase 1	tRNA (cytosine(38)-C(5))-methyltransferase	NA	NA	NA	NA	0	0	0	0	0	0	0	0	0	0	0	0	0	0	0	0	0	0	0	0
O55091	O55091	O55091	Impact	Protein IMPACT	impact, RWD domain protein	Protein IMPACT	NA	NA	NA	NA	0	0	0	0	0	0	0	0	0	0	0	0	0	0	0	0	0	0	0	0
O55100	O55100-2;O55100	O55100-2;O55100	Syngr1	Synaptogyrin-1;Isoform 1B of Synaptogyrin-1	synaptogyrin 1	Synaptogyrin-1	NA	NA	NA	NA	0	0	0	0	0	0	0	0	0	0	0	0	0	0	0	0	0	0	0	0
O55101	O55101	O55101	Syngr2	Synaptogyrin-2	synaptogyrin 2	Synaptogyrin-2	NA	NA	NA	NA	0	0	0	0	0	0	0	0	0	0	0	0	0	0	0	0	0	0	0	0
O55102	O55102	O55102	Bloc1s1	Biogenesis of lysosome-related organelles complex 1 subunit 1	biogenesis of lysosomal organelles complex-1, subunit 1	Biogenesis of lysosome-related organelles complex 1 subunit 1	NA	NA	NA	NA	0	0	0	0	0	0	0	0	0	0	0	0	0	0	0	0	0	0	0	0
O55134	O55134	O55134	Pcdh12	Protocadherin-12	protocadherin 12	Protocadherin-12	NA	NA	NA	NA	0	0	0	0	0	0	0	0	0	0	0	0	0	0	0	0	0	0	0	0
O55137	O55137	O55137	Acot1	Acyl-coenzyme A thioesterase 1	acyl-CoA thioesterase 1	Acyl-coenzyme A thioesterase 1	NA	NA	NA	NA	0	0	0	0	0	0	0	0	0	0	0	0	0	0	0	0	0	0	0	0
O55143	O55143-2	O55143-2	Atp2a2	Sarcoplasmic/endoplasmic reticulum calcium ATPase 2;Isoform 2 of Sarcoplasmic/endoplasmic reticulum calcium ATPase 2	ATPase, Ca++ transporting, cardiac muscle, slow twitch 2	Sarcoplasmic/endoplasmic reticulum calcium ATPase 2	NA	NA	NA	NA	0	0	0	0	0	0	0	0	0	0	0	0	0	0	0	0	0	0	0	0
O55183	O55183	O55183	Stc1	Stanniocalcin-1	stanniocalcin 1	Stanniocalcin-1	NA	NA	NA	NA	0	0	0	0	0	0	0	0	0	0	0	0	0	0	0	0	0	0	0	0
O55186	O55186	O55186	Cd59a	CD59A glycoprotein	CD59a antigen	CD59A glycoprotein	NA	NA	NA	NA	0	0	0	0	0	0	0	0	0	0	0	0	0	0	0	0	0	0	0	0
O55203	O55203-3;O55203-2;O55203	O55203-3;O55203-2;O55203	Ldb2	LIM domain-binding protein 2;Isoform 2 of LIM domain-binding protein 2;Isoform 3 of LIM domain-binding protein 2	LIM domain binding 2	LIM domain-binding protein 2	NA	NA	NA	NA	0	0	0	0	0	0	0	0	0	0	0	0	0	0	0	0	0	0	0	0
O55239	O55239	O55239	Nnmt	Nicotinamide N-methyltransferase	nicotinamide N-methyltransferase	Nicotinamide N-methyltransferase	NA	NA	NA	NA	0	0	0	0	0	0	0	0	0	0	0	0	0	0	0	0	0	0	0	0
O55242	O55242;O55242-2	O55242;O55242-2	Sigmar1	Sigma non-opioid intracellular receptor 1;Isoform 2 of Sigma non-opioid intracellular receptor 1	sigma non-opioid intracellular receptor 1	Sigma non-opioid intracellular receptor 1	NA	NA	NA	NA	0	0	0	0	0	0	0	0	0	0	0	0	0	0	0	0	0	0	0	0
O70126	O70126	O70126	Aurkb	Aurora kinase B	aurora kinase B	Aurora kinase B	NA	NA	NA	NA	0	0	0	0	0	0	0	0	0	0	0	0	0	0	0	0	0	0	0	0
O70133	O70133;O70133-3	O70133;O70133-3	Dhx9	ATP-dependent RNA helicase A;Isoform 2 of ATP-dependent RNA helicase A;Isoform 3 of ATP-dependent RNA helicase A	DEAH (Asp-Glu-Ala-His) box polypeptide 9	ATP-dependent RNA helicase A	NA	NA	NA	NA	0	0	0	0	0	0	0	0	0	0	0	0	0	0	0	0	0	0	0	0
O70139	O70139	O70139	Pkig	cAMP-dependent protein kinase inhibitor gamma	protein kinase inhibitor, gamma	cAMP-dependent protein kinase inhibitor gamma	NA	NA	NA	NA	0	0	0	0	0	0	0	0	0	0	0	0	0	0	0	0	0	0	0	0
O70145	O70145	O70145	Ncf2	Neutrophil cytosol factor 2	neutrophil cytosolic factor 2	Neutrophil cytosol factor 2	NA	NA	NA	NA	0	0	0	0	0	0	0	0	0	0	0	0	0	0	0	0	0	0	0	0
O70146	O70146	O70146	Tesk1	Dual specificity testis-specific protein kinase 1	testis specific protein kinase 1	Dual specificity testis-specific protein kinase 1	NA	NA	NA	NA	0	0	0	0	0	0	0	0	0	0	0	0	0	0	0	0	0	0	0	0
O70161	O70161-3;O70161;O70161-2	O70161-3;O70161;O70161-2	Pip5k1c	Phosphatidylinositol 4-phosphate 5-kinase type-1 gamma;Isoform 2 of Phosphatidylinositol 4-phosphate 5-kinase type-1 gamma;Isoform 3 of Phosphatidylinositol 4-phosphate 5-kinase type-1 gamma	phosphatidylinositol-4-phosphate 5-kinase, type 1 gamma	Phosphatidylinositol 4-phosphate 5-kinase type-1 gamma	NA	NA	NA	NA	0	0	0	23775000	15712000	0	0	0	0	0	156700000	243510000	120820000	1867300000	3736800000	183030000	74655000	88627000	200105000	135828500
O70165	O70165	O70165	Fcn1	Ficolin-1	NA	Ficolin-1	NA	NA	NA	NA	0	0	0	0	0	0	0	0	0	0	0	0	0	0	0	0	0	0	0	0
O70166	O70166	O70166	Stmn3	Stathmin-3	stathmin-like 3	Stathmin-3	NA	NA	NA	NA	0	0	0	0	0	0	0	0	0	0	0	0	0	0	0	0	0	0	0	0
O70200	O70200	O70200	Aif1	Allograft inflammatory factor 1	allograft inflammatory factor 1	Allograft inflammatory factor 1	NA	NA	NA	NA	0	0	0	0	0	0	0	0	0	0	0	0	0	0	0	0	0	0	0	0
O70230	O70230-2;O70230;O70230-3	O70230-2;O70230;O70230-3	Znf143	Zinc finger protein 143;Isoform 2 of Zinc finger protein 143;Isoform 3 of Zinc finger protein 143	NA	Zinc finger protein 143	NA	NA	NA	NA	0	0	0	0	0	0	0	0	0	0	0	0	0	0	0	0	0	0	0	0
O70258	O70258;O70258-2	O70258;O70258-2	Sgce	Epsilon-sarcoglycan;Isoform 2 of Epsilon-sarcoglycan	sarcoglycan, epsilon	Epsilon-sarcoglycan	NA	NA	NA	NA	0	0	0	0	0	0	0	0	0	0	0	0	0	0	0	0	0	0	0	0
O70281	O70281	O70281	Tpst1	Protein-tyrosine sulfotransferase 1	protein-tyrosine sulfotransferase 1	Protein-tyrosine sulfotransferase 1	NA	NA	NA	NA	0	0	0	0	0	0	0	0	0	0	0	0	0	0	0	0	0	0	0	0
O70318	O70318	O70318	Epb41l2	Band 4.1-like protein 2	erythrocyte membrane protein band 4.1 like 2	Band 4.1-like protein 2	NA	NA	NA	NA	0	0	0	13343000	0	0	0	8997200	0	0	6311600000	4848600000	4798500000	6298100000	7538400000	6738900000	6725600000	6408400000	5573350000	6732250000
O70324	O70324	O70324	Slc16a2	Monocarboxylate transporter 8	solute carrier family 16 (monocarboxylic acid transporters), member 2	Monocarboxylate transporter 8	NA	NA	NA	NA	0	0	0	0	0	0	0	0	0	0	0	0	0	0	0	0	0	0	0	0
O70326	O70326	O70326	Grem1	Gremlin-1	gremlin 1, DAN family BMP antagonist	Gremlin-1	NA	NA	NA	NA	0	0	0	0	0	0	0	0	0	0	0	0	0	0	0	0	0	0	0	0
O70337	O70337	O70337	Bik	Bcl-2-interacting killer	BCL2-interacting killer	Bcl-2-interacting killer	NA	NA	NA	NA	0	0	0	0	0	0	0	0	0	0	0	0	0	0	0	0	0	0	0	0
O70370	O70370	O70370	Ctss	Cathepsin S	cathepsin S	Cathepsin S	NA	NA	NA	NA	0	0	0	0	0	0	0	0	0	0	0	0	0	0	0	0	0	0	0	0
O70421	O70421	O70421	Fzd1	Frizzled-1	frizzled class receptor 1	Frizzled-1	NA	NA	NA	NA	0	0	0	0	0	0	0	0	0	0	0	0	0	0	0	0	0	0	0	0
O70423	O70423;O70423-2;Q812C9	O70423;O70423-2	Aoc3	Membrane primary amine oxidase;Isoform 2 of Membrane primary amine oxidase	amine oxidase, copper containing 3	Membrane primary amine oxidase	NA	NA	NA	NA	0	0	0	0	0	0	0	0	0	0	0	0	0	0	0	0	0	0	0	0
O70433	O70433	O70433	Fhl2	Four and a half LIM domains protein 2	four and a half LIM domains 2	Four and a half LIM domains protein 2	NA	NA	NA	NA	0	0	0	0	0	0	0	0	0	0	0	0	0	0	0	0	0	0	0	0
O70445	O70445	O70445	Bard1	BRCA1-associated RING domain protein 1	BRCA1 associated RING domain 1	BRCA1-associated RING domain protein 1	NA	NA	NA	NA	0	0	0	0	0	0	0	0	0	0	0	0	0	0	0	0	0	0	0	0
O70458	O70458-2;O70458	O70458-2;O70458	Osmr	Oncostatin-M-specific receptor subunit beta;Isoform 2 of Oncostatin-M-specific receptor subunit beta	oncostatin M receptor	Oncostatin-M-specific receptor subunit beta	NA	NA	NA	NA	0	0	0	0	0	0	0	0	0	0	0	0	0	0	0	0	0	0	0	0
O70472	O70472	O70472	Tmem131	Transmembrane protein 131	transmembrane protein 131	Transmembrane protein 131	NA	NA	NA	NA	0	0	0	0	0	0	0	0	0	0	0	0	0	0	0	0	0	0	0	0
O70477	O70477	O70477	Pknox1	Homeobox protein PKNOX1	Pbx/knotted 1 homeobox	Homeobox protein PKNOX1	NA	NA	NA	NA	0	0	0	0	0	0	0	0	0	0	0	0	0	0	0	0	0	0	0	0
O70479	O70479	O70479	Tnfaip1	BTB/POZ domain-containing adapter for CUL3-mediated RhoA degradation protein 2	tumor necrosis factor, alpha-induced protein 1 (endothelial)	BTB/POZ domain-containing adapter for CUL3-mediated RhoA degradation protein 2	NA	NA	NA	NA	0	0	0	0	0	0	0	0	0	0	0	0	0	0	0	0	0	0	0	0
O70491	O70491	O70491	Stra6	Receptor for retinol uptake STRA6	stimulated by retinoic acid gene 6	Stimulated by retinoic acid gene 6 protein	NA	NA	NA	NA	0	0	0	0	0	0	0	0	0	0	0	0	0	0	0	0	0	0	0	0
O70494	O70494-2;O70494;O70494-3	O70494-2;O70494;O70494-3	Sp3	Transcription factor Sp3;Isoform 2 of Transcription factor Sp3;Isoform 3 of Transcription factor Sp3	trans-acting transcription factor 3	Transcription factor Sp3	NA	NA	NA	NA	0	0	0	0	0	0	0	0	0	0	0	0	0	0	0	0	0	0	0	0
O70503	O70503-2	O70503-2	Hsd17b12	Very-long-chain 3-oxoacyl-CoA reductase;Isoform 2 of Very-long-chain 3-oxoacyl-CoA reductase	hydroxysteroid (17-beta) dehydrogenase 12	Very-long-chain 3-oxoacyl-CoA reductase	NA	NA	NA	NA	0	0	0	0	0	0	0	0	0	0	0	0	0	0	0	0	0	0	0	0
O70514	O70514	O70514	Fgfbp1	Fibroblast growth factor-binding protein 1	fibroblast growth factor binding protein 1	Fibroblast growth factor-binding protein 1	NA	NA	NA	NA	0	0	0	0	0	0	0	0	0	0	0	0	0	0	0	0	0	0	0	0
O70566	O70566	O70566	Diaph2	Protein diaphanous homolog 2	diaphanous related formin 2	Protein diaphanous homolog 2	NA	NA	NA	NA	0	0	0	0	0	0	0	0	0	0	0	0	0	0	0	0	0	0	0	0
O70570	O70570	O70570	Pigr	Polymeric immunoglobulin receptor	polymeric immunoglobulin receptor	Polymeric immunoglobulin receptor;Secretory component	NA	NA	NA	NA	0	0	0	0	0	0	0	0	0	0	0	0	0	0	0	0	0	0	0	0
O70571	O70571	O70571	Pdk4	[Pyruvate dehydrogenase (acetyl-transferring)] kinase isozyme 4, mitochondrial	pyruvate dehydrogenase kinase, isoenzyme 4	[Pyruvate dehydrogenase (acetyl-transferring)] kinase isozyme 4, mitochondrial	NA	NA	NA	NA	7103400	0	0	0	0	0	0	0	0	0	693140000	0	0	0	0	0	0	0	0	0
O70585	O70585	O70585	Dtnb	Dystrobrevin beta;Isoform 2 of Dystrobrevin beta	dystrobrevin, beta	Dystrobrevin beta	NA	NA	NA	NA	0	0	0	0	0	0	0	0	0	0	0	0	0	0	0	0	0	0	0	0
O70589	O70589-4	O70589-4	Cask	Peripheral plasma membrane protein CASK;Isoform 2 of Peripheral plasma membrane protein CASK;Isoform 3 of Peripheral plasma membrane protein CASK;Isoform 4 of Peripheral plasma membrane protein CASK;Isoform 5 of Peripheral plasma membrane protein CASK	calcium/calmodulin-dependent serine protein kinase (MAGUK family)	Peripheral plasma membrane protein CASK	NA	NA	NA	NA	0	0	0	0	0	0	0	0	0	0	0	0	0	0	0	0	0	0	0	0
O70622	O70622-2;O70622	O70622-2;O70622	Rtn2	Reticulon-2;Isoform 2 of Reticulon-2	reticulon 2 (Z-band associated protein)	Reticulon-2	NA	NA	NA	NA	0	0	0	0	0	0	0	0	0	0	0	0	0	0	0	0	0	0	0	0
O88196	O88196-4	O88196-4	Ttc3	E3 ubiquitin-protein ligase TTC3;Isoform 2 of E3 ubiquitin-protein ligase TTC3;Isoform 3 of E3 ubiquitin-protein ligase TTC3;Isoform 4 of E3 ubiquitin-protein ligase TTC3;Isoform 5 of E3 ubiquitin-protein ligase TTC3;Isoform 6 of E3 ubiquitin-protein ligase TTC3	tetratricopeptide repeat domain 3	E3 ubiquitin-protein ligase TTC3	NA	NA	NA	NA	0	0	0	0	0	0	0	0	0	0	0	0	0	0	0	0	0	0	0	0
O88200	O88200	O88200	Clec11a	C-type lectin domain family 11 member A	C-type lectin domain family 11, member a	C-type lectin domain family 11 member A	NA	NA	NA	NA	0	0	0	0	0	0	0	0	0	0	0	0	0	0	0	0	0	0	0	0
O88286	O88286;O88286-2;O88286-4	O88286;O88286-2	Wiz	Protein Wiz;Isoform S of Protein Wiz;Isoform 2 of Protein Wiz;Isoform 3 of Protein Wiz	widely-interspaced zinc finger motifs	Protein Wiz	NA	NA	NA	NA	0	0	0	0	0	0	24330000	0	0	0	0	0	0	0	0	0	0	0	0	0
O88291	O88291-2	O88291-2	Znf326	DBIRD complex subunit ZNF326;Isoform 2 of DBIRD complex subunit ZNF326;Isoform 3 of DBIRD complex subunit ZNF326	NA	DBIRD complex subunit ZNF326	NA	NA	NA	NA	0	0	0	0	0	0	0	0	0	0	0	0	0	0	0	0	0	0	0	0
O88327	O88327	O88327	Ctnnal1	Alpha-catulin	catenin (cadherin associated protein), alpha-like 1	Alpha-catulin	NA	NA	NA	NA	0	0	0	0	0	0	0	0	0	0	0	0	0	0	0	0	0	0	0	0
O88329	O88329	O88329	Myo1a	Unconventional myosin-Ia	myosin IA	Unconventional myosin-Ia	NA	NA	NA	NA	0	0	0	0	0	0	0	0	0	0	0	0	0	0	0	0	0	0	0	0
O88338	O88338	O88338	Cdh16	Cadherin-16	cadherin 16	Cadherin-16	NA	NA	NA	NA	0	0	0	0	0	0	0	0	0	0	0	0	0	0	0	0	0	0	0	0
O88346	O88346-3;O88346-2;O88346	O88346-3;O88346-2;O88346	Tnnt1	Troponin T, slow skeletal muscle;Isoform 2 of Troponin T, slow skeletal muscle;Isoform 3 of Troponin T, slow skeletal muscle	troponin T1, skeletal, slow	Troponin T, slow skeletal muscle	NA	NA	NA	NA	0	0	0	0	0	0	0	0	0	0	0	0	0	0	0	0	0	0	0	0
O88398	O88398	O88398	Avil	Advillin	advillin	Advillin	NA	NA	NA	NA	0	0	0	0	0	0	0	0	0	0	0	0	0	0	0	0	0	0	0	0
O88425	O88425	O88425	Nme6	Nucleoside diphosphate kinase 6	NME/NM23 nucleoside diphosphate kinase 6	Nucleoside diphosphate kinase 6	NA	NA	NA	NA	0	0	0	0	0	0	0	0	0	0	0	0	0	0	0	0	0	0	0	0
O88427	O88427-2;O88427	O88427-2;O88427	Cacna1h	Voltage-dependent T-type calcium channel subunit alpha-1H;Isoform 2 of Voltage-dependent T-type calcium channel subunit alpha-1H	calcium channel, voltage-dependent, T type, alpha 1H subunit	Voltage-dependent T-type calcium channel subunit alpha-1H	NA	NA	NA	NA	0	0	0	0	0	0	0	0	0	0	0	0	0	0	0	0	0	0	0	0
O88428	O88428	O88428	Papss2	Bifunctional 3'-phosphoadenosine 5'-phosphosulfate synthase 2	3'-phosphoadenosine 5'-phosphosulfate synthase 2	Bifunctional 3-phosphoadenosine 5-phosphosulfate synthase 2;Sulfate adenylyltransferase;Adenylyl-sulfate kinase	NA	NA	NA	NA	0	0	0	0	0	0	0	0	0	0	0	0	0	0	0	0	0	0	0	0
O88451	O88451;Q9R092	O88451;Q9R092	Rdh7	Retinol dehydrogenase 7	retinol dehydrogenase 7	Retinol dehydrogenase 7;17-beta-hydroxysteroid dehydrogenase type 6	NA	NA	NA	NA	0	0	0	0	0	0	0	0	0	0	0	0	0	0	0	0	0	0	0	0
O88466	O88466;O88466-2;O88466-3	O88466;O88466-2	Znf106	Zinc finger protein 106;Isoform 2 of Zinc finger protein 106;Isoform 3 of Zinc finger protein 106	NA	Zinc finger protein 106	NA	NA	NA	NA	0	0	0	0	0	0	0	0	0	0	0	0	0	0	0	0	0	0	0	0
O88470	O88470;Q61080;O54743	O88470	Foxl2	Forkhead box protein L2	forkhead box L2	Forkhead box protein L2	NA	NA	NA	NA	0	0	0	0	0	0	0	0	0	0	0	0	0	0	0	0	0	0	0	0
O88492	O88492;O88492-2	O88492;O88492-2	Plin4	Perilipin-4;Isoform 2 of Perilipin-4	perilipin 4	Perilipin-4	NA	NA	NA	NA	0	0	0	0	0	0	244740000	0	0	0	0	0	0	0	61651000	35568000	28245000	37231000	0	36399500
O88495	O88495	O88495	Gpr50	Melatonin-related receptor	G-protein-coupled receptor 50	Melatonin-related receptor	NA	NA	NA	NA	0	0	0	0	0	0	0	0	0	0	0	0	0	0	0	0	0	0	0	0
O88507	O88507	O88507	Cntfr	Ciliary neurotrophic factor receptor subunit alpha	ciliary neurotrophic factor receptor	Ciliary neurotrophic factor receptor subunit alpha	NA	NA	NA	NA	0	0	0	0	0	0	0	0	0	0	0	0	0	0	0	0	0	0	0	0
O88512	O88512	O88512	Ap1g2	AP-1 complex subunit gamma-like 2	adaptor protein complex AP-1, gamma 2 subunit	AP-1 complex subunit gamma-like 2	NA	NA	NA	NA	0	0	0	0	0	0	0	0	0	0	0	0	0	0	0	0	0	0	0	0
O88513	O88513	O88513	Gmnn	Geminin	geminin	Geminin	NA	NA	NA	NA	0	0	0	0	0	0	0	0	0	0	0	0	0	0	0	0	0	0	0	0
O88533	O88533	O88533	Ddc	Aromatic-L-amino-acid decarboxylase	dopa decarboxylase	Aromatic-L-amino-acid decarboxylase	NA	NA	NA	NA	0	0	0	0	0	0	0	0	0	0	0	0	0	0	0	0	0	0	0	0
O88551	O88551	O88551	Cldn1	Claudin-1	claudin 1	Claudin-1	NA	NA	NA	NA	0	0	0	0	0	0	0	0	0	0	0	0	0	0	0	0	0	0	0	0
O88566	O88566	O88566	Axin2	Axin-2	axin 2	Axin-2	NA	NA	NA	NA	0	0	0	0	0	0	0	0	0	0	0	0	0	0	0	0	0	0	0	0
O88569	O88569-2	O88569-2	Hnrnpa2b1	Heterogeneous nuclear ribonucleoproteins A2/B1;Isoform 2 of Heterogeneous nuclear ribonucleoproteins A2/B1;Isoform 3 of Heterogeneous nuclear ribonucleoproteins A2/B1	heterogeneous nuclear ribonucleoprotein A2/B1	Heterogeneous nuclear ribonucleoproteins A2/B1	NA	NA	NA	NA	0	0	0	0	0	0	0	0	0	0	0	0	0	0	0	0	0	0	0	0
O88569	O88569-3	O88569-3	Hnrnpa2b1	Heterogeneous nuclear ribonucleoproteins A2/B1;Isoform 2 of Heterogeneous nuclear ribonucleoproteins A2/B1;Isoform 3 of Heterogeneous nuclear ribonucleoproteins A2/B1	heterogeneous nuclear ribonucleoprotein A2/B1	Heterogeneous nuclear ribonucleoproteins A2/B1	NA	NA	NA	NA	0	0	0	0	0	0	0	0	0	0	0	0	0	0	0	0	0	0	0	0
O88572	O88572	O88572	Lrp6	Low-density lipoprotein receptor-related protein 6	low density lipoprotein receptor-related protein 6	Low-density lipoprotein receptor-related protein 6	NA	NA	NA	NA	0	0	0	0	0	0	0	0	0	0	0	0	0	0	0	0	0	0	0	0
O88573	O88573	O88573	Aff1	AF4/FMR2 family member 1	AF4/FMR2 family, member 1	AF4/FMR2 family member 1	NA	NA	NA	NA	0	0	0	0	0	0	0	0	0	0	0	0	0	0	0	0	0	0	0	0
O88665	O88665	O88665	Brd7	Bromodomain-containing protein 7	bromodomain containing 7	Bromodomain-containing protein 7	NA	NA	NA	NA	0	0	0	0	0	0	0	0	0	0	0	0	0	0	0	0	0	0	0	0
O88667	O88667	O88667	Rrad	GTP-binding protein RAD	Ras-related associated with diabetes	GTP-binding protein RAD	NA	NA	NA	NA	0	0	0	0	0	0	0	0	0	0	0	0	0	0	0	0	0	0	0	0
O88673	O88673	O88673	Dgka	Diacylglycerol kinase alpha	diacylglycerol kinase, alpha	Diacylglycerol kinase alpha	NA	NA	NA	NA	0	0	0	0	0	0	0	0	0	0	0	0	0	0	0	0	0	0	0	0
O88676	O88676-2;O88676	O88676-2;O88676	Mmp23	Matrix metalloproteinase-23;Isoform 2 of Matrix metalloproteinase-23	matrix metallopeptidase 23	Matrix metalloproteinase-23;Matrix metalloproteinase-23, soluble form	NA	NA	NA	NA	0	0	0	0	0	0	0	0	0	0	0	0	0	0	0	0	0	0	0	0
O88697	O88697	O88697	Stk16	Serine/threonine-protein kinase 16	serine/threonine kinase 16	Serine/threonine-protein kinase 16	NA	NA	NA	NA	0	0	0	0	0	0	0	0	0	0	0	0	0	0	0	0	0	0	0	0
O88712	O88712-2	O88712-2	Ctbp1	C-terminal-binding protein 1;Isoform 2 of C-terminal-binding protein 1;Isoform 3 of C-terminal-binding protein 1	C-terminal binding protein 1	C-terminal-binding protein 1	NA	NA	NA	NA	0	0	0	0	0	0	0	0	0	0	0	0	0	0	0	0	0	0	0	0
O88712	O88712-3	O88712-3	Ctbp1	C-terminal-binding protein 1;Isoform 2 of C-terminal-binding protein 1;Isoform 3 of C-terminal-binding protein 1	C-terminal binding protein 1	C-terminal-binding protein 1	NA	NA	NA	NA	0	0	0	0	0	0	0	0	0	0	0	0	0	0	0	0	0	0	0	0
O88783	O88783	O88783	F5	Coagulation factor V	coagulation factor V	Coagulation factor V;Coagulation factor V heavy chain;Coagulation factor V light chain	NA	NA	NA	NA	0	0	0	0	0	0	0	0	0	0	0	0	0	0	0	0	0	0	0	0
O88803	O88803;O88803-2	O88803;O88803-2	Lect2	Leukocyte cell-derived chemotaxin-2;Isoform 2 of Leukocyte cell-derived chemotaxin-2	leukocyte cell-derived chemotaxin 2	Leukocyte cell-derived chemotaxin-2	NA	NA	NA	NA	0	0	0	0	0	0	0	0	0	0	0	0	0	0	0	0	0	0	0	0
O88809	O88809	O88809	Dcx	Neuronal migration protein doublecortin	doublecortin	Neuronal migration protein doublecortin	NA	NA	NA	NA	0	0	0	0	0	0	0	0	0	0	0	0	0	0	0	0	0	0	0	0
O88822	O88822	O88822	Sc5d	Lathosterol oxidase	sterol-C5-desaturase	Lathosterol oxidase	NA	NA	NA	NA	0	0	0	0	0	0	0	0	0	0	0	0	0	0	0	0	0	0	0	0
O88829	O88829-2	O88829-2	St3gal5	Lactosylceramide alpha-2,3-sialyltransferase;Isoform 2 of Lactosylceramide alpha-2,3-sialyltransferase	ST3 beta-galactoside alpha-2,3-sialyltransferase 5	Lactosylceramide alpha-2,3-sialyltransferase	NA	NA	NA	NA	0	0	0	0	0	0	0	0	0	0	0	0	0	0	0	0	0	0	0	0
O88838	O88838;O88838-2	O88838;O88838-2	Spsb2	SPRY domain-containing SOCS box protein 2;Isoform 2 of SPRY domain-containing SOCS box protein 2	splA/ryanodine receptor domain and SOCS box containing 2	SPRY domain-containing SOCS box protein 2	NA	NA	NA	NA	0	0	0	0	0	0	0	0	0	0	0	0	0	0	0	0	0	0	0	0
O88839	O88839-3;O88839-2;O88839;O88839-4	O88839-3;O88839-2;O88839	Adam15	Disintegrin and metalloproteinase domain-containing protein 15;Isoform 2 of Disintegrin and metalloproteinase domain-containing protein 15;Isoform 3 of Disintegrin and metalloproteinase domain-containing protein 15;Isoform 4 of Disintegrin and metalloproteinase domain-containing protein 15	a disintegrin and metallopeptidase domain 15 (metargidin)	Disintegrin and metalloproteinase domain-containing protein 15	NA	NA	NA	NA	0	0	0	0	0	0	0	0	0	0	0	0	0	0	0	0	0	0	0	0
O88842	O88842;O88842-2	O88842;O88842-2	Fgd3	FYVE, RhoGEF and PH domain-containing protein 3;Isoform 2 of FYVE, RhoGEF and PH domain-containing protein 3	FYVE, RhoGEF and PH domain containing 3	FYVE, RhoGEF and PH domain-containing protein 3	NA	NA	NA	NA	0	0	0	0	0	0	0	0	0	0	0	0	0	0	0	0	0	0	0	0
O88843	O88843	O88843	Cradd	Death domain-containing protein CRADD	CASP2 and RIPK1 domain containing adaptor with death domain	Death domain-containing protein CRADD	NA	NA	NA	NA	0	0	0	0	0	0	0	0	0	0	0	0	0	0	0	0	0	0	0	0
O88852	O88852	O88852	Tspyl1	Testis-specific Y-encoded-like protein 1	testis-specific protein, Y-encoded-like 1	Testis-specific Y-encoded-like protein 1	NA	NA	NA	NA	0	0	0	0	0	0	0	0	0	0	0	0	0	0	0	0	0	0	0	0
O88888	O88888	O88888	Apba3	Amyloid-beta A4 precursor protein-binding family A member 3	amyloid beta (A4) precursor protein-binding, family A, member 3	Amyloid beta A4 precursor protein-binding family A member 3	NA	NA	NA	NA	0	0	0	0	0	0	0	0	0	0	0	0	0	0	0	0	0	0	0	0
O88892	O88892	O88892	Serf1	Small EDRK-rich factor 1	small EDRK-rich factor 1	Small EDRK-rich factor 1	NA	NA	NA	NA	0	0	0	0	0	0	0	0	0	0	0	0	0	0	0	0	0	0	0	0
O88895	O88895;O88895-2	O88895	Hdac3	Histone deacetylase 3;Isoform Short of Histone deacetylase 3	histone deacetylase 3	Histone deacetylase 3	NA	NA	NA	NA	0	0	0	0	0	0	0	0	0	0	0	0	0	0	0	0	0	0	0	0
O88898	O88898-2;O88898;O88898-4;O88898-3;O88898-6;O88898-5	O88898-2;O88898;O88898-4;O88898-3;O88898-6;O88898-5	Tp63	Tumor protein 63;Isoform 2 of Tumor protein 63;Isoform 3 of Tumor protein 63;Isoform 4 of Tumor protein 63;Isoform 5 of Tumor protein 63;Isoform 6 of Tumor protein 63	NA	Tumor protein 63	NA	NA	NA	NA	0	0	0	0	0	0	0	0	0	0	0	0	0	0	0	0	0	0	0	0
O88904	O88904-2;O88904;O88904-3;Q9QZR5-5;Q9QZR5-3	O88904-2;O88904;O88904-3	Hipk1	Homeodomain-interacting protein kinase 1;Isoform 2 of Homeodomain-interacting protein kinase 1;Isoform 3 of Homeodomain-interacting protein kinase 1	homeodomain interacting protein kinase 1	Homeodomain-interacting protein kinase 1	NA	NA	NA	NA	0	0	0	0	0	0	0	0	0	0	0	0	0	0	0	0	0	0	0	0
O88907	O88907	O88907	Pias1	E3 SUMO-protein ligase PIAS1	protein inhibitor of activated STAT 1	E3 SUMO-protein ligase PIAS1	NA	NA	NA	NA	0	0	0	0	0	0	0	0	0	0	0	0	0	0	0	0	0	0	0	0
O88939	O88939;O88939-2	O88939;O88939-2	Zbtb7a	Zinc finger and BTB domain-containing protein 7A;Isoform 2 of Zinc finger and BTB domain-containing protein 7A	zinc finger and BTB domain containing 7a	Zinc finger and BTB domain-containing protein 7A	NA	NA	NA	NA	0	0	0	0	0	0	0	0	0	0	0	0	0	0	0	0	0	0	0	0
O88942	O88942-3;O88942-2;O88942	O88942-3;O88942-2;O88942	Nfatc1	Nuclear factor of activated T-cells, cytoplasmic 1;Isoform Beta of Nuclear factor of activated T-cells, cytoplasmic 1;Isoform Alpha' of Nuclear factor of activated T-cells, cytoplasmic 1	nuclear factor of activated T cells, cytoplasmic, calcineurin dependent 1	Nuclear factor of activated T-cells, cytoplasmic 1	NA	NA	NA	NA	0	0	0	0	0	0	0	0	0	0	0	0	0	0	0	0	0	0	0	0
O88947	O88947	O88947	F10	Coagulation factor X	coagulation factor X	Coagulation factor X;Factor X light chain;Factor X heavy chain;Activated factor Xa heavy chain	NA	NA	NA	NA	0	0	80660000	0	0	0	0	0	0	0	0	0	0	0	0	0	0	0	0	0
O89013	O89013	O89013	Leprot	Leptin receptor gene-related protein;Isoform 2 of Leptin receptor gene-related protein	leptin receptor overlapping transcript	Leptin receptor gene-related protein	NA	NA	NA	NA	0	0	0	0	0	0	0	0	0	0	0	0	0	0	0	0	0	0	0	0
O89019	O89019-4	O89019-4	Invs	Inversin;Isoform 2 of Inversin;Isoform 3 of Inversin;Isoform 4 of Inversin;Isoform 5 of Inversin;Isoform 6 of Inversin;Isoform 7 of Inversin	inversin	Inversin	NA	NA	NA	NA	0	0	0	0	0	0	0	0	0	0	0	0	0	0	0	0	0	0	0	0
O89020	O89020;O89020-3;O89020-2	O89020;O89020-3;O89020-2	Afm	Afamin;Isoform 2 of Afamin;Isoform 3 of Afamin	afamin	Afamin	NA	NA	NA	NA	0	0	0	0	0	0	0	0	0	0	0	0	0	0	0	0	0	0	0	0
O89053	O89053	O89053	Coro1a	Coronin-1A	coronin, actin binding protein 1A	Coronin-1A	NA	NA	NA	NA	0	0	0	0	0	0	0	0	0	0	0	0	0	0	0	0	0	0	0	0
O89084	O89084;O89084-3;O89084-2	O89084;O89084-3;O89084-2	Pde4a	cAMP-specific 3',5'-cyclic phosphodiesterase 4A;Isoform 2 of cAMP-specific 3',5'-cyclic phosphodiesterase 4A;Isoform 3 of cAMP-specific 3',5'-cyclic phosphodiesterase 4A	phosphodiesterase 4A, cAMP specific	cAMP-specific 3,5-cyclic phosphodiesterase 4A	NA	NA	NA	NA	0	0	0	0	0	0	0	0	0	0	0	0	0	0	0	0	0	0	0	0
O89086	O89086	O89086	Rbm3	RNA-binding protein 3	RNA binding motif (RNP1, RRM) protein 3	RNA-binding protein 3	NA	NA	NA	NA	0	0	0	0	0	0	0	0	0	0	0	0	0	0	0	0	0	0	0	0
O89090	O89090;O89090-2	O89090;O89090-2	Sp1	Transcription factor Sp1;Isoform 2 of Transcription factor Sp1	trans-acting transcription factor 1	Transcription factor Sp1	NA	NA	NA	NA	0	0	0	0	0	0	0	0	0	0	0	0	0	0	0	0	0	0	0	0
P00158	P00158	P00158	Mt-Cyb	Cytochrome b	NA	Cytochrome b	NA	NA	NA	NA	0	0	0	0	0	0	0	0	0	0	0	0	0	0	0	0	0	0	0	0
P00683	P00683	P00683	Rnase1	Ribonuclease pancreatic	ribonuclease, RNase A family, 1 (pancreatic)	Ribonuclease pancreatic	NA	NA	NA	NA	0	0	0	0	0	0	0	0	0	0	0	0	0	0	0	0	0	0	0	0
P00687	P00687	P00687	Amy1	Alpha-amylase 1	amylase 1, salivary	Alpha-amylase 1	NA	NA	NA	NA	0	0	0	0	0	0	0	0	0	0	0	0	0	0	0	0	0	0	0	0
P00688	P00688	P00688	Amy2	Pancreatic alpha-amylase	NA	Pancreatic alpha-amylase	NA	NA	NA	NA	0	0	0	0	0	0	0	0	0	0	0	0	0	0	0	0	0	0	0	0
P00860	P00860	P00860	Odc1	Ornithine decarboxylase	ornithine decarboxylase, structural 1	Ornithine decarboxylase	NA	NA	NA	NA	0	0	0	0	0	0	0	0	0	0	0	0	0	0	0	0	0	0	0	0
P01173	P01173	P01173	Wap	Whey acidic protein	whey acidic protein	Whey acidic protein	NA	NA	NA	NA	0	0	0	0	0	0	0	0	0	0	0	0	0	0	0	0	0	0	0	0
P01592	P01592	P01592	Jchain	Immunoglobulin J chain	immunoglobulin joining chain	Immunoglobulin J chain	NA	NA	NA	NA	0	0	0	0	0	0	0	0	0	0	0	0	0	0	0	0	0	0	0	0
P01626	P01626	P01626		Ig kappa chain V-II region MOPC 167	NA	Ig kappa chain V-II region MOPC 167	NA	NA	NA	NA	0	0	0	0	0	0	0	0	0	0	0	0	0	0	0	0	0	0	0	0
P01627	P01627;P01628	P01627;P01628	Gm5153	Ig kappa chain V-II region VKappa167	NA	Ig kappa chain V-II region VKappa167;Ig kappa chain V-II region MOPC 511	NA	NA	NA	NA	0	0	0	0	0	0	0	0	0	0	0	0	0	0	0	0	0	0	0	0
P01629	P01629	P01629		Ig kappa chain V-II region 2S1.3	NA	Ig kappa chain V-II region 2S1.3	NA	NA	NA	NA	0	0	0	0	0	0	0	0	0	0	0	0	0	0	0	0	0	0	0	0
P01630	P01630	P01630		Ig kappa chain V-II region 7S34.1	NA	Ig kappa chain V-II region 7S34.1	NA	NA	NA	NA	0	0	0	0	0	0	0	0	0	0	0	0	0	0	0	0	0	0	0	0
P01633	P01633	P01633	Igk-V19-17	Ig kappa chain V19-17	NA	Ig kappa chain V19-17	NA	NA	NA	NA	0	0	0	0	0	0	0	0	0	0	0	0	0	0	0	0	0	0	0	0
P01634	P01634	P01634		Ig kappa chain V-V region MOPC 21	NA	Ig kappa chain V-V region MOPC 21	NA	NA	NA	NA	0	0	0	0	0	0	0	0	0	0	0	0	0	0	0	0	0	0	0	0
P01636	P01636	P01636		Ig kappa chain V-V region MOPC 149	NA	Ig kappa chain V-V region MOPC 149	NA	NA	NA	NA	0	0	0	0	0	0	0	0	0	0	0	0	0	0	0	0	0	0	0	0
P01637	P01637	P01637		Ig kappa chain V-V region T1	NA	Ig kappa chain V-V region T1	NA	NA	NA	NA	0	0	0	0	0	0	0	0	0	0	0	0	0	0	0	0	0	0	0	0
P01639	P01639	P01639	Gm5571	Ig kappa chain V-V region MOPC 41	NA	Ig kappa chain V-V region MOPC 41	NA	NA	NA	NA	0	0	0	0	0	0	0	0	0	0	0	0	0	0	0	0	0	0	0	0
P01642	P01642	P01642	Gm10881	Ig kappa chain V-V region L7 (Fragment)	NA	Ig kappa chain V-V region L7	NA	NA	NA	NA	0	0	0	0	0	0	0	0	0	0	0	0	0	0	0	0	0	0	0	0
P01643	P01643	P01643		Ig kappa chain V-V region MOPC 173	NA	Ig kappa chain V-V region MOPC 173	NA	NA	NA	NA	0	0	0	0	0	0	0	0	0	0	0	0	0	0	0	0	0	0	0	0
P01646	P01646	P01646		Ig kappa chain V-V region HP 123E6	NA	Ig kappa chain V-V region HP 123E6	NA	NA	NA	NA	0	0	0	0	0	0	0	0	0	0	0	0	0	0	0	0	0	0	0	0
P01647	P01647	P01647		Ig kappa chain V-V region HP 124E1	NA	Ig kappa chain V-V region HP 124E1	NA	NA	NA	NA	0	0	0	0	0	0	0	0	0	0	0	0	0	0	0	0	0	0	0	0
P01648	P01648;P01649	P01648		Ig kappa chain V-V region HP 91A3	NA	Ig kappa chain V-V region HP 91A3	NA	NA	NA	NA	0	0	0	0	0	0	0	0	0	0	0	0	0	0	0	0	0	0	0	0
P01652	P01652	P01652		Ig kappa chain V-V region J606	NA	Ig kappa chain V-V region J606	NA	NA	NA	NA	0	0	0	0	0	0	0	0	0	0	0	0	0	0	0	0	0	0	0	0
P01654	P01654;P01656;P01655	P01654;P01656;P01655		Ig kappa chain V-III region PC 2880/PC 1229	NA	Ig kappa chain V-III region PC 2880/PC 1229;Ig kappa chain V-III region MOPC 70;Ig kappa chain V-III region PC 7132	NA	NA	NA	NA	0	0	0	0	0	0	0	0	0	0	0	0	0	0	0	0	0	0	0	0
P01660	P01660;P01659	P01660		Ig kappa chain V-III region PC 3741/TEPC 111	NA	Ig kappa chain V-III region PC 3741/TEPC 111	NA	NA	NA	NA	0	0	0	0	0	0	0	0	0	0	0	0	0	0	0	0	0	0	0	0
P01663	P01663;P01662;P01661	P01663;P01662;P01661		Ig kappa chain V-III region PC 4050	NA	Ig kappa chain V-III region PC 4050;Ig kappa chain V-III region ABPC 22/PC 9245;Ig kappa chain V-III region MOPC 63	NA	NA	NA	NA	0	0	0	0	0	0	0	0	0	0	0	0	0	0	0	0	0	0	0	0
P01666	P01666;P01665;P01668;P01669;P01664	P01666;P01665;P01668;P01669;P01664		Ig kappa chain V-III region PC 7183	NA	Ig kappa chain V-III region PC 7183;Ig kappa chain V-III region PC 7043;Ig kappa chain V-III region PC 7210;Ig kappa chain V-III region PC 7769;Ig kappa chain V-III region CBPC 101	NA	NA	NA	NA	0	0	0	0	0	0	0	0	0	0	0	0	0	0	0	0	0	0	0	0
P01667	P01667	P01667		Ig kappa chain V-III region PC 6308	NA	Ig kappa chain V-III region PC 6308	NA	NA	NA	NA	0	0	0	0	0	0	0	0	0	0	0	0	0	0	0	0	0	0	0	0
P01671	P01671;P01670;P01673	P01671;P01670;P01673		Ig kappa chain V-III region PC 7175	NA	Ig kappa chain V-III region PC 7175;Ig kappa chain V-III region PC 6684;Ig kappa chain V-III region PC 2485/PC 4039	NA	NA	NA	NA	0	0	0	0	0	0	0	0	0	0	0	0	0	0	0	0	0	0	0	0
P01674	P01674	P01674		Ig kappa chain V-III region PC 2154	NA	Ig kappa chain V-III region PC 2154	NA	NA	NA	NA	0	0	0	0	0	0	0	0	0	0	0	0	0	0	0	0	0	0	0	0
P01679	P01679;P01678;P01677;P01676;P01675	P01679;P01678;P01677;P01676;P01675		Ig kappa chain V-VI region J539	NA	Ig kappa chain V-VI region J539;Ig kappa chain V-VI region SAPC 10;Ig kappa chain V-VI region TEPC 601/TEPC 191;Ig kappa chain V-VI region XRPC 24;Ig kappa chain V-VI region XRPC 44	NA	NA	NA	NA	0	0	0	0	0	0	0	0	0	0	0	0	0	0	0	0	0	0	0	0
P01680	P01680	P01680		Ig kappa chain V-IV region S107B	NA	Ig kappa chain V-IV region S107B	NA	NA	NA	NA	0	0	0	0	0	0	0	0	0	0	0	0	0	0	0	0	0	0	0	0
P01741	P01741	P01741		Ig heavy chain V region	NA	Ig heavy chain V region	NA	NA	NA	NA	0	0	0	0	0	0	0	0	0	0	0	0	0	0	0	0	0	0	0	0
P01750	P01750	P01750		Ig heavy chain V region 102	NA	Ig heavy chain V region 102	NA	NA	NA	NA	0	0	0	0	0	0	0	0	0	0	0	0	0	0	0	0	0	0	0	0
P01758	P01758	P01758	Igh-VJ558	Ig heavy chain V region 108A	immunoglobulin heavy chain (J558 family)	Ig heavy chain V region 108A	NA	NA	NA	NA	0	0	0	0	0	0	0	0	0	0	0	0	0	0	0	0	0	0	0	0
P01786	P01786	P01786		Ig heavy chain V region MOPC 47A	NA	Ig heavy chain V region MOPC 47A	NA	NA	NA	NA	0	0	0	0	0	0	0	0	0	0	0	0	0	0	0	0	0	0	0	0
P01790	P01790;P01794;P01791;P01788;P01787;P01789;P01793;P01792;P01795	P01790;P01794;P01791;P01788;P01787;P01789;P01793;P01792		Ig heavy chain V region M511	NA	Ig heavy chain V region M511;Ig heavy chain V region HPCG14;Ig heavy chain V region HPCM6;Ig heavy chain V region H8;Ig heavy chain V regions TEPC 15/S107/HPCM1/HPCM2/HPCM3;Ig heavy chain V region M603;Ig heavy chain V region HPCG13;Ig heavy chain V region HPCG8	NA	NA	NA	NA	0	0	0	0	0	0	0	0	0	0	0	0	0	0	0	0	0	0	0	0
P01798	P01798	P01798		Ig heavy chain V-III region E109	NA	Ig heavy chain V-III region E109	NA	NA	NA	NA	0	0	0	0	0	0	0	0	0	0	0	0	0	0	0	0	0	0	0	0
P01801	P01801;P01799;P01797;P01796;P01803;P01800;P01802	P01801;P01799;P01797;P01796		Ig heavy chain V-III region J606	NA	Ig heavy chain V-III region J606;Ig heavy chain V-III region ABE-47N;Ig heavy chain V-III region U61;Ig heavy chain V-III region A4	NA	NA	NA	NA	0	0	0	0	0	0	0	0	0	0	0	0	0	0	0	0	0	0	0	0
P01806	P01806;P01808;P01807;P01812;P01809;P01811	P01806;P01808;P01807;P01812;P01809		Ig heavy chain V region 441	NA	Ig heavy chain V region 441;Ig heavy chain V region T601;Ig heavy chain V region X44;Ig heavy chain V region MOPC 173;Ig heavy chain V region X24	NA	NA	NA	NA	0	0	0	0	0	0	0	0	0	0	0	0	0	0	0	0	0	0	0	0
P01810	P01810	P01810		Ig heavy chain V region J539	NA	Ig heavy chain V region J539	NA	NA	NA	NA	0	0	0	0	0	0	0	0	0	0	0	0	0	0	0	0	0	0	0	0
P01820	P01820;P01819	P01820;P01819		Ig heavy chain V region PJ14	NA	Ig heavy chain V region PJ14;Ig heavy chain V region MOPC 141	NA	NA	NA	NA	0	0	0	0	0	0	0	0	0	0	0	0	0	0	0	0	0	0	0	0
P01823	P01823	P01823		Ig heavy chain V region 36-60	NA	Ig heavy chain V region 36-60	NA	NA	NA	NA	0	0	0	0	0	0	0	0	0	0	0	0	0	0	0	0	0	0	0	0
P01831	P01831	P01831	Thy1	Thy-1 membrane glycoprotein	thymus cell antigen 1, theta	Thy-1 membrane glycoprotein	NA	NA	NA	NA	0	0	0	0	0	0	0	0	0	0	0	0	0	0	0	0	0	0	0	0
P01844	P01844	P01844	Iglc2	Ig lambda-2 chain C region	immunoglobulin lambda constant 2	Ig lambda-2 chain C region	NA	NA	NA	NA	0	0	0	0	0	0	0	0	0	0	0	0	0	0	0	0	0	0	0	0
P01845	P01845	P01845	Iglc3	Ig lambda-3 chain C region	immunoglobulin lambda constant 3	Ig lambda-3 chain C region	NA	NA	NA	NA	0	0	0	0	0	0	0	0	0	0	0	0	0	0	0	0	0	0	0	0
P01872	P01872;P01872-2	P01872;P01872-2	Ighm	Immunoglobulin heavy constant mu;Isoform 2 of Immunoglobulin heavy constant mu	immunoglobulin heavy constant mu	Ig mu chain C region	NA	NA	NA	NA	0	0	0	0	0	0	0	0	0	0	0	0	0	0	0	0	0	0	0	0
P01878	P01878	P01878		Ig alpha chain C region	NA	Ig alpha chain C region	NA	NA	NA	NA	0	0	0	0	0	0	0	0	0	0	0	0	0	0	0	0	0	0	0	0
P01887	P01887	P01887	B2m	Beta-2-microglobulin	beta-2 microglobulin	Beta-2-microglobulin	NA	NA	NA	NA	0	0	0	0	0	0	0	0	0	0	0	0	0	0	0	0	0	0	0	0
P01899	P01899	P01899	H2-D1	H-2 class I histocompatibility antigen, D-B alpha chain	NA	H-2 class I histocompatibility antigen, D-B alpha chain	NA	NA	NA	NA	0	0	0	0	0	0	0	0	0	0	0	0	0	0	0	0	0	0	0	0
P01901	P01901	P01901	H2-K1	H-2 class I histocompatibility antigen, K-B alpha chain	histocompatibility 2, K1, K region	H-2 class I histocompatibility antigen, K-B alpha chain	NA	NA	NA	NA	0	0	0	0	0	0	0	0	0	0	0	0	0	0	0	0	0	0	0	0
P02104	P02104	P02104	Hbb-y	Hemoglobin subunit epsilon-Y2	hemoglobin Y, beta-like embryonic chain	Hemoglobin subunit epsilon-Y2	NA	NA	NA	NA	0	0	0	0	0	0	0	0	0	0	0	0	0	0	0	0	0	0	0	0
P02340	P02340	P02340	Tp53	Cellular tumor antigen p53	NA	Cellular tumor antigen p53	NA	NA	NA	NA	0	0	0	0	0	0	0	0	0	0	0	0	0	0	0	0	0	0	0	0
P02664	P02664	P02664	Csn1s2b	Alpha-S2-casein-like B	casein alpha s2-like B	Alpha-S2-casein-like B	NA	NA	NA	NA	0	0	0	0	0	0	0	0	0	0	0	0	0	0	0	0	0	0	0	0
P02802	P02802	P02802	Mt1	Metallothionein-1	metallothionein 1	Metallothionein-1	NA	NA	NA	NA	0	0	0	0	0	0	0	0	0	0	0	0	0	0	0	0	0	0	0	0
P03899	P03899	P03899	Mtnd3	NADH-ubiquinone oxidoreductase chain 3	NA	NADH-ubiquinone oxidoreductase chain 3	NA	NA	NA	NA	0	0	0	0	0	0	0	0	0	0	0	0	0	0	0	0	0	0	0	0
P03953	P03953-2;P03953	P03953-2;P03953	Cfd	Complement factor D;Isoform 2 of Complement factor D	complement factor D (adipsin)	Complement factor D	NA	NA	NA	NA	0	0	0	0	0	0	0	0	0	0	0	0	0	0	0	0	0	0	0	0
P03976	P03976	P03976		Ig kappa chain V-II region 17S29.1	NA	Ig kappa chain V-II region 17S29.1	NA	NA	NA	NA	0	0	0	0	0	0	0	0	0	0	0	0	0	0	0	0	0	0	0	0
P04187	P04187	P04187	Gzmb	Granzyme B(G,H)	granzyme B	Granzyme B(G,H)	NA	NA	NA	NA	0	0	0	0	0	0	0	0	0	0	0	0	0	0	0	0	0	0	0	0
P04202	P04202	P04202	Tgfb1	Transforming growth factor beta-1 proprotein	transforming growth factor, beta 1	Transforming growth factor beta-1;Latency-associated peptide	NA	NA	NA	NA	0	0	0	0	0	0	0	0	0	0	0	0	0	0	0	0	0	0	0	0
P04223	P04223;P04223-2	P04223;P04223-2	H2-K1	H-2 class I histocompatibility antigen, K-K alpha chain;Isoform 2 of H-2 class I histocompatibility antigen, K-K alpha chain	NA	H-2 class I histocompatibility antigen, K-K alpha chain	NA	NA	NA	NA	0	0	0	0	0	0	0	0	0	0	0	0	0	0	0	0	0	0	0	0
P04344	P04344;Q61597	P04344;Q61597	Crygb	Gamma-crystallin B	crystallin, gamma B	Gamma-crystallin B;Gamma-crystallin C	NA	NA	NA	NA	0	0	0	0	0	0	0	0	0	0	0	0	0	0	0	0	0	0	0	0
P04370	P04370-9;P04370-4;P04370-7;P04370-5;P04370-10;P04370-13;P04370-6;P04370-11	P04370-9;P04370-4;P04370-7;P04370-5;P04370-10;P04370-13;P04370-6;P04370-11	Mbp	Myelin basic protein;Isoform 2 of Myelin basic protein;Isoform 3 of Myelin basic protein;Isoform 4 of Myelin basic protein;Isoform 5 of Myelin basic protein;Isoform 6 of Myelin basic protein;Isoform 7 of Myelin basic protein;Isoform 8 of Myelin basic protein;Isoform 9 of Myelin basic protein;Isoform 10 of Myelin basic protein;Isoform 11 of Myelin basic protein;Isoform 12 of Myelin basic protein;I…	myelin basic protein	Myelin basic protein	NA	NA	NA	NA	0	0	0	0	0	0	0	0	0	0	0	0	0	0	0	0	0	0	0	0
P04441	P04441	P04441	Cd74	H-2 class II histocompatibility antigen gamma chain;Isoform Short of H-2 class II histocompatibility antigen gamma chain	CD74 antigen (invariant polypeptide of major histocompatibility complex, class II antigen-associated)	H-2 class II histocompatibility antigen gamma chain	NA	NA	NA	NA	0	0	0	0	0	0	0	0	0	0	0	0	0	0	0	0	0	0	0	0
P04441	P04441-2	P04441-2	Cd74	H-2 class II histocompatibility antigen gamma chain;Isoform Short of H-2 class II histocompatibility antigen gamma chain	CD74 antigen (invariant polypeptide of major histocompatibility complex, class II antigen-associated)	H-2 class II histocompatibility antigen gamma chain	NA	NA	NA	NA	0	0	0	0	0	0	0	0	0	0	0	0	0	0	0	0	0	0	0	0
P04444	P04444	P04444	Hbb-bh1	Hemoglobin subunit beta-H1	hemoglobin Z, beta-like embryonic chain	Hemoglobin subunit beta-H1	NA	NA	NA	NA	0	0	0	0	0	0	0	0	0	0	0	0	0	0	0	0	0	0	0	0
P04919	P04919;P04919-2	P04919;P04919-2	Slc4a1	Band 3 anion transport protein;Isoform 2 of Band 3 anion transport protein	solute carrier family 4 (anion exchanger), member 1	Band 3 anion transport protein	NA	NA	NA	NA	0	0	0	0	0	0	0	0	0	0	0	0	0	0	0	0	0	0	0	0
P04925	P04925	P04925	Prnp	Major prion protein	prion protein	Major prion protein	NA	NA	NA	NA	0	0	0	0	0	0	0	0	0	0	0	0	0	0	0	0	0	0	0	0
P04945	P04945	P04945		Ig kappa chain V-VI region NQ2-6.1	NA	Ig kappa chain V-VI region NQ2-6.1	NA	NA	NA	NA	0	0	0	0	0	0	0	0	0	0	0	0	0	0	0	0	0	0	0	0
P04946	P04946	P04946		Ig kappa chain V-V region NQ5-89.4	NA	Ig kappa chain V-V region NQ5-89.4	NA	NA	NA	NA	0	0	0	0	0	0	0	0	0	0	0	0	0	0	0	0	0	0	0	0
P05017	P05017;P05017-2	P05017;P05017-2	Igf1	Insulin-like growth factor I;Isoform IGF-IB of Insulin-like growth factor I	insulin-like growth factor 1	Insulin-like growth factor I	NA	NA	NA	NA	0	0	0	0	0	0	0	0	0	0	0	0	0	0	0	0	0	0	0	0
P05201	P05201	P05201	Got1	Aspartate aminotransferase, cytoplasmic	glutamic-oxaloacetic transaminase 1, soluble	Aspartate aminotransferase, cytoplasmic	NA	NA	NA	NA	0	0	0	9793700	0	0	0	7782200	0	0	567400000	525990000	515440000	345890000	840830000	1023700000	847150000	768360000	520715000	843990000
P05208	P05208	P05208	Cela2a	Chymotrypsin-like elastase family member 2A	chymotrypsin-like elastase family, member 2A	Chymotrypsin-like elastase family member 2A	NA	NA	NA	NA	0	0	0	0	0	0	0	0	0	0	0	0	0	0	0	0	0	0	0	0
P05366	P05366	P05366	Saa1	Serum amyloid A-1 protein	serum amyloid A 1	Serum amyloid A-1 protein	NA	NA	NA	NA	0	0	0	0	0	0	0	0	0	0	0	0	0	0	0	0	0	0	0	0
P05555	P05555;P05555-2	P05555;P05555-2	Itgam	Integrin alpha-M;Isoform 2 of Integrin alpha-M	integrin alpha M	Integrin alpha-M	NA	NA	NA	NA	0	0	0	0	0	0	0	0	0	0	0	0	0	0	0	0	0	0	0	0
P05622	P05622;P05622-2	P05622;P05622-2	Pdgfrb	Platelet-derived growth factor receptor beta	platelet derived growth factor receptor, beta polypeptide	Platelet-derived growth factor receptor beta	NA	NA	NA	NA	23898000	0	0	0	0	0	0	0	0	0	0	0	0	0	0	0	0	0	0	0
P05627	P05627	P05627	Jun	Transcription factor AP-1	jun proto-oncogene	Transcription factor AP-1	NA	NA	NA	NA	0	0	0	0	0	0	0	0	0	0	0	0	0	0	0	0	0	0	0	0
P05977	P05977	P05977	Myl1	Myosin light chain 1/3, skeletal muscle isoform;Isoform MLC3 of Myosin light chain 1/3, skeletal muscle isoform	myosin, light polypeptide 1	Myosin light chain 1/3, skeletal muscle isoform	NA	NA	NA	NA	0	0	0	0	0	0	0	0	0	0	0	0	0	0	0	0	0	0	0	0
P05977	P05977-2	P05977-2	Myl1	Myosin light chain 1/3, skeletal muscle isoform;Isoform MLC3 of Myosin light chain 1/3, skeletal muscle isoform	myosin, light polypeptide 1	Myosin light chain 1/3, skeletal muscle isoform	NA	NA	NA	NA	0	0	0	0	0	0	0	0	0	0	0	0	0	0	0	0	0	0	0	0
P06281	P06281;P00796	P06281;P00796	Ren1	Renin-1	renin 1 structural	Renin-1;Renin-2;Renin-2 heavy chain;Renin-2 light chain	NA	NA	NA	NA	0	0	0	0	0	0	0	0	0	0	0	0	0	0	0	0	0	0	0	0
P06330	P06330;P01757;P01756	P06330;P01757;P01756		Ig heavy chain V region AC38 205.12	NA	Ig heavy chain V region AC38 205.12;Ig heavy chain V region J558;Ig heavy chain V region MOPC 104E	NA	NA	NA	NA	0	0	0	0	0	0	0	0	0	0	0	0	0	0	0	0	0	0	0	0
P06342	P06342;P01921;P14483;P06345	P06342;P01921	H2-Ab1	H-2 class II histocompatibility antigen, A-Q beta chain	NA	H-2 class II histocompatibility antigen, A-Q beta chain;H-2 class II histocompatibility antigen, A-D beta chain	NA	NA	NA	NA	0	0	0	0	0	0	0	0	0	0	0	0	0	0	0	0	0	0	0	0
P06344	P06344	P06344		H-2 class II histocompatibility antigen, A-U beta chain	NA	H-2 class II histocompatibility antigen, A-U beta chain	NA	NA	NA	NA	0	0	0	0	0	0	0	0	0	0	0	0	0	0	0	0	0	0	0	0
P06346	P06346;P06343;P18469;P01915	P06346;P06343	H2-Ab1	H-2 class II histocompatibility antigen, A-F beta chain (Fragment)	NA	H-2 class II histocompatibility antigen, A-F beta chain;H-2 class II histocompatibility antigen, A-K beta chain	NA	NA	NA	NA	0	0	0	0	0	0	0	0	0	0	0	0	0	0	0	0	0	0	0	0
P06467	P06467	P06467	Hbz	Hemoglobin subunit zeta	NA	Hemoglobin subunit zeta	NA	NA	NA	NA	0	0	0	0	0	0	0	0	0	0	0	0	0	0	0	0	0	0	0	0
P06537	P06537-5;P06537;P06537-3;P06537-2;P06537-4	P06537-5;P06537;P06537-3;P06537-2;P06537-4	Nr3c1	Glucocorticoid receptor;Isoform 2 of Glucocorticoid receptor;Isoform 1-B of Glucocorticoid receptor;Isoform 2-B of Glucocorticoid receptor;Isoform 3 of Glucocorticoid receptor	nuclear receptor subfamily 3, group C, member 1	Glucocorticoid receptor	NA	NA	NA	NA	0	0	0	0	0	0	21425000	0	0	0	0	0	0	0	0	0	0	0	0	0
P06683	P06683	P06683	C9	Complement component C9	complement component 9	Complement component C9	NA	NA	NA	NA	0	0	0	0	0	0	0	0	0	0	0	0	0	0	0	0	0	0	0	0
P06800	P06800-6;P06800-5;P06800	P06800-6;P06800-5;P06800	Ptprc	Receptor-type tyrosine-protein phosphatase C;Isoform 2 of Receptor-type tyrosine-protein phosphatase C;Isoform 3 of Receptor-type tyrosine-protein phosphatase C	protein tyrosine phosphatase, receptor type, C	Receptor-type tyrosine-protein phosphatase C	NA	NA	NA	NA	0	0	0	0	0	0	0	0	0	0	0	0	0	0	0	0	0	0	0	0
P06837	P06837	P06837	Gap43	Neuromodulin	growth associated protein 43	Neuromodulin	NA	NA	NA	NA	0	0	0	0	0	0	0	0	0	0	0	0	0	0	0	0	0	0	0	0
P07091	P07091	P07091	S100a4	Protein S100-A4	S100 calcium binding protein A4	Protein S100-A4	NA	NA	NA	NA	0	0	0	0	0	0	0	0	0	0	0	0	0	0	0	0	0	0	0	0
P07141	P07141;P07141-2	P07141;P07141-2	Csf1	Macrophage colony-stimulating factor 1;Isoform 2 of Macrophage colony-stimulating factor 1	colony stimulating factor 1 (macrophage)	Macrophage colony-stimulating factor 1;Processed macrophage colony-stimulating factor 1	NA	NA	NA	NA	0	0	0	0	0	0	0	0	0	0	0	0	0	0	0	0	0	0	0	0
P07214	P07214	P07214	Sparc	SPARC	secreted acidic cysteine rich glycoprotein	SPARC	NA	NA	NA	NA	0	0	0	0	0	0	0	0	0	0	0	0	0	0	0	0	0	0	0	0
P07309	P07309	P07309	Ttr	Transthyretin	transthyretin	Transthyretin	NA	NA	NA	NA	0	0	0	0	0	0	0	0	0	0	0	0	0	0	0	0	0	0	0	0
P07361	P07361	P07361	Orm2	Alpha-1-acid glycoprotein 2	orosomucoid 2	Alpha-1-acid glycoprotein 2	NA	NA	NA	NA	0	0	0	0	0	0	0	0	0	0	0	0	0	0	0	0	0	0	0	0
P07758	P07758	P07758	Serpina1a	Alpha-1-antitrypsin 1-1	serine (or cysteine) peptidase inhibitor, clade A, member 1A	Alpha-1-antitrypsin 1-1	NA	NA	NA	NA	0	0	0	0	0	0	0	0	0	0	0	0	0	0	0	0	0	0	0	0
P07903	P07903	P07903	Ercc1	DNA excision repair protein ERCC-1	excision repair cross-complementing rodent repair deficiency, complementation group 1	DNA excision repair protein ERCC-1	NA	NA	NA	NA	0	0	0	0	0	0	0	0	0	0	0	0	0	0	0	0	0	0	0	0
P08043	P08043;P08043-2;Q6P560	P08043;P08043-2	Zfp2	Zinc finger protein 2;Isoform 2 of Zinc finger protein 2	zinc finger protein 2	Zinc finger protein 2	NA	NA	NA	NA	0	0	0	0	0	0	0	0	0	0	0	0	0	0	0	0	0	0	0	0
P08046	P08046;P43300	P08046	Egr1	Early growth response protein 1	early growth response 1	Early growth response protein 1	NA	NA	NA	NA	0	0	0	0	0	0	0	0	0	0	0	0	0	0	0	0	0	0	0	0
P08071	P08071	P08071	Ltf	Lactotransferrin	lactotransferrin	Lactotransferrin	NA	NA	NA	NA	0	0	0	0	0	0	0	3982700	0	0	0	0	0	0	0	0	0	0	0	0
P08101	P08101;P08101-3	P08101;P08101-3	Fcgr2	Low affinity immunoglobulin gamma Fc region receptor II;Isoform IIB2 of Low affinity immunoglobulin gamma Fc region receptor II;Isoform IIB1' of Low affinity immunoglobulin gamma Fc region receptor II	NA	Low affinity immunoglobulin gamma Fc region receptor II	NA	NA	NA	NA	0	0	0	0	0	0	0	0	0	0	0	0	0	0	0	0	0	0	0	0
P08101	P08101-2	P08101-2	Fcgr2	Low affinity immunoglobulin gamma Fc region receptor II;Isoform IIB2 of Low affinity immunoglobulin gamma Fc region receptor II;Isoform IIB1' of Low affinity immunoglobulin gamma Fc region receptor II	NA	Low affinity immunoglobulin gamma Fc region receptor II	NA	NA	NA	NA	0	0	0	0	0	0	0	0	0	0	0	0	0	0	0	0	0	0	0	0
P08121	P08121	P08121	Col3a1	Collagen alpha-1(III) chain	collagen, type III, alpha 1	Collagen alpha-1(III) chain	NA	NA	NA	NA	0	0	39315000	0	0	0	0	0	0	0	0	0	0	0	0	0	0	0	0	0
P08122	P08122	P08122	Col4a2	Collagen alpha-2(IV) chain	collagen, type IV, alpha 2	Collagen alpha-2(IV) chain;Canstatin	NA	NA	NA	NA	0	0	0	0	0	0	0	0	0	0	0	0	0	0	0	0	0	0	0	0
P08508	P08508	P08508	Fcgr3	Low affinity immunoglobulin gamma Fc region receptor III	Fc receptor, IgG, low affinity III	Low affinity immunoglobulin gamma Fc region receptor III	NA	NA	NA	NA	0	0	0	0	0	0	0	0	0	0	0	0	0	0	0	0	0	0	0	0
P08551	P08551	P08551	Nefl	Neurofilament light polypeptide	neurofilament, light polypeptide	Neurofilament light polypeptide	NA	NA	NA	NA	0	0	0	0	0	0	0	0	0	0	0	0	0	0	0	0	0	0	0	0
P08905	P08905	P08905	Lyz2	Lysozyme C-2	lysozyme 2	Lysozyme C-2	NA	NA	NA	NA	0	0	0	0	0	0	0	0	0	0	0	0	0	0	0	0	0	0	0	0
P09025	P09025;P09632	P09025;P09632	Hoxc8	Homeobox protein Hox-C8	homeobox C8	Homeobox protein Hox-C8;Homeobox protein Hox-B8	NA	NA	NA	NA	0	0	0	0	0	0	0	0	0	0	0	0	0	0	0	0	0	0	0	0
P09470	P09470;P09470-2	P09470;P09470-2	Ace	Angiotensin-converting enzyme;Isoform Testis-specific of Angiotensin-converting enzyme	angiotensin I converting enzyme (peptidyl-dipeptidase A) 1	Angiotensin-converting enzyme;Angiotensin-converting enzyme, soluble form	NA	NA	NA	NA	0	0	0	0	0	0	0	0	0	0	0	0	0	0	0	0	0	0	0	0
P09535	P09535;P09535-2	P09535;P09535-2	Igf2	Insulin-like growth factor II;Isoform 2 of Insulin-like growth factor II	insulin-like growth factor 2	Insulin-like growth factor II;Insulin-like growth factor II;Preptin	NA	NA	NA	NA	0	0	0	0	0	0	0	0	0	0	0	0	0	0	0	0	0	0	0	0
P09541	P09541	P09541	Myl4	Myosin light chain 4	myosin, light polypeptide 4	Myosin light chain 4	NA	NA	NA	NA	0	0	0	0	0	0	0	0	0	0	0	0	0	0	0	0	0	0	0	0
P09542	P09542	P09542	Myl3	Myosin light chain 3	myosin, light polypeptide 3	Myosin light chain 3	NA	NA	NA	NA	0	0	0	0	0	0	0	0	0	0	0	0	0	0	0	0	0	0	0	0
P09813	P09813	P09813	Apoa2	Apolipoprotein A-II	apolipoprotein A-II	Apolipoprotein A-II;Proapolipoprotein A-II	NA	NA	NA	NA	0	0	0	0	0	0	0	0	0	0	0	0	0	0	0	0	0	0	0	0
P09926	P09926	P09926	Surf2	Surfeit locus protein 2	surfeit gene 2	Surfeit locus protein 2	NA	NA	NA	NA	0	0	0	0	0	0	0	0	0	0	0	0	0	0	0	0	0	0	0	0
P0C090	P0C090	P0C090	Rc3h2	Roquin-2	ring finger and CCCH-type zinc finger domains 2	Roquin-2	NA	NA	NA	NA	0	0	0	0	0	0	0	0	0	0	0	0	0	0	0	0	0	0	0	0
P0C5K1	P0C5K1	P0C5K1	Sbk2	Serine/threonine-protein kinase SBK2	SH3-binding domain kinase family, member 2	Serine/threonine-protein kinase SBK2	NA	NA	NA	NA	0	0	0	0	0	0	0	0	0	0	0	0	0	0	0	0	0	0	0	0
P0C605	P0C605	P0C605	Prkg1	cGMP-dependent protein kinase 1;Isoform Beta of cGMP-dependent protein kinase 1	protein kinase, cGMP-dependent, type I	cGMP-dependent protein kinase 1	NA	NA	NA	NA	0	0	0	0	0	0	0	0	0	0	0	0	0	0	0	0	0	0	0	0
P0C605	P0C605-2	P0C605-2	Prkg1	cGMP-dependent protein kinase 1;Isoform Beta of cGMP-dependent protein kinase 1	protein kinase, cGMP-dependent, type I	cGMP-dependent protein kinase 1	NA	NA	NA	NA	0	0	0	0	0	0	0	0	0	0	0	0	0	0	0	0	0	0	0	0
P0C673	P0C673	P0C673	Igsf11	Immunoglobulin superfamily member 11	immunoglobulin superfamily, member 11	Immunoglobulin superfamily member 11	NA	NA	NA	NA	0	0	0	0	0	0	0	0	0	0	0	0	0	0	0	0	0	0	0	0
P0C6A2	P0C6A2	P0C6A2	Mamld1	Mastermind-like domain-containing protein 1	mastermind-like domain containing 1	Mastermind-like domain-containing protein 1	NA	NA	NA	NA	0	0	0	0	0	0	0	0	0	0	0	0	0	0	0	0	0	0	0	0
P0C7A0	P0C7A0	P0C7A0	Khdc1b	KH homology domain-containing protein 1B	KH domain containing 1B	KH homology domain-containing protein 1B	NA	NA	NA	NA	0	0	0	0	0	0	0	0	0	0	0	0	0	0	0	0	0	0	0	0
P0C7T6	P0C7T6	P0C7T6	Atxn1l	Ataxin-1-like	ataxin 1-like	Ataxin-1-like	NA	NA	NA	NA	0	0	0	0	0	0	0	0	0	0	0	0	0	0	0	0	0	0	0	0
P0C872	P0C872	P0C872	Jmjd7	Bifunctional peptidase and (3S)-lysyl hydroxylase Jmjd7	jumonji domain containing 7	JmjC domain-containing protein 7	NA	NA	NA	NA	0	0	0	0	0	0	0	0	0	0	0	0	0	0	0	0	0	0	0	0
P0C8B4	P0C8B4	P0C8B4	Gon7	EKC/KEOPS complex subunit GON7	GON7 subunit of KEOPS complex	Uncharacterized protein C14orf142 homolog	NA	NA	NA	NA	0	0	0	0	0	0	0	0	0	0	0	0	0	0	0	0	0	0	0	0
P0C8K7	P0C8K7	P0C8K7	Smim1	Small integral membrane protein 1	small integral membrane protein 1	Small integral membrane protein 1	NA	NA	NA	NA	0	0	0	0	0	0	0	0	0	0	0	0	0	0	0	0	0	0	0	0
P0CB42	P0CB42	P0CB42	Alkbh1	Nucleic acid dioxygenase ALKBH1	alkB homolog 1, histone H2A dioxygenase	Alkylated DNA repair protein alkB homolog 1	NA	NA	NA	NA	0	0	0	0	0	0	0	0	0	0	0	0	0	0	0	0	0	0	0	0
P0CG14	P0CG14	P0CG14	Derpc	Decreased expression in renal and prostate cancer protein	NA	Chromosome transmission fidelity protein 8 homolog isoform 2	NA	NA	NA	NA	0	0	0	0	0	0	0	0	0	0	0	0	0	0	0	0	0	0	0	0
P0CL69	P0CL69	P0CL69	Znf703	Zinc finger protein 703	NA	Zinc finger protein 703	NA	NA	NA	NA	0	0	0	0	0	0	0	0	0	0	0	0	0	0	0	0	0	0	0	0
P0CW02	P0CW02;P0CW03	P0CW02;P0CW03	Ly6c1	Lymphocyte antigen 6C1	lymphocyte antigen 6 complex, locus C1	Lymphocyte antigen 6C1;Lymphocyte antigen 6C2	NA	NA	NA	NA	0	0	0	0	0	0	0	0	0	0	0	0	0	0	0	0	0	0	0	0
P0DOV1	P0DOV1-2;P0DOV1	P0DOV1-2;P0DOV1	Mnda	Interferon-activable protein 205-B;Isoform 2 of Interferon-activable protein 205-B	NA		NA	NA	NA	NA	0	0	0	0	0	0	0	0	0	0	0	0	0	0	0	0	0	0	0	0
P10076	P10076	P10076	Zfp26	Zinc finger protein 26	zinc finger protein 26	Zinc finger protein 26	NA	NA	NA	NA	0	0	0	0	0	0	0	0	0	0	0	0	0	0	0	0	0	0	0	0
P10078	P10078-2;P10078	P10078-2;P10078	Zfp28	Zinc finger protein 28;Isoform 2 of Zinc finger protein 28	zinc finger protein 28	Zinc finger protein 28	NA	NA	NA	NA	0	0	0	0	0	0	0	0	0	0	0	0	0	0	0	0	0	0	0	0
P10166	P10166	P10166	Mycl	Protein L-Myc	v-myc avian myelocytomatosis viral oncogene lung carcinoma derived	Protein L-Myc	NA	NA	NA	NA	0	0	0	0	0	0	0	0	0	0	0	0	0	0	0	0	0	0	0	0
P10493	P10493	P10493	Nid1	Nidogen-1	nidogen 1	Nidogen-1	NA	NA	NA	NA	0	0	0	0	0	0	0	0	0	0	0	0	0	0	0	0	0	0	0	0
P10598	P10598	P10598	Csn2	Beta-casein	casein beta	Beta-casein	NA	NA	NA	NA	0	0	0	0	0	0	0	0	0	0	0	0	0	0	0	0	0	0	0	0
P10629	P10629;P10629-2	P10629;P10629-2	Hoxc6	Homeobox protein Hox-C6;Isoform PRI of Homeobox protein Hox-C6	homeobox C6	Homeobox protein Hox-C6	NA	NA	NA	NA	0	0	0	0	0	0	0	0	0	0	0	0	0	0	0	0	0	0	0	0
P10630	P10630;P10630-2	P10630;P10630-2	Eif4a2	Eukaryotic initiation factor 4A-II;Isoform 2 of Eukaryotic initiation factor 4A-II	eukaryotic translation initiation factor 4A2	Eukaryotic initiation factor 4A-II;Eukaryotic initiation factor 4A-II, N-terminally processed	NA	NA	NA	NA	0	0	0	1360500000	0	0	0	538750000	0	0	480040000	423110000	317540000	1035300000	982460000	1223200000	713410000	773890000	451575000	878175000
P10637	P10637-5	P10637-5	Mapt	Microtubule-associated protein tau;Isoform Tau-A of Microtubule-associated protein tau;Isoform Tau-B of Microtubule-associated protein tau;Isoform Tau-C of Microtubule-associated protein tau;Isoform Tau-D of Microtubule-associated protein tau;Isoform Tau-E of Microtubule-associated protein tau	microtubule-associated protein tau	Microtubule-associated protein tau	NA	NA	NA	NA	0	0	0	0	0	0	0	0	0	0	0	0	0	0	0	0	0	0	0	0
P10711	P10711-2	P10711-2	Tcea1	Transcription elongation factor A protein 1;Isoform 1 of Transcription elongation factor A protein 1	transcription elongation factor A (SII) 1	Transcription elongation factor A protein 1	NA	NA	NA	NA	0	0	0	0	0	0	0	0	0	0	0	0	0	0	0	0	0	0	0	0
P10852	P10852-2	P10852-2	Slc3a2	4F2 cell-surface antigen heavy chain;Isoform 2 of 4F2 cell-surface antigen heavy chain	solute carrier family 3 (activators of dibasic and neutral amino acid transport), member 2	4F2 cell-surface antigen heavy chain	NA	NA	NA	NA	0	0	0	0	0	0	0	0	0	0	0	0	0	0	0	0	0	0	0	0
P10853	P10853;Q8CGP2;Q8CGP2-2	P10853;Q8CGP2;Q8CGP2-2	Hist1h2bf	Histone H2B type 1-F/J/L	NA	Histone H2B type 1-F/J/L;Histone H2B type 1-P	NA	NA	NA	NA	0	0	0	0	0	0	0	0	0	0	0	0	0	0	0	0	0	0	0	0
P10854	P10854	P10854	Hist1h2bm	Histone H2B type 1-M	NA	Histone H2B type 1-M	NA	NA	NA	NA	0	0	0	0	0	0	0	0	0	0	0	0	0	0	0	0	0	0	0	0
P10923	P10923	P10923	Spp1	Osteopontin	secreted phosphoprotein 1	Osteopontin	NA	NA	NA	NA	0	0	0	0	0	0	0	0	0	0	0	0	0	0	0	0	0	0	0	0
P11087	P11087;P11087-2;CON__Q862S4	P11087;P11087-2	Col1a1	Collagen alpha-1(I) chain;Isoform 2 of Collagen alpha-1(I) chain	collagen, type I, alpha 1	Collagen alpha-1(I) chain	NA	NA	NA	NA	0	0	0	0	0	0	0	0	0	0	0	0	0	0	0	0	0	0	0	0
P11088	P11088	P11088	Flg	Filaggrin (Fragment)	filaggrin	Filaggrin	NA	NA	NA	NA	0	0	0	0	0	0	0	0	0	0	0	0	0	0	0	0	0	0	0	0
P11214	P11214	P11214	Plat	Tissue-type plasminogen activator	plasminogen activator, tissue	Tissue-type plasminogen activator;Tissue-type plasminogen activator chain A;Tissue-type plasminogen activator chain B	NA	NA	NA	NA	0	0	0	0	0	0	0	0	0	0	0	0	0	0	0	0	0	0	0	0
P11247	P11247	P11247	Mpo	Myeloperoxidase	myeloperoxidase	Myeloperoxidase;Myeloperoxidase light chain;Myeloperoxidase heavy chain	NA	NA	NA	NA	0	0	0	0	0	0	0	0	0	0	0	0	0	0	0	0	0	0	0	0
P11369	P11369	P11369	Pol	LINE-1 retrotransposable element ORF2 protein	NA	LINE-1 retrotransposable element ORF2 protein;Reverse transcriptase;Endonuclease	NA	NA	NA	NA	0	0	0	0	0	0	0	0	0	0	0	0	0	0	0	0	0	0	0	0
P11404	P11404	P11404	Fabp3	Fatty acid-binding protein, heart	fatty acid binding protein 3, muscle and heart	Fatty acid-binding protein, heart	NA	NA	NA	NA	0	0	0	0	0	0	0	0	0	0	0	0	0	0	0	0	0	0	0	0
P11416	P11416-2;P11416	P11416-2;P11416	Rara	Retinoic acid receptor alpha;Isoform Alpha-2 of Retinoic acid receptor alpha	retinoic acid receptor, alpha	Retinoic acid receptor alpha	NA	NA	NA	NA	0	0	0	0	0	0	0	0	0	0	0	0	0	0	0	0	0	0	0	0
P11589	P11589	P11589	Mup2	Major urinary protein 2	major urinary protein 2	Major urinary protein 2	NA	NA	NA	NA	0	0	0	0	0	0	0	0	0	0	0	0	0	0	0	0	0	0	0	0
P11627	P11627	P11627	L1cam	Neural cell adhesion molecule L1	L1 cell adhesion molecule	Neural cell adhesion molecule L1	NA	NA	NA	NA	0	0	0	0	0	0	0	0	0	0	0	0	0	0	0	0	0	0	0	0
P11672	P11672	P11672	Lcn2	Neutrophil gelatinase-associated lipocalin	lipocalin 2	Neutrophil gelatinase-associated lipocalin	NA	NA	NA	NA	0	0	0	0	0	0	0	0	0	0	0	0	0	0	0	0	0	0	0	0
P11680	P11680	P11680	Cfp	Properdin	complement factor properdin	Properdin	NA	NA	NA	NA	0	0	0	0	0	0	0	0	0	0	0	0	0	0	0	0	0	0	0	0
P11688	P11688	P11688	Itga5	Integrin alpha-5	integrin alpha 5 (fibronectin receptor alpha)	Integrin alpha-5;Integrin alpha-5 heavy chain;Integrin alpha-5 light chain	NA	NA	NA	NA	0	0	14853000	0	0	0	0	0	0	0	0	0	0	0	0	0	0	0	0	0
P11798	P11798;P11798-2	P11798	Camk2a	Calcium/calmodulin-dependent protein kinase type II subunit alpha;Isoform Alpha KAP of Calcium/calmodulin-dependent protein kinase type II subunit alpha	calcium/calmodulin-dependent protein kinase II alpha	Calcium/calmodulin-dependent protein kinase type II subunit alpha	NA	NA	NA	NA	0	0	0	0	0	0	0	0	0	0	0	0	0	0	0	0	0	0	0	0
P11859	P11859	P11859	Agt	Angiotensinogen	angiotensinogen (serpin peptidase inhibitor, clade A, member 8)	Angiotensinogen;Angiotensin-1;Angiotensin-2;Angiotensin-3;Angiotensin-4;Angiotensin 1-9;Angiotensin 1-7;Angiotensin 1-5;Angiotensin 1-4	NA	NA	NA	NA	0	0	0	0	0	0	0	0	0	0	0	0	0	0	0	0	0	0	0	0
P11881	P11881-7;P11881-5;P11881-3;P11881	P11881-7;P11881-5;P11881-3;P11881	Itpr1	Inositol 1,4,5-trisphosphate receptor type 1;Isoform 2 of Inositol 1,4,5-trisphosphate receptor type 1;Isoform 3 of Inositol 1,4,5-trisphosphate receptor type 1;Isoform 4 of Inositol 1,4,5-trisphosphate receptor type 1;Isoform 5 of Inositol 1,4,5-trisphosphate receptor type 1;Isoform 6 of Inositol 1,4,5-trisphosphate receptor type 1;Isoform 7 of Inositol 1,4,5-trisphosphate receptor type 1;Isofor…	inositol 1,4,5-trisphosphate receptor 1	Inositol 1,4,5-trisphosphate receptor type 1	NA	NA	NA	NA	0	0	0	0	0	0	0	0	0	0	0	0	0	0	0	0	0	0	0	0
P11928	P11928	P11928	Oas1a	2'-5'-oligoadenylate synthase 1A	2'-5' oligoadenylate synthetase 1A	2-5-oligoadenylate synthase 1A	NA	NA	NA	NA	0	0	0	0	0	0	0	0	0	0	0	0	0	0	0	0	0	0	0	0
P12023	P12023;P12023-3	P12023;P12023-3	App	Amyloid-beta A4 protein;Isoform APP695 of Amyloid-beta A4 protein;Isoform APP751 of Amyloid-beta A4 protein	amyloid beta (A4) precursor protein	Amyloid beta A4 protein;N-APP;Soluble APP-alpha;Soluble APP-beta;C99;Beta-amyloid protein 42;Beta-amyloid protein 40;C83;P3(42);P3(40);C80;Gamma-secretase C-terminal fragment 59;Gamma-secretase C-terminal fragment 57;Gamma-secretase C-terminal fragment 50;C31	NA	NA	NA	NA	0	0	0	0	0	0	0	0	0	0	0	0	0	0	0	0	0	0	0	0
P12023	P12023-2	P12023-2	App	Amyloid-beta A4 protein;Isoform APP695 of Amyloid-beta A4 protein;Isoform APP751 of Amyloid-beta A4 protein	amyloid beta (A4) precursor protein	Amyloid beta A4 protein;N-APP;Soluble APP-alpha;Soluble APP-beta;C99;Beta-amyloid protein 42;Beta-amyloid protein 40;C83;P3(42);P3(40);C80;Gamma-secretase C-terminal fragment 59;Gamma-secretase C-terminal fragment 57;Gamma-secretase C-terminal fragment 50;C31	NA	NA	NA	NA	0	0	0	0	0	0	0	0	0	0	0	0	0	0	0	0	0	0	0	0
P12032	P12032	P12032	Timp1	Metalloproteinase inhibitor 1	tissue inhibitor of metalloproteinase 1	Metalloproteinase inhibitor 1	NA	NA	NA	NA	0	0	0	0	0	0	0	0	0	0	0	0	0	0	0	0	0	0	0	0
P12388	P12388	P12388	Serpinb2	Plasminogen activator inhibitor 2, macrophage	serine (or cysteine) peptidase inhibitor, clade B, member 2	Plasminogen activator inhibitor 2, macrophage	NA	NA	NA	NA	0	0	0	0	0	0	0	0	0	0	0	0	0	0	0	0	0	0	0	0
P12399	P12399	P12399	Ctla2a	Protein CTLA-2-alpha	cytotoxic T lymphocyte-associated protein 2 alpha	Protein CTLA-2-alpha	NA	NA	NA	NA	0	0	0	0	0	0	0	0	0	0	0	0	0	0	0	0	0	0	0	0
P12710	P12710	P12710	Fabp1	Fatty acid-binding protein, liver	fatty acid binding protein 1, liver	Fatty acid-binding protein, liver	NA	NA	NA	NA	0	0	0	0	0	0	0	0	0	0	0	0	0	0	0	0	0	0	0	0
P12804	P12804	P12804	Fgl2	Fibroleukin	fibrinogen-like protein 2	Fibroleukin	NA	NA	NA	NA	0	0	0	0	0	0	0	0	0	0	0	0	0	0	0	0	0	0	0	0
P12813	P12813	P12813	Nr4a1	Nuclear receptor subfamily 4 group A member 1	nuclear receptor subfamily 4, group A, member 1	Nuclear receptor subfamily 4 group A member 1	NA	NA	NA	NA	0	0	0	0	0	0	0	0	0	0	0	0	0	0	0	0	0	0	0	0
P12815	P12815	P12815	Pdcd6	Programmed cell death protein 6;Isoform 2 of Programmed cell death protein 6	programmed cell death 6	Programmed cell death protein 6	NA	NA	NA	NA	0	0	0	0	0	0	0	0	0	0	0	0	0	0	0	0	0	0	0	0
P12815	P12815-2	P12815-2	Pdcd6	Programmed cell death protein 6;Isoform 2 of Programmed cell death protein 6	programmed cell death 6	Programmed cell death protein 6	NA	NA	NA	NA	0	0	0	0	0	0	0	0	0	0	0	0	0	0	0	0	0	0	0	0
P13011	P13011	P13011	Scd2	Acyl-CoA desaturase 2	stearoyl-Coenzyme A desaturase 2	Acyl-CoA desaturase 2	NA	NA	NA	NA	0	0	0	0	0	0	0	0	0	0	0	0	0	0	0	0	0	0	0	0
P13346	P13346	P13346	Fosb	Protein fosB	FBJ osteosarcoma oncogene B	Protein fosB	NA	NA	NA	NA	0	0	0	0	0	0	0	0	0	0	0	0	0	0	0	0	0	0	0	0
P13405	P13405	P13405	Rb1	Retinoblastoma-associated protein	RB transcriptional corepressor 1	Retinoblastoma-associated protein	NA	NA	NA	NA	0	0	0	0	0	0	0	0	0	0	0	0	0	0	0	0	0	0	0	0
P13412	P13412	P13412	Tnni2	Troponin I, fast skeletal muscle	troponin I, skeletal, fast 2	Troponin I, fast skeletal muscle	NA	NA	NA	NA	0	0	0	0	0	0	0	0	0	0	0	0	0	0	0	0	0	0	0	0
P13516	P13516	P13516	Scd1	Acyl-CoA desaturase 1	stearoyl-Coenzyme A desaturase 1	Acyl-CoA desaturase 1	NA	NA	NA	NA	0	0	0	0	0	0	0	0	0	0	0	0	0	0	0	0	0	0	0	0
P13595	P13595-2	P13595-2	Ncam1	Neural cell adhesion molecule 1;Isoform 2 of Neural cell adhesion molecule 1;Isoform 3 of Neural cell adhesion molecule 1;Isoform 4 of Neural cell adhesion molecule 1	neural cell adhesion molecule 1	Neural cell adhesion molecule 1	NA	NA	NA	NA	0	0	0	0	0	0	0	0	0	0	0	0	0	0	0	0	0	0	0	0
P13597	P13597-2;P13597	P13597-2;P13597	Icam1	Intercellular adhesion molecule 1;Isoform 2 of Intercellular adhesion molecule 1	intercellular adhesion molecule 1	Intercellular adhesion molecule 1	NA	NA	NA	NA	0	0	0	0	0	0	0	0	0	0	0	0	0	0	0	0	0	0	0	0
P13634	P13634	P13634	Ca1	Carbonic anhydrase 1	NA	Carbonic anhydrase 1	NA	NA	NA	NA	0	0	0	0	0	0	0	0	0	0	0	0	0	0	0	0	0	0	0	0
P14069	P14069	P14069	S100a6	Protein S100-A6	S100 calcium binding protein A6 (calcyclin)	Protein S100-A6	NA	NA	NA	NA	0	0	0	0	0	0	0	0	0	0	0	0	0	0	0	0	0	0	0	0
P14106	P14106	P14106	C1qb	Complement C1q subcomponent subunit B	complement component 1, q subcomponent, beta polypeptide	Complement C1q subcomponent subunit B	NA	NA	NA	NA	0	0	0	0	0	0	0	0	0	0	0	0	0	0	0	0	0	0	0	0
P14142	P14142	P14142	Slc2a4	Solute carrier family 2, facilitated glucose transporter member 4	solute carrier family 2 (facilitated glucose transporter), member 4	Solute carrier family 2, facilitated glucose transporter member 4	NA	NA	NA	NA	0	0	0	0	0	0	0	0	0	0	0	0	0	0	0	0	0	0	0	0
P14231	P14231	P14231	Atp1b2	Sodium/potassium-transporting ATPase subunit beta-2	ATPase, Na+/K+ transporting, beta 2 polypeptide	Sodium/potassium-transporting ATPase subunit beta-2	NA	NA	NA	NA	0	0	0	0	0	0	0	0	0	0	0	0	0	0	0	0	0	0	0	0
P14426	P14426	P14426	H2-D1	H-2 class I histocompatibility antigen, D-K alpha chain	NA	H-2 class I histocompatibility antigen, D-K alpha chain	NA	NA	NA	NA	0	0	0	0	0	0	0	0	0	0	0	0	0	0	0	0	0	0	0	0
P14430	P14430	P14430	H2-Q8	H-2 class I histocompatibility antigen, Q8 alpha chain	histocompatibility 2, Q region locus 8	H-2 class I histocompatibility antigen, Q8 alpha chain	NA	NA	NA	NA	0	0	0	0	0	0	0	0	0	0	0	0	0	0	0	0	0	0	0	0
P14847	P14847	P14847	Crp	C-reactive protein	C-reactive protein, pentraxin-related	C-reactive protein	NA	NA	NA	NA	0	0	0	0	0	0	0	0	0	0	0	0	0	0	0	0	0	0	0	0
P14873	P14873	P14873	Map1b	Microtubule-associated protein 1B	microtubule-associated protein 1B	Microtubule-associated protein 1B;MAP1B heavy chain;MAP1 light chain LC1	NA	NA	NA	NA	0	0	0	39708000	0	0	3043000	0	0	0	4009800000	3620200000	3747800000	4360200000	4985700000	4844200000	5084900000	4930500000	3878800000	4958100000
P14901	P14901	P14901	Hmox1	Heme oxygenase 1	heme oxygenase 1	Heme oxygenase 1	NA	NA	NA	NA	0	0	0	0	0	0	0	0	0	0	0	0	0	0	0	0	0	0	0	0
P15066	P15066	P15066	Jund	Transcription factor jun-D	jun D proto-oncogene	Transcription factor jun-D	NA	NA	NA	NA	0	0	0	0	0	0	0	0	0	0	0	0	0	0	0	0	0	0	0	0
P15089	P15089	P15089	Cpa3	Mast cell carboxypeptidase A	carboxypeptidase A3, mast cell	Mast cell carboxypeptidase A	NA	NA	NA	NA	0	0	0	0	0	0	0	0	0	0	0	0	0	0	0	0	0	0	0	0
P15261	P15261	P15261	Ifngr1	Interferon gamma receptor 1	interferon gamma receptor 1	Interferon gamma receptor 1	NA	NA	NA	NA	0	0	0	0	0	0	0	0	0	0	0	0	0	0	0	0	0	0	0	0
P15379	P15379-4	P15379-4	Cd44	CD44 antigen;Isoform 2 of CD44 antigen;Isoform 3 of CD44 antigen;Isoform 4 of CD44 antigen;Isoform 5 of CD44 antigen;Isoform 6 of CD44 antigen;Isoform 7 of CD44 antigen;Isoform 8 of CD44 antigen;Isoform 9 of CD44 antigen;Isoform 10 of CD44 antigen;Isoform 11 of CD44 antigen;Isoform 12 of CD44 antigen;Isoform 13 of CD44 antigen	CD44 antigen	CD44 antigen	NA	NA	NA	NA	0	0	0	0	0	0	0	0	0	0	0	0	0	0	0	0	0	0	0	0
P15508	P15508	P15508	Sptb	Spectrin beta chain, erythrocytic	spectrin beta, erythrocytic	Spectrin beta chain, erythrocytic	NA	NA	NA	NA	0	0	0	0	0	0	0	0	0	0	0	0	0	0	0	0	0	0	0	0
P15535	P15535;P15535-2	P15535;P15535-2	B4galt1	Beta-1,4-galactosyltransferase 1;Isoform Short of Beta-1,4-galactosyltransferase 1	UDP-Gal:betaGlcNAc beta 1,4- galactosyltransferase, polypeptide 1	Beta-1,4-galactosyltransferase 1;Lactose synthase A protein;N-acetyllactosamine synthase;Beta-N-acetylglucosaminylglycopeptide beta-1,4-galactosyltransferase;Beta-N-acetylglucosaminyl-glycolipid beta-1,4-galactosyltransferase;Processed beta-1,4-galactosyltransferase 1	NA	NA	NA	NA	0	0	0	0	0	0	0	0	0	0	0	0	0	0	0	0	0	0	0	0
P15539	P15539	P15539	Cyp11b2	Cytochrome P450 11B2, mitochondrial	cytochrome P450, family 11, subfamily b, polypeptide 2	Cytochrome P450 11B2, mitochondrial	NA	NA	NA	NA	0	0	0	0	0	0	0	0	0	0	0	0	0	0	0	0	0	0	0	0
P15655	P15655	P15655	Fgf2	Fibroblast growth factor 2	fibroblast growth factor 2	Fibroblast growth factor 2	NA	NA	NA	NA	0	0	0	0	0	0	0	0	0	0	0	0	0	0	0	0	0	0	0	0
P15702	P15702	P15702	Spn	Leukosialin	sialophorin	Leukosialin	NA	NA	NA	NA	0	0	0	0	0	0	0	0	0	0	0	0	0	0	0	0	0	0	0	0
P15947	P15947	P15947	Klk1	Kallikrein-1	kallikrein 1	Kallikrein-1	NA	NA	NA	NA	0	0	0	0	0	0	0	0	0	0	0	0	0	0	0	0	0	0	0	0
P16015	P16015	P16015	Ca3	Carbonic anhydrase 3	NA	Carbonic anhydrase 3	NA	NA	NA	NA	0	0	0	0	0	0	0	0	0	0	0	0	0	0	0	0	0	0	0	0
P16301	P16301	P16301	Lcat	Phosphatidylcholine-sterol acyltransferase	lecithin cholesterol acyltransferase	Phosphatidylcholine-sterol acyltransferase	NA	NA	NA	NA	0	0	53435000	0	0	0	0	0	0	0	0	0	68919000	0	0	0	0	0	0	0
P16331	P16331	P16331	Pah	Phenylalanine-4-hydroxylase	phenylalanine hydroxylase	Phenylalanine-4-hydroxylase	NA	NA	NA	NA	0	0	0	0	0	0	0	0	0	0	0	0	0	0	0	0	0	0	0	0
P16406	P16406	P16406	Enpep	Glutamyl aminopeptidase	glutamyl aminopeptidase	Glutamyl aminopeptidase	NA	NA	NA	NA	0	0	0	0	0	0	0	0	0	0	0	0	0	0	0	0	0	0	0	0
P16879	P16879	P16879	Fes	Tyrosine-protein kinase Fes/Fps	feline sarcoma oncogene	Tyrosine-protein kinase Fes/Fps	NA	NA	NA	NA	0	22639000	0	0	0	0	0	0	0	0	0	0	0	0	0	0	0	0	0	0
P16951	P16951;P16951-2;P16951-3;Q8K1L0	P16951;P16951-2;P16951-3	Atf2	Cyclic AMP-dependent transcription factor ATF-2;Isoform 2 of Cyclic AMP-dependent transcription factor ATF-2;Isoform 3 of Cyclic AMP-dependent transcription factor ATF-2	activating transcription factor 2	Cyclic AMP-dependent transcription factor ATF-2	NA	NA	NA	NA	0	0	0	0	0	0	0	0	0	0	0	0	0	0	0	0	0	0	0	0
P17012	P17012;P20662	P17012	Zfx	Zinc finger X-chromosomal protein	zinc finger protein X-linked	Zinc finger X-chromosomal protein	NA	NA	NA	NA	0	2473800	0	0	0	0	0	0	0	0	0	3368400	0	0	0	0	0	0	0	0
P17047	P17047;P17047-2	P17047;P17047-2	Lamp2	Lysosome-associated membrane glycoprotein 2;Isoform LAMP-2B of Lysosome-associated membrane glycoprotein 2;Isoform LAMP-2C of Lysosome-associated membrane glycoprotein 2	lysosomal-associated membrane protein 2	Lysosome-associated membrane glycoprotein 2	NA	NA	NA	NA	0	0	0	0	0	0	0	0	0	0	0	0	0	0	0	0	0	0	0	0
P17125	P17125	P17125	Tgfb3	Transforming growth factor beta-3 proprotein	transforming growth factor, beta 3	Transforming growth factor beta-3;Latency-associated peptide	NA	NA	NA	NA	0	0	0	0	0	0	0	0	0	0	0	0	0	0	0	0	0	0	0	0
P17141	P17141	P17141	Zfp37	Zinc finger protein 37	zinc finger protein 37	Zinc finger protein 37	NA	NA	NA	NA	0	0	0	0	0	0	0	0	0	0	0	0	0	0	0	0	0	0	0	0
P17183	P17183	P17183	Eno2	Gamma-enolase	enolase 2, gamma neuronal	Gamma-enolase	NA	NA	NA	NA	0	0	0	0	0	0	0	0	0	0	0	0	0	0	0	0	0	0	0	0
P17897	P17897	P17897	Lyz1	Lysozyme C-1	lysozyme 1	Lysozyme C-1	NA	NA	NA	NA	0	0	0	0	0	0	0	0	0	0	0	0	0	0	0	0	0	0	0	0
P18165	P18165	P18165	Lor	Loricrin	loricrin	Loricrin	NA	NA	NA	NA	0	0	0	0	0	0	0	0	0	0	0	0	0	0	0	0	0	0	0	0
P18181	P18181	P18181	Cd48	CD48 antigen	CD48 antigen	CD48 antigen	NA	NA	NA	NA	0	0	0	0	0	0	0	0	0	0	0	0	0	0	0	0	0	0	0	0
P18524	P18524	P18524		Ig heavy chain V region RF	NA	Ig heavy chain V region RF	NA	NA	NA	NA	0	0	0	0	0	0	0	0	0	0	0	0	0	0	0	0	0	0	0	0
P18525	P18525;P18529	P18525		Ig heavy chain V region 5-84	NA	Ig heavy chain V region 5-84	NA	NA	NA	NA	0	0	0	0	0	0	0	0	0	0	0	0	0	0	0	0	0	0	0	0
P18527	P18527	P18527		Ig heavy chain V region 914	NA	Ig heavy chain V region 914	NA	NA	NA	NA	0	0	0	0	0	0	0	0	0	0	0	0	0	0	0	0	0	0	0	0
P18528	P18528	P18528		Ig heavy chain V region 6.96	NA	Ig heavy chain V region 6.96	NA	NA	NA	NA	0	0	0	0	0	0	0	69313000	0	0	0	0	0	0	0	0	0	0	0	0
P18531	P18531	P18531	Ighv3-6	Ig heavy chain V region 3-6	immunoglobulin heavy variable 3-6	Ig heavy chain V region 3-6	NA	NA	NA	NA	0	0	0	0	0	0	0	0	0	0	0	0	0	0	0	0	0	0	0	0
P18532	P18532	P18532		Ig heavy chain V region 1B43	NA	Ig heavy chain V region 1B43	NA	NA	NA	NA	0	0	0	0	0	0	0	0	0	0	0	0	0	0	0	0	0	0	0	0
P18608	P18608	P18608	Hmgn1	Non-histone chromosomal protein HMG-14	high mobility group nucleosomal binding domain 1	Non-histone chromosomal protein HMG-14	NA	NA	NA	NA	0	0	0	0	0	0	0	0	0	0	0	0	0	0	0	0	0	0	0	0
P18872	P18872-2;P18872	P18872-2;P18872	Gnao1	Guanine nucleotide-binding protein G(o) subunit alpha;Isoform Alpha-2 of Guanine nucleotide-binding protein G(o) subunit alpha	guanine nucleotide binding protein, alpha O	Guanine nucleotide-binding protein G(o) subunit alpha	NA	NA	NA	NA	0	0	0	0	0	0	0	0	0	0	0	0	0	0	0	0	0	0	0	0
P18911	P18911-3;P18911-2;P18911;P22605-4;P22605-2;P22605	P18911-3;P18911-2;P18911	Rarg	Retinoic acid receptor gamma;Isoform 2 of Retinoic acid receptor gamma;Isoform 3 of Retinoic acid receptor gamma	retinoic acid receptor, gamma	Retinoic acid receptor gamma	NA	NA	NA	NA	0	0	0	0	0	0	0	0	0	0	0	0	0	0	0	0	0	0	0	0
P19091	P19091	P19091	Ar	Androgen receptor	androgen receptor	Androgen receptor	NA	NA	NA	NA	0	0	0	0	0	0	0	0	0	0	0	0	0	0	0	0	0	0	0	0
P19123	P19123	P19123	Tnnc1	Troponin C, slow skeletal and cardiac muscles	troponin C, cardiac/slow skeletal	Troponin C, slow skeletal and cardiac muscles	NA	NA	NA	NA	0	0	0	0	0	0	0	0	0	0	0	0	0	0	0	0	0	0	0	0
P19182	P19182	P19182	Ifrd1	Interferon-related developmental regulator 1	interferon-related developmental regulator 1	Interferon-related developmental regulator 1	NA	NA	NA	NA	0	0	0	0	0	0	0	0	0	0	0	0	0	0	0	0	0	0	0	0
P19258	P19258	P19258	Mpv17	Protein Mpv17	MpV17 mitochondrial inner membrane protein	Protein Mpv17	NA	NA	NA	NA	0	0	0	0	0	0	0	0	0	0	0	0	0	0	0	0	0	0	0	0
P19467	P19467	P19467	Muc13	Mucin-13	mucin 13, epithelial transmembrane	Mucin-13	NA	NA	NA	NA	0	0	0	0	0	0	0	0	0	0	0	0	0	0	0	0	0	0	0	0
P19788	P19788	P19788	Mgp	Matrix Gla protein	matrix Gla protein	Matrix Gla protein	NA	NA	NA	NA	0	0	0	0	0	0	0	0	0	0	0	0	0	0	0	0	0	0	0	0
P19973	P19973-2	P19973-2	Lsp1	Lymphocyte-specific protein 1;Isoform 2 of Lymphocyte-specific protein 1	lymphocyte specific 1	Lymphocyte-specific protein 1	NA	NA	NA	NA	0	0	0	0	0	0	0	0	0	0	0	0	0	0	0	0	0	0	0	0
P20065	P20065-2	P20065-2	Tmsb4x	Thymosin beta-4;Isoform Short of Thymosin beta-4	thymosin, beta 4, X chromosome	Thymosin beta-4;Hematopoietic system regulatory peptide	NA	NA	NA	NA	0	0	0	0	0	0	0	0	0	0	0	0	0	0	0	0	0	0	0	0
P20067	P20067-2;P20067	P20067-2;P20067	Id1	DNA-binding protein inhibitor ID-1;Isoform Short of DNA-binding protein inhibitor ID-1	inhibitor of DNA binding 1, HLH protein	DNA-binding protein inhibitor ID-1	NA	NA	NA	NA	0	0	0	0	0	0	0	0	0	0	0	0	0	0	0	0	0	0	0	0
P20334	P20334	P20334	Tnfrsf9	Tumor necrosis factor receptor superfamily member 9	tumor necrosis factor receptor superfamily, member 9	Tumor necrosis factor receptor superfamily member 9	NA	NA	NA	NA	0	0	0	0	0	0	0	0	0	0	0	0	0	0	0	0	0	0	0	0
P20491	P20491	P20491	Fcer1g	High affinity immunoglobulin epsilon receptor subunit gamma	Fc receptor, IgE, high affinity I, gamma polypeptide	High affinity immunoglobulin epsilon receptor subunit gamma	NA	NA	NA	NA	0	0	0	0	0	0	0	0	0	0	0	0	0	0	0	0	0	0	0	0
P20612	P20612	P20612	Gnat1	Guanine nucleotide-binding protein G(t) subunit alpha-1	G protein subunit alpha transducin 1	Guanine nucleotide-binding protein G(t) subunit alpha-1	NA	NA	NA	NA	0	0	0	0	0	0	0	0	0	0	0	0	0	0	0	0	0	0	0	0
P20801	P20801	P20801	Tnnc2	Troponin C, skeletal muscle	troponin C2, fast	Troponin C, skeletal muscle	NA	NA	NA	NA	0	0	0	0	0	0	0	0	0	0	0	0	0	0	0	0	0	0	0	0
P21107	P21107	P21107	Tpm3	Tropomyosin alpha-3 chain;Isoform 2 of Tropomyosin alpha-3 chain	tropomyosin 3, gamma	Tropomyosin alpha-3 chain	NA	NA	NA	NA	0	0	0	16389000	0	0	0	33646000	0	0	34375000	35015000	96270000	0	28282000	30126000	0	0	34695000	14141000
P21180	P21180	P21180	C2	Complement C2;Isoform Short of Complement C2	complement component 2 (within H-2S)	Complement C2;Complement C2b fragment;Complement C2a fragment	NA	NA	NA	NA	0	0	0	0	0	0	0	0	0	0	0	0	0	0	0	0	0	0	0	0
P21180	P21180-2	P21180-2	C2	Complement C2;Isoform Short of Complement C2	complement component 2 (within H-2S)	Complement C2;Complement C2b fragment;Complement C2a fragment	NA	NA	NA	NA	0	0	0	0	0	0	0	0	0	0	0	0	0	0	0	0	0	0	0	0
P21440	P21440	P21440	Abcb4	Phosphatidylcholine translocator ABCB4	ATP-binding cassette, sub-family B (MDR/TAP), member 4	Multidrug resistance protein 3	NA	NA	NA	NA	0	0	0	0	0	0	0	0	0	0	0	0	0	0	0	0	0	0	0	0
P21550	P21550	P21550	Eno3	Beta-enolase	enolase 3, beta muscle	Beta-enolase	NA	NA	NA	NA	0	0	0	0	0	0	0	0	0	0	0	0	0	0	0	0	0	0	0	0
P21570	P21570	P21570	Ang	Angiogenin	angiogenin, ribonuclease, RNase A family, 5	Angiogenin	NA	NA	NA	NA	0	0	0	0	0	0	0	0	0	0	0	0	0	0	0	0	0	0	0	0
P21844	P21844	P21844	Cma1	Chymase	chymase 1, mast cell	Chymase	NA	NA	NA	NA	0	0	0	0	0	0	0	0	0	0	0	0	0	0	0	0	0	0	0	0
P21845	P21845;P21845-2	P21845;P21845-2	Tpsb2	Tryptase beta-2;Isoform Short of Tryptase beta-2	tryptase beta 2	Tryptase beta-2	NA	NA	NA	NA	0	0	0	0	0	0	0	0	0	0	0	0	0	0	0	0	0	0	0	0
P21958	P21958	P21958	Tap1	Antigen peptide transporter 1	transporter 1, ATP-binding cassette, sub-family B (MDR/TAP)	Antigen peptide transporter 1	NA	NA	NA	NA	0	0	0	0	0	0	0	0	0	0	0	0	0	0	0	0	0	0	0	0
P22437	P22437	P22437	Ptgs1	Prostaglandin G/H synthase 1	prostaglandin-endoperoxide synthase 1	Prostaglandin G/H synthase 1	NA	NA	NA	NA	0	0	0	0	0	0	0	0	0	0	0	0	0	0	0	0	0	0	0	0
P22518	P22518;P22518-2	P22518	Clk1	Dual specificity protein kinase CLK1;Isoform Short of Dual specificity protein kinase CLK1	CDC-like kinase 1	Dual specificity protein kinase CLK1	NA	NA	NA	NA	0	0	0	0	0	0	0	0	0	0	0	0	0	0	0	0	0	0	0	0
P22561	P22561-4;P22561-2	P22561-4;P22561-2	Wt1	Wilms tumor protein homolog;Isoform 2 of Wilms tumor protein homolog;Isoform 3 of Wilms tumor protein homolog;Isoform 4 of Wilms tumor protein homolog;Isoform 5 of Wilms tumor protein homolog;Isoform 6 of Wilms tumor protein homolog	WT1 transcription factor	Wilms tumor protein homolog	NA	NA	NA	NA	0	0	0	0	0	0	0	0	0	0	0	0	0	0	0	0	0	0	0	0
P22561	P22561-5;P22561-6;P22561;P22561-3	P22561-5;P22561-6;P22561;P22561-3	Wt1	Wilms tumor protein homolog;Isoform 2 of Wilms tumor protein homolog;Isoform 3 of Wilms tumor protein homolog;Isoform 4 of Wilms tumor protein homolog;Isoform 5 of Wilms tumor protein homolog;Isoform 6 of Wilms tumor protein homolog	WT1 transcription factor	Wilms tumor protein homolog	NA	NA	NA	NA	0	0	0	0	0	0	0	0	0	0	0	0	0	0	0	0	0	0	0	0
P22599	P22599	P22599	Serpina1b	Alpha-1-antitrypsin 1-2	serine (or cysteine) preptidase inhibitor, clade A, member 1B	Alpha-1-antitrypsin 1-2	NA	NA	NA	NA	0	0	0	0	0	0	0	0	0	0	0	0	0	0	0	0	0	0	0	0
P22725	P22725-2;P22725	P22725-2;P22725	Wnt5a	Protein Wnt-5a;Isoform 2 of Protein Wnt-5a	wingless-type MMTV integration site family, member 5A	Protein Wnt-5a	NA	NA	NA	NA	0	0	0	0	0	0	0	0	0	0	0	0	0	0	0	0	0	0	0	0
P22726	P22726	P22726	Wnt5b	Protein Wnt-5b	wingless-type MMTV integration site family, member 5B	Protein Wnt-5b	NA	NA	NA	NA	0	0	0	0	0	0	0	0	0	0	0	0	0	0	0	0	0	0	0	0
P23336	P23336;P23336-2;P23336-3	P23336;P23336-2;P23336-3	Ggta1	N-acetyllactosaminide alpha-1,3-galactosyltransferase;Isoform 2 of N-acetyllactosaminide alpha-1,3-galactosyltransferase;Isoform 3 of N-acetyllactosaminide alpha-1,3-galactosyltransferase	glycoprotein galactosyltransferase alpha 1, 3	N-acetyllactosaminide alpha-1,3-galactosyltransferase	NA	NA	NA	NA	0	0	0	0	0	0	0	0	0	0	0	0	0	0	0	0	0	0	0	0
P23359	P23359	P23359	Bmp7	Bone morphogenetic protein 7	bone morphogenetic protein 7	Bone morphogenetic protein 7	NA	NA	NA	NA	0	0	0	0	0	0	0	0	0	0	0	0	0	0	0	0	0	0	0	0
P23463	P23463	P23463	Hoxd8	Homeobox protein Hox-D8	homeobox D8	Homeobox protein Hox-D8	NA	NA	NA	NA	0	0	0	0	0	0	0	0	0	0	0	0	0	0	0	0	0	0	0	0
P23607	P23607	P23607	Zfa	Zinc finger autosomal protein	NA	Zinc finger autosomal protein	NA	NA	NA	NA	0	0	0	0	0	0	0	0	0	0	0	0	0	0	0	0	0	0	0	0
P23798	P23798	P23798	Pcgf2	Polycomb group RING finger protein 2	polycomb group ring finger 2	Polycomb group RING finger protein 2	NA	NA	NA	NA	0	0	0	0	0	0	0	0	0	0	0	0	0	0	0	0	0	0	0	0
P23906	P23906	P23906	Irf2	Interferon regulatory factor 2	interferon regulatory factor 2	Interferon regulatory factor 2	NA	NA	NA	NA	0	0	0	0	0	0	0	0	0	0	0	0	0	0	0	0	0	0	0	0
P23950	P23950	P23950	Zfp36l1	mRNA decay activator protein ZFP36L1	zinc finger protein 36, C3H type-like 1	Zinc finger protein 36, C3H1 type-like 1	NA	NA	NA	NA	0	0	0	0	0	0	0	0	0	0	0	0	0	0	0	0	0	0	0	0
P24063	P24063	P24063	Itgal	Integrin alpha-L	integrin alpha L	Integrin alpha-L	NA	NA	NA	NA	0	0	0	0	0	0	0	0	0	0	0	0	0	0	0	0	0	0	0	0
P24288	P24288	P24288	Bcat1	Branched-chain-amino-acid aminotransferase, cytosolic	branched chain aminotransferase 1, cytosolic	Branched-chain-amino-acid aminotransferase, cytosolic	NA	NA	NA	NA	0	0	0	0	0	0	0	0	0	0	0	0	0	0	0	0	0	0	0	0
P24457	P24457	P24457	Cyp2d11	Cytochrome P450 2D11	cytochrome P450, family 2, subfamily d, polypeptide 11	Cytochrome P450 2D11	NA	NA	NA	NA	0	0	0	0	0	0	0	0	0	0	0	0	0	0	0	0	0	0	0	0
P24622	P24622-2;P24622	P24622-2;P24622	Cryaa	Alpha-crystallin A chain;Isoform 2 of Alpha-crystallin A chain	crystallin, alpha A	Alpha-crystallin A chain	NA	NA	NA	NA	0	0	0	0	0	0	0	0	0	0	0	0	0	0	0	0	0	0	0	0
P24638	P24638	P24638	Acp2	Lysosomal acid phosphatase	acid phosphatase 2, lysosomal	Lysosomal acid phosphatase	NA	NA	NA	NA	0	0	0	0	0	0	0	0	0	0	0	0	0	0	0	0	0	0	0	0
P25118	P25118	P25118	Tnfrsf1a	Tumor necrosis factor receptor superfamily member 1A	tumor necrosis factor receptor superfamily, member 1a	Tumor necrosis factor receptor superfamily member 1A	NA	NA	NA	NA	0	0	0	0	0	0	0	0	0	0	0	0	0	0	0	0	0	0	0	0
P25119	P25119	P25119	Tnfrsf1b	Tumor necrosis factor receptor superfamily member 1B	tumor necrosis factor receptor superfamily, member 1b	Tumor necrosis factor receptor superfamily member 1B	NA	NA	NA	NA	0	0	0	0	0	0	0	0	0	0	0	0	0	0	0	0	0	0	0	0
P25233	P25233	P25233	Ndn	Necdin	necdin, MAGE family member	Necdin	NA	NA	NA	NA	0	0	0	0	0	0	0	0	0	0	0	0	0	0	0	0	0	0	0	0
P25318	P25318-2;P25318	P25318-2;P25318	Col8a2	Collagen alpha-2(VIII) chain;Isoform 2 of Collagen alpha-2(VIII) chain	collagen, type VIII, alpha 2	Collagen alpha-2(VIII) chain	NA	NA	NA	NA	0	0	0	0	0	0	0	0	0	0	0	0	0	0	0	0	0	0	0	0
P25446	P25446	P25446	Fas	Tumor necrosis factor receptor superfamily member 6	Fas (TNF receptor superfamily member 6)	Tumor necrosis factor receptor superfamily member 6	NA	NA	NA	NA	0	0	0	0	0	0	0	0	0	0	0	0	0	0	0	0	0	0	0	0
P25688	P25688	P25688	Uox	Uricase	urate oxidase	Uricase	NA	NA	NA	NA	0	0	0	0	0	0	0	0	0	0	0	0	0	0	0	0	0	0	0	0
P25785	P25785	P25785	Timp2	Metalloproteinase inhibitor 2	tissue inhibitor of metalloproteinase 2	Metalloproteinase inhibitor 2	NA	NA	NA	NA	0	0	0	0	0	0	0	0	0	0	0	0	0	0	0	0	0	0	0	0
P25911	P25911-2	P25911-2	Lyn	Tyrosine-protein kinase Lyn;Isoform 2 of Tyrosine-protein kinase Lyn	LYN proto-oncogene, Src family tyrosine kinase	Tyrosine-protein kinase Lyn	NA	NA	NA	NA	0	0	0	0	0	0	0	0	0	0	0	0	0	0	0	0	0	0	0	0
P25916	P25916	P25916	Bmi1	Polycomb complex protein BMI-1	Bmi1 polycomb ring finger oncogene	Polycomb complex protein BMI-1	NA	NA	NA	NA	0	0	0	0	0	0	0	0	0	0	0	0	0	0	0	0	0	0	0	0
P25962	P25962;P25962-2	P25962;P25962-2	Adrb3	Beta-3 adrenergic receptor;Isoform B of Beta-3 adrenergic receptor	adrenergic receptor, beta 3	Beta-3 adrenergic receptor	NA	NA	NA	NA	0	0	0	0	0	0	0	0	0	0	0	0	0	0	0	0	0	0	0	0
P26150	P26150	P26150	Hsd3b3	3 beta-hydroxysteroid dehydrogenase/Delta 5-->4-isomerase type 3	hydroxy-delta-5-steroid dehydrogenase, 3 beta- and steroid delta-isomerase 3	3 beta-hydroxysteroid dehydrogenase/Delta 5-->4-isomerase type 3;3-beta-hydroxy-Delta(5)-steroid dehydrogenase;Steroid Delta-isomerase	NA	NA	NA	NA	0	0	0	0	0	0	0	0	0	0	0	0	0	0	0	0	0	0	0	0
P26262	P26262	P26262	Klkb1	Plasma kallikrein	kallikrein B, plasma 1	Plasma kallikrein;Plasma kallikrein heavy chain;Plasma kallikrein light chain	NA	NA	NA	NA	0	0	0	0	0	0	0	0	0	0	0	0	0	0	0	0	0	0	0	0
P26323	P26323	P26323	Fli1	Friend leukemia integration 1 transcription factor	Friend leukemia integration 1	Friend leukemia integration 1 transcription factor	NA	NA	NA	NA	0	0	0	0	0	0	0	0	0	0	0	0	0	0	0	0	0	0	0	0
P26443	P26443	P26443	Glud1	Glutamate dehydrogenase 1, mitochondrial	glutamate dehydrogenase 1	Glutamate dehydrogenase 1, mitochondrial	NA	NA	NA	NA	139320000	0	0	0	0	23902000	0	0	0	0	4194500000	3201200000	2730900000	3461700000	3132700000	4230000000	3372300000	3071900000	3331450000	3252500000
P26618	P26618;P26618-2	P26618;P26618-2	Pdgfra	Platelet-derived growth factor receptor alpha;Isoform 2 of Platelet-derived growth factor receptor alpha	platelet derived growth factor receptor, alpha polypeptide	Platelet-derived growth factor receptor alpha	NA	NA	NA	NA	0	0	0	0	0	0	0	0	0	0	0	0	0	0	0	0	0	0	0	0
P26928	P26928	P26928	Mst1	Hepatocyte growth factor-like protein	macrophage stimulating 1 (hepatocyte growth factor-like)	Hepatocyte growth factor-like protein;Hepatocyte growth factor-like protein alpha chain;Hepatocyte growth factor-like protein beta chain	NA	NA	NA	NA	0	0	0	0	0	0	0	0	0	0	0	0	0	0	0	0	0	0	0	0
P27005	P27005	P27005	S100a8	Protein S100-A8	S100 calcium binding protein A8 (calgranulin A)	Protein S100-A8	NA	NA	NA	NA	0	0	0	0	0	0	0	0	0	0	0	0	0	0	0	0	0	0	0	0
P27512	P27512-4;P27512-3;P27512;P27512-5;P27512-2	P27512-4;P27512-3;P27512;P27512-5;P27512-2	Cd40	Tumor necrosis factor receptor superfamily member 5;Isoform II of Tumor necrosis factor receptor superfamily member 5;Isoform III of Tumor necrosis factor receptor superfamily member 5;Isoform IV of Tumor necrosis factor receptor superfamily member 5;Isoform V of Tumor necrosis factor receptor superfamily member 5	CD40 antigen	Tumor necrosis factor receptor superfamily member 5	NA	NA	NA	NA	0	0	0	0	0	0	0	0	0	0	0	0	0	0	0	0	0	0	0	0
P27545	P27545	P27545	Cers1	Ceramide synthase 1	ceramide synthase 1	Ceramide synthase 1	NA	NA	NA	NA	0	0	0	0	0	0	0	0	0	0	0	0	0	0	0	0	0	0	0	0
P27546	P27546-2;P27546-3	P27546-2;P27546-3	Map4	Microtubule-associated protein 4;Isoform 2 of Microtubule-associated protein 4;Isoform 3 of Microtubule-associated protein 4;Isoform 4 of Microtubule-associated protein 4	microtubule-associated protein 4	Microtubule-associated protein 4	NA	NA	NA	NA	0	0	0	0	0	0	0	0	0	0	0	0	0	0	0	0	0	0	0	0
P27577	P27577	P27577	Ets1	Protein C-ets-1	E26 avian leukemia oncogene 1, 5' domain	Protein C-ets-1	NA	NA	NA	NA	0	0	0	0	0	0	0	0	0	0	0	0	0	0	0	0	0	0	0	0
P27656	P27656	P27656	Lipc	Hepatic triacylglycerol lipase	lipase, hepatic	Hepatic triacylglycerol lipase	NA	NA	NA	NA	0	0	0	0	0	0	0	0	0	0	0	0	0	0	0	0	0	0	0	0
P27661	P27661	P27661	H2afx	Histone H2AX	NA	Histone H2AX	NA	NA	NA	NA	0	0	0	0	0	0	0	0	0	0	0	0	0	0	0	0	0	0	0	0
P27699	P27699-4;P27699-3;P27699-9;P27699	P27699-4;P27699-3;P27699-9;P27699	Crem	cAMP-responsive element modulator;Isoform 2 of cAMP-responsive element modulator;Isoform 3 of cAMP-responsive element modulator;Isoform 4 of cAMP-responsive element modulator;Isoform 5 of cAMP-responsive element modulator;Isoform 6 of cAMP-responsive element modulator;Isoform 7 of cAMP-responsive element modulator;Isoform 8 of cAMP-responsive element modulator;Isoform 9 of cAMP-responsive element…	cAMP responsive element modulator	cAMP-responsive element modulator	NA	NA	NA	NA	0	0	0	0	0	0	0	0	0	0	0	0	0	0	0	0	0	0	0	0
P27699	P27699-10;P27699-2;P27699-8;P27699-7;P27699-6;P27699-5;P27699-11	P27699-10;P27699-2;P27699-8;P27699-7;P27699-6;P27699-5;P27699-11	Crem	cAMP-responsive element modulator;Isoform 2 of cAMP-responsive element modulator;Isoform 3 of cAMP-responsive element modulator;Isoform 4 of cAMP-responsive element modulator;Isoform 5 of cAMP-responsive element modulator;Isoform 6 of cAMP-responsive element modulator;Isoform 7 of cAMP-responsive element modulator;Isoform 8 of cAMP-responsive element modulator;Isoform 9 of cAMP-responsive element…	cAMP responsive element modulator	cAMP-responsive element modulator	NA	NA	NA	NA	0	0	0	0	0	0	0	0	0	0	0	0	0	0	0	0	0	0	0	0
P27782	P27782;P27782-2	P27782;P27782-2	Lef1	Lymphoid enhancer-binding factor 1;Isoform 2 of Lymphoid enhancer-binding factor 1	lymphoid enhancer binding factor 1	Lymphoid enhancer-binding factor 1	NA	NA	NA	NA	0	0	0	0	0	0	0	0	0	0	0	0	0	0	0	0	0	0	0	0
P27786	P27786	P27786	Cyp17a1	Steroid 17-alpha-hydroxylase/17,20 lyase	cytochrome P450, family 17, subfamily a, polypeptide 1	Steroid 17-alpha-hydroxylase/17,20 lyase	NA	NA	NA	NA	0	0	0	0	0	0	0	0	0	0	0	0	0	0	0	0	0	0	0	0
P27790	P27790	P27790	Cenpb	Major centromere autoantigen B	centromere protein B	Major centromere autoantigen B	NA	NA	NA	NA	0	0	0	0	0	0	0	0	0	0	0	0	0	0	0	0	0	0	0	0
P27792	P27792	P27792	Lyl1	Protein lyl-1	lymphoblastomic leukemia 1	Protein lyl-1	NA	NA	NA	NA	0	0	0	0	0	0	0	0	0	0	0	0	0	0	0	0	0	0	0	0
P27870	P27870	P27870	Vav1	Proto-oncogene vav	vav 1 oncogene	Proto-oncogene vav	NA	NA	NA	NA	0	0	0	0	0	0	0	0	0	0	0	0	0	0	0	0	0	0	0	0
P27889	P27889-3;P27889	P27889-3;P27889	Hnf1b	Hepatocyte nuclear factor 1-beta;Isoform 2 of Hepatocyte nuclear factor 1-beta;Isoform 3 of Hepatocyte nuclear factor 1-beta;Isoform 4 of Hepatocyte nuclear factor 1-beta	HNF1 homeobox B	Hepatocyte nuclear factor 1-beta	NA	NA	NA	NA	0	0	0	0	0	0	0	0	0	0	0	0	0	0	0	0	0	0	0	0
P28063	P28063	P28063	Psmb8	Proteasome subunit beta type-8	proteasome (prosome, macropain) subunit, beta type 8 (large multifunctional peptidase 7)	Proteasome subunit beta type-8	NA	NA	NA	NA	0	0	0	0	0	0	0	0	0	0	0	0	0	0	0	0	0	0	0	0
P28076	P28076	P28076	Psmb9	Proteasome subunit beta type-9	NA	Proteasome subunit beta type-9	NA	NA	NA	NA	0	0	0	0	0	0	0	0	0	0	0	0	0	0	0	0	0	0	0	0
P28078	P28078	P28078	H2-DMa	Class II histocompatibility antigen, M alpha chain	histocompatibility 2, class II, locus DMa	Class II histocompatibility antigen, M alpha chain	NA	NA	NA	NA	0	0	0	0	0	0	0	0	0	0	0	0	0	0	0	0	0	0	0	0
P28301	P28301	P28301	Lox	Protein-lysine 6-oxidase	lysyl oxidase	Protein-lysine 6-oxidase	NA	NA	NA	NA	0	0	0	0	0	0	0	0	0	0	0	0	0	0	0	0	0	0	0	0
P28357	P28357;P20615	P28357	Hoxd9	Homeobox protein Hox-D9	homeobox D9	Homeobox protein Hox-D9	NA	NA	NA	NA	0	0	0	0	0	0	0	0	0	0	0	0	0	0	0	0	0	0	0	0
P28359	P28359	P28359	Hoxd10	Homeobox protein Hox-D10	homeobox D10	Homeobox protein Hox-D10	NA	NA	NA	NA	0	0	0	0	0	0	0	0	0	0	0	0	0	0	0	0	0	0	0	0
P28649	P28649	P28649	Cyp19a1	Aromatase	cytochrome P450, family 19, subfamily a, polypeptide 1	Aromatase	NA	NA	NA	NA	0	0	0	0	0	0	0	0	0	0	0	0	0	0	0	0	0	0	0	0
P28652	P28652	P28652	Camk2b	Calcium/calmodulin-dependent protein kinase type II subunit beta	calcium/calmodulin-dependent protein kinase II, beta	Calcium/calmodulin-dependent protein kinase type II subunit beta	NA	NA	NA	NA	0	0	0	0	0	0	0	0	0	0	0	0	0	0	0	0	0	0	0	0
P28653	P28653	P28653	Bgn	Biglycan	biglycan	Biglycan	NA	NA	NA	NA	0	0	0	0	0	0	9960400	0	0	0	0	0	0	0	0	0	97185000	0	0	0
P28654	P28654	P28654	Dcn	Decorin	decorin	Decorin	NA	NA	NA	NA	0	0	0	0	0	0	0	0	0	0	0	0	0	0	0	0	0	0	0	0
P28659	P28659-4;P28659-2;P28659-3;P28659;Q9Z0H4-3	P28659-4;P28659-2;P28659-3;P28659	Celf1	CUGBP Elav-like family member 1;Isoform 2 of CUGBP Elav-like family member 1;Isoform 3 of CUGBP Elav-like family member 1;Isoform 4 of CUGBP Elav-like family member 1	CUGBP, Elav-like family member 1	CUGBP Elav-like family member 1	NA	NA	NA	NA	0	0	0	10976000	0	0	0	34615000	0	0	1511700000	1150000000	995050000	1686700000	2065900000	2000000000	1710300000	1736600000	1328850000	1870300000
P28661	P28661-4;P28661-2;P28661;P28661-3;P28661-6	P28661-4;P28661-2;P28661;P28661-3	2004-09-01	Septin-4;Isoform 2 of Septin-4;Isoform 3 of Septin-4;Isoform 4 of Septin-4;Isoform 5 of Septin-4;Isoform 6 of Septin-4	NA	Septin-4	NA	NA	NA	NA	0	0	0	0	0	0	0	0	0	0	0	0	0	0	0	0	0	0	0	0
P28661	P28661-5	P28661-5	2004-09-01	Septin-4;Isoform 2 of Septin-4;Isoform 3 of Septin-4;Isoform 4 of Septin-4;Isoform 5 of Septin-4;Isoform 6 of Septin-4	NA	Septin-4	NA	NA	NA	NA	0	0	0	0	0	0	0	0	0	0	0	0	0	0	0	0	0	0	0	0
P28662	P28662	P28662	Bri3	Brain protein I3	brain protein I3	Brain protein I3	NA	NA	NA	NA	0	0	0	0	0	0	0	0	0	0	0	0	0	0	0	0	0	0	0	0
P28663	P28663	P28663	Napb	Beta-soluble NSF attachment protein	N-ethylmaleimide sensitive fusion protein attachment protein beta	Beta-soluble NSF attachment protein	NA	NA	NA	NA	0	0	0	0	0	0	0	0	0	0	0	0	0	0	0	0	0	0	0	0
P28666	P28666	P28666	Mug2	Murinoglobulin-2	murinoglobulin 2	Murinoglobulin-2	NA	NA	NA	NA	0	0	0	0	0	0	0	0	0	0	0	0	0	0	0	0	0	0	0	0
P28700	P28700;P28705	P28700	Rxra	Retinoic acid receptor RXR-alpha	retinoid X receptor alpha	Retinoic acid receptor RXR-alpha	NA	NA	NA	NA	0	0	0	0	0	0	0	0	0	0	0	0	0	0	0	0	0	0	0	0
P28704	P28704-2;P28704	P28704-2;P28704	Rxrb	Retinoic acid receptor RXR-beta;Isoform Short of Retinoic acid receptor RXR-beta	retinoid X receptor beta	Retinoic acid receptor RXR-beta	NA	NA	NA	NA	0	0	0	0	0	0	0	0	0	0	0	0	0	0	0	0	0	0	0	0
P28740	P28740-2	P28740-2	Kif2a	Kinesin-like protein KIF2A;Isoform 1 of Kinesin-like protein KIF2A;Isoform 2 of Kinesin-like protein KIF2A	kinesin family member 2A	Kinesin-like protein KIF2A	NA	NA	NA	NA	0	0	0	0	0	0	0	0	0	0	0	0	0	0	0	0	0	0	0	0
P28825	P28825	P28825	Mep1a	Meprin A subunit alpha	meprin 1 alpha	Meprin A subunit alpha	NA	NA	NA	NA	0	0	0	0	0	0	0	0	0	0	0	0	0	0	0	0	0	0	0	0
P28867	P28867-2	P28867-2	Prkcd	Protein kinase C delta type;Isoform 2 of Protein kinase C delta type	protein kinase C, delta	Protein kinase C delta type;Protein kinase C delta type regulatory subunit;Protein kinase C delta type catalytic subunit	NA	NA	NA	NA	0	0	0	0	0	0	0	0	0	0	0	0	0	0	0	0	0	0	0	0
P29268	P29268	P29268	Ccn2	CCN family member 2	cellular communication network factor 2	Connective tissue growth factor	NA	NA	NA	NA	0	0	0	0	0	0	0	0	0	0	0	0	0	0	0	0	0	0	0	0
P29319	P29319;P29319-3	P29319	Epha3	Ephrin type-A receptor 3;Isoform Short of Ephrin type-A receptor 3	Eph receptor A3	Ephrin type-A receptor 3	NA	NA	NA	NA	0	0	0	0	0	0	0	0	0	0	0	0	0	0	0	0	0	0	0	0
P29351	P29351-3	P29351-3	Ptpn6	Tyrosine-protein phosphatase non-receptor type 6;Isoform 2 of Tyrosine-protein phosphatase non-receptor type 6;Isoform 3 of Tyrosine-protein phosphatase non-receptor type 6	protein tyrosine phosphatase, non-receptor type 6	Tyrosine-protein phosphatase non-receptor type 6	NA	NA	NA	NA	0	0	0	0	0	0	0	0	0	0	0	0	0	0	0	0	0	0	0	0
P29452	P29452	P29452	Casp1	Caspase-1	caspase 1	Caspase-1;Caspase-1 subunit p20;Caspase-1 subunit p10	NA	NA	NA	NA	0	0	0	0	0	0	0	0	0	0	0	0	0	0	0	0	0	0	0	0
P29533	P29533-2	P29533-2	Vcam1	Vascular cell adhesion protein 1;Isoform 2 of Vascular cell adhesion protein 1	vascular cell adhesion molecule 1	Vascular cell adhesion protein 1	NA	NA	NA	NA	0	0	0	0	0	0	0	0	0	0	0	0	0	0	0	0	0	0	0	0
P29621	P29621	P29621	Serpina3c	Serine protease inhibitor A3C	serine (or cysteine) peptidase inhibitor, clade A, member 3C	Serine protease inhibitor A3C	NA	NA	NA	NA	0	0	0	0	0	0	0	0	0	0	0	0	0	0	0	0	0	0	0	0
P29752	P29752	P29752	Lalba	Alpha-lactalbumin	lactalbumin, alpha	Alpha-lactalbumin	NA	NA	NA	NA	0	0	0	0	0	0	0	0	0	0	0	0	0	0	0	0	0	0	0	0
P30051	P30051	P30051	Tead1	Transcriptional enhancer factor TEF-1	TEA domain family member 1	Transcriptional enhancer factor TEF-1	NA	NA	NA	NA	0	0	0	0	0	0	0	0	0	0	0	0	0	0	0	0	0	0	0	0
P30115	P30115	P30115	Gsta3	Glutathione S-transferase A3	glutathione S-transferase, alpha 3	Glutathione S-transferase A3	NA	NA	NA	NA	0	0	0	0	0	0	0	0	0	0	0	0	0	0	0	0	0	0	0	0
P30275	P30275	P30275	Ckmt1	Creatine kinase U-type, mitochondrial	creatine kinase, mitochondrial 1, ubiquitous	Creatine kinase U-type, mitochondrial	NA	NA	NA	NA	0	0	0	0	0	0	0	0	0	0	0	0	0	0	0	0	0	0	0	0
P30280	P30280	P30280	Ccnd2	G1/S-specific cyclin-D2	cyclin D2	G1/S-specific cyclin-D2	NA	NA	NA	NA	0	0	0	0	0	0	0	0	0	0	0	0	0	0	0	0	0	0	0	0
P30285	P30285	P30285	Cdk4	Cyclin-dependent kinase 4	cyclin-dependent kinase 4	Cyclin-dependent kinase 4	NA	NA	NA	NA	0	0	0	0	0	0	0	0	0	0	0	0	0	0	0	0	0	0	0	0
P30355	P30355	P30355	Alox5ap	Arachidonate 5-lipoxygenase-activating protein	arachidonate 5-lipoxygenase activating protein	Arachidonate 5-lipoxygenase-activating protein	NA	NA	NA	NA	0	0	0	0	0	0	0	0	0	0	0	0	0	0	0	0	0	0	0	0
P30658	P30658	P30658	Cbx2	Chromobox protein homolog 2	chromobox 2	Chromobox protein homolog 2	NA	NA	NA	NA	0	0	0	0	0	0	0	0	0	0	0	0	0	0	0	0	0	0	0	0
P30730	P30730	P30730	Lhcgr	Lutropin-choriogonadotropic hormone receptor	luteinizing hormone/choriogonadotropin receptor	Lutropin-choriogonadotropic hormone receptor	NA	NA	NA	NA	0	0	0	0	0	0	0	0	0	0	0	0	0	0	0	0	0	0	0	0
P30993	P30993	P30993	C5ar1	C5a anaphylatoxin chemotactic receptor 1	complement component 5a receptor 1	C5a anaphylatoxin chemotactic receptor 1	NA	NA	NA	NA	0	0	0	0	0	0	0	0	0	0	0	0	0	0	0	0	0	0	0	0
P30999	P30999-2;P30999-3	P30999-2;P30999-3	Ctnnd1	Catenin delta-1;Isoform 2 of Catenin delta-1;Isoform 3 of Catenin delta-1	catenin (cadherin associated protein), delta 1	Catenin delta-1	NA	NA	NA	NA	0	0	0	0	0	0	0	0	0	0	0	0	0	0	0	0	0	0	0	0
P31001	P31001	P31001	Des	Desmin	desmin	Desmin	NA	NA	NA	NA	0	0	0	0	0	0	0	0	0	0	0	0	0	0	0	0	0	0	0	0
P31041	P31041	P31041	Cd28	T-cell-specific surface glycoprotein CD28	CD28 antigen	T-cell-specific surface glycoprotein CD28	NA	NA	NA	NA	0	0	0	0	0	0	0	0	0	0	0	0	0	0	0	0	0	0	0	0
P31266	P31266-2;P31266	P31266-2;P31266	Rbpj	Recombining binding protein suppressor of hairless;Isoform 2 of Recombining binding protein suppressor of hairless	recombination signal binding protein for immunoglobulin kappa J region	Recombining binding protein suppressor of hairless	NA	NA	NA	NA	0	0	0	0	0	0	0	0	0	0	0	0	0	0	0	0	0	0	0	0
P31310	P31310	P31310	Hoxa10	Homeobox protein Hox-A10;Isoform 2 of Homeobox protein Hox-A10	homeobox A10	Homeobox protein Hox-A10	NA	NA	NA	NA	0	0	0	0	0	0	0	0	0	0	0	0	0	0	0	0	0	0	0	0
P31428	P31428	P31428	Dpep1	Dipeptidase 1	dipeptidase 1	Dipeptidase 1	NA	NA	NA	NA	0	0	0	0	0	0	0	0	0	0	0	0	0	0	0	0	0	0	0	0
P31532	P31532	P31532	Saa4	Serum amyloid A-4 protein	serum amyloid A 4	Serum amyloid A-4 protein	NA	NA	NA	NA	0	0	0	0	0	0	0	0	0	0	0	0	0	0	0	0	0	0	0	0
P31650	P31650	P31650	Slc6a11	Sodium- and chloride-dependent GABA transporter 3	solute carrier family 6 (neurotransmitter transporter, GABA), member 11	Sodium- and chloride-dependent GABA transporter 3	NA	NA	NA	NA	0	0	0	0	0	0	0	0	0	0	0	0	0	0	0	0	0	0	0	0
P31725	P31725	P31725	S100a9	Protein S100-A9	S100 calcium binding protein A9 (calgranulin B)	Protein S100-A9	NA	NA	NA	NA	0	0	0	0	0	0	0	0	0	0	0	0	0	0	0	0	0	0	0	0
P31809	P31809-4;P31809-3;P31809-2;P31809	P31809-4;P31809-3;P31809-2;P31809	Ceacam1	Carcinoembryonic antigen-related cell adhesion molecule 1;Isoform 2 of Carcinoembryonic antigen-related cell adhesion molecule 1;Isoform 3 of Carcinoembryonic antigen-related cell adhesion molecule 1;Isoform 4 of Carcinoembryonic antigen-related cell adhesion molecule 1	CEA cell adhesion molecule 1	Carcinoembryonic antigen-related cell adhesion molecule 1	NA	NA	NA	NA	0	0	0	0	0	0	0	0	0	0	0	0	0	0	0	0	0	0	0	0
P31996	P31996-2;P31996	P31996-2;P31996	Cd68	Macrosialin;Isoform Short of Macrosialin	CD68 antigen	Macrosialin	NA	NA	NA	NA	0	0	0	0	0	0	0	0	0	0	0	0	0	0	0	0	0	0	0	0
P32261	P32261	P32261	Serpinc1	Antithrombin-III	serine (or cysteine) peptidase inhibitor, clade C (antithrombin), member 1	Antithrombin-III	NA	NA	NA	NA	0	361700000	0	0	0	12533000	0	0	0	0	459600000	477590000	433360000	402370000	504280000	513990000	527010000	349830000	446480000	509135000
P32507	P32507	P32507	Nectin2	Nectin-2;Isoform Alpha of Nectin-2	nectin cell adhesion molecule 2	Nectin-2	NA	NA	NA	NA	0	0	0	0	0	0	0	0	0	0	0	0	0	0	0	0	0	0	0	0
P32507	P32507-2	P32507-2	Nectin2	Nectin-2;Isoform Alpha of Nectin-2	nectin cell adhesion molecule 2	Nectin-2	NA	NA	NA	NA	0	0	0	0	0	0	0	0	0	0	0	0	0	0	0	0	0	0	0	0
P32766	P32766	P32766	Cst8	Cystatin-8	cystatin 8 (cystatin-related epididymal spermatogenic)	Cystatin-8	NA	NA	NA	NA	0	0	0	0	0	0	0	0	0	0	0	0	0	0	0	0	0	0	0	0
P32848	P32848	P32848	Pvalb	Parvalbumin alpha	parvalbumin	Parvalbumin alpha	NA	NA	NA	NA	0	0	0	8405400	0	0	0	0	0	0	0	0	13837000	0	0	0	0	0	0	0
P32883	P32883-2	P32883-2	Kras	GTPase KRas;Isoform 2B of GTPase KRas	Kirsten rat sarcoma viral oncogene homolog	GTPase KRas;GTPase KRas, N-terminally processed	NA	NA	NA	NA	0	0	0	0	0	0	0	0	0	0	0	0	0	0	0	0	0	0	0	0
P32921	P32921	P32921	Wars	Tryptophan--tRNA ligase, cytoplasmic;Isoform 2 of Tryptophan--tRNA ligase, cytoplasmic	NA	Tryptophan--tRNA ligase, cytoplasmic;T1-TrpRS;T2-TrpRS	NA	NA	NA	NA	0	0	0	0	0	0	0	0	0	0	0	0	0	0	0	0	0	0	0	0
P33175	P33175	P33175	Kif5a	Kinesin heavy chain isoform 5A	kinesin family member 5A	Kinesin heavy chain isoform 5A	NA	NA	NA	NA	0	34329000	0	0	0	0	0	0	0	0	0	57755000	0	0	0	0	0	0	0	0
P33242	P33242;P33242-2	P33242	Nr5a1	Steroidogenic factor 1;Isoform 2 of Steroidogenic factor 1	nuclear receptor subfamily 5, group A, member 1	Steroidogenic factor 1	NA	NA	NA	NA	0	0	0	0	0	0	0	0	0	0	0	0	0	0	0	0	0	0	0	0
P33587	P33587	P33587	Proc	Vitamin K-dependent protein C	protein C	Vitamin K-dependent protein C;Vitamin K-dependent protein C light chain;Vitamin K-dependent protein C heavy chain;Activation peptide	NA	NA	NA	NA	0	0	0	0	0	0	0	0	0	0	0	0	0	0	0	0	0	0	0	0
P33622	P33622	P33622	Apoc3	Apolipoprotein C-III	apolipoprotein C-III	Apolipoprotein C-III	NA	NA	NA	NA	0	0	0	0	0	0	0	0	0	0	0	0	0	0	0	0	0	0	0	0
P33896	P33896	P33896	Ifnar1	Interferon alpha/beta receptor 1	interferon (alpha and beta) receptor 1	Interferon alpha/beta receptor 1	NA	NA	NA	NA	0	0	0	0	0	0	0	0	0	0	0	0	0	0	0	0	0	0	0	0
P34152	P34152-2	P34152-2	Ptk2	Focal adhesion kinase 1;Isoform 2 of Focal adhesion kinase 1;Isoform 4 of Focal adhesion kinase 1;Isoform 5 of Focal adhesion kinase 1;Isoform 6 of Focal adhesion kinase 1;Isoform 7 of Focal adhesion kinase 1;Isoform 8 of Focal adhesion kinase 1;Isoform 9 of Focal adhesion kinase 1	PTK2 protein tyrosine kinase 2	Focal adhesion kinase 1	NA	NA	NA	NA	0	0	0	0	0	0	0	0	0	0	0	0	0	0	0	0	0	0	0	0
P34902	P34902	P34902	Il2rg	Cytokine receptor common subunit gamma	interleukin 2 receptor, gamma chain	Cytokine receptor common subunit gamma	NA	NA	NA	NA	0	0	0	0	0	0	0	0	0	0	0	0	0	0	0	0	0	0	0	0
P34914	P34914-2	P34914-2	Ephx2	Bifunctional epoxide hydrolase 2;Isoform 2 of Bifunctional epoxide hydrolase 2	epoxide hydrolase 2, cytoplasmic	Bifunctional epoxide hydrolase 2;Cytosolic epoxide hydrolase 2;Lipid-phosphate phosphatase	NA	NA	NA	NA	0	0	0	0	0	0	0	0	0	0	0	0	0	0	0	0	0	0	0	0
P35173	P35173	P35173	Stfa3	Stefin-3	stefin A3	Stefin-3	NA	NA	NA	NA	0	0	0	0	0	0	0	0	0	0	0	0	0	0	0	0	0	0	0	0
P35174	P35174;P35174-2	P35174;P35174-2	Stfa2	Stefin-2;Isoform 2 of Stefin-2	stefin A2	Stefin-2	NA	NA	NA	NA	0	0	0	0	0	0	0	0	0	0	0	0	0	0	0	0	0	0	0	0
P35175	P35175	P35175	Stfa1	Stefin-1	stefin A1	Stefin-1	NA	NA	NA	NA	0	0	0	0	0	0	0	0	0	0	0	0	0	0	0	0	0	0	0	0
P35295	P35295	P35295	Rab20	Ras-related protein Rab-20	RAB20, member RAS oncogene family	Ras-related protein Rab-20	NA	NA	NA	NA	0	0	0	0	0	0	0	0	0	0	0	0	0	0	0	0	0	0	0	0
P35385	P35385	P35385	Hspb7	Heat shock protein beta-7	heat shock protein family, member 7 (cardiovascular)	Heat shock protein beta-7	NA	NA	NA	NA	0	0	0	0	0	0	0	0	0	0	0	0	0	0	0	0	0	0	0	0
P35413	P35413	P35413	Gpr3	G-protein coupled receptor 3	G-protein coupled receptor 3	G-protein coupled receptor 3	NA	NA	NA	NA	0	0	0	0	0	0	0	0	0	0	0	0	0	0	0	0	0	0	0	0
P35456	P35456	P35456	Plaur	Urokinase plasminogen activator surface receptor;Isoform 2 of Urokinase plasminogen activator surface receptor	plasminogen activator, urokinase receptor	Urokinase plasminogen activator surface receptor	NA	NA	NA	NA	0	0	0	0	0	0	0	0	0	0	0	0	0	0	0	0	0	0	0	0
P35459	P35459	P35459	Ly6d	Lymphocyte antigen 6D	lymphocyte antigen 6 complex, locus D	Lymphocyte antigen 6D	NA	NA	NA	NA	0	0	0	0	0	0	0	0	0	0	0	0	0	0	0	0	0	0	0	0
P35487	P35487	P35487	Pdha2	Pyruvate dehydrogenase E1 component subunit alpha, testis-specific form, mitochondrial	pyruvate dehydrogenase E1 alpha 2	Pyruvate dehydrogenase E1 component subunit alpha, testis-specific form, mitochondrial	NA	NA	NA	NA	0	0	0	0	0	0	0	0	0	0	0	0	0	0	0	0	0	0	0	0
P35505	P35505	P35505	Fah	Fumarylacetoacetase	fumarylacetoacetate hydrolase	Fumarylacetoacetase	NA	NA	NA	NA	0	0	0	0	0	0	0	0	0	0	0	0	0	0	0	0	0	0	0	0
P35545	P35545	P35545	Fau	Ubiquitin-like protein FUBI	Finkel-Biskis-Reilly murine sarcoma virus (FBR-MuSV) ubiquitously expressed (fox derived)	Ubiquitin-like protein FUBI	NA	NA	NA	NA	0	0	0	0	0	0	0	0	0	0	0	0	0	0	0	0	0	0	0	0
P35569	P35569	P35569	Irs1	Insulin receptor substrate 1	insulin receptor substrate 1	Insulin receptor substrate 1	NA	NA	NA	NA	0	0	0	0	0	0	0	0	0	0	0	0	0	0	0	0	0	0	0	0
P35737	P35737	P35737	H2-DMb1	Class II histocompatibility antigen, M beta 1 chain	histocompatibility 2, class II, locus Mb1	Class II histocompatibility antigen, M beta 1 chain	NA	NA	NA	NA	0	0	0	0	0	0	0	0	0	0	0	0	0	0	0	0	0	0	0	0
P35802	P35802	P35802	Gpm6a	Neuronal membrane glycoprotein M6-a	glycoprotein m6a	Neuronal membrane glycoprotein M6-a	NA	NA	NA	NA	0	0	0	12866000	0	0	0	0	0	0	1501100	0	0	146790000	0	0	0	0	750550	0
P35803	P35803;P35803-3;P35803-2;P35803-7;P35803-5	P35803;P35803-3;P35803-2	Gpm6b	Neuronal membrane glycoprotein M6-b;Isoform 2 of Neuronal membrane glycoprotein M6-b;Isoform 3 of Neuronal membrane glycoprotein M6-b;Isoform 4 of Neuronal membrane glycoprotein M6-b;Isoform 5 of Neuronal membrane glycoprotein M6-b;Isoform 6 of Neuronal membrane glycoprotein M6-b;Isoform 7 of Neuronal membrane glycoprotein M6-b;Isoform 8 of Neuronal membrane glycoprotein M6-b	glycoprotein m6b	Neuronal membrane glycoprotein M6-b	NA	NA	NA	NA	0	0	0	14852000	0	0	0	0	0	0	0	0	0	58801000	0	0	0	0	0	0
P35918	P35918;P35918-2	P35918;P35918-2	Kdr	Vascular endothelial growth factor receptor 2;Isoform 2 of Vascular endothelial growth factor receptor 2	kinase insert domain protein receptor	Vascular endothelial growth factor receptor 2	NA	NA	NA	NA	0	0	0	0	0	0	0	0	0	0	0	0	0	0	0	0	0	0	0	0
P35922	P35922-3	P35922-3	Fmr1	Synaptic functional regulator FMR1;Isoform 2 of Synaptic functional regulator FMR1;Isoform 3 of Synaptic functional regulator FMR1;Isoform 4 of Synaptic functional regulator FMR1;Isoform 5 of Synaptic functional regulator FMR1;Isoform 6 of Synaptic functional regulator FMR1;Isoform 7 of Synaptic functional regulator FMR1;Isoform 8 of Synaptic functional regulator FMR1;Isoform 9 of Synaptic functi…	fragile X messenger ribonucleoprotein 1	Fragile X mental retardation protein 1 homolog	NA	NA	NA	NA	0	0	0	0	0	0	0	0	0	0	0	0	0	0	0	0	0	0	0	0
P35922	P35922-5	P35922-5	Fmr1	Synaptic functional regulator FMR1;Isoform 2 of Synaptic functional regulator FMR1;Isoform 3 of Synaptic functional regulator FMR1;Isoform 4 of Synaptic functional regulator FMR1;Isoform 5 of Synaptic functional regulator FMR1;Isoform 6 of Synaptic functional regulator FMR1;Isoform 7 of Synaptic functional regulator FMR1;Isoform 8 of Synaptic functional regulator FMR1;Isoform 9 of Synaptic functi…	fragile X messenger ribonucleoprotein 1	Fragile X mental retardation protein 1 homolog	NA	NA	NA	NA	0	0	0	0	0	0	0	0	0	0	0	0	0	0	0	0	0	0	0	0
P36371	P36371	P36371	Tap2	Antigen peptide transporter 2	transporter 2, ATP-binding cassette, sub-family B (MDR/TAP)	Antigen peptide transporter 2	NA	NA	NA	NA	0	0	0	0	0	0	0	0	0	0	0	0	0	0	0	0	0	0	0	0
P36423	P36423	P36423	Tbxas1	Thromboxane-A synthase	thromboxane A synthase 1, platelet	Thromboxane-A synthase	NA	NA	NA	NA	0	0	0	0	0	0	0	0	0	0	0	0	0	0	0	0	0	0	0	0
P37172	P37172	P37172	Acvr1	Activin receptor type-1	activin A receptor, type 1	Activin receptor type-1	NA	NA	NA	NA	0	0	0	0	0	0	0	0	0	0	0	0	0	0	0	0	0	0	0	0
P37889	P37889-2;P37889	P37889-2;P37889	Fbln2	Fibulin-2;Isoform 2 of Fibulin-2	fibulin 2	Fibulin-2	NA	NA	NA	NA	0	0	0	0	0	0	0	0	0	0	0	0	0	0	0	0	0	0	0	0
P38533	P38533-2;P38533;Q9R0L1-2;Q9R0L1	P38533-2;P38533	Hsf2	Heat shock factor protein 2;Isoform Beta of Heat shock factor protein 2	heat shock factor 2	Heat shock factor protein 2	NA	NA	NA	NA	1558400	0	0	0	0	0	0	0	0	0	95341000	0	0	0	0	0	0	0	0	0
P38575	P38575	P38575	Upk2	Uroplakin-2	uroplakin 2	Uroplakin-2	NA	NA	NA	NA	0	0	0	0	0	0	0	0	0	0	0	0	0	0	0	0	0	0	0	0
P39039	P39039;P39039-2	P39039;P39039-2	Mbl1	Mannose-binding protein A;Isoform 2 of Mannose-binding protein A	mannose-binding lectin (protein A) 1	Mannose-binding protein A	NA	NA	NA	NA	0	0	0	0	0	0	0	0	0	0	0	0	0	0	0	0	0	0	0	0
P39053	P39053-3	P39053-3	Dnm1	Dynamin-1;Isoform 3 of Dynamin-1;Isoform 4 of Dynamin-1;Isoform 5 of Dynamin-1;Isoform 6 of Dynamin-1	dynamin 1	Dynamin-1	NA	NA	NA	NA	0	0	0	0	0	0	0	0	0	0	0	0	0	0	0	0	0	0	0	0
P39053	P39053-4;P39053-5;P39053	P39053-4;P39053-5;P39053	Dnm1	Dynamin-1;Isoform 3 of Dynamin-1;Isoform 4 of Dynamin-1;Isoform 5 of Dynamin-1;Isoform 6 of Dynamin-1	dynamin 1	Dynamin-1	NA	NA	NA	NA	0	0	0	0	0	0	0	0	0	0	0	0	0	0	0	0	0	0	0	0
P39053	P39053-6	P39053-6	Dnm1	Dynamin-1;Isoform 3 of Dynamin-1;Isoform 4 of Dynamin-1;Isoform 5 of Dynamin-1;Isoform 6 of Dynamin-1	dynamin 1	Dynamin-1	NA	NA	NA	NA	0	0	0	0	0	0	0	0	0	0	0	0	0	0	0	0	0	0	0	0
P39054	P39054-2	P39054-2	Dnm2	Dynamin-2;Isoform 2 of Dynamin-2	dynamin 2	Dynamin-2	NA	NA	NA	NA	0	0	0	0	0	0	0	0	0	0	0	0	0	0	0	0	0	0	0	0
P39654	P39654	P39654	Alox15	Arachidonate 15-lipoxygenase	arachidonate 15-lipoxygenase	Arachidonate 15-lipoxygenase	NA	NA	NA	NA	0	0	0	0	0	0	0	0	0	0	0	0	0	0	0	0	0	0	0	0
P39688	P39688-2	P39688-2	Fyn	Tyrosine-protein kinase Fyn;Isoform 2 of Tyrosine-protein kinase Fyn	Fyn proto-oncogene	Tyrosine-protein kinase Fyn	NA	NA	NA	NA	0	0	0	0	0	0	0	0	0	0	0	0	0	0	0	0	0	0	0	0
P39876	P39876	P39876	Timp3	Metalloproteinase inhibitor 3	tissue inhibitor of metalloproteinase 3	Metalloproteinase inhibitor 3	NA	NA	NA	NA	0	0	0	0	0	0	0	0	0	0	0	0	0	0	0	0	0	0	0	0
P40201	P40201	P40201	Chd1	Chromodomain-helicase-DNA-binding protein 1	chromodomain helicase DNA binding protein 1	Chromodomain-helicase-DNA-binding protein 1	NA	NA	NA	NA	0	0	0	0	0	0	0	0	0	0	0	0	0	0	0	0	0	0	0	0
P40224	P40224-1;P40224	P40224-1;P40224	Cxcl12	Stromal cell-derived factor 1;Isoform Alpha of Stromal cell-derived factor 1	chemokine (C-X-C motif) ligand 12	Stromal cell-derived factor 1	NA	NA	NA	NA	0	0	0	0	0	0	0	0	0	0	0	0	0	0	0	0	0	0	0	0
P40338	P40338	P40338	Vhl	von Hippel-Lindau disease tumor suppressor	von Hippel-Lindau tumor suppressor	Von Hippel-Lindau disease tumor suppressor	NA	NA	NA	NA	0	0	0	0	0	0	0	0	0	0	0	0	0	0	0	0	0	0	0	0
P40936	P40936	P40936	Inmt	Indolethylamine N-methyltransferase	indolethylamine N-methyltransferase	Indolethylamine N-methyltransferase	NA	NA	NA	NA	0	0	0	0	0	0	0	0	0	0	0	0	0	0	0	0	0	0	0	0
P41158	P41158	P41158	Elk4	ETS domain-containing protein Elk-4	ELK4, member of ETS oncogene family	ETS domain-containing protein Elk-4	NA	NA	NA	NA	0	0	0	0	0	0	0	0	0	0	0	0	0	0	0	0	0	0	0	0
P41230	P41230-2;P41230	P41230-2;P41230	Kdm5c	Lysine-specific demethylase 5C;Isoform 2 of Lysine-specific demethylase 5C;Isoform 3 of Lysine-specific demethylase 5C	lysine (K)-specific demethylase 5C	Lysine-specific demethylase 5C	NA	NA	NA	NA	0	0	0	0	0	0	0	0	0	0	0	0	0	0	0	0	0	0	0	0
P41233	P41233	P41233	Abca1	ATP-binding cassette sub-family A member 1	ATP-binding cassette, sub-family A (ABC1), member 1	ATP-binding cassette sub-family A member 1	NA	NA	NA	NA	0	0	153680000	0	0	0	0	0	0	0	0	0	7219800	0	0	0	0	0	0	0
P41245	P41245	P41245	Mmp9	Matrix metalloproteinase-9	matrix metallopeptidase 9	Matrix metalloproteinase-9	NA	NA	NA	NA	0	0	0	0	0	0	0	0	0	0	0	0	0	0	0	0	0	0	0	0
P41317	P41317	P41317	Mbl2	Mannose-binding protein C	mannose-binding lectin (protein C) 2	Mannose-binding protein C	NA	NA	NA	NA	0	0	0	0	0	0	0	0	0	0	0	0	0	0	0	0	0	0	0	0
P41438	P41438-2;P41438	P41438-2;P41438	Slc19a1	Folate transporter 1;Isoform 2 of Folate transporter 1;Isoform 3 of Folate transporter 1	solute carrier family 19 (folate transporter), member 1	Folate transporter 1	NA	NA	NA	NA	0	0	0	0	0	0	0	0	0	0	0	0	0	0	0	0	0	0	0	0
P41778	P41778-2;P41778	P41778-2;P41778	Pbx1	Pre-B-cell leukemia transcription factor 1;Isoform PBX1b of Pre-B-cell leukemia transcription factor 1	pre B cell leukemia homeobox 1	Pre-B-cell leukemia transcription factor 1	NA	NA	NA	NA	0	0	0	0	0	0	0	0	0	0	0	0	0	0	0	0	0	0	0	0
P42128	P42128	P42128	Foxk1	Forkhead box protein K1	forkhead box K1	Forkhead box protein K1	NA	NA	NA	NA	0	0	0	0	0	0	0	0	0	0	0	0	0	0	0	0	0	0	0	0
P42228	P42228	P42228	Stat4	Signal transducer and activator of transcription 4	signal transducer and activator of transcription 4	Signal transducer and activator of transcription 4	NA	NA	NA	NA	0	0	0	0	0	0	0	0	0	0	0	0	0	0	0	0	0	0	0	0
P42232	P42232	P42232	Stat5b	Signal transducer and activator of transcription 5B	signal transducer and activator of transcription 5B	Signal transducer and activator of transcription 5B	NA	NA	NA	NA	0	0	0	0	0	0	0	0	0	0	0	0	0	0	0	0	0	0	0	0
P42337	P42337	P42337	Pik3ca	Phosphatidylinositol 4,5-bisphosphate 3-kinase catalytic subunit alpha isoform	phosphatidylinositol-4,5-bisphosphate 3-kinase catalytic subunit alpha	Phosphatidylinositol 4,5-bisphosphate 3-kinase catalytic subunit alpha isoform	NA	NA	NA	NA	0	0	0	16257000	36153000	0	0	0	0	0	157690000	227480000	183660000	200560000	310230000	278440000	343010000	212470000	192110000	294335000
P42703	P42703-2	P42703-2	Lifr	Leukemia inhibitory factor receptor;Isoform 2 of Leukemia inhibitory factor receptor	LIF receptor alpha	Leukemia inhibitory factor receptor	NA	NA	NA	NA	0	0	0	0	0	0	0	0	0	0	0	0	0	0	0	0	0	0	0	0
P43025	P43025	P43025	Clec3b	Tetranectin	C-type lectin domain family 3, member b	Tetranectin	NA	NA	NA	NA	0	0	0	0	0	0	0	0	0	0	0	0	0	0	0	0	0	0	0	0
P43117	P43117	P43117	Ptgfr	Prostaglandin F2-alpha receptor	prostaglandin F receptor	Prostaglandin F2-alpha receptor	NA	NA	NA	NA	0	0	0	0	0	0	0	0	0	0	0	0	0	0	0	0	0	0	0	0
P43135	P43135	P43135	Nr2f2	COUP transcription factor 2	nuclear receptor subfamily 2, group F, member 2	COUP transcription factor 2	NA	NA	NA	NA	0	0	0	0	0	0	0	0	0	0	0	0	0	0	0	0	0	0	0	0
P43136	P43136	P43136	Nr2f6	Nuclear receptor subfamily 2 group F member 6	nuclear receptor subfamily 2, group F, member 6	Nuclear receptor subfamily 2 group F member 6	NA	NA	NA	NA	0	0	0	0	0	0	0	0	0	0	0	0	0	0	0	0	0	0	0	0
P43346	P43346	P43346	Dck	Deoxycytidine kinase	deoxycytidine kinase	Deoxycytidine kinase	NA	NA	NA	NA	0	0	0	0	0	0	0	0	0	0	0	0	0	0	0	0	0	0	0	0
P46414	P46414	P46414	Cdkn1b	Cyclin-dependent kinase inhibitor 1B	cyclin-dependent kinase inhibitor 1B	Cyclin-dependent kinase inhibitor 1B	NA	NA	NA	NA	0	0	0	0	0	0	0	0	0	0	0	0	0	0	0	0	0	0	0	0
P46425	P46425	P46425	Gstp2	Glutathione S-transferase P 2	glutathione S-transferase, pi 2	Glutathione S-transferase P 2	NA	NA	NA	NA	0	0	0	0	0	0	0	0	0	0	0	0	0	0	0	0	0	0	0	0
P46660	P46660	P46660	Ina	Alpha-internexin	internexin neuronal intermediate filament protein, alpha	Alpha-internexin	NA	NA	NA	NA	0	0	0	0	0	0	0	0	0	0	0	0	0	0	0	0	0	0	0	0
P46735	P46735;P46735-2	P46735;P46735-2	Myo1b	Unconventional myosin-Ib;Isoform 2 of Unconventional myosin-Ib	myosin IB	Unconventional myosin-Ib	NA	NA	NA	NA	0	0	3006700	0	10588000	0	0	0	0	0	18300000000	15300000000	15000000000	16700000000	18600000000	23000000000	19700000000	18100000000	16000000000	19200000000
P47713	P47713	P47713	Pla2g4a	Cytosolic phospholipase A2	phospholipase A2, group IVA (cytosolic, calcium-dependent)	Cytosolic phospholipase A2;Phospholipase A2;Lysophospholipase	NA	NA	NA	NA	0	0	0	0	0	0	0	0	0	0	0	0	0	0	0	0	0	0	0	0
P47757	P47757	P47757	Capzb	F-actin-capping protein subunit beta;Isoform 2 of F-actin-capping protein subunit beta;Isoform 3 of F-actin-capping protein subunit beta	capping actin protein of muscle Z-line subunit beta	F-actin-capping protein subunit beta	NA	NA	NA	NA	0	0	0	0	0	0	0	0	0	0	0	0	0	0	0	0	0	0	0	0
P47791	P47791	P47791	Gsr	Glutathione reductase, mitochondrial;Isoform Cytoplasmic of Glutathione reductase, mitochondrial	glutathione reductase	Glutathione reductase, mitochondrial	NA	NA	NA	NA	0	0	0	0	0	0	0	0	0	0	0	0	0	0	0	0	0	0	0	0
P47810	P47810	P47810	Wee1	Wee1-like protein kinase	WEE 1 homolog 1 (S. pombe)	Wee1-like protein kinase	NA	NA	NA	NA	0	0	0	0	0	0	0	0	0	0	0	0	0	0	0	0	0	0	0	0
P47811	P47811-3	P47811-3	Mapk14	Mitogen-activated protein kinase 14;Isoform 2 of Mitogen-activated protein kinase 14;Isoform 3 of Mitogen-activated protein kinase 14;Isoform 4 of Mitogen-activated protein kinase 14	mitogen-activated protein kinase 14	Mitogen-activated protein kinase 14	NA	NA	NA	NA	0	0	0	0	0	0	0	0	0	0	0	0	0	0	0	0	0	0	0	0
P47877	P47877	P47877	Igfbp2	Insulin-like growth factor-binding protein 2	insulin-like growth factor binding protein 2	Insulin-like growth factor-binding protein 2	NA	NA	NA	NA	0	0	0	0	0	0	0	0	0	0	0	0	0	0	0	0	0	0	0	0
P47879	P47879	P47879	Igfbp4	Insulin-like growth factor-binding protein 4	insulin-like growth factor binding protein 4	Insulin-like growth factor-binding protein 4	NA	NA	NA	NA	0	0	0	0	0	0	0	0	0	0	0	0	0	0	0	0	0	0	0	0
P47880	P47880	P47880	Igfbp6	Insulin-like growth factor-binding protein 6	insulin-like growth factor binding protein 6	Insulin-like growth factor-binding protein 6	NA	NA	NA	NA	0	0	0	0	0	0	0	0	0	0	0	0	0	0	0	0	0	0	0	0
P47930	P47930	P47930	Fosl2	Fos-related antigen 2;Isoform 2 of Fos-related antigen 2	fos-like antigen 2	Fos-related antigen 2	NA	NA	NA	NA	0	0	0	0	0	0	0	0	0	0	0	0	0	0	0	0	0	0	0	0
P47931	P47931-2;P47931	P47931-2;P47931	Fst	Follistatin;Isoform 2 of Follistatin	follistatin	Follistatin	NA	NA	NA	NA	0	0	0	0	0	0	0	0	0	0	0	0	0	0	0	0	0	0	0	0
P48302	P48302	P48302	Ednrb	Endothelin receptor type B	endothelin receptor type B	Endothelin B receptor	NA	NA	NA	NA	0	0	0	0	0	0	0	0	0	0	0	0	0	0	0	0	0	0	0	0
P48381	P48381;P48381-2	P48381	Rfx3	Transcription factor RFX3;Isoform 2 of Transcription factor RFX3	regulatory factor X, 3 (influences HLA class II expression)	Transcription factor RFX3	NA	NA	NA	NA	0	0	0	0	0	0	0	0	0	0	0	0	0	0	0	0	0	0	0	0
P48441	P48441	P48441	Idua	Alpha-L-iduronidase	iduronidase, alpha-L	Alpha-L-iduronidase	NA	NA	NA	NA	0	0	0	0	0	0	0	0	0	0	0	0	0	0	0	0	0	0	0	0
P48787	P48787	P48787	Tnni3	Troponin I, cardiac muscle	troponin I, cardiac 3	Troponin I, cardiac muscle	NA	NA	NA	NA	0	0	0	0	0	0	0	0	0	0	0	0	0	0	0	0	0	0	0	0
P48999	P48999	P48999	Alox5	Arachidonate 5-lipoxygenase	arachidonate 5-lipoxygenase	Arachidonate 5-lipoxygenase	NA	NA	NA	NA	0	0	0	0	0	0	0	0	0	0	0	0	0	0	0	0	0	0	0	0
P49025	P49025-5	P49025-5	Cit	Citron Rho-interacting kinase;Isoform 2 of Citron Rho-interacting kinase;Isoform 3 of Citron Rho-interacting kinase;Isoform 4 of Citron Rho-interacting kinase;Isoform 5 of Citron Rho-interacting kinase	citron	Citron Rho-interacting kinase	NA	NA	NA	NA	0	0	4307800	0	0	5657700	0	0	0	0	2040400000	1900000000	2464200000	3157200000	2761100000	3888100000	2606200000	2452200000	2252300000	2683650000
P49117	P49117	P49117	Nr2c2	Nuclear receptor subfamily 2 group C member 2	nuclear receptor subfamily 2, group C, member 2	Nuclear receptor subfamily 2 group C member 2	NA	NA	NA	NA	0	0	0	0	0	0	0	0	0	0	0	0	0	0	0	0	0	0	0	0
P49138	P49138	P49138	Mapkapk2	MAP kinase-activated protein kinase 2	MAP kinase-activated protein kinase 2	MAP kinase-activated protein kinase 2	NA	NA	NA	NA	0	0	0	0	0	0	0	0	0	0	0	0	0	0	0	0	0	0	0	0
P49182	P49182	P49182	Serpind1	Heparin cofactor 2	serine (or cysteine) peptidase inhibitor, clade D, member 1	Heparin cofactor 2	NA	NA	NA	NA	0	0	0	0	0	0	0	0	0	0	0	0	0	0	0	0	0	0	0	0
P49282	P49282-4;P49282	P49282-4;P49282	Slc11a2	Natural resistance-associated macrophage protein 2;Isoform 1 of Natural resistance-associated macrophage protein 2;Isoform 3 of Natural resistance-associated macrophage protein 2;Isoform 4 of Natural resistance-associated macrophage protein 2	solute carrier family 11 (proton-coupled divalent metal ion transporters), member 2	Natural resistance-associated macrophage protein 2	NA	NA	NA	NA	0	0	0	0	0	0	0	0	0	0	0	0	0	0	0	0	0	0	0	0
P49300	P49300	P49300	Clec10a	C-type lectin domain family 10 member A	C-type lectin domain family 10, member A	C-type lectin domain family 10 member A	NA	NA	NA	NA	0	0	0	0	0	0	0	0	0	0	0	0	0	0	0	0	0	0	0	0
P49429	P49429	P49429	Hpd	4-hydroxyphenylpyruvate dioxygenase	4-hydroxyphenylpyruvic acid dioxygenase	4-hydroxyphenylpyruvate dioxygenase	NA	NA	NA	NA	0	0	0	0	0	0	0	0	0	0	0	0	0	0	0	0	0	0	0	0
P49452	P49452	P49452	Cenpc	Centromere protein C	NA	Centromere protein C	NA	NA	NA	NA	0	0	0	0	0	0	0	0	0	0	0	0	0	0	0	0	0	0	0	0
P49710	P49710	P49710	Hcls1	Hematopoietic lineage cell-specific protein	hematopoietic cell specific Lyn substrate 1	Hematopoietic lineage cell-specific protein	NA	NA	NA	NA	0	0	0	0	0	0	0	0	0	0	0	0	0	0	0	0	0	0	0	0
P49817	P49817	P49817	Cav1	Caveolin-1;Isoform 2 of Caveolin-1	caveolin 1, caveolae protein	Caveolin-1	NA	NA	NA	NA	0	0	0	0	0	0	0	0	0	0	0	0	0	0	0	0	0	0	0	0
P49817	P49817-2	P49817-2	Cav1	Caveolin-1;Isoform 2 of Caveolin-1	caveolin 1, caveolae protein	Caveolin-1	NA	NA	NA	NA	0	0	0	0	0	0	0	0	0	0	0	0	0	0	0	0	0	0	0	0
P49891	P49891	P49891	Sult1e1	Estrogen sulfotransferase, testis isoform	sulfotransferase family 1E, member 1	Estrogen sulfotransferase, testis isoform	NA	NA	NA	NA	0	0	0	0	0	0	0	0	0	0	0	0	0	0	0	0	0	0	0	0
P49919	P49919-2;P49919	P49919-2;P49919	Cdkn1c	Cyclin-dependent kinase inhibitor 1C;Isoform KIP2b of Cyclin-dependent kinase inhibitor 1C	cyclin-dependent kinase inhibitor 1C (P57)	Cyclin-dependent kinase inhibitor 1C	NA	NA	NA	NA	0	0	0	0	0	0	0	0	0	0	0	0	0	0	0	0	0	0	0	0
P50114	P50114	P50114	S100b	Protein S100-B	S100 protein, beta polypeptide, neural	Protein S100-B	NA	NA	NA	NA	0	0	0	0	0	0	0	0	0	0	0	0	0	0	0	0	0	0	0	0
P50172	P50172	P50172	Hsd11b1	Corticosteroid 11-beta-dehydrogenase isozyme 1	hydroxysteroid 11-beta dehydrogenase 1	Corticosteroid 11-beta-dehydrogenase isozyme 1	NA	NA	NA	NA	0	0	0	0	0	0	0	0	0	0	0	0	0	0	0	0	0	0	0	0
P50285	P50285	P50285	Fmo1	Dimethylaniline monooxygenase [N-oxide-forming] 1	flavin containing monooxygenase 1	Dimethylaniline monooxygenase [N-oxide-forming] 1	NA	NA	NA	NA	0	0	0	0	0	0	0	0	0	0	0	0	0	0	0	0	0	0	0	0
P50294	P50294	P50294	Nat1	Arylamine N-acetyltransferase 1	N-acetyl transferase 1	Arylamine N-acetyltransferase 1	NA	NA	NA	NA	0	0	0	0	0	0	0	0	0	0	0	0	0	0	0	0	0	0	0	0
P50295	P50295	P50295	Nat2	Arylamine N-acetyltransferase 2	N-acetyltransferase 2 (arylamine N-acetyltransferase)	Arylamine N-acetyltransferase 2	NA	NA	NA	NA	0	0	0	0	0	0	0	0	0	0	0	0	0	0	0	0	0	0	0	0
P50428	P50428	P50428	Arsa	Arylsulfatase A	arylsulfatase A	Arylsulfatase A	NA	NA	NA	NA	0	0	0	0	0	0	0	0	0	0	0	0	0	0	0	0	0	0	0	0
P50429	P50429;P50429-2	P50429;P50429-2	Arsb	Arylsulfatase B;Isoform 2 of Arylsulfatase B	arylsulfatase B	Arylsulfatase B	NA	NA	NA	NA	0	0	0	0	0	0	0	0	0	0	0	0	0	0	0	0	0	0	0	0
P50462	P50462	P50462	Csrp3	Cysteine and glycine-rich protein 3	cysteine and glycine-rich protein 3	Cysteine and glycine-rich protein 3	NA	NA	NA	NA	0	0	0	0	0	0	0	0	0	0	0	0	0	0	0	0	0	0	0	0
P50608	P50608	P50608	Fmod	Fibromodulin	fibromodulin	Fibromodulin	NA	NA	NA	NA	0	0	0	0	0	0	0	0	0	0	0	0	0	0	0	0	0	0	0	0
P50637	P50637	P50637	Tspo	Translocator protein	translocator protein	Translocator protein	NA	NA	NA	NA	0	0	0	0	0	0	0	0	0	0	0	0	0	0	0	0	0	0	0	0
P51125	P51125-2;P51125;P51125-3;P51125-7;P51125-5;P51125-4	P51125-2;P51125;P51125-3;P51125-7	Cast	Calpastatin;Isoform 2 of Calpastatin;Isoform 3 of Calpastatin;Isoform 4 of Calpastatin;Isoform 5 of Calpastatin;Isoform 6 of Calpastatin;Isoform 7 of Calpastatin	calpastatin	Calpastatin	NA	NA	NA	NA	0	0	0	0	0	0	0	0	0	0	0	0	0	0	0	0	0	0	0	0
P51141	P51141	P51141	Dvl1	Segment polarity protein dishevelled homolog DVL-1	dishevelled segment polarity protein 1	Segment polarity protein dishevelled homolog DVL-1	NA	NA	NA	NA	0	0	0	0	0	0	0	0	0	0	0	0	0	0	0	0	0	0	0	0
P51162	P51162	P51162	Fabp6	Gastrotropin	fatty acid binding protein 6	Gastrotropin	NA	NA	NA	NA	0	0	0	0	0	0	0	0	0	0	0	0	0	0	0	0	0	0	0	0
P51163	P51163	P51163	Uros	Uroporphyrinogen-III synthase	uroporphyrinogen III synthase	Uroporphyrinogen-III synthase	NA	NA	NA	NA	0	0	0	0	0	0	0	0	0	0	0	0	0	0	0	0	0	0	0	0
P51569	P51569	P51569	Gla	Alpha-galactosidase A	galactosidase, alpha	Alpha-galactosidase A	NA	NA	NA	NA	0	0	0	0	0	0	0	0	0	0	0	0	0	0	0	0	0	0	0	0
P51642	P51642	P51642	Cntf	Ciliary neurotrophic factor	ciliary neurotrophic factor	Ciliary neurotrophic factor	NA	NA	NA	NA	0	0	0	0	0	0	0	0	0	0	0	0	0	0	0	0	0	0	0	0
P51667	P51667	P51667	Myl2	Myosin regulatory light chain 2, ventricular/cardiac muscle isoform	myosin, light polypeptide 2, regulatory, cardiac, slow	Myosin regulatory light chain 2, ventricular/cardiac muscle isoform	NA	NA	NA	NA	0	0	0	0	0	0	0	0	0	0	0	0	0	0	0	0	0	0	0	0
P51791	P51791	P51791	Clcn3	H(+)/Cl(-) exchange transporter 3;Isoform 2 of H(+)/Cl(-) exchange transporter 3	chloride channel, voltage-sensitive 3	H(+)/Cl(-) exchange transporter 3	NA	NA	NA	NA	0	0	0	0	0	0	0	0	0	0	0	0	0	0	0	0	0	0	0	0
P51827	P51827;P51827-2	P51827	Aff3	AF4/FMR2 family member 3;Isoform 2 of AF4/FMR2 family member 3	AF4/FMR2 family, member 3	AF4/FMR2 family member 3	NA	NA	NA	NA	0	0	0	0	0	0	0	0	0	0	0	0	0	0	0	0	0	0	0	0
P51829	P51829	P51829	Adcy7	Adenylate cyclase type 7	adenylate cyclase 7	Adenylate cyclase type 7	NA	NA	NA	NA	0	0	0	0	0	0	0	0	0	0	0	0	0	0	0	0	0	0	0	0
P51910	P51910	P51910	Apod	Apolipoprotein D	apolipoprotein D	Apolipoprotein D	NA	NA	NA	NA	0	0	0	0	0	0	0	0	0	0	0	0	0	0	0	0	0	0	0	0
P51943	P51943	P51943	Ccna2	Cyclin-A2	cyclin A2	Cyclin-A2	NA	NA	NA	NA	0	0	0	0	0	0	0	0	0	0	0	0	0	0	0	0	0	0	0	0
P52479	P52479	P52479	Usp10	Ubiquitin carboxyl-terminal hydrolase 10;Isoform 2 of Ubiquitin carboxyl-terminal hydrolase 10	ubiquitin specific peptidase 10	Ubiquitin carboxyl-terminal hydrolase 10	NA	NA	NA	NA	0	0	0	0	0	0	0	0	0	0	0	0	0	0	0	0	0	0	0	0
P52592	P52592	P52592	S1pr2	Sphingosine 1-phosphate receptor 2	sphingosine-1-phosphate receptor 2	Sphingosine 1-phosphate receptor 2	NA	NA	NA	NA	0	0	0	0	0	0	0	0	0	0	0	0	0	0	0	0	0	0	0	0
P52623	P52623	P52623	Uck1	Uridine-cytidine kinase 1	uridine-cytidine kinase 1	Uridine-cytidine kinase 1	NA	NA	NA	NA	0	0	0	0	0	0	0	0	0	0	0	0	0	0	0	0	0	0	0	0
P52734	P52734	P52734	Fgd1	FYVE, RhoGEF and PH domain-containing protein 1	FYVE, RhoGEF and PH domain containing 1	FYVE, RhoGEF and PH domain-containing protein 1	NA	NA	NA	NA	0	0	0	0	0	0	0	0	0	0	0	0	0	0	0	0	0	0	0	0
P52793	P52793	P52793	Efna1	Ephrin-A1	ephrin A1	Ephrin-A1;Ephrin-A1, secreted form	NA	NA	NA	NA	0	0	0	0	0	0	0	0	0	0	0	0	0	0	0	0	0	0	0	0
P52800	P52800	P52800	Efnb2	Ephrin-B2	ephrin B2	Ephrin-B2	NA	NA	NA	NA	0	0	0	0	0	0	0	0	0	0	0	0	0	0	0	0	0	0	0	0
P52825	P52825	P52825	Cpt2	Carnitine O-palmitoyltransferase 2, mitochondrial	carnitine palmitoyltransferase 2	Carnitine O-palmitoyltransferase 2, mitochondrial	NA	NA	NA	NA	2519200	0	0	0	0	0	11538000	0	0	0	5900000000	4876800000	5185200000	7131500000	6444700000	7153100000	4921100000	6411900000	5543600000	6428300000
P52840	P52840	P52840	Sult1a1	Sulfotransferase 1A1	sulfotransferase family 1A, phenol-preferring, member 1	Sulfotransferase 1A1	NA	NA	NA	NA	0	0	0	0	0	0	0	0	0	0	0	0	0	0	0	0	0	0	0	0
P52912	P52912	P52912	Tia1	Nucleolysin TIA-1	cytotoxic granule-associated RNA binding protein 1	Nucleolysin TIA-1	NA	NA	NA	NA	0	0	0	0	0	0	0	0	0	0	0	0	0	0	0	0	0	0	0	0
P52963	P52963	P52963	Epb41l4a	Band 4.1-like protein 4A	erythrocyte membrane protein band 4.1 like 4a	Band 4.1-like protein 4A	NA	NA	NA	NA	0	0	0	0	0	0	0	0	0	0	0	0	0	0	0	0	0	0	0	0
P53349	P53349	P53349	Map3k1	Mitogen-activated protein kinase kinase kinase 1	mitogen-activated protein kinase kinase kinase 1	Mitogen-activated protein kinase kinase kinase 1	NA	NA	NA	NA	0	0	0	0	0	0	0	0	0	0	0	0	0	0	0	0	0	0	0	0
P53564	P53564;P53564-2;P53564-4;P53564-5	P53564;P53564-2;P53564-4	Cux1	Homeobox protein cut-like 1;Isoform 2 of Homeobox protein cut-like 1;Isoform 3 of Homeobox protein cut-like 1;Isoform 4 of Homeobox protein cut-like 1;Isoform 6 of Homeobox protein cut-like 1	cut-like homeobox 1	Homeobox protein cut-like 1	NA	NA	NA	NA	0	0	0	0	0	0	0	0	0	0	0	0	0	0	0	0	0	0	0	0
P53566	P53566-4;P53566-3;P53566;P53566-5	P53566-4;P53566-3;P53566;P53566-5	Cebpa	CCAAT/enhancer-binding protein alpha;Isoform 2 of CCAAT/enhancer-binding protein alpha;Isoform 3 of CCAAT/enhancer-binding protein alpha;Isoform 4 of CCAAT/enhancer-binding protein alpha	CCAAT/enhancer binding protein (C/EBP), alpha	CCAAT/enhancer-binding protein alpha	NA	NA	NA	NA	0	0	0	0	0	0	0	0	0	0	0	0	0	0	0	0	0	0	0	0
P53568	P53568	P53568	Cebpg	CCAAT/enhancer-binding protein gamma	CCAAT/enhancer binding protein (C/EBP), gamma	CCAAT/enhancer-binding protein gamma	NA	NA	NA	NA	0	0	0	0	0	0	0	0	0	0	0	0	0	0	0	0	0	0	0	0
P53657	P53657	P53657	Pklr	Pyruvate kinase PKLR	pyruvate kinase liver and red blood cell	Pyruvate kinase PKLR	NA	NA	NA	NA	0	0	0	0	0	0	0	0	0	0	0	0	0	0	0	0	0	0	0	0
P53762	P53762;P53762-2	P53762;P53762-2	Arnt	Aryl hydrocarbon receptor nuclear translocator;Isoform Short of Aryl hydrocarbon receptor nuclear translocator	aryl hydrocarbon receptor nuclear translocator	Aryl hydrocarbon receptor nuclear translocator	NA	NA	NA	NA	0	0	0	0	0	0	0	0	0	0	0	0	0	0	0	0	0	0	0	0
P53996	P53996-2;P53996-3	P53996-2;P53996-3	Cnbp	Cellular nucleic acid-binding protein;Isoform 2 of Cellular nucleic acid-binding protein;Isoform 3 of Cellular nucleic acid-binding protein	cellular nucleic acid binding protein	Cellular nucleic acid-binding protein	NA	NA	NA	NA	0	0	0	0	0	0	0	0	0	0	0	0	0	0	0	0	0	0	0	0
P54099	P54099	P54099	Polg	DNA polymerase subunit gamma-1	polymerase (DNA directed), gamma	DNA polymerase subunit gamma-1	NA	NA	NA	NA	0	0	0	0	0	0	0	0	0	0	0	0	0	0	0	0	0	0	0	0
P54254	P54254	P54254	Atxn1	Ataxin-1	ataxin 1	Ataxin-1	NA	NA	NA	NA	0	0	0	0	0	0	0	0	0	0	0	0	0	0	0	0	0	0	0	0
P54265	P54265-4;P54265-6;P54265-3;P54265-9;P54265-5;P54265-7;P54265-10;P54265-2;P54265;P54265-8	P54265-4;P54265-6;P54265-3;P54265-9;P54265-5;P54265-7;P54265-10;P54265-2;P54265;P54265-8	Dmpk	Myotonin-protein kinase;Isoform 2 of Myotonin-protein kinase;Isoform 3 of Myotonin-protein kinase;Isoform 4 of Myotonin-protein kinase;Isoform 5 of Myotonin-protein kinase;Isoform 6 of Myotonin-protein kinase;Isoform 7 of Myotonin-protein kinase;Isoform 8 of Myotonin-protein kinase;Isoform 9 of Myotonin-protein kinase;Isoform 10 of Myotonin-protein kinase	dystrophia myotonica-protein kinase	Myotonin-protein kinase	NA	NA	NA	NA	0	0	0	0	0	0	0	0	0	0	0	0	0	0	0	0	0	0	0	0
P54285	P54285	P54285	Cacnb3	Voltage-dependent L-type calcium channel subunit beta-3	calcium channel, voltage-dependent, beta 3 subunit	Voltage-dependent L-type calcium channel subunit beta-3	NA	NA	NA	NA	0	0	0	0	0	0	0	0	0	0	0	0	0	0	0	0	0	0	0	0
P54310	P54310-2;P54310	P54310-2;P54310	Lipe	Hormone-sensitive lipase;Isoform 2 of Hormone-sensitive lipase	lipase, hormone sensitive	Hormone-sensitive lipase	NA	NA	NA	NA	0	0	0	0	0	0	0	0	0	0	0	0	0	0	0	0	0	0	0	0
P54320	P54320	P54320	Eln	Elastin	elastin	Elastin	NA	NA	NA	NA	0	0	0	0	0	0	0	0	0	0	0	0	0	0	0	0	0	0	0	0
P54369	P54369	P54369	Oaz1	Ornithine decarboxylase antizyme 1	ornithine decarboxylase antizyme 1	Ornithine decarboxylase antizyme 1	NA	NA	NA	NA	0	0	0	0	0	0	0	0	0	0	0	0	0	0	0	0	0	0	0	0
P54751	P54751	P54751	St3gal1	CMP-N-acetylneuraminate-beta-galactosamide-alpha-2,3-sialyltransferase 1	ST3 beta-galactoside alpha-2,3-sialyltransferase 1	CMP-N-acetylneuraminate-beta-galactosamide-alpha-2,3-sialyltransferase 1	NA	NA	NA	NA	0	0	0	0	0	0	0	0	0	0	0	0	0	0	0	0	0	0	0	0
P54754	P54754	P54754	Ephb3	Ephrin type-B receptor 3	Eph receptor B3	Ephrin type-B receptor 3	NA	NA	NA	NA	0	0	0	0	0	0	0	0	0	0	0	0	0	0	0	0	0	0	0	0
P54843	P54843;P54843-3;P54843-2	P54843;P54843-3;P54843-2	Maf	Transcription factor Maf;Isoform 2 of Transcription factor Maf;Isoform 3 of Transcription factor Maf	avian musculoaponeurotic fibrosarcoma oncogene homolog	Transcription factor Maf	NA	NA	NA	NA	0	0	0	0	0	0	0	0	0	0	0	0	0	0	0	0	0	0	0	0
P55050	P55050	P55050	Fabp2	Fatty acid-binding protein, intestinal	fatty acid binding protein 2, intestinal	Fatty acid-binding protein, intestinal	NA	NA	NA	NA	0	0	0	0	0	0	0	0	0	0	0	0	0	0	0	0	0	0	0	0
P55097	P55097	P55097	Ctsk	Cathepsin K	cathepsin K	Cathepsin K	NA	NA	NA	NA	0	0	0	0	0	0	0	0	0	0	0	0	0	0	0	0	0	0	0	0
P55098	P55098	P55098	Pex2	Peroxisome biogenesis factor 2	peroxisomal biogenesis factor 2	Peroxisome biogenesis factor 2	NA	NA	NA	NA	0	0	0	0	0	0	0	0	0	0	0	0	0	0	0	0	0	0	0	0
P55249	P55249	P55249	Alox12e	Arachidonate 12-lipoxygenase, epidermal-type	arachidonate lipoxygenase, epidermal	Arachidonate 12-lipoxygenase, epidermal-type	NA	NA	NA	NA	0	0	0	0	0	0	0	0	0	0	0	0	0	0	0	0	0	0	0	0
P55271	P55271	P55271	Cdkn2b	Cyclin-dependent kinase 4 inhibitor B	cyclin dependent kinase inhibitor 2B	Cyclin-dependent kinase 4 inhibitor B	NA	NA	NA	NA	0	0	0	0	0	0	0	0	0	0	0	0	0	0	0	0	0	0	0	0
P55284	P55284	P55284	Cdh5	Cadherin-5	cadherin 5	Cadherin-5	NA	NA	NA	NA	0	0	0	0	0	0	0	0	0	0	0	0	0	0	0	0	0	0	0	0
P55288	P55288	P55288	Cdh11	Cadherin-11	cadherin 11	Cadherin-11	NA	NA	NA	NA	0	0	0	63630000	0	0	0	0	0	0	0	0	26302000	0	0	0	0	0	0	0
P55849	P55849-2;P55849	P55849-2;P55849	Dsc1	Desmocollin-1;Isoform 1B of Desmocollin-1	desmocollin 1	Desmocollin-1	NA	NA	NA	NA	0	0	0	0	0	0	0	0	0	0	0	0	0	0	0	0	0	0	0	0
P55850	P55850;P55850-2	P55850;P55850-2	Dsc3	Desmocollin-3;Isoform 3B of Desmocollin-3	desmocollin 3	Desmocollin-3	NA	NA	NA	NA	0	0	0	0	0	0	0	0	0	0	0	0	0	0	0	0	0	0	0	0
P56135	P56135	P56135	Atp5mf	ATP synthase subunit f, mitochondrial	NA	ATP synthase subunit f, mitochondrial	NA	NA	NA	NA	0	0	0	0	0	0	0	0	0	0	0	0	0	0	0	0	0	0	0	0
P56280	P56280	P56280	Tcl1a	T-cell leukemia/lymphoma protein 1A	NA	T-cell leukemia/lymphoma protein 1A	NA	NA	NA	NA	0	0	0	0	0	0	0	0	0	0	0	0	0	0	0	0	0	0	0	0
P56375	P56375	P56375	Acyp2	Acylphosphatase-2	acylphosphatase 2, muscle type	Acylphosphatase-2	NA	NA	NA	NA	0	0	0	0	0	0	0	0	0	0	0	0	0	0	0	0	0	0	0	0
P56382	P56382	P56382	Atp5f1e	ATP synthase subunit epsilon, mitochondrial	NA	ATP synthase subunit epsilon, mitochondrial	NA	NA	NA	NA	0	0	0	0	0	0	0	0	0	0	0	0	0	0	0	0	0	0	0	0
P56390	P56390	P56390	Cks2	Cyclin-dependent kinases regulatory subunit 2	CDC28 protein kinase regulatory subunit 2	Cyclin-dependent kinases regulatory subunit 2	NA	NA	NA	NA	0	0	0	0	0	0	0	0	0	0	0	0	0	0	0	0	0	0	0	0
P56392	P56392	P56392	Cox7a1	Cytochrome c oxidase subunit 7A1, mitochondrial	cytochrome c oxidase subunit 7A1	Cytochrome c oxidase subunit 7A1, mitochondrial	NA	NA	NA	NA	0	0	0	0	0	0	0	0	0	0	0	0	0	0	0	0	0	0	0	0
P56400	P56400	P56400	Gp1bb	Platelet glycoprotein Ib beta chain	glycoprotein Ib, beta polypeptide	Platelet glycoprotein Ib beta chain	NA	NA	NA	NA	0	0	0	0	0	0	0	0	0	0	0	0	0	0	0	0	0	0	0	0
P56477	P56477	P56477	Irf5	Interferon regulatory factor 5	interferon regulatory factor 5	Interferon regulatory factor 5	NA	NA	NA	NA	0	0	0	0	0	0	0	0	0	0	0	0	0	0	0	0	0	0	0	0
P56485	P56485	P56485	Ackr3	Atypical chemokine receptor 3	atypical chemokine receptor 3	Atypical chemokine receptor 3	NA	NA	NA	NA	0	0	0	0	0	0	0	0	0	0	0	0	0	0	0	0	0	0	0	0
P56528	P56528	P56528	Cd38	ADP-ribosyl cyclase/cyclic ADP-ribose hydrolase 1	CD38 antigen	ADP-ribosyl cyclase/cyclic ADP-ribose hydrolase 1	NA	NA	NA	NA	0	0	0	0	0	0	0	0	0	0	0	0	0	0	0	0	0	0	0	0
P56542	P56542	P56542	Dnase2	Deoxyribonuclease-2-alpha	NA	Deoxyribonuclease-2-alpha	NA	NA	NA	NA	0	0	0	0	0	0	0	0	0	0	0	0	0	0	0	0	0	0	0	0
P56564	P56564	P56564	Slc1a3	Excitatory amino acid transporter 1	solute carrier family 1 (glial high affinity glutamate transporter), member 3	Excitatory amino acid transporter 1	NA	NA	NA	NA	0	0	0	0	0	0	0	0	0	0	0	0	0	0	0	0	0	0	0	0
P56565	P56565	P56565	S100a1	Protein S100-A1	S100 calcium binding protein A1	Protein S100-A1	NA	NA	NA	NA	0	0	0	0	0	0	0	0	0	0	0	0	0	0	0	0	0	0	0	0
P56567	P56567	P56567	Csta	Cystatin-A	NA	Cystatin-A;Cystatin-A, N-terminally processed	NA	NA	NA	NA	0	0	0	0	0	0	0	0	0	0	0	0	0	0	0	0	0	0	0	0
P56581	P56581-2;P56581	P56581-2;P56581	Tdg	G/T mismatch-specific thymine DNA glycosylase;Isoform 2 of G/T mismatch-specific thymine DNA glycosylase	thymine DNA glycosylase	G/T mismatch-specific thymine DNA glycosylase	NA	NA	NA	NA	0	0	0	0	0	0	0	0	0	0	0	0	0	0	0	0	0	0	0	0
P56656	P56656	P56656	Cyp2c39	Cytochrome P450 2C39	cytochrome P450, family 2, subfamily c, polypeptide 39	Cytochrome P450 2C39	NA	NA	NA	NA	0	0	0	0	0	0	0	0	0	0	0	0	0	0	0	0	0	0	0	0
P56671	P56671	P56671	Maz	Myc-associated zinc finger protein	MYC-associated zinc finger protein (purine-binding transcription factor)	Myc-associated zinc finger protein	NA	NA	NA	NA	0	0	0	0	0	0	0	0	0	0	0	0	0	0	0	0	0	0	0	0
P56677	P56677	P56677	St14	Suppressor of tumorigenicity 14 protein homolog	suppression of tumorigenicity 14 (colon carcinoma)	Suppressor of tumorigenicity 14 protein homolog	NA	NA	NA	NA	0	0	0	0	0	0	0	0	0	0	0	0	0	0	0	0	0	0	0	0
P56845	P56845	P56845	Tcl1b5	Protein TCL1B5	T cell leukemia/lymphoma 1B, 5	Protein TCL1B5	NA	NA	NA	NA	0	0	0	0	0	0	0	0	0	0	0	0	0	0	0	0	0	0	0	0
P56857	P56857-3;P56857	P56857-3;P56857	Cldn18	Claudin-18;Isoform A1.2 of Claudin-18;Isoform A2.1 of Claudin-18;Isoform A2.2 of Claudin-18	claudin 18	Claudin-18	NA	NA	NA	NA	0	0	0	0	0	0	0	0	0	0	0	0	0	0	0	0	0	0	0	0
P57016	P57016	P57016	Lad1	Ladinin-1	ladinin	Ladinin-1	NA	NA	NA	NA	0	0	0	0	0	0	0	0	0	0	0	0	0	0	0	0	0	0	0	0
P57080	P57080	P57080	Usp25	Ubiquitin carboxyl-terminal hydrolase 25	ubiquitin specific peptidase 25	Ubiquitin carboxyl-terminal hydrolase 25	NA	NA	NA	NA	0	0	0	87208000	140300000	0	0	0	0	0	0	0	37635000	0	0	0	0	0	0	0
P57680	P57680-2;P57680	P57680-2;P57680	Evc	Ellis-van Creveld syndrome protein homolog;Isoform Short of Ellis-van Creveld syndrome protein homolog	EvC ciliary complex subunit 1	Ellis-van Creveld syndrome protein homolog	NA	NA	NA	NA	0	0	0	0	0	0	0	0	0	0	0	0	0	0	0	0	0	0	0	0
P57724	P57724	P57724	Pcbp4	Poly(rC)-binding protein 4	poly(rC) binding protein 4	Poly(rC)-binding protein 4	NA	NA	NA	NA	0	0	0	0	0	0	0	0	0	0	0	0	0	0	0	0	0	0	0	0
P57748	P57748	P57748	Mmp20	Matrix metalloproteinase-20	matrix metallopeptidase 20 (enamelysin)	Matrix metalloproteinase-20	NA	NA	NA	NA	0	0	0	0	0	0	0	0	0	0	0	0	0	0	0	0	0	0	0	0
P57776	P57776-2	P57776-2	Eef1d	Elongation factor 1-delta;Isoform 2 of Elongation factor 1-delta;Isoform 3 of Elongation factor 1-delta	eukaryotic translation elongation factor 1 delta (guanine nucleotide exchange protein)	Elongation factor 1-delta	NA	NA	NA	NA	0	0	0	0	0	0	0	0	0	0	0	0	0	0	0	0	0	0	0	0
P57791	P57791	P57791	Rce1	CAAX prenyl protease 2	Ras converting CAAX endopeptidase 1	CAAX prenyl protease 2	NA	NA	NA	NA	0	0	0	0	0	0	0	0	0	0	0	0	0	0	0	0	0	0	0	0
P58006	P58006	P58006	Sesn1	Sestrin-1	sestrin 1	Sestrin-1	NA	NA	NA	NA	0	0	0	0	0	0	0	0	0	0	0	0	0	0	0	0	0	0	0	0
P58019	P58019	P58019	Cd59b	CD59B glycoprotein	CD59b antigen	CD59B glycoprotein	NA	NA	NA	NA	0	0	0	0	0	0	0	0	0	0	0	0	0	0	0	0	0	0	0	0
P58022	P58022;P58022-2	P58022;P58022-2	Loxl2	Lysyl oxidase homolog 2;Isoform 2 of Lysyl oxidase homolog 2	lysyl oxidase-like 2	Lysyl oxidase homolog 2	NA	NA	NA	NA	0	0	0	0	0	0	0	0	0	0	0	0	0	0	0	0	0	0	0	0
P58043	P58043	P58043	Sesn2	Sestrin-2	sestrin 2	Sestrin-2	NA	NA	NA	NA	0	0	0	0	0	0	0	0	0	0	0	0	0	0	0	0	0	0	0	0
P58058	P58058	P58058	Nadk	NAD kinase	NAD kinase	NAD kinase	NA	NA	NA	NA	0	0	0	0	0	0	0	0	0	0	0	0	0	0	0	0	0	0	0	0
P58059	P58059	P58059	Mrps21	28S ribosomal protein S21, mitochondrial	mitochondrial ribosomal protein S21	28S ribosomal protein S21, mitochondrial	NA	NA	NA	NA	0	0	0	0	0	0	0	0	0	0	0	0	0	0	0	0	0	0	0	0
P58158	P58158	P58158	B3gat3	Galactosylgalactosylxylosylprotein 3-beta-glucuronosyltransferase 3	beta-1,3-glucuronyltransferase 3 (glucuronosyltransferase I)	Galactosylgalactosylxylosylprotein 3-beta-glucuronosyltransferase 3	NA	NA	NA	NA	0	0	0	0	0	0	0	0	0	0	0	0	0	0	0	0	0	0	0	0
P58196	P58196	P58196	Plscr4	Phospholipid scramblase 4	phospholipid scramblase 4	Phospholipid scramblase 4	NA	NA	NA	NA	0	0	0	0	0	0	0	0	0	0	0	0	0	0	0	0	0	0	0	0
P58334	P58334	P58334	Klf16	Krueppel-like factor 16	Kruppel-like factor 16	Krueppel-like factor 16	NA	NA	NA	NA	0	0	0	0	0	0	0	0	0	0	0	0	0	0	0	0	0	0	0	0
P58391	P58391	P58391	Kcnn3	Small conductance calcium-activated potassium channel protein 3	potassium intermediate/small conductance calcium-activated channel, subfamily N, member 3	Small conductance calcium-activated potassium channel protein 3	NA	NA	NA	NA	0	0	0	0	0	0	0	0	0	0	0	0	0	0	0	0	0	0	0	0
P58463	P58463-2;P58463	P58463-2;P58463	Foxp2	Forkhead box protein P2;Isoform 2 of Forkhead box protein P2	forkhead box P2	Forkhead box protein P2	NA	NA	NA	NA	0	0	0	0	0	0	0	0	0	0	0	0	0	0	0	0	0	0	0	0
P58465	P58465	P58465	Ctdspl	CTD small phosphatase-like protein	CTD (carboxy-terminal domain, RNA polymerase II, polypeptide A) small phosphatase-like	CTD small phosphatase-like protein	NA	NA	NA	NA	0	0	0	0	0	0	0	0	0	0	0	0	0	0	0	0	0	0	0	0
P58468	P58468	P58468	Fam207a	Protein FAM207A	family with sequence similarity 207, member A	Protein FAM207A	NA	NA	NA	NA	0	0	0	0	0	0	0	0	0	0	0	0	0	0	0	0	0	0	0	0
P58749	P58749	P58749	Tm6sf1	Transmembrane 6 superfamily member 1	transmembrane 6 superfamily member 1	Transmembrane 6 superfamily member 1	NA	NA	NA	NA	0	0	0	0	0	0	0	0	0	0	0	0	0	0	0	0	0	0	0	0
P58774	P58774	P58774	Tpm2	Tropomyosin beta chain;Isoform 2 of Tropomyosin beta chain	tropomyosin 2, beta	Tropomyosin beta chain	NA	NA	NA	NA	0	0	0	0	0	0	0	0	0	0	0	0	0	0	0	0	0	0	0	0
P58929	P58929	P58929	Gmeb2	Glucocorticoid modulatory element-binding protein 2	glucocorticoid modulatory element binding protein 2	Glucocorticoid modulatory element-binding protein 2	NA	NA	NA	NA	0	0	0	0	0	0	0	0	0	0	0	0	0	0	0	0	0	0	0	0
P59024	P59024	P59024	Fkbp14	Peptidyl-prolyl cis-trans isomerase FKBP14	FK506 binding protein 14	Peptidyl-prolyl cis-trans isomerase FKBP14	NA	NA	NA	NA	0	0	0	0	0	0	0	0	0	0	0	0	0	0	0	0	0	0	0	0
P59108	P59108	P59108	Cpne2	Copine-2	copine II	Copine-2	NA	NA	NA	NA	0	0	0	0	0	0	0	0	0	0	0	0	0	0	0	0	0	0	0	0
P59113	P59113	P59113	Fermt1	Fermitin family homolog 1	fermitin family member 1	Fermitin family homolog 1	NA	NA	NA	NA	0	0	0	0	0	0	0	0	0	0	0	0	0	0	0	0	0	0	0	0
P59158	P59158	P59158	Slc12a3	Solute carrier family 12 member 3	solute carrier family 12, member 3	Solute carrier family 12 member 3	NA	NA	NA	NA	0	0	0	0	0	0	0	0	0	0	0	0	0	0	0	0	0	0	0	0
P59222	P59222	P59222	Scarf2	Scavenger receptor class F member 2	scavenger receptor class F, member 2	Scavenger receptor class F member 2	NA	NA	NA	NA	0	0	0	0	0	0	0	0	0	0	0	0	0	0	0	0	0	0	0	0
P59240	P59240	P59240	Nphp4	Nephrocystin-4	nephronophthisis 4 (juvenile) homolog (human)	Nephrocystin-4	NA	NA	NA	NA	0	0	0	0	0	0	0	0	0	0	0	0	0	0	0	0	0	0	0	0
P59242	P59242-2	P59242-2	Cgn	Cingulin;Isoform 2 of Cingulin	cingulin	Cingulin	NA	NA	NA	NA	0	0	0	0	0	0	0	0	0	0	0	0	0	0	0	0	0	0	0	0
P59280	P59280	P59280	Klhl8	Kelch-like protein 8	kelch-like 8	Kelch-like protein 8	NA	NA	NA	NA	0	0	0	10424000	0	0	0	27737000	0	0	1284300000	884110000	726450000	1350000000	1023900000	1206900000	1200800000	816730000	1084205000	1112350000
P59328	P59328-2	P59328-2	Wdhd1	WD repeat and HMG-box DNA-binding protein 1;Isoform 2 of WD repeat and HMG-box DNA-binding protein 1;Isoform 3 of WD repeat and HMG-box DNA-binding protein 1	WD repeat and HMG-box DNA binding protein 1	WD repeat and HMG-box DNA-binding protein 1	NA	NA	NA	NA	0	0	0	0	0	0	0	0	0	0	0	0	0	0	0	0	0	0	0	0
P59384	P59384	P59384	Adamts15	A disintegrin and metalloproteinase with thrombospondin motifs 15	a disintegrin-like and metallopeptidase (reprolysin type) with thrombospondin type 1 motif, 15	A disintegrin and metalloproteinase with thrombospondin motifs 15	NA	NA	NA	NA	0	0	0	0	0	0	0	0	0	0	0	0	0	0	0	0	0	0	0	0
P59509	P59509	P59509	Adamts19	A disintegrin and metalloproteinase with thrombospondin motifs 19	a disintegrin-like and metallopeptidase (reprolysin type) with thrombospondin type 1 motif, 19	A disintegrin and metalloproteinase with thrombospondin motifs 19	NA	NA	NA	NA	0	0	0	0	0	0	0	0	0	0	0	0	0	0	0	0	0	0	0	0
P59644	P59644	P59644	Inpp5j	Phosphatidylinositol 4,5-bisphosphate 5-phosphatase A	inositol polyphosphate 5-phosphatase J	Phosphatidylinositol 4,5-bisphosphate 5-phosphatase A	NA	NA	NA	NA	0	0	0	0	0	0	0	0	0	0	0	0	0	0	0	0	0	0	0	0
P59729	P59729	P59729	Rin3	Ras and Rab interactor 3	Ras and Rab interactor 3	Ras and Rab interactor 3	NA	NA	NA	NA	0	0	0	0	0	0	0	0	0	0	0	0	0	0	0	0	0	0	0	0
P59900	P59900	P59900	Emilin3	EMILIN-3	elastin microfibril interfacer 3	EMILIN-3	NA	NA	NA	NA	0	0	0	0	0	0	0	0	0	0	0	0	0	0	0	0	0	0	0	0
P59941	P59941	P59941	Sirt6	NAD-dependent protein deacetylase sirtuin-6	sirtuin 6	NAD-dependent protein deacetylase sirtuin-6	NA	NA	NA	NA	0	0	0	0	0	0	0	0	0	0	0	0	0	0	0	0	0	0	0	0
P60060	P60060	P60060	Sec61g	Protein transport protein Sec61 subunit gamma	SEC61, gamma subunit	Protein transport protein Sec61 subunit gamma	NA	NA	NA	NA	0	0	0	0	0	0	0	0	0	0	0	0	0	0	0	0	0	0	0	0
P60191	P60191	P60191	Rims4	Regulating synaptic membrane exocytosis protein 4	regulating synaptic membrane exocytosis 4	Regulating synaptic membrane exocytosis protein 4	NA	NA	NA	NA	0	0	0	0	0	0	0	0	0	0	0	0	0	0	0	0	0	0	0	0
P60487	P60487	P60487	Pdxp	Pyridoxal phosphate phosphatase	pyridoxal (pyridoxine, vitamin B6) phosphatase	Pyridoxal phosphate phosphatase	NA	NA	NA	NA	0	0	0	0	0	0	0	0	0	0	0	0	0	0	0	0	0	0	0	0
P60605	P60605	P60605	Ube2g2	Ubiquitin-conjugating enzyme E2 G2	ubiquitin-conjugating enzyme E2G 2	Ubiquitin-conjugating enzyme E2 G2	NA	NA	NA	NA	0	0	0	0	0	0	0	0	0	0	0	0	0	0	0	0	0	0	0	0
P60879	P60879-2	P60879-2	Snap25	Synaptosomal-associated protein 25;Isoform 2 of Synaptosomal-associated protein 25	synaptosomal-associated protein 25		NA	NA	NA	NA	0	0	0	0	0	0	0	0	0	0	0	0	0	0	0	0	0	0	0	0
P60882	P60882	P60882	Megf8	Multiple epidermal growth factor-like domains protein 8	multiple EGF-like-domains 8	Multiple epidermal growth factor-like domains protein 8	NA	NA	NA	NA	0	0	0	0	0	0	0	0	0	0	0	0	0	0	0	0	0	0	0	0
P61014	P61014	P61014	Pln	Cardiac phospholamban	phospholamban	Cardiac phospholamban	NA	NA	NA	NA	0	0	0	0	0	0	0	0	0	0	0	0	0	0	0	0	0	0	0	0
P61025	P61025	P61025	Cks1b	Cyclin-dependent kinases regulatory subunit 1	CDC28 protein kinase 1b	Cyclin-dependent kinases regulatory subunit 1	NA	NA	NA	NA	0	0	0	0	0	0	17923000	0	0	0	0	0	0	0	0	0	17428000	0	0	0
P61080	P61080	P61080	Ube2d1	Ubiquitin-conjugating enzyme E2 D1	ubiquitin-conjugating enzyme E2D 1	Ubiquitin-conjugating enzyme E2 D1	NA	NA	NA	NA	0	0	0	0	0	0	0	0	0	0	0	0	0	0	0	0	0	0	0	0
P61148	P61148	P61148	Fgf1	Fibroblast growth factor 1	fibroblast growth factor 1	Fibroblast growth factor 1	NA	NA	NA	NA	0	0	0	0	0	0	0	0	0	0	0	0	0	0	0	0	0	0	0	0
P61166	P61166	P61166	Tmem258	Transmembrane protein 258	transmembrane protein 258	Transmembrane protein 258	NA	NA	NA	NA	0	0	0	0	0	0	0	0	0	0	0	0	0	0	0	0	0	0	0	0
P61208	P61208	P61208	Arl4c	ADP-ribosylation factor-like protein 4C	ADP-ribosylation factor-like 4C	ADP-ribosylation factor-like protein 4C	NA	NA	NA	NA	0	0	0	0	0	0	0	0	0	0	0	0	0	0	0	0	0	0	0	0
P61216	P61216	P61216	Taf13	Transcription initiation factor TFIID subunit 13	TATA-box binding protein associated factor 13	Transcription initiation factor TFIID subunit 13	NA	NA	NA	NA	0	0	0	0	0	0	0	0	0	0	0	0	0	0	0	0	0	0	0	0
P61255	P61255	P61255	Rpl26	60S ribosomal protein L26	ribosomal protein L26	60S ribosomal protein L26	NA	NA	NA	NA	8591300	0	0	0	0	0	10971000	0	0	0	1385300000	1125100000	540610000	1470100000	2079800000	664890000	1654200000	916920000	1255200000	1285560000
P61294	P61294	P61294	Rab6b	Ras-related protein Rab-6B	RAB6B, member RAS oncogene family	Ras-related protein Rab-6B	NA	NA	NA	NA	0	0	0	0	0	0	0	0	0	0	0	0	0	0	0	0	0	0	0	0
P61588	P61588	P61588	Rnd3	Rho-related GTP-binding protein RhoE	Rho family GTPase 3	Rho-related GTP-binding protein RhoE	NA	NA	NA	NA	0	0	0	0	0	0	0	0	0	0	0	0	0	0	0	0	0	0	0	0
P61953	P61953	P61953	Gng11	Guanine nucleotide-binding protein G(I)/G(S)/G(O) subunit gamma-11	guanine nucleotide binding protein (G protein), gamma 11	Guanine nucleotide-binding protein G(I)/G(S)/G(O) subunit gamma-11	NA	NA	NA	NA	0	0	0	0	0	0	0	0	0	0	0	0	0	0	0	0	0	0	0	0
P61969	P61969	P61969	Lmo4	LIM domain transcription factor LMO4	LIM domain only 4	LIM domain transcription factor LMO4	NA	NA	NA	NA	0	0	0	0	0	0	0	0	0	0	0	0	0	0	0	0	0	0	0	0
P61979	P61979-2;P61979	P61979-2;P61979	Hnrnpk	Heterogeneous nuclear ribonucleoprotein K;Isoform 2 of Heterogeneous nuclear ribonucleoprotein K;Isoform 3 of Heterogeneous nuclear ribonucleoprotein K	heterogeneous nuclear ribonucleoprotein K	Heterogeneous nuclear ribonucleoprotein K	NA	NA	NA	NA	0	4367700	0	0	0	0	0	13268000	0	0	6385600000	6685200000	5973600000	6236200000	5680000000	8075900000	8853800000	7188400000	6310900000	7632150000
P62073	P62073	P62073	Timm10	Mitochondrial import inner membrane translocase subunit Tim10	translocase of inner mitochondrial membrane 10	Mitochondrial import inner membrane translocase subunit Tim10	NA	NA	NA	NA	0	0	0	0	0	0	0	0	0	0	0	0	0	0	0	0	0	0	0	0
P62077	P62077	P62077	Timm8b	Mitochondrial import inner membrane translocase subunit Tim8 B	translocase of inner mitochondrial membrane 8B	Mitochondrial import inner membrane translocase subunit Tim8 B	NA	NA	NA	NA	0	0	0	0	0	0	0	0	0	0	0	0	0	0	0	0	0	0	0	0
P62196	P62196	P62196	Psmc5	26S proteasome regulatory subunit 8	protease (prosome, macropain) 26S subunit, ATPase 5	26S protease regulatory subunit 8	NA	NA	NA	NA	0	0	393930000	0	0	46916000	0	0	0	0	5499300000	4290500000	4508500000	5552800000	6482500000	7415400000	7128900000	5230000000	5003900000	6805700000
P62270	P62270	P62270	Rps18	40S ribosomal protein S18	ribosomal protein S18	40S ribosomal protein S18	NA	NA	NA	NA	0	0	0	34152000	0	0	0	13979000	0	0	2271200000	2146900000	1976300000	2527200000	4405800000	4296100000	3425500000	3186500000	2209050000	3860800000
P62274	P62274	P62274	Rps29	40S ribosomal protein S29	ribosomal protein S29	40S ribosomal protein S29	NA	NA	NA	NA	0	0	0	0	0	0	0	0	0	0	0	0	0	0	0	0	0	0	0	0
P62309	P62309	P62309	Snrpg	Small nuclear ribonucleoprotein G	small nuclear ribonucleoprotein polypeptide G	Small nuclear ribonucleoprotein G	NA	NA	NA	NA	0	0	0	0	0	0	0	0	0	0	0	0	0	0	0	0	0	0	0	0
P62311	P62311	P62311	Lsm3	U6 snRNA-associated Sm-like protein LSm3	LSM3 homolog, U6 small nuclear RNA and mRNA degradation associated	U6 snRNA-associated Sm-like protein LSm3	NA	NA	NA	NA	0	0	0	0	0	0	0	0	0	0	0	0	0	0	0	0	0	0	0	0
P62325	P62325	P62325	Btg1	Protein BTG1	BTG anti-proliferation factor 1	Protein BTG1	NA	NA	NA	NA	0	0	0	0	0	0	0	0	0	0	0	0	0	0	0	0	0	0	0	0
P62340	P62340	P62340	Tbpl1	TATA box-binding protein-like protein 1	TATA box binding protein-like 1	TATA box-binding protein-like protein 1	NA	NA	NA	NA	0	0	0	0	0	0	0	0	0	0	0	0	0	0	0	0	0	0	0	0
P62482	P62482	P62482	Kcnab2	Voltage-gated potassium channel subunit beta-2	potassium voltage-gated channel, shaker-related subfamily, beta member 2	Voltage-gated potassium channel subunit beta-2	NA	NA	NA	NA	0	0	0	0	0	0	0	0	0	0	0	0	0	0	0	0	0	0	0	0
P62500	P62500-2	P62500-2	Tsc22d1	TSC22 domain family protein 1;Isoform 2 of TSC22 domain family protein 1;Isoform 3 of TSC22 domain family protein 1	TSC22 domain family, member 1	TSC22 domain family protein 1	NA	NA	NA	NA	0	0	0	0	0	0	0	0	0	0	0	0	0	0	0	0	0	0	0	0
P62700	P62700	P62700	Ypel5	Protein yippee-like 5	yippee like 5	Protein yippee-like 5	NA	NA	NA	NA	0	0	0	0	0	0	0	0	0	0	0	0	0	0	0	0	0	0	0	0
P62818	P62818	P62818	S100a3	Protein S100-A3	S100 calcium binding protein A3	Protein S100-A3	NA	NA	NA	NA	0	0	0	0	0	0	0	0	0	0	0	0	0	0	0	0	0	0	0	0
P62823	P62823	P62823	Rab3c	Ras-related protein Rab-3C	RAB3C, member RAS oncogene family	Ras-related protein Rab-3C	NA	NA	NA	NA	0	0	0	0	0	0	0	0	0	0	0	0	0	0	0	0	0	0	0	0
P62858	P62858	P62858	Rps28	40S ribosomal protein S28	ribosomal protein S28	40S ribosomal protein S28	NA	NA	NA	NA	0	0	0	0	0	0	0	0	0	0	0	0	0	0	0	0	0	0	0	0
P62881	P62881-2;P62881	P62881-2;P62881	Gnb5	Guanine nucleotide-binding protein subunit beta-5;Isoform 2 of Guanine nucleotide-binding protein subunit beta-5	guanine nucleotide binding protein (G protein), beta 5	Guanine nucleotide-binding protein subunit beta-5	NA	NA	NA	NA	0	0	9668700	0	0	0	0	0	0	0	0	0	1284600000	0	0	0	0	0	0	0
P62892	P62892	P62892	Rpl39	60S ribosomal protein L39	ribosomal protein L39	60S ribosomal protein L39	NA	NA	NA	NA	0	0	0	0	0	0	0	0	0	0	0	0	0	0	0	0	0	0	0	0
P63002	P63002;P63002-2	P63002;P63002-2	Tle5	TLE family member 5;Isoform 2 of TLE family member 5	TLE family member 5, transcriptional modulator	Amino-terminal enhancer of split	NA	NA	NA	NA	0	0	0	0	0	0	0	0	0	0	0	0	0	0	0	0	0	0	0	0
P63013	P63013-2;P63013	P63013-2;P63013	Prrx1	Paired mesoderm homeobox protein 1;Isoform 2 of Paired mesoderm homeobox protein 1	paired related homeobox 1	Paired mesoderm homeobox protein 1	NA	NA	NA	NA	0	0	0	0	0	0	0	0	0	0	0	0	0	0	0	0	0	0	0	0
P63040	P63040	P63040	Cplx1	Complexin-1	complexin 1	Complexin-1	NA	NA	NA	NA	0	0	0	0	0	0	0	0	0	0	0	0	0	0	0	0	0	0	0	0
P63044	P63044	P63044	Vamp2	Vesicle-associated membrane protein 2	vesicle-associated membrane protein 2	Vesicle-associated membrane protein 2	NA	NA	NA	NA	0	0	0	0	0	0	0	0	0	0	0	0	0	0	0	0	0	0	0	0
P63058	P63058-2;P63058-4	P63058-2;P63058-4	Thra	Thyroid hormone receptor alpha;Isoform Alpha-1 of Thyroid hormone receptor alpha;Isoform Alpha-3 of Thyroid hormone receptor alpha;Isoform Alpha-deltaE6 of Thyroid hormone receptor alpha	thyroid hormone receptor alpha	Thyroid hormone receptor alpha	NA	NA	NA	NA	0	0	0	0	0	0	0	0	0	0	0	0	0	0	0	0	0	0	0	0
P63089	P63089	P63089	Ptn	Pleiotrophin	pleiotrophin	Pleiotrophin	NA	NA	NA	NA	0	0	0	0	0	0	0	0	0	0	0	0	0	0	0	0	0	0	0	0
P63139	P63139	P63139	Nfyb	Nuclear transcription factor Y subunit beta	nuclear transcription factor-Y beta	Nuclear transcription factor Y subunit beta	NA	NA	NA	NA	0	0	0	0	0	0	0	0	0	0	0	0	0	0	0	0	0	0	0	0
P63213	P63213	P63213	Gng2	Guanine nucleotide-binding protein G(I)/G(S)/G(O) subunit gamma-2	guanine nucleotide binding protein (G protein), gamma 2	Guanine nucleotide-binding protein G(I)/G(S)/G(O) subunit gamma-2	NA	NA	NA	NA	0	0	0	0	0	0	0	0	0	0	0	0	0	0	0	0	0	0	0	0
P63254	P63254	P63254	Crip1	Cysteine-rich protein 1	cysteine-rich protein 1 (intestinal)	Cysteine-rich protein 1	NA	NA	NA	NA	0	0	0	0	0	0	0	0	0	0	0	0	0	0	0	0	0	0	0	0
P63268	P63268	P63268	Actg2	Actin, gamma-enteric smooth muscle	actin, gamma 2, smooth muscle, enteric	Actin, gamma-enteric smooth muscle	NA	NA	NA	NA	0	0	0	0	0	0	0	0	0	0	0	0	0	0	0	0	0	0	0	0
P68134	P68134	P68134	Acta1	Actin, alpha skeletal muscle	actin alpha 1, skeletal muscle	Actin, alpha skeletal muscle	NA	NA	NA	NA	0	0	0	0	0	0	0	0	0	0	0	0	0	0	0	0	0	0	0	0
P68181	P68181;P68181-2;P68181-3	P68181;P68181-2;P68181-3	Prkacb	cAMP-dependent protein kinase catalytic subunit beta;Isoform 2 of cAMP-dependent protein kinase catalytic subunit beta;Isoform 3 of cAMP-dependent protein kinase catalytic subunit beta;Isoform 4 of cAMP-dependent protein kinase catalytic subunit beta	protein kinase, cAMP dependent, catalytic, beta	cAMP-dependent protein kinase catalytic subunit beta	NA	NA	NA	NA	0	0	0	0	0	0	0	0	0	0	0	0	0	0	0	0	0	0	0	0
P68433	P68433	P68433	Hist1h3a	Histone H3.1	NA	Histone H3.1	NA	NA	NA	NA	0	0	0	0	0	0	0	0	0	0	0	0	0	0	0	0	0	0	0	0
P69744	P69744	P69744	Trpv5	Transient receptor potential cation channel subfamily V member 5	transient receptor potential cation channel, subfamily V, member 5	Transient receptor potential cation channel subfamily V member 5	NA	NA	NA	NA	0	0	0	0	0	0	0	0	0	0	0	0	0	0	0	0	0	0	0	0
P70170	P70170-2;P70170;P70170-3	P70170-2;P70170;P70170-3	Abcc9	ATP-binding cassette sub-family C member 9;Isoform SUR2B of ATP-binding cassette sub-family C member 9;Isoform SUR2C of ATP-binding cassette sub-family C member 9	ATP-binding cassette, sub-family C (CFTR/MRP), member 9	ATP-binding cassette sub-family C member 9	NA	NA	NA	NA	0	0	0	0	0	0	0	0	0	0	0	0	0	0	0	0	0	0	0	0
P70175	P70175	P70175	Dlg3	Disks large homolog 3	discs large MAGUK scaffold protein 3	Disks large homolog 3	NA	NA	NA	NA	0	0	0	0	0	0	0	0	0	0	0	0	0	0	0	0	0	0	0	0
P70178	P70178	P70178	Six5	Homeobox protein SIX5	sine oculis-related homeobox 5	Homeobox protein SIX5	NA	NA	NA	NA	0	0	0	0	0	0	0	0	0	0	0	0	0	0	0	0	0	0	0	0
P70181	P70181-2;P70181	P70181-2;P70181	Pip5k1b	Phosphatidylinositol 4-phosphate 5-kinase type-1 beta;Isoform 2 of Phosphatidylinositol 4-phosphate 5-kinase type-1 beta	phosphatidylinositol-4-phosphate 5-kinase, type 1 beta	Phosphatidylinositol 4-phosphate 5-kinase type-1 beta	NA	NA	NA	NA	0	0	0	0	0	0	0	0	0	0	0	0	0	0	0	0	0	0	0	0
P70182	P70182	P70182	Pip5k1a	Phosphatidylinositol 4-phosphate 5-kinase type-1 alpha;Isoform 2 of Phosphatidylinositol 4-phosphate 5-kinase type-1 alpha;Isoform 3 of Phosphatidylinositol 4-phosphate 5-kinase type-1 alpha	phosphatidylinositol-4-phosphate 5-kinase, type 1 alpha	Phosphatidylinositol 4-phosphate 5-kinase type-1 alpha	NA	NA	NA	NA	0	0	0	0	0	0	0	0	0	0	0	0	0	0	0	0	0	0	0	0
P70182	P70182-3;P70182-2	P70182-3;P70182-2	Pip5k1a	Phosphatidylinositol 4-phosphate 5-kinase type-1 alpha;Isoform 2 of Phosphatidylinositol 4-phosphate 5-kinase type-1 alpha;Isoform 3 of Phosphatidylinositol 4-phosphate 5-kinase type-1 alpha	phosphatidylinositol-4-phosphate 5-kinase, type 1 alpha	Phosphatidylinositol 4-phosphate 5-kinase type-1 alpha	NA	NA	NA	NA	0	0	0	0	0	0	0	0	0	0	0	0	0	0	0	0	0	0	0	0
P70187	P70187	P70187	Mfsd14a	Hippocampus abundant transcript 1 protein	major facilitator superfamily domain containing 14A	Hippocampus abundant transcript 1 protein	NA	NA	NA	NA	0	0	0	0	0	0	0	0	0	0	0	0	0	0	0	0	0	0	0	0
P70191	P70191	P70191	Traf5	TNF receptor-associated factor 5	TNF receptor-associated factor 5	TNF receptor-associated factor 5	NA	NA	NA	NA	0	0	0	0	0	0	0	0	0	0	0	0	0	0	0	0	0	0	0	0
P70193	P70193	P70193	Lrig1	Leucine-rich repeats and immunoglobulin-like domains protein 1	leucine-rich repeats and immunoglobulin-like domains 1	Leucine-rich repeats and immunoglobulin-like domains protein 1	NA	NA	NA	NA	0	0	0	0	0	0	0	0	0	0	0	0	0	0	0	0	0	0	0	0
P70196	P70196;P70196-2	P70196	Traf6	TNF receptor-associated factor 6;Isoform 2 of TNF receptor-associated factor 6	TNF receptor-associated factor 6	TNF receptor-associated factor 6	NA	NA	NA	NA	0	0	0	0	0	0	0	0	0	0	0	0	0	0	0	0	0	0	0	0
P70210	P70210	P70210	Tead3	Transcriptional enhancer factor TEF-5	TEA domain family member 3	Transcriptional enhancer factor TEF-5	NA	NA	NA	NA	0	0	0	0	0	0	0	0	0	0	0	0	0	0	0	0	0	0	0	0
P70213	P70213	P70213	Fv1	Friend virus susceptibility protein 1	Friend virus susceptibility 1	Friend virus susceptibility protein 1	NA	NA	NA	NA	0	0	0	0	0	0	0	0	0	0	0	0	0	0	0	0	0	0	0	0
P70218	P70218	P70218	Map4k1	Mitogen-activated protein kinase kinase kinase kinase 1	mitogen-activated protein kinase kinase kinase kinase 1	Mitogen-activated protein kinase kinase kinase kinase 1	NA	NA	NA	NA	0	0	0	0	0	0	0	0	0	0	0	0	0	0	0	0	0	0	0	0
P70224	P70224	P70224	Gimap1	GTPase IMAP family member 1	GTPase, IMAP family member 1	GTPase IMAP family member 1	NA	NA	NA	NA	0	0	0	0	0	0	0	0	0	0	0	0	0	0	0	0	0	0	0	0
Q64385	Q64385;P70225	Q64385;P70225	Il11ra1	Interleukin-11 receptor subunit alpha-1	interleukin 11 receptor, alpha chain 1	Interleukin-11 receptor subunit alpha-1;Interleukin-11 receptor subunit alpha-2	NA	NA	NA	NA	0	0	0	0	0	0	0	0	0	0	0	0	0	0	0	0	0	0	0	0
P70227	P70227	P70227	Itpr3	Inositol 1,4,5-trisphosphate receptor type 3	inositol 1,4,5-triphosphate receptor 3	Inositol 1,4,5-trisphosphate receptor type 3	NA	NA	NA	NA	0	0	0	49467000	0	0	5740200	0	0	0	17249000	0	0	0	0	0	4132700	0	0	0
P70232	P70232-2;P70232	P70232-2;P70232	Chl1	Neural cell adhesion molecule L1-like protein;Isoform 2 of Neural cell adhesion molecule L1-like protein	cell adhesion molecule L1-like	Neural cell adhesion molecule L1-like protein;Processed neural cell adhesion molecule L1-like protein	NA	NA	NA	NA	0	0	0	0	0	0	0	0	0	0	0	0	0	0	0	0	0	0	0	0
P70245	P70245	P70245	Ebp	3-beta-hydroxysteroid-Delta(8),Delta(7)-isomerase	phenylalkylamine Ca2+ antagonist (emopamil) binding protein	3-beta-hydroxysteroid-Delta(8),Delta(7)-isomerase	NA	NA	NA	NA	0	0	0	0	0	0	0	0	0	0	0	0	0	0	0	0	0	0	0	0
P70255	P70255-2;P70255;P70255-3;P70255-5;P70255-6;P70255-7	P70255-2;P70255;P70255-3;P70255-5;P70255-6	Nfic	Nuclear factor 1 C-type;Isoform 2 of Nuclear factor 1 C-type;Isoform 3 of Nuclear factor 1 C-type;Isoform 4 of Nuclear factor 1 C-type;Isoform 5 of Nuclear factor 1 C-type;Isoform 6 of Nuclear factor 1 C-type;Isoform 7 of Nuclear factor 1 C-type	nuclear factor I/C	Nuclear factor 1 C-type	NA	NA	NA	NA	0	0	0	0	0	0	0	0	0	0	0	0	0	0	0	0	0	0	0	0
P70255	P70255-4	P70255-4	Nfic	Nuclear factor 1 C-type;Isoform 2 of Nuclear factor 1 C-type;Isoform 3 of Nuclear factor 1 C-type;Isoform 4 of Nuclear factor 1 C-type;Isoform 5 of Nuclear factor 1 C-type;Isoform 6 of Nuclear factor 1 C-type;Isoform 7 of Nuclear factor 1 C-type	nuclear factor I/C	Nuclear factor 1 C-type	NA	NA	NA	NA	0	0	0	0	0	0	0	0	0	0	0	0	0	0	0	0	0	0	0	0
P70257	P70257	P70257	Nfix	Nuclear factor 1 X-type;Isoform NFIX1 of Nuclear factor 1 X-type;Isoform NFIX2 of Nuclear factor 1 X-type	nuclear factor I/X	Nuclear factor 1 X-type	NA	NA	NA	NA	0	0	0	0	0	0	0	0	0	0	0	0	0	0	0	0	0	0	0	0
P70257	P70257-1	P70257-1	Nfix	Nuclear factor 1 X-type;Isoform NFIX1 of Nuclear factor 1 X-type;Isoform NFIX2 of Nuclear factor 1 X-type	nuclear factor I/X	Nuclear factor 1 X-type	NA	NA	NA	NA	0	0	0	0	0	0	0	0	0	0	0	0	0	0	0	0	0	0	0	0
P70257	P70257-2	P70257-2	Nfix	Nuclear factor 1 X-type;Isoform NFIX1 of Nuclear factor 1 X-type;Isoform NFIX2 of Nuclear factor 1 X-type	nuclear factor I/X	Nuclear factor 1 X-type	NA	NA	NA	NA	0	0	0	0	0	0	0	0	0	0	0	0	0	0	0	0	0	0	0	0
P70269	P70269	P70269	Ctse	Cathepsin E	cathepsin E	Cathepsin E	NA	NA	NA	NA	0	0	0	0	0	0	0	0	0	0	0	0	0	0	0	0	0	0	0	0
P70270	P70270	P70270	Rad54l	DNA repair and recombination protein RAD54-like	RAD54 like (S. cerevisiae)	DNA repair and recombination protein RAD54-like	NA	NA	NA	NA	0	0	0	0	0	0	0	0	0	0	0	0	0	0	0	0	0	0	0	0
P70271	P70271	P70271	Pdlim4	PDZ and LIM domain protein 4	PDZ and LIM domain 4	PDZ and LIM domain protein 4	NA	NA	NA	NA	0	0	0	0	0	0	0	0	0	0	0	0	0	0	0	0	0	0	0	0
P70274	P70274	P70274	Selenop	Selenoprotein P	selenoprotein P	Selenoprotein P	NA	NA	NA	NA	0	0	0	0	0	0	0	0	0	0	0	0	0	0	0	0	0	0	0	0
P70279	P70279	P70279	Surf6	Surfeit locus protein 6	surfeit gene 6	Surfeit locus protein 6	NA	NA	NA	NA	0	0	0	0	0	0	0	0	0	0	0	0	0	0	0	0	0	0	0	0
P70281	P70281	P70281	Sycp3	Synaptonemal complex protein 3	synaptonemal complex protein 3	Synaptonemal complex protein 3	NA	NA	NA	NA	0	0	0	0	0	0	0	0	0	0	0	0	0	0	0	0	0	0	0	0
P70284	P70284-2;P70284	P70284-2;P70284	Tgif1	Homeobox protein TGIF1;Isoform 2 of Homeobox protein TGIF1	TGFB-induced factor homeobox 1	Homeobox protein TGIF1	NA	NA	NA	NA	0	0	0	0	0	0	0	0	0	0	0	0	0	0	0	0	0	0	0	0
P70288	P70288	P70288	Hdac2	Histone deacetylase 2	histone deacetylase 2	Histone deacetylase 2	NA	NA	NA	NA	0	23184000	0	0	0	0	0	16736000	0	0	796410000	976820000	686010000	988320000	907280000	1366300000	936270000	740470000	886615000	921775000
P70303	P70303-3	P70303-3	Ctps2	CTP synthase 2;Isoform 2 of CTP synthase 2;Isoform 3 of CTP synthase 2	cytidine 5'-triphosphate synthase 2	CTP synthase 2	NA	NA	NA	NA	0	0	0	0	0	0	0	0	0	0	0	0	0	0	0	0	0	0	0	0
P70313	P70313	P70313	Nos3	Nitric oxide synthase, endothelial	nitric oxide synthase 3, endothelial cell	Nitric oxide synthase, endothelial	NA	NA	NA	NA	0	0	0	0	0	0	0	0	0	0	0	0	0	0	0	0	0	0	0	0
P70315	P70315	P70315	Was	Wiskott-Aldrich syndrome protein homolog	Wiskott-Aldrich syndrome	Wiskott-Aldrich syndrome protein homolog	NA	NA	NA	NA	0	0	0	0	0	0	0	0	0	0	0	0	0	0	0	0	0	0	0	0
P70324	P70324-2;P70324	P70324-2;P70324	Tbx3	T-box transcription factor TBX3;Isoform 2 of T-box transcription factor TBX3	T-box 3	T-box transcription factor TBX3	NA	NA	NA	NA	0	0	0	0	0	0	0	0	0	0	0	0	0	0	0	0	0	0	0	0
P70340	P70340	P70340	Smad1	Mothers against decapentaplegic homolog 1	SMAD family member 1	Mothers against decapentaplegic homolog 1	NA	NA	NA	NA	0	0	0	0	0	0	0	0	0	0	0	0	0	0	0	0	0	0	0	0
P70345	P70345;P70345-2	P70345;P70345-2	Bcl2l2	Bcl-2-like protein 2;Isoform 2 of Bcl-2-like protein 2	BCL2-like 2	Bcl-2-like protein 2	NA	NA	NA	NA	0	0	0	0	0	0	0	0	0	0	0	0	0	0	0	0	0	0	0	0
P70347	P70347-2;P70347-4;P70347;P70347-3	P70347-2;P70347-4;P70347;P70347-3	Tank	TRAF family member-associated NF-kappa-B activator;Isoform 2 of TRAF family member-associated NF-kappa-B activator;Isoform 3 of TRAF family member-associated NF-kappa-B activator;Isoform 4 of TRAF family member-associated NF-kappa-B activator	TRAF family member-associated Nf-kappa B activator	TRAF family member-associated NF-kappa-B activator	NA	NA	NA	NA	0	0	0	0	0	0	0	0	0	0	0	0	0	0	0	0	0	0	0	0
P70351	P70351;P70351-2	P70351;P70351-2	Ezh1	Histone-lysine N-methyltransferase EZH1;Isoform 2 of Histone-lysine N-methyltransferase EZH1	enhancer of zeste 1 polycomb repressive complex 2 subunit	Histone-lysine N-methyltransferase EZH1	NA	NA	NA	NA	0	0	0	0	0	0	0	0	0	0	0	0	0	0	0	0	0	0	0	0
P70387	P70387	P70387	Hfe	Hereditary hemochromatosis protein homolog	homeostatic iron regulator	Hereditary hemochromatosis protein homolog	NA	NA	NA	NA	0	0	0	0	0	0	0	0	0	0	0	0	0	0	0	0	0	0	0	0
P70388	P70388-3	P70388-3	Rad50	DNA repair protein RAD50;Isoform 2 of DNA repair protein RAD50;Isoform 3 of DNA repair protein RAD50;Isoform 4 of DNA repair protein RAD50	RAD50 double strand break repair protein	DNA repair protein RAD50	NA	NA	NA	NA	0	0	0	0	0	0	0	0	0	0	0	0	0	0	0	0	0	0	0	0
P70398	P70398	P70398	Usp9x	Probable ubiquitin carboxyl-terminal hydrolase FAF-X	ubiquitin specific peptidase 9, X chromosome	Probable ubiquitin carboxyl-terminal hydrolase FAF-X	NA	NA	NA	NA	0	0	0	40265000	0	0	0	15935000	0	0	22800000000	17600000000	15800000000	22500000000	23500000000	27400000000	24300000000	20700000000	20100000000	23908500000
P70402	P70402	P70402	Mybph	Myosin-binding protein H	myosin binding protein H	Myosin-binding protein H	NA	NA	NA	NA	0	0	0	0	0	0	0	0	0	0	0	0	0	0	0	0	0	0	0	0
P70406	P70406	P70406	Ucp2	Mitochondrial uncoupling protein 2	uncoupling protein 2 (mitochondrial, proton carrier)	Mitochondrial uncoupling protein 2	NA	NA	NA	NA	0	0	0	0	0	0	0	0	0	0	0	0	0	0	0	0	0	0	0	0
P70423	P70423	P70423	Slc7a3	Cationic amino acid transporter 3	solute carrier family 7 (cationic amino acid transporter, y+ system), member 3	Cationic amino acid transporter 3	NA	NA	NA	NA	0	0	0	0	0	0	0	0	0	0	0	0	0	0	0	0	0	0	0	0
P70426	P70426	P70426	Rit1	GTP-binding protein Rit1	Ras-like without CAAX 1	GTP-binding protein Rit1	NA	NA	NA	NA	0	0	0	0	0	0	0	0	0	0	0	0	0	0	0	0	0	0	0	0
P70444	P70444	P70444	Bid	BH3-interacting domain death agonist	BH3 interacting domain death agonist	BH3-interacting domain death agonist;BH3-interacting domain death agonist p15;BH3-interacting domain death agonist p13;BH3-interacting domain death agonist p11	NA	NA	NA	NA	0	0	0	0	0	0	0	0	0	0	0	0	0	0	0	0	0	0	0	0
P70445	P70445	P70445	Eif4ebp2	Eukaryotic translation initiation factor 4E-binding protein 2	eukaryotic translation initiation factor 4E binding protein 2	Eukaryotic translation initiation factor 4E-binding protein 2	NA	NA	NA	NA	0	0	0	0	0	0	0	0	0	0	0	0	0	0	0	0	0	0	0	0
P70451	P70451-5;P70451;P70451-2;P70451-3;P70451-4	P70451-5;P70451;P70451-2;P70451-3;P70451-4	Fer	Tyrosine-protein kinase Fer;Isoform 2 of Tyrosine-protein kinase Fer;Isoform 3 of Tyrosine-protein kinase Fer;Isoform 4 of Tyrosine-protein kinase Fer;Isoform 5 of Tyrosine-protein kinase Fer	fer (fms/fps related) protein kinase	Tyrosine-protein kinase Fer	NA	NA	NA	NA	0	0	0	0	0	0	0	0	0	0	0	0	0	0	0	0	0	0	0	0
P70662	P70662-2;P70662-3;P70662	P70662-2;P70662-3;P70662	Ldb1	LIM domain-binding protein 1;Isoform 2 of LIM domain-binding protein 1;Isoform 3 of LIM domain-binding protein 1	LIM domain binding 1	LIM domain-binding protein 1	NA	NA	NA	NA	0	0	0	0	0	0	0	0	0	0	0	0	0	0	0	0	0	0	0	0
P70663	P70663	P70663	Sparcl1	SPARC-like protein 1	SPARC-like 1	SPARC-like protein 1	NA	NA	NA	NA	0	0	0	0	0	0	0	0	0	0	0	0	0	0	0	0	0	0	0	0
P70691	P70691	P70691	Ugt1a2	UDP-glucuronosyltransferase 1-2	UDP glucuronosyltransferase 1 family, polypeptide A2	UDP-glucuronosyltransferase 1-2	NA	NA	NA	NA	0	0	0	0	0	0	0	0	0	0	0	0	0	0	0	0	0	0	0	0
P70694	P70694	P70694	Akr1c6	Estradiol 17 beta-dehydrogenase 5	aldo-keto reductase family 1, member C6	Estradiol 17 beta-dehydrogenase 5	NA	NA	NA	NA	0	0	0	0	0	0	0	0	0	0	0	0	0	0	0	0	0	0	0	0
P81069	P81069;P81069-2	P81069;P81069-2	Gabpb2	GA-binding protein subunit beta-2;Isoform 2 of GA-binding protein subunit beta-2	GA repeat binding protein, beta 2	GA-binding protein subunit beta-2	NA	NA	NA	NA	0	0	0	0	0	0	0	0	0	0	0	0	0	0	0	0	0	0	0	0
P81122	P81122	P81122	Irs2	Insulin receptor substrate 2	insulin receptor substrate 2	Insulin receptor substrate 2	NA	NA	NA	NA	0	0	0	0	0	0	0	0	0	0	0	0	0	0	0	0	0	0	0	0
P81269	P81269	P81269	Atf1	Cyclic AMP-dependent transcription factor ATF-1	activating transcription factor 1	Cyclic AMP-dependent transcription factor ATF-1	NA	NA	NA	NA	0	0	0	0	0	0	0	0	0	0	0	0	0	0	0	0	0	0	0	0
P81270	P81270-4;P81270;P81270-3;P81270-2	P81270-4;P81270;P81270-3;P81270-2	Erg	Transcriptional regulator ERG;Isoform 1 of Transcriptional regulator ERG;Isoform 2 of Transcriptional regulator ERG;Isoform 5 of Transcriptional regulator ERG	ETS transcription factor	Transcriptional regulator ERG	NA	NA	NA	NA	0	0	0	0	0	0	0	0	0	0	0	0	0	0	0	0	0	0	0	0
P82198	P82198	P82198	Tgfbi	Transforming growth factor-beta-induced protein ig-h3	transforming growth factor, beta induced	Transforming growth factor-beta-induced protein ig-h3	NA	NA	NA	NA	0	0	0	0	0	0	0	0	0	0	0	0	0	0	0	0	0	0	0	0
P82343	P82343;P82343-2	P82343;P82343-2	Renbp	N-acylglucosamine 2-epimerase;Isoform 2 of N-acylglucosamine 2-epimerase	renin binding protein	N-acylglucosamine 2-epimerase	NA	NA	NA	NA	0	0	0	0	0	174680000	0	0	0	0	0	0	0	0	0	0	0	0	0	0
P82347	P82347	P82347	Sgcd	Delta-sarcoglycan	sarcoglycan, delta (dystrophin-associated glycoprotein)	Delta-sarcoglycan	NA	NA	NA	NA	0	0	0	0	0	0	0	0	0	0	0	0	0	0	0	0	0	0	0	0
P82348	P82348	P82348	Sgcg	Gamma-sarcoglycan	sarcoglycan, gamma (dystrophin-associated glycoprotein)	Gamma-sarcoglycan	NA	NA	NA	NA	0	0	0	0	0	0	0	0	0	0	0	0	0	0	0	0	0	0	0	0
P82349	P82349	P82349	Sgcb	Beta-sarcoglycan	sarcoglycan, beta (dystrophin-associated glycoprotein)	Beta-sarcoglycan	NA	NA	NA	NA	0	0	0	0	19201000	0	0	0	0	0	0	0	0	0	0	0	0	0	0	0
P83093	P83093	P83093	Stim2	Stromal interaction molecule 2	stromal interaction molecule 2	Stromal interaction molecule 2	NA	NA	NA	NA	0	0	0	0	0	0	0	0	0	0	0	0	0	0	0	0	0	0	0	0
P83510	P83510;P83510-2	P83510;P83510-2	Tnik	Traf2 and NCK-interacting protein kinase;Isoform 2 of Traf2 and NCK-interacting protein kinase	TRAF2 and NCK interacting kinase	Traf2 and NCK-interacting protein kinase	NA	NA	NA	NA	0	0	0	0	0	0	0	0	0	0	0	0	0	0	0	0	0	0	0	0
P83741	P83741-4;P83741;P83741-2;P83741-3;P83741-5;P83741-6;P83741-7;Q80UE6	P83741-4;P83741;P83741-2;P83741-3;P83741-5	Wnk1	Serine/threonine-protein kinase WNK1;Isoform 2 of Serine/threonine-protein kinase WNK1;Isoform 3 of Serine/threonine-protein kinase WNK1;Isoform 4 of Serine/threonine-protein kinase WNK1;Isoform 5 of Serine/threonine-protein kinase WNK1;Isoform 6 of Serine/threonine-protein kinase WNK1;Isoform 7 of Serine/threonine-protein kinase WNK1	WNK lysine deficient protein kinase 1	Serine/threonine-protein kinase WNK1	NA	NA	NA	NA	0	0	0	11137000	30275000	0	0	0	0	0	1479600000	1331100000	1327500000	3686200000	2682900000	2440000000	2068800000	1896600000	1405350000	2253400000
P83887	P83887	P83887	Tubg1	Tubulin gamma-1 chain	tubulin, gamma 1	Tubulin gamma-1 chain	NA	NA	NA	NA	0	0	0	0	0	0	0	0	0	0	0	0	0	0	0	0	0	0	0	0
P84086	P84086	P84086	Cplx2	Complexin-2	complexin 2	Complexin-2	NA	NA	NA	NA	0	0	0	0	0	0	0	0	0	0	0	0	0	0	0	0	0	0	0	0
P84102	P84102	P84102	Serf2	Small EDRK-rich factor 2	small EDRK-rich factor 2	Small EDRK-rich factor 2	NA	NA	NA	NA	0	0	0	0	0	0	0	0	0	0	0	0	0	0	0	0	0	0	0	0
P84104	P84104-2;P84104	P84104-2;P84104	Srsf3	Serine/arginine-rich splicing factor 3;Isoform Short of Serine/arginine-rich splicing factor 3	serine and arginine-rich splicing factor 3	Serine/arginine-rich splicing factor 3	NA	NA	NA	NA	4809500	0	0	0	0	0	0	19301000	0	0	474150000	252930000	148920000	760830000	1239800000	1337100000	696150000	812740000	363540000	1026270000
P84309	P84309;P84309-2	P84309;P84309-2	Adcy5	Adenylate cyclase type 5;Isoform 2 of Adenylate cyclase type 5	adenylate cyclase 5	Adenylate cyclase type 5	NA	NA	NA	NA	0	0	0	0	0	0	0	0	0	0	0	0	0	0	0	0	0	0	0	0
P84444	P84444;P86793;P86792	P84444;P86793;P86792	Ccl21a	C-C motif chemokine 21a	chemokine (C-C motif) ligand 21A (serine)	C-C motif chemokine 21a;C-C motif chemokine 21c;C-C motif chemokine 21b	NA	NA	NA	NA	0	0	0	0	0	0	0	0	0	0	0	0	0	0	0	0	0	0	0	0
P86174	P86174	P86174	Bend4	BEN domain-containing protein 4	BEN domain containing 4	BEN domain-containing protein 4	NA	NA	NA	NA	0	0	0	0	0	0	0	0	0	0	0	0	0	0	0	0	0	0	0	0
P97298	P97298	P97298	Serpinf1	Pigment epithelium-derived factor	serine (or cysteine) peptidase inhibitor, clade F, member 1	Pigment epithelium-derived factor	NA	NA	NA	NA	0	0	0	0	0	0	0	0	0	0	0	0	0	0	0	0	0	0	0	0
P97299	P97299	P97299	Sfrp2	Secreted frizzled-related protein 2	secreted frizzled-related protein 2	Secreted frizzled-related protein 2	NA	NA	NA	NA	0	0	0	0	0	0	0	0	0	0	0	0	0	0	0	0	0	0	0	0
P97302	P97302	P97302	Bach1	Transcription regulator protein BACH1	BTB and CNC homology 1, basic leucine zipper transcription factor 1	Transcription regulator protein BACH1	NA	NA	NA	NA	0	0	0	0	0	0	0	0	0	0	0	0	0	0	0	0	0	0	0	0
P97318	P97318-3;P97318-4;P97318-5;P97318-6;P97318-8;P97318-2;P97318	P97318-3;P97318-4;P97318-5;P97318-6;P97318-8;P97318-2;P97318	Dab1	Disabled homolog 1;Isoform DAB197 of Disabled homolog 1;Isoform DAB204 of Disabled homolog 1;Isoform DAB217 of Disabled homolog 1;Isoform DAB271 of Disabled homolog 1;Isoform DAB553 of Disabled homolog 1;Isoform DAB555 of Disabled homolog 1	disabled 1	Disabled homolog 1	NA	NA	NA	NA	0	0	0	0	0	0	0	0	0	0	0	0	0	0	0	0	0	0	0	0
P97321	P97321-2;P97321;P97321-3	P97321-2;P97321;P97321-3	Fap	Prolyl endopeptidase FAP;Isoform 2 of Prolyl endopeptidase FAP;Isoform 3 of Prolyl endopeptidase FAP	fibroblast activation protein	Prolyl endopeptidase FAP;Antiplasmin-cleaving enzyme FAP, soluble form	NA	NA	NA	NA	0	0	0	0	0	0	0	0	0	0	0	0	0	0	0	0	0	0	0	0
P97325	P97325	P97325	St3gal3	CMP-N-acetylneuraminate-beta-1,4-galactoside alpha-2,3-sialyltransferase	ST3 beta-galactoside alpha-2,3-sialyltransferase 3	CMP-N-acetylneuraminate-beta-1,4-galactoside alpha-2,3-sialyltransferase	NA	NA	NA	NA	0	0	0	0	0	0	0	0	0	0	0	0	0	0	0	0	0	0	0	0
P97326	P97326	P97326	Cdh6	Cadherin-6	cadherin 6	Cadherin-6	NA	NA	NA	NA	0	0	0	0	0	0	0	0	0	0	0	0	0	0	0	0	0	0	0	0
P97328	P97328	P97328	Khk	Ketohexokinase	ketohexokinase	Ketohexokinase	NA	NA	NA	NA	0	0	0	0	0	0	0	0	0	0	0	0	0	0	0	0	0	0	0	0
P97333	P97333	P97333	Nrp1	Neuropilin-1	neuropilin 1	Neuropilin-1	NA	NA	NA	NA	0	0	0	0	0	0	0	0	0	0	0	0	0	0	0	0	0	0	0	0
P97343	P97343	P97343	Uhmk1	Serine/threonine-protein kinase Kist	U2AF homology motif (UHM) kinase 1	Serine/threonine-protein kinase Kist	NA	NA	NA	NA	0	0	0	0	0	0	0	0	0	0	0	0	0	0	0	0	0	0	0	0
P97348	P97348	P97348	Rhod	Rho-related GTP-binding protein RhoD	ras homolog family member D	Rho-related GTP-binding protein RhoD	NA	NA	NA	NA	0	0	0	0	0	0	0	0	0	0	0	0	0	0	0	0	0	0	0	0
P97350	P97350	P97350	Pkp1	Plakophilin-1	plakophilin 1	Plakophilin-1	NA	NA	NA	NA	0	0	0	56873000	0	0	0	0	0	0	188900000	60495000	92199000	175520000	0	0	0	0	133859500	0
P97360	P97360	P97360	Etv6	Transcription factor ETV6	ets variant 6	Transcription factor ETV6	NA	NA	NA	NA	0	0	0	0	0	0	0	0	0	0	0	0	0	0	0	0	0	0	0	0
P97361	P97361	P97361	Bpifa1	BPI fold-containing family A member 1	BPI fold containing family A, member 1	BPI fold-containing family A member 1	NA	NA	NA	NA	0	0	0	0	0	0	0	0	0	0	0	0	0	0	0	0	0	0	0	0
P97367	P97367-3;P97367-2;P97367-4;P97367	P97367-3;P97367-2;P97367-4;P97367	Meis2	Homeobox protein Meis2;Isoform Meis2A of Homeobox protein Meis2;Isoform Meis2B of Homeobox protein Meis2;Isoform Meis2D of Homeobox protein Meis2	Meis homeobox 2	Homeobox protein Meis2	NA	NA	NA	NA	0	0	0	0	0	0	0	0	0	0	0	0	0	0	0	0	0	0	0	0
P97369	P97369	P97369	Ncf4	Neutrophil cytosol factor 4	neutrophil cytosolic factor 4	Neutrophil cytosol factor 4	NA	NA	NA	NA	0	0	0	0	0	0	0	30658000	0	0	0	0	0	0	0	268940000	0	124250000	0	62125000
P97382	P97382	P97382	Kcnab3	Voltage-gated potassium channel subunit beta-3	potassium voltage-gated channel, shaker-related subfamily, beta member 3	Voltage-gated potassium channel subunit beta-3	NA	NA	NA	NA	0	0	0	0	0	0	0	0	0	0	0	0	0	0	0	0	0	0	0	0
P97433	P97433;P97433-2	P97433;P97433-2	Arhgef28	Rho guanine nucleotide exchange factor 28;Isoform 2 of Rho guanine nucleotide exchange factor 28	Rho guanine nucleotide exchange factor (GEF) 28	Rho guanine nucleotide exchange factor 28	NA	NA	NA	NA	0	0	0	0	0	0	0	0	0	0	0	0	0	0	0	0	0	0	0	0
P97434	P97434;P97434-5;P97434-4	P97434;P97434-5;P97434-4	Mprip	Myosin phosphatase Rho-interacting protein;Isoform 2 of Myosin phosphatase Rho-interacting protein;Isoform 3 of Myosin phosphatase Rho-interacting protein;Isoform 4 of Myosin phosphatase Rho-interacting protein;Isoform 5 of Myosin phosphatase Rho-interacting protein	myosin phosphatase Rho interacting protein	Myosin phosphatase Rho-interacting protein	NA	NA	NA	NA	0	0	0	0	0	0	0	0	0	0	0	0	0	0	0	0	0	0	0	0
P97434	P97434-3	P97434-3	Mprip	Myosin phosphatase Rho-interacting protein;Isoform 2 of Myosin phosphatase Rho-interacting protein;Isoform 3 of Myosin phosphatase Rho-interacting protein;Isoform 4 of Myosin phosphatase Rho-interacting protein;Isoform 5 of Myosin phosphatase Rho-interacting protein	myosin phosphatase Rho interacting protein	Myosin phosphatase Rho-interacting protein	NA	NA	NA	NA	0	0	0	0	0	0	0	0	0	0	0	0	0	0	0	0	0	0	0	0
P97457	P97457	P97457	Mylpf	Myosin regulatory light chain 2, skeletal muscle isoform	myosin light chain, phosphorylatable, fast skeletal muscle	Myosin regulatory light chain 2, skeletal muscle isoform	NA	NA	NA	NA	0	0	0	0	0	0	0	0	0	0	0	0	0	0	0	0	0	0	0	0
P97464	P97464	P97464	Ext1	Exostosin-1	exostosin glycosyltransferase 1	Exostosin-1	NA	NA	NA	NA	0	0	0	0	0	0	0	0	0	0	0	0	0	0	0	0	0	0	0	0
P97465	P97465	P97465	Dok1	Docking protein 1	docking protein 1	Docking protein 1	NA	NA	NA	NA	0	0	0	0	0	0	0	0	0	0	0	0	0	0	0	0	0	0	0	0
P97468	P97468	P97468	Cmklr1	Chemokine-like receptor 1	chemokine-like receptor 1	Chemokine-like receptor 1	NA	NA	NA	NA	0	0	0	0	0	0	0	0	0	0	0	0	0	0	0	0	0	0	0	0
P97497	P97497	P97497	Shbg	Sex hormone-binding globulin	sex hormone binding globulin	Sex hormone-binding globulin	NA	NA	NA	NA	0	0	0	0	0	0	0	0	0	0	0	0	0	0	0	0	0	0	0	0
P97503	P97503	P97503	Nkx3-2	Homeobox protein Nkx-3.2	NK3 homeobox 2	Homeobox protein Nkx-3.2	NA	NA	NA	NA	0	0	0	0	0	0	0	0	0	0	0	0	0	0	0	0	0	0	0	0
P97737	P97737	P97737	Gdf10	Growth/differentiation factor 10	growth differentiation factor 10	Growth/differentiation factor 10	NA	NA	NA	NA	0	0	0	0	0	0	0	0	0	0	0	0	0	0	0	0	0	0	0	0
P97769	P97769	P97769	Cited1	Cbp/p300-interacting transactivator 1	Cbp/p300-interacting transactivator with Glu/Asp-rich carboxy-terminal domain 1	Cbp/p300-interacting transactivator 1	NA	NA	NA	NA	0	0	0	0	0	0	0	0	0	0	0	0	0	0	0	0	0	0	0	0
P97794	P97794	P97794	Kcnj8	ATP-sensitive inward rectifier potassium channel 8	potassium inwardly-rectifying channel, subfamily J, member 8	ATP-sensitive inward rectifier potassium channel 8	NA	NA	NA	NA	0	0	0	0	0	0	0	0	0	0	0	0	0	0	0	0	0	0	0	0
P97797	P97797-2;P97797;P97797-4;P97797-3	P97797-2;P97797;P97797-4	Sirpa	Tyrosine-protein phosphatase non-receptor type substrate 1;Isoform 2 of Tyrosine-protein phosphatase non-receptor type substrate 1;Isoform 3 of Tyrosine-protein phosphatase non-receptor type substrate 1;Isoform 4 of Tyrosine-protein phosphatase non-receptor type substrate 1	signal-regulatory protein alpha	Tyrosine-protein phosphatase non-receptor type substrate 1	NA	NA	NA	NA	0	0	0	0	0	0	0	0	0	0	0	0	0	0	0	0	0	0	0	0
P97808	P97808	P97808	Fxyd5	FXYD domain-containing ion transport regulator 5	FXYD domain-containing ion transport regulator 5	FXYD domain-containing ion transport regulator 5	NA	NA	NA	NA	0	0	0	0	0	0	0	0	0	0	0	0	0	0	0	0	0	0	0	0
P97813	P97813	P97813	Pld2	Phospholipase D2	phospholipase D2	Phospholipase D2	NA	NA	NA	NA	0	0	0	0	0	0	0	0	0	0	0	0	0	0	0	0	0	0	0	0
P97819	P97819-2	P97819-2	Pla2g6	85/88 kDa calcium-independent phospholipase A2;Isoform Short of 85/88 kDa calcium-independent phospholipase A2	phospholipase A2, group VI	85/88 kDa calcium-independent phospholipase A2	NA	NA	NA	NA	0	0	0	0	0	0	0	0	0	0	0	0	0	0	0	0	0	0	0	0
P97821	P97821	P97821	Ctsc	Dipeptidyl peptidase 1	cathepsin C	Dipeptidyl peptidase 1;Dipeptidyl peptidase 1 exclusion domain chain;Dipeptidyl peptidase 1 heavy chain;Dipeptidyl peptidase 1 light chain	NA	NA	NA	NA	0	0	0	0	0	0	0	0	0	0	0	0	0	0	0	0	0	0	0	0
P97857	P97857	P97857	Adamts1	A disintegrin and metalloproteinase with thrombospondin motifs 1	a disintegrin-like and metallopeptidase (reprolysin type) with thrombospondin type 1 motif, 1	A disintegrin and metalloproteinase with thrombospondin motifs 1	NA	NA	NA	NA	0	0	0	0	0	0	0	0	0	0	0	0	0	0	0	0	0	0	0	0
P97861	P97861	P97861	Krt86	Keratin, type II cuticular Hb6	keratin 86	Keratin, type II cuticular Hb6	NA	NA	NA	NA	0	0	0	0	0	0	0	0	0	0	0	0	0	0	0	0	0	0	0	0
P97863	P97863;P97863-3;P97863-2	P97863;P97863-3;P97863-2	Nfib	Nuclear factor 1 B-type;Isoform 2 of Nuclear factor 1 B-type;Isoform 3 of Nuclear factor 1 B-type	nuclear factor I/B	Nuclear factor 1 B-type	NA	NA	NA	NA	0	0	0	0	0	0	0	0	0	0	0	0	0	0	0	0	0	0	0	0
P97864	P97864	P97864	Casp7	Caspase-7	caspase 7	Caspase-7;Caspase-7 subunit p20;Caspase-7 subunit p11	NA	NA	NA	NA	0	0	0	0	0	0	0	0	0	0	0	0	0	0	0	0	0	0	0	0
P97873	P97873	P97873	Loxl1	Lysyl oxidase homolog 1	lysyl oxidase-like 1	Lysyl oxidase homolog 1	NA	NA	NA	NA	0	0	0	0	0	0	0	0	0	0	0	0	0	0	0	0	0	0	0	0
P97926	P97926	P97926	Oxtr	Oxytocin receptor	oxytocin receptor	Oxytocin receptor	NA	NA	NA	NA	0	0	0	0	0	0	0	0	0	0	0	0	0	0	0	0	0	0	0	0
P97927	P97927	P97927	Lama4	Laminin subunit alpha-4	laminin, alpha 4	Laminin subunit alpha-4	NA	NA	NA	NA	0	0	0	0	0	0	0	0	0	0	0	0	0	0	0	0	0	0	0	0
P97931	P97931;P97931-2	P97931;P97931-2	Ung	Uracil-DNA glycosylase;Isoform 1 of Uracil-DNA glycosylase	uracil DNA glycosylase	Uracil-DNA glycosylase	NA	NA	NA	NA	0	0	0	0	0	0	0	0	0	0	0	0	0	0	0	0	0	0	0	0
P98063	P98063	P98063	Bmp1	Bone morphogenetic protein 1	bone morphogenetic protein 1	Bone morphogenetic protein 1	NA	NA	NA	NA	0	0	0	0	0	0	0	0	0	0	0	0	0	0	0	0	0	0	0	0
P98086	P98086	P98086	C1qa	Complement C1q subcomponent subunit A	complement component 1, q subcomponent, alpha polypeptide	Complement C1q subcomponent subunit A	NA	NA	NA	NA	0	0	0	0	0	0	0	0	0	0	0	0	0	0	0	0	0	0	0	0
P98154	P98154	P98154	Dgcr2	Integral membrane protein DGCR2/IDD	DiGeorge syndrome critical region gene 2	Integral membrane protein DGCR2/IDD	NA	NA	NA	NA	0	0	0	0	0	0	0	0	0	0	0	0	0	0	0	0	0	0	0	0
P98156	P98156	P98156	Vldlr	Very low-density lipoprotein receptor	very low density lipoprotein receptor	Very low-density lipoprotein receptor	NA	NA	NA	NA	0	0	0	0	0	0	0	0	0	0	0	0	0	0	0	0	0	0	0	0
P99025	P99025	P99025	Gchfr	GTP cyclohydrolase 1 feedback regulatory protein	GTP cyclohydrolase I feedback regulator	GTP cyclohydrolase 1 feedback regulatory protein	NA	NA	NA	NA	0	0	0	0	0	0	0	0	0	0	0	0	0	0	0	0	0	0	0	0
Q00175	Q00175-2;Q00175	Q00175-2;Q00175	Pgr	Progesterone receptor;Isoform A of Progesterone receptor	progesterone receptor	Progesterone receptor	NA	NA	NA	NA	0	0	0	0	0	0	0	0	0	0	0	0	0	0	0	0	0	0	0	0
Q00288	Q00288	Q00288	Pax8	Paired box protein Pax-8	paired box 8	Paired box protein Pax-8	NA	NA	NA	NA	0	0	0	0	0	0	0	0	0	0	0	0	0	0	0	0	0	0	0	0
Q00417	Q00417;Q00417-2	Q00417;Q00417-2	Tcf7	Transcription factor 7;Isoform 1 of Transcription factor 7	transcription factor 7, T cell specific	Transcription factor 7	NA	NA	NA	NA	0	0	0	0	0	0	0	0	0	0	0	0	0	0	0	0	0	0	0	0
Q00493	Q00493	Q00493	Cpe	Carboxypeptidase E	carboxypeptidase E	Carboxypeptidase E	NA	NA	NA	NA	0	0	0	0	0	0	0	0	0	0	0	0	0	0	0	0	0	0	0	0
Q00519	Q00519	Q00519	Xdh	Xanthine dehydrogenase/oxidase	xanthine dehydrogenase	Xanthine dehydrogenase/oxidase;Xanthine dehydrogenase;Xanthine oxidase	NA	NA	NA	NA	0	0	0	0	0	0	0	0	0	0	0	0	0	0	0	0	0	0	0	0
Q00724	Q00724	Q00724	Rbp4	Retinol-binding protein 4	retinol binding protein 4, plasma	Retinol-binding protein 4	NA	NA	NA	NA	0	0	0	0	0	0	0	0	0	0	0	0	0	0	0	0	0	0	0	0
Q00731	Q00731-6;Q00731-5;Q00731-4;Q00731-3;Q00731-2;Q00731	Q00731-6	Vegfa	Vascular endothelial growth factor A;Isoform VEGF-1 of Vascular endothelial growth factor A;Isoform VEGF-2 of Vascular endothelial growth factor A;Isoform VEGF-4 of Vascular endothelial growth factor A;Isoform VEGF-5 of Vascular endothelial growth factor A;Isoform L-VEGF-1 of Vascular endothelial growth factor A	vascular endothelial growth factor A	Vascular endothelial growth factor A	NA	NA	NA	NA	0	0	0	0	0	0	0	0	0	0	0	0	0	0	0	0	0	0	0	0
Q00897	Q00897	Q00897	Serpina1d	Alpha-1-antitrypsin 1-4	serine (or cysteine) peptidase inhibitor, clade A, member 1D	Alpha-1-antitrypsin 1-4	NA	NA	NA	NA	0	0	0	0	0	0	0	0	0	0	0	0	0	0	0	0	0	0	0	0
Q00915	Q00915	Q00915	Rbp1	Retinol-binding protein 1	retinol binding protein 1, cellular	Retinol-binding protein 1	NA	NA	NA	NA	0	0	0	0	0	0	0	0	0	0	0	0	0	0	0	0	0	0	0	0
Q01063	Q01063-2;Q01063;Q01063-3	Q01063-2;Q01063;Q01063-3	Pde4d	cAMP-specific 3',5'-cyclic phosphodiesterase 4D;Isoform 9 of cAMP-specific 3',5'-cyclic phosphodiesterase 4D;Isoform 3 of cAMP-specific 3',5'-cyclic phosphodiesterase 4D	phosphodiesterase 4D, cAMP specific	cAMP-specific 3,5-cyclic phosphodiesterase 4D	NA	NA	NA	NA	0	0	0	0	0	0	0	0	0	0	0	0	0	0	0	0	0	0	0	0
Q01147	Q01147-1;Q01147	Q01147-1;Q01147	Creb1	Cyclic AMP-responsive element-binding protein 1;Isoform 2 of Cyclic AMP-responsive element-binding protein 1	cAMP responsive element binding protein 1	Cyclic AMP-responsive element-binding protein 1	NA	NA	NA	NA	0	0	0	0	0	0	0	0	0	0	0	0	0	0	0	0	0	0	0	0
Q01149	Q01149	Q01149	Col1a2	Collagen alpha-2(I) chain	collagen, type I, alpha 2	Collagen alpha-2(I) chain	NA	NA	NA	NA	0	0	0	0	0	0	0	0	0	0	0	0	0	0	0	0	0	0	0	0
Q01237	Q01237	Q01237	Hmgcr	3-hydroxy-3-methylglutaryl-coenzyme A reductase	3-hydroxy-3-methylglutaryl-Coenzyme A reductase	3-hydroxy-3-methylglutaryl-coenzyme A reductase	NA	NA	NA	NA	0	0	0	0	0	0	0	0	0	0	0	0	0	0	0	0	0	0	0	0
Q01514	Q01514	Q01514	Gbp1	Guanylate-binding protein 1	NA	Interferon-induced guanylate-binding protein 1	NA	NA	NA	NA	0	0	0	0	0	0	0	0	0	0	0	0	0	0	0	0	0	0	0	0
Q01705	Q01705-3;Q01705-4;Q01705;Q01705-2	Q01705-3;Q01705-4;Q01705;Q01705-2	Notch1	Neurogenic locus notch homolog protein 1;Isoform 2 of Neurogenic locus notch homolog protein 1;Isoform 3 of Neurogenic locus notch homolog protein 1;Isoform 4 of Neurogenic locus notch homolog protein 1	notch 1	Neurogenic locus notch homolog protein 1;Notch 1 extracellular truncation;Notch 1 intracellular domain	NA	NA	NA	NA	0	0	0	0	0	0	0	0	0	0	0	0	0	0	0	0	0	0	0	0
Q01721	Q01721	Q01721	Gas1	Growth arrest-specific protein 1	growth arrest specific 1	Growth arrest-specific protein 1	NA	NA	NA	NA	0	0	0	0	0	0	0	0	0	0	0	0	0	0	0	0	0	0	0	0
Q01887	Q01887	Q01887	Ryk	Tyrosine-protein kinase RYK	receptor-like tyrosine kinase	Tyrosine-protein kinase RYK	NA	NA	NA	NA	0	0	0	0	0	0	0	0	0	0	0	0	0	0	0	0	0	0	0	0
Q02013	Q02013	Q02013	Aqp1	Aquaporin-1	aquaporin 1	Aquaporin-1	NA	NA	NA	NA	0	0	0	0	0	0	0	0	0	0	0	0	0	0	0	0	0	0	0	0
Q02105	Q02105	Q02105	C1qc	Complement C1q subcomponent subunit C	complement component 1, q subcomponent, C chain	Complement C1q subcomponent subunit C	NA	NA	NA	NA	0	0	0	0	0	0	0	0	0	0	0	0	0	0	0	0	0	0	0	0
Q02242	Q02242	Q02242	Pdcd1	Programmed cell death protein 1	programmed cell death 1	Programmed cell death protein 1	NA	NA	NA	NA	0	0	0	0	0	0	0	0	0	0	0	0	0	0	0	0	0	0	0	0
Q02357	Q02357-6;Q02357;Q02357-3;Q02357-4;Q02357-5;Q02357-2	Q02357-6;Q02357;Q02357-3;Q02357-4;Q02357-5;Q02357-2	Ank1	Ankyrin-1;Isoform Br2 of Ankyrin-1;Isoform Er3 of Ankyrin-1;Isoform Br4 of Ankyrin-1;Isoform 5 of Ankyrin-1;Isoform 6 of Ankyrin-1;Isoform Mu7 of Ankyrin-1;Isoform Mu8 of Ankyrin-1	ankyrin 1, erythroid	Ankyrin-1	NA	NA	NA	NA	0	0	0	0	0	0	0	0	0	0	0	0	0	0	0	0	0	0	0	0
Q02384	Q02384	Q02384	Sos2	Son of sevenless homolog 2	SOS Ras/Rho guanine nucleotide exchange factor 2	Son of sevenless homolog 2	NA	NA	NA	NA	0	0	0	0	0	0	0	0	0	0	0	0	0	0	0	0	0	0	0	0
Q02395	Q02395;Q02395-2	Q02395;Q02395-2	Mtf2	Metal-response element-binding transcription factor 2;Isoform 2 of Metal-response element-binding transcription factor 2	metal response element binding transcription factor 2	Metal-response element-binding transcription factor 2	NA	NA	NA	NA	0	0	0	0	0	0	0	0	0	0	0	0	0	0	0	0	0	0	0	0
Q02525	Q02525	Q02525	Zfp39	Zinc finger protein 39	zinc finger protein 39	Zinc finger protein 39	NA	NA	NA	NA	0	0	0	0	0	0	0	0	0	0	0	0	0	0	0	0	0	0	0	0
Q02526	Q02526	Q02526	Zfp41	Zinc finger protein 41	zinc finger protein 41	Zinc finger protein 41	NA	NA	NA	NA	0	0	0	0	0	0	0	0	0	0	0	0	0	0	0	0	0	0	0	0
Q02566	Q02566	Q02566	Myh6	Myosin-6	myosin, heavy polypeptide 6, cardiac muscle, alpha	Myosin-6	NA	NA	NA	NA	0	0	0	0	0	0	0	0	0	0	0	0	0	0	0	0	0	0	0	0
Q02596	Q02596	Q02596	Glycam1	Glycosylation-dependent cell adhesion molecule 1	glycosylation dependent cell adhesion molecule 1	Glycosylation-dependent cell adhesion molecule 1	NA	NA	NA	NA	0	0	0	0	0	0	0	0	0	0	0	0	0	0	0	0	0	0	0	0
Q02780	Q02780;Q02780-7;Q02780-4;Q02780-2;Q02780-5;Q02780-6	Q02780;Q02780-7;Q02780-4;Q02780-2;Q02780-5;Q02780-6	Nfia	Nuclear factor 1 A-type;Isoform 1 of Nuclear factor 1 A-type;Isoform 3 of Nuclear factor 1 A-type;Isoform 4 of Nuclear factor 1 A-type;Isoform 5 of Nuclear factor 1 A-type;Isoform 6 of Nuclear factor 1 A-type;Isoform 7 of Nuclear factor 1 A-type	nuclear factor I/A	Nuclear factor 1 A-type	NA	NA	NA	NA	0	0	0	0	0	0	0	0	0	0	0	0	0	0	0	0	0	0	0	0
Q02780	Q02780-3	Q02780-3	Nfia	Nuclear factor 1 A-type;Isoform 1 of Nuclear factor 1 A-type;Isoform 3 of Nuclear factor 1 A-type;Isoform 4 of Nuclear factor 1 A-type;Isoform 5 of Nuclear factor 1 A-type;Isoform 6 of Nuclear factor 1 A-type;Isoform 7 of Nuclear factor 1 A-type	nuclear factor I/A	Nuclear factor 1 A-type	NA	NA	NA	NA	0	0	0	0	0	0	0	0	0	0	0	0	0	0	0	0	0	0	0	0
Q02788	Q02788	Q02788	Col6a2	Collagen alpha-2(VI) chain	collagen, type VI, alpha 2	Collagen alpha-2(VI) chain	NA	NA	NA	NA	0	0	0	0	0	0	0	0	0	0	0	0	0	0	0	0	0	0	0	0
Q02844	Q02844	Q02844	Tpsab1	Tryptase;Isoform 2 of Tryptase	tryptase alpha/beta 1	Tryptase	NA	NA	NA	NA	0	0	0	0	0	0	0	0	0	0	0	0	0	0	0	0	0	0	0	0
Q02853	Q02853	Q02853	Mmp11	Stromelysin-3	matrix metallopeptidase 11	Stromelysin-3	NA	NA	NA	NA	0	0	0	0	0	0	0	0	0	0	0	0	0	0	0	0	0	0	0	0
Q02858	Q02858	Q02858	Tek	Angiopoietin-1 receptor	TEK receptor tyrosine kinase	Angiopoietin-1 receptor	NA	NA	NA	NA	0	0	0	0	0	0	0	0	0	0	0	0	0	0	0	0	0	0	0	0
Q02862	Q02862	Q02862	Csn1s2a	Alpha-S2-casein-like A	casein alpha s2-like A	Alpha-S2-casein-like A	NA	NA	NA	NA	0	0	0	0	0	0	0	0	0	0	0	0	0	0	0	0	0	0	0	0
Q03145	Q03145	Q03145	Epha2	Ephrin type-A receptor 2	Eph receptor A2	Ephrin type-A receptor 2	NA	NA	NA	NA	0	0	0	0	0	0	0	0	0	0	0	0	0	0	0	0	0	0	0	0
Q03160	Q03160	Q03160	Grb7	Growth factor receptor-bound protein 7	growth factor receptor bound protein 7	Growth factor receptor-bound protein 7	NA	NA	NA	NA	0	0	0	0	0	0	0	0	0	0	0	0	0	0	0	0	0	0	0	0
Q03173	Q03173-4;Q03173-6;Q03173-3	Q03173-4;Q03173-6;Q03173-3	Enah	Protein enabled homolog;Isoform 1 of Protein enabled homolog;Isoform 2 of Protein enabled homolog;Isoform 3 of Protein enabled homolog;Isoform 4 of Protein enabled homolog;Isoform 6 of Protein enabled homolog	ENAH actin regulator	Protein enabled homolog	NA	NA	NA	NA	0	0	0	0	0	0	0	0	0	0	0	0	0	0	0	0	0	0	0	0
Q03311	Q03311	Q03311	Bche	Cholinesterase	butyrylcholinesterase	Cholinesterase	NA	NA	NA	NA	0	0	0	0	152080000	0	0	0	0	0	0	0	0	0	0	0	0	0	0	0
Q03350	Q03350	Q03350	Thbs2	Thrombospondin-2	thrombospondin 2	Thrombospondin-2	NA	NA	NA	NA	0	0	0	0	0	0	0	0	0	0	0	0	0	0	0	0	0	0	0	0
Q03734	Q03734	Q03734	Serpina3m	Serine protease inhibitor A3M	serine (or cysteine) peptidase inhibitor, clade A, member 3M	Serine protease inhibitor A3M	NA	NA	NA	NA	0	0	0	2414100	0	0	0	0	0	0	0	0	0	322010000	0	0	0	0	0	0
Q03963	Q03963	Q03963	Eif2ak2	Interferon-induced, double-stranded RNA-activated protein kinase	eukaryotic translation initiation factor 2-alpha kinase 2	Interferon-induced, double-stranded RNA-activated protein kinase	NA	NA	NA	NA	0	0	0	0	0	0	0	0	0	0	0	0	0	0	0	0	0	0	0	0
Q04592	Q04592-2;Q04592	Q04592-2;Q04592	Pcsk5	Proprotein convertase subtilisin/kexin type 5;Isoform PC5A of Proprotein convertase subtilisin/kexin type 5	proprotein convertase subtilisin/kexin type 5	Proprotein convertase subtilisin/kexin type 5	NA	NA	NA	NA	0	0	0	0	0	0	0	0	0	0	0	0	0	0	0	0	0	0	0	0
Q04744	Q04744	Q04744	Emx2	Homeobox protein EMX2	empty spiracles homeobox 2	Homeobox protein EMX2	NA	NA	NA	NA	0	0	0	0	0	0	0	0	0	0	0	0	0	0	0	0	0	0	0	0
Q04841	Q04841	Q04841	Mpg	DNA-3-methyladenine glycosylase	N-methylpurine-DNA glycosylase	DNA-3-methyladenine glycosylase	NA	NA	NA	NA	0	0	0	0	0	0	0	0	0	0	0	0	0	0	0	0	0	0	0	0
Q04857	Q04857	Q04857	Col6a1	Collagen alpha-1(VI) chain	collagen, type VI, alpha 1	Collagen alpha-1(VI) chain	NA	NA	NA	NA	0	0	0	0	0	0	0	0	0	0	0	0	0	0	0	0	0	0	0	0
Q04863	Q04863	Q04863	Relb	Transcription factor RelB	avian reticuloendotheliosis viral (v-rel) oncogene related B	Transcription factor RelB	NA	NA	NA	NA	0	0	0	0	0	0	0	0	0	0	0	0	0	0	0	0	0	0	0	0
Q04891	Q04891	Q04891	Sox13	Transcription factor SOX-13	SRY (sex determining region Y)-box 13	Transcription factor SOX-13	NA	NA	NA	NA	0	0	0	0	0	0	0	0	0	0	0	0	0	0	0	0	0	0	0	0
Q04998	Q04998	Q04998	Inhba	Inhibin beta A chain	inhibin beta-A	Inhibin beta A chain	NA	NA	NA	NA	0	0	0	0	0	0	0	0	0	0	0	0	0	0	0	0	0	0	0	0
Q04999	Q04999	Q04999	Inhbb	Inhibin beta B chain	inhibin beta-B	Inhibin beta B chain	NA	NA	NA	NA	0	0	0	0	0	0	0	0	0	0	0	0	0	0	0	0	0	0	0	0
Q05144	Q05144	Q05144	Rac2	Ras-related C3 botulinum toxin substrate 2	Rac family small GTPase 2	Ras-related C3 botulinum toxin substrate 2	NA	NA	NA	NA	0	0	0	0	0	0	0	0	0	0	0	0	0	0	0	0	0	0	0	0
Q05421	Q05421	Q05421	Cyp2e1	Cytochrome P450 2E1	cytochrome P450, family 2, subfamily e, polypeptide 1	Cytochrome P450 2E1	NA	NA	NA	NA	0	0	0	0	0	0	0	0	0	0	0	0	0	0	0	0	0	0	0	0
Q05769	Q05769	Q05769	Ptgs2	Prostaglandin G/H synthase 2	prostaglandin-endoperoxide synthase 2	Prostaglandin G/H synthase 2	NA	NA	NA	NA	0	0	0	0	0	0	0	0	0	0	0	0	0	0	0	0	0	0	0	0
Q05895	Q05895	Q05895	Thbs3	Thrombospondin-3	thrombospondin 3	Thrombospondin-3	NA	NA	NA	NA	0	0	0	0	0	0	0	0	0	0	0	0	0	0	0	0	0	0	0	0
Q05921	Q05921	Q05921	Rnasel	2-5A-dependent ribonuclease	ribonuclease L (2', 5'-oligoisoadenylate synthetase-dependent)	2-5A-dependent ribonuclease	NA	NA	NA	NA	30054000	0	0	0	0	0	0	0	0	0	0	0	0	0	0	0	0	0	0	0
Q05A62	Q05A62-2;Q05A62;Q05A62-3	Q05A62-2;Q05A62;Q05A62-3	Dnal1	Dynein light chain 1, axonemal;Isoform 2 of Dynein light chain 1, axonemal;Isoform 3 of Dynein light chain 1, axonemal	dynein, axonemal, light chain 1	Dynein light chain 1, axonemal	NA	NA	NA	NA	0	0	0	0	0	0	0	0	0	0	0	0	0	0	0	0	0	0	0	0
Q05AH6	Q05AH6;Q05AH6-2	Q05AH6;Q05AH6-2	Spindoc	Spindlin interactor and repressor of chromatin-binding protein;Isoform 2 of Spindlin interactor and repressor of chromatin-binding protein	spindlin interactor and repressor of chromatin binding	Uncharacterized protein C11orf84 homolog	NA	NA	NA	NA	0	0	0	0	0	0	0	0	0	0	0	0	0	0	0	0	0	0	0	0
Q05BC3	Q05BC3-2;Q05BC3;Q05BC3-3	Q05BC3-2;Q05BC3;Q05BC3-3	Eml1	Echinoderm microtubule-associated protein-like 1;Isoform 2 of Echinoderm microtubule-associated protein-like 1;Isoform 3 of Echinoderm microtubule-associated protein-like 1	echinoderm microtubule associated protein like 1	Echinoderm microtubule-associated protein-like 1	NA	NA	NA	NA	0	0	0	0	0	0	10008000	0	0	0	0	0	0	0	0	0	38670000	0	0	0
Q06335	Q06335-2	Q06335-2	Aplp2	Amyloid-like protein 2;Isoform 2 of Amyloid-like protein 2	amyloid beta (A4) precursor-like protein 2	Amyloid-like protein 2	NA	NA	NA	NA	0	0	0	0	0	0	0	0	0	0	0	0	0	0	0	0	0	0	0	0
Q06348	Q06348	Q06348	Prrx2	Paired mesoderm homeobox protein 2	paired related homeobox 2	Paired mesoderm homeobox protein 2	NA	NA	NA	NA	0	0	0	0	0	0	0	0	0	0	0	0	0	0	0	0	0	0	0	0
Q06806	Q06806	Q06806	Tie1	Tyrosine-protein kinase receptor Tie-1	tyrosine kinase with immunoglobulin-like and EGF-like domains 1	Tyrosine-protein kinase receptor Tie-1	NA	NA	NA	NA	0	0	0	0	0	0	0	0	0	0	0	0	0	0	0	0	0	0	0	0
Q06831	Q06831	Q06831	Sox4	Transcription factor SOX-4	SRY (sex determining region Y)-box 4	Transcription factor SOX-4	NA	NA	NA	NA	0	0	0	0	0	0	0	0	0	0	0	0	0	0	0	0	0	0	0	0
Q07079	Q07079	Q07079	Igfbp5	Insulin-like growth factor-binding protein 5	insulin-like growth factor binding protein 5	Insulin-like growth factor-binding protein 5	NA	NA	NA	NA	0	0	0	0	0	0	0	0	0	0	0	0	0	0	0	0	0	0	0	0
Q07133	Q07133	Q07133	Hist1h1t	Histone H1t	NA	Histone H1t	NA	NA	NA	NA	0	0	0	0	0	0	0	0	0	0	0	0	0	0	0	0	0	0	0	0
Q07230	Q07230	Q07230	Zscan2	Zinc finger and SCAN domain-containing protein 2	zinc finger and SCAN domain containing 2	Zinc finger and SCAN domain-containing protein 2	NA	NA	NA	NA	0	0	0	0	0	0	0	0	0	0	0	0	0	0	0	0	0	0	0	0
Q07643	Q07643	Q07643	Col9a2	Collagen alpha-2(IX) chain	collagen, type IX, alpha 2	Collagen alpha-2(IX) chain	NA	NA	NA	NA	0	0	0	0	0	0	0	0	0	0	0	0	0	0	0	0	0	0	0	0
Q07797	Q07797	Q07797	Lgals3bp	Galectin-3-binding protein	lectin, galactoside-binding, soluble, 3 binding protein	Galectin-3-binding protein	NA	NA	NA	NA	0	0	0	0	0	0	0	0	0	0	0	0	0	0	0	0	0	0	0	0
Q07968	Q07968	Q07968	F13b	Coagulation factor XIII B chain	coagulation factor XIII, beta subunit	Coagulation factor XIII B chain	NA	NA	NA	NA	0	0	0	0	0	0	0	0	0	0	0	0	0	0	0	0	0	0	0	0
Q08024	Q08024-2	Q08024-2	Cbfb	Core-binding factor subunit beta;Isoform 2 of Core-binding factor subunit beta;Isoform 3 of Core-binding factor subunit beta;Isoform 4 of Core-binding factor subunit beta	core binding factor beta	Core-binding factor subunit beta	NA	NA	NA	NA	0	0	0	0	0	0	0	0	0	0	0	0	0	0	0	0	0	0	0	0
Q08091	Q08091;Q08091-2	Q08091;Q08091-2	Cnn1	Calponin-1;Isoform Beta of Calponin-1	calponin 1	Calponin-1	NA	NA	NA	NA	0	0	0	0	0	0	0	0	0	0	0	0	0	0	0	0	0	0	0	0
Q08093	Q08093	Q08093	Cnn2	Calponin-2	calponin 2	Calponin-2	NA	NA	NA	NA	0	0	0	0	0	0	0	0	0	0	0	0	0	0	0	0	0	0	0	0
Q08189	Q08189	Q08189	Tgm3	Protein-glutamine gamma-glutamyltransferase E	transglutaminase 3, E polypeptide	Protein-glutamine gamma-glutamyltransferase E;Protein-glutamine gamma-glutamyltransferase E 50 kDa catalytic chain;Protein-glutamine gamma-glutamyltransferase E 27 kDa non-catalytic chain	NA	NA	NA	NA	0	0	0	0	0	0	0	0	0	0	0	0	0	0	0	0	0	0	0	0
Q08369	Q08369	Q08369	Gata4	Transcription factor GATA-4	GATA binding protein 4	Transcription factor GATA-4	NA	NA	NA	NA	0	0	0	0	0	0	0	0	0	0	0	0	0	0	0	0	0	0	0	0
Q08501	Q08501;Q08501-3;Q08501-2	Q08501	Prlr	Prolactin receptor;Isoform PRL-R1 of Prolactin receptor;Isoform PRL-R2 of Prolactin receptor	prolactin receptor	Prolactin receptor	NA	NA	NA	NA	0	0	0	0	0	0	0	0	0	0	0	0	0	0	0	0	0	0	0	0
Q08652	Q08652	Q08652	Rbp2	Retinol-binding protein 2	retinol binding protein 2, cellular	Retinol-binding protein 2	NA	NA	NA	NA	0	0	0	0	0	0	0	0	0	0	0	0	0	0	0	0	0	0	0	0
Q08761	Q08761	Q08761	Pros1	Vitamin K-dependent protein S	protein S (alpha)	Vitamin K-dependent protein S	NA	NA	NA	NA	0	0	0	0	0	0	4802100	0	0	0	0	0	0	0	0	0	0	0	0	0
Q08775	Q08775-3;Q08775-5;Q08775-2;Q08775;Q08775-6;Q08775-7;Q08775-8;Q08775-4;Q08775-9	Q08775-3;Q08775-5;Q08775-2;Q08775;Q08775-6;Q08775-7;Q08775-8;Q08775-4	Runx2	Runt-related transcription factor 2;Isoform 2 of Runt-related transcription factor 2;Isoform 3 of Runt-related transcription factor 2;Isoform 4 of Runt-related transcription factor 2;Isoform 5 of Runt-related transcription factor 2;Isoform 6 of Runt-related transcription factor 2;Isoform 7 of Runt-related transcription factor 2;Isoform 8 of Runt-related transcription factor 2;Isoform 9 of Runt-re…	runt related transcription factor 2	Runt-related transcription factor 2	NA	NA	NA	NA	0	0	0	0	0	0	0	0	0	0	0	0	0	0	0	0	0	0	0	0
Q08857	Q08857	Q08857	Cd36	Platelet glycoprotein 4	CD36 molecule	Platelet glycoprotein 4	NA	NA	NA	NA	0	0	0	18814000	0	0	0	12620000	0	0	1663100000	601040000	971200000	1272300000	1000000000	877490000	1100100000	1273200000	1121750000	1051550000
Q08890	Q08890	Q08890	Ids	Iduronate 2-sulfatase	iduronate 2-sulfatase	Iduronate 2-sulfatase	NA	NA	NA	NA	0	0	0	0	0	0	0	0	0	0	0	0	0	0	0	0	0	0	0	0
Q08AT1	Q08AT1	Q08AT1	Rasl12	Ras-like protein family member 12	RAS-like, family 12	Ras-like protein family member 12	NA	NA	NA	NA	0	0	0	0	0	0	0	0	0	0	0	0	0	0	0	0	0	0	0	0
Q09014	Q09014	Q09014	Ncf1	Neutrophil cytosol factor 1	neutrophil cytosolic factor 1	Neutrophil cytosol factor 1	NA	NA	NA	NA	0	0	0	0	0	0	0	0	0	0	0	0	0	0	0	0	0	0	0	0
Q09163	Q09163;Q09163-6;Q09163-5;Q09163-4;Q09163-3;Q09163-2	Q09163;Q09163-6;Q09163-5;Q09163-4;Q09163-3;Q09163-2	Dlk1	Protein delta homolog 1;Isoform B of Protein delta homolog 1;Isoform C of Protein delta homolog 1;Isoform C2 of Protein delta homolog 1;Isoform D of Protein delta homolog 1;Isoform D2 of Protein delta homolog 1	delta like non-canonical Notch ligand 1	Protein delta homolog 1;Fetal antigen 1	NA	NA	NA	NA	0	0	0	0	0	0	0	0	0	0	0	0	0	0	0	0	0	0	0	0
Q09200	Q09200	Q09200	B4galnt1	Beta-1,4 N-acetylgalactosaminyltransferase 1	beta-1,4-N-acetyl-galactosaminyl transferase 1	Beta-1,4 N-acetylgalactosaminyltransferase 1	NA	NA	NA	NA	0	0	0	0	0	0	0	0	0	0	0	0	0	0	0	0	0	0	0	0
Q09M02	Q09M02-3	Q09M02-3	Agbl5	Cytosolic carboxypeptidase-like protein 5;Isoform 2 of Cytosolic carboxypeptidase-like protein 5;Isoform 3 of Cytosolic carboxypeptidase-like protein 5;Isoform 4 of Cytosolic carboxypeptidase-like protein 5;Isoform 5 of Cytosolic carboxypeptidase-like protein 5;Isoform 6 of Cytosolic carboxypeptidase-like protein 5;Isoform 7 of Cytosolic carboxypeptidase-like protein 5	ATP/GTP binding protein-like 5	Cytosolic carboxypeptidase-like protein 5	NA	NA	NA	NA	0	0	0	0	0	0	0	0	0	0	0	0	0	0	0	0	0	0	0	0
Q0HA38	Q0HA38	Q0HA38	Ttc21b	Tetratricopeptide repeat protein 21B	tetratricopeptide repeat domain 21B	Tetratricopeptide repeat protein 21B	NA	NA	NA	NA	0	0	0	0	0	0	0	0	0	0	0	0	0	0	0	0	0	0	0	0
Q0P557	Q0P557-2;Q0P557;Q0P557-3	Q0P557-2;Q0P557;Q0P557-3	Spata18	Mitochondria-eating protein;Isoform 2 of Mitochondria-eating protein;Isoform 3 of Mitochondria-eating protein	spermatogenesis associated 18	Mitochondria-eating protein	NA	NA	NA	NA	0	0	0	0	0	0	0	0	0	0	0	0	0	0	0	0	0	0	0	0
Q0P5V9	Q0P5V9-3;Q0P5V9;Q0P5V9-2	Q0P5V9-3;Q0P5V9;Q0P5V9-2	Slc45a4	Solute carrier family 45 member 4;Isoform 2 of Solute carrier family 45 member 4;Isoform 3 of Solute carrier family 45 member 4	solute carrier family 45, member 4	Solute carrier family 45 member 4	NA	NA	NA	NA	0	0	0	0	0	0	0	0	0	0	0	0	0	0	0	0	0	0	0	0
Q0PHV7	Q0PHV7	Q0PHV7	Dact3	Dapper homolog 3	dishevelled-binding antagonist of beta-catenin 3	Dapper homolog 3	NA	NA	NA	NA	0	0	0	0	0	0	0	0	0	0	0	0	0	0	0	0	0	0	0	0
Q0PMG2	Q0PMG2	Q0PMG2	Mdga1	MAM domain-containing glycosylphosphatidylinositol anchor protein 1	MAM domain containing glycosylphosphatidylinositol anchor 1	MAM domain-containing glycosylphosphatidylinositol anchor protein 1	NA	NA	NA	NA	0	0	0	0	0	0	0	0	0	0	0	0	0	0	0	0	0	0	0	0
Q0V8T8	Q0V8T8-2;Q0V8T8	Q0V8T8-2;Q0V8T8	Cntnap5b	Contactin-associated protein like 5-2;Isoform 2 of Contactin-associated protein like 5-2	contactin associated protein-like 5B	Contactin-associated protein like 5-2	NA	NA	NA	NA	0	0	0	0	0	0	0	0	0	0	0	0	0	0	0	0	0	0	0	0
Q0VBD2	Q0VBD2	Q0VBD2	Mcm10	Protein MCM10 homolog	minichromosome maintenance 10 replication initiation factor	Protein MCM10 homolog	NA	NA	NA	NA	0	0	0	0	0	0	0	0	0	0	0	0	0	0	0	0	0	0	0	0
Q0VBF8	Q0VBF8	Q0VBF8	Stum	Protein stum homolog	mechanosensory transduction mediator	Protein stum homolog	NA	NA	NA	NA	0	0	0	0	0	0	0	0	0	0	0	0	0	0	0	0	0	0	0	0
Q0VBL1	Q0VBL1	Q0VBL1	Tigd2	Tigger transposable element-derived protein 2	tigger transposable element derived 2	Tigger transposable element-derived protein 2	NA	NA	NA	NA	0	0	0	0	0	0	0	0	0	0	0	0	0	0	0	0	0	0	0	0
Q0VBN2	Q0VBN2	Q0VBN2	Dsel	Dermatan-sulfate epimerase-like protein	dermatan sulfate epimerase-like	Dermatan-sulfate epimerase-like protein	NA	NA	NA	NA	0	0	0	0	0	0	0	0	0	0	0	0	0	0	0	0	0	0	0	0
Q0VDN7	Q0VDN7	Q0VDN7	Rundc1	RUN domain-containing protein 1	RUN domain containing 1	RUN domain-containing protein 1	NA	NA	NA	NA	0	0	0	0	0	0	0	0	0	0	0	0	0	0	0	0	0	0	0	0
Q0VEE6	Q0VEE6	Q0VEE6	Znf800	Zinc finger protein 800	NA	Zinc finger protein 800	NA	NA	NA	NA	0	0	0	0	0	0	0	0	0	0	0	0	0	0	0	0	0	0	0	0
Q0VG49	Q0VG49;Q0VG49-2	Q0VG49;Q0VG49-2		Uncharacterized protein C15orf61 homolog;Isoform 2 of Uncharacterized protein C15orf61 homolog	NA	Uncharacterized protein C15orf61 homolog	NA	NA	NA	NA	0	0	0	0	0	0	0	0	0	0	0	0	0	0	0	0	0	0	0	0
Q0VG62	Q0VG62;Q0VG62-1	Q0VG62;Q0VG62-1	Rbis	Ribosomal biogenesis factor;Isoform 2 of Ribosomal biogenesis factor	ribosomal biogenesis factor	Uncharacterized protein C8orf59 homolog	NA	NA	NA	NA	0	0	0	0	0	0	0	0	0	0	0	0	0	0	0	0	0	0	0	0
Q0VGM9	Q0VGM9-4;Q0VGM9-5;Q0VGM9-3;Q0VGM9;Q0VGM9-2;Q0VGM9-6	Q0VGM9-4;Q0VGM9-5;Q0VGM9-3;Q0VGM9;Q0VGM9-2	Rtel1	Regulator of telomere elongation helicase 1;Isoform 2 of Regulator of telomere elongation helicase 1;Isoform 3 of Regulator of telomere elongation helicase 1;Isoform 4 of Regulator of telomere elongation helicase 1;Isoform 5 of Regulator of telomere elongation helicase 1;Isoform 6 of Regulator of telomere elongation helicase 1	regulator of telomere elongation helicase 1	Regulator of telomere elongation helicase 1	NA	NA	NA	NA	0	0	0	0	0	0	0	0	0	0	0	0	0	0	0	0	0	0	0	0
Q149G0	Q149G0	Q149G0		UPF0561 protein C2orf68 homolog	NA	UPF0561 protein C2orf68 homolog	NA	NA	NA	NA	0	0	0	0	0	0	0	0	0	0	0	0	0	0	0	0	0	0	0	0
Q149L6	Q149L6;Q149L6-2;Q149L6-3	Q149L6;Q149L6-2	Dnajb14	DnaJ homolog subfamily B member 14;Isoform 2 of DnaJ homolog subfamily B member 14;Isoform 3 of DnaJ homolog subfamily B member 14	DnaJ heat shock protein family (Hsp40) member B14	DnaJ homolog subfamily B member 14	NA	NA	NA	NA	0	0	0	0	0	0	0	0	0	0	0	0	0	0	0	0	0	0	0	0
Q149T7	Q149T7	Q149T7	Ppm1j	Protein phosphatase 1J	protein phosphatase 1J	Protein phosphatase 1J	NA	NA	NA	NA	0	0	0	0	0	0	0	0	0	0	0	0	0	0	0	0	0	0	0	0
Q14AM7	Q14AM7	Q14AM7		UPF0472 protein C16orf72 homolog	NA	UPF0472 protein C16orf72 homolog	NA	NA	NA	NA	0	0	0	0	0	0	0	0	0	0	0	0	0	0	0	0	0	0	0	0
Q14B80	Q14B80	Q14B80	Kcnc2	Potassium voltage-gated channel subfamily C member 2	potassium voltage gated channel, Shaw-related subfamily, member 2	Potassium voltage-gated channel subfamily C member 2	NA	NA	NA	NA	0	0	0	0	0	0	0	0	0	0	0	0	0	0	0	0	0	0	0	0
Q14BI7	Q14BI7;Q14BI7-3	Q14BI7	Tdrd9	ATP-dependent RNA helicase TDRD9;Isoform 2 of ATP-dependent RNA helicase TDRD9;Isoform 3 of ATP-dependent RNA helicase TDRD9	tudor domain containing 9	Putative ATP-dependent RNA helicase TDRD9	NA	NA	NA	NA	0	0	2254500	0	57798000	0	0	0	0	0	1345600000	989840000	897770000	877390000	982100000	1246500000	1290400000	974680000	943805000	1114300000
Q14BV6	Q14BV6;Q14BV6-2	Q14BV6;Q14BV6-2	Ydjc	Carbohydrate deacetylase;Isoform 2 of Carbohydrate deacetylase	YdjC homolog (bacterial)	Carbohydrate deacetylase	NA	NA	NA	NA	0	0	0	0	0	0	0	0	0	0	0	0	0	0	0	0	0	0	0	0
Q14CH1	Q14CH1	Q14CH1	Mocos	Molybdenum cofactor sulfurase	molybdenum cofactor sulfurase	Molybdenum cofactor sulfurase	NA	NA	NA	NA	0	0	0	0	0	0	0	0	0	0	0	0	0	0	0	0	0	0	0	0
Q18PI6	Q18PI6;Q18PI6-3;Q18PI6-2	Q18PI6;Q18PI6-3;Q18PI6-2	Cd84	SLAM family member 5;Isoform 2 of SLAM family member 5;Isoform 3 of SLAM family member 5	CD84 antigen	SLAM family member 5	NA	NA	NA	NA	0	0	0	0	0	0	0	0	0	0	0	0	0	0	0	0	0	0	0	0
Q1ERP8	Q1ERP8-5;Q1ERP8;Q1ERP8-2;Q1ERP8-3;Q1ERP8-4	Q1ERP8-5;Q1ERP8;Q1ERP8-2;Q1ERP8-3;Q1ERP8-4	Cd300lg	CMRF35-like molecule 9;Isoform 2 of CMRF35-like molecule 9;Isoform 3 of CMRF35-like molecule 9;Isoform 4 of CMRF35-like molecule 9;Isoform 5 of CMRF35-like molecule 9	CD300 molecule like family member G	CMRF35-like molecule 9	NA	NA	NA	NA	0	0	0	0	0	0	0	0	0	0	0	0	0	0	0	0	0	0	0	0
Q1XH17	Q1XH17	Q1XH17	Trim72	Tripartite motif-containing protein 72	tripartite motif-containing 72	Tripartite motif-containing protein 72	NA	NA	NA	NA	0	0	0	0	0	0	0	0	0	0	0	0	0	0	0	0	0	0	0	0
Q2KHI9	Q2KHI9;Q2KHI9-2;Q2KHI9-3	Q2KHI9;Q2KHI9-2;Q2KHI9-3	Mcm9	DNA helicase MCM9;Isoform 2 of DNA helicase MCM9;Isoform 3 of DNA helicase MCM9	minichromosome maintenance 9 homologous recombination repair factor	DNA helicase MCM9	NA	NA	NA	NA	0	0	0	0	0	0	0	0	0	0	0	0	0	0	0	0	0	0	0	0
Q2KHK3	Q2KHK3	Q2KHK3	Lvrn	Aminopeptidase Q	laeverin	Aminopeptidase Q	NA	NA	NA	NA	0	0	0	0	0	0	0	0	0	0	0	0	0	0	0	0	0	0	0	0
Q2KN98	Q2KN98	Q2KN98	Specc1l	Cytospin-A	sperm antigen with calponin homology and coiled-coil domains 1-like	Cytospin-A	NA	NA	NA	NA	0	0	0	44108000	0	0	0	22357000	0	0	1894100000	1302900000	1216700000	2307100000	2083800000	2359700000	2074600000	1840000000	1598500000	2079200000
Q2MV57	Q2MV57-2;Q2MV57	Q2MV57-2;Q2MV57	Tctn2	Tectonic-2;Isoform 2 of Tectonic-2	tectonic family member 2	Tectonic-2	NA	NA	NA	NA	0	0	0	0	0	0	0	0	0	0	0	0	0	0	0	0	0	0	0	0
Q2TL60	Q2TL60	Q2TL60	Znf667	Zinc finger protein 667	NA	Zinc finger protein 667	NA	NA	NA	NA	0	0	0	0	0	0	0	0	0	0	0	0	0	0	0	0	0	0	0	0
Q2VIS4	Q2VIS4	Q2VIS4	Flg2	Filaggrin-2	filaggrin family member 2	Filaggrin-2	NA	NA	NA	NA	0	0	0	0	0	0	0	0	0	0	0	0	0	0	0	0	0	0	0	0
Q2VLH6	Q2VLH6;Q2VLH6-2	Q2VLH6;Q2VLH6-2	Cd163	Scavenger receptor cysteine-rich type 1 protein M130;Isoform 2 of Scavenger receptor cysteine-rich type 1 protein M130	CD163 antigen	Scavenger receptor cysteine-rich type 1 protein M130;Soluble CD163	NA	NA	NA	NA	0	0	0	0	0	0	0	0	0	0	0	0	0	0	0	0	0	0	0	0
Q2WF71	Q2WF71;Q2WF71-3;Q2WF71-2	Q2WF71;Q2WF71-3;Q2WF71-2	Lrfn1	Leucine-rich repeat and fibronectin type III domain-containing protein 1;Isoform 2 of Leucine-rich repeat and fibronectin type III domain-containing protein 1;Isoform 3 of Leucine-rich repeat and fibronectin type III domain-containing protein 1	leucine rich repeat and fibronectin type III domain containing 1	Leucine-rich repeat and fibronectin type III domain-containing protein 1	NA	NA	NA	NA	0	0	0	0	0	0	0	0	0	0	0	0	0	0	0	0	0	0	0	0
Q2WG77	Q2WG77	Q2WG77	Ripply1	Protein ripply1	ripply transcriptional repressor 1	Protein ripply1	NA	NA	NA	NA	0	0	0	0	0	0	0	0	0	0	0	0	0	0	0	0	0	0	0	0
Q32MD9	Q32MD9	Q32MD9	Cdon	Cell adhesion molecule-related/down-regulated by oncogenes	cell adhesion molecule-related/down-regulated by oncogenes	Cell adhesion molecule-related/down-regulated by oncogenes	NA	NA	NA	NA	0	0	0	0	0	0	0	0	0	0	0	0	0	0	0	0	0	0	0	0
Q32Q92	Q32Q92;Q32Q92-2	Q32Q92	Acot6	Acyl-coenzyme A thioesterase 6;Isoform 2 of Acyl-coenzyme A thioesterase 6	acyl-CoA thioesterase 6	Acyl-coenzyme A thioesterase 6	NA	NA	NA	NA	0	0	0	0	0	0	0	0	0	0	0	0	0	0	0	0	0	0	0	0
Q33DR2	Q33DR2	Q33DR2	Pdss1	Decaprenyl-diphosphate synthase subunit 1	prenyl (solanesyl) diphosphate synthase, subunit 1	Decaprenyl-diphosphate synthase subunit 1	NA	NA	NA	NA	0	0	0	0	0	0	0	0	0	0	0	0	0	0	0	0	0	0	0	0
Q3KNY0	Q3KNY0;Q3KNY0-4;Q3KNY0-2;Q3KNY0-3	Q3KNY0;Q3KNY0-4	Igfn1	Immunoglobulin-like and fibronectin type III domain-containing protein 1;Isoform 2 of Immunoglobulin-like and fibronectin type III domain-containing protein 1;Isoform 3 of Immunoglobulin-like and fibronectin type III domain-containing protein 1;Isoform 4 of Immunoglobulin-like and fibronectin type III domain-containing protein 1;Isoform 5 of Immunoglobulin-like and fibronectin type III domain-con…	immunoglobulin-like and fibronectin type III domain containing 1	Immunoglobulin-like and fibronectin type III domain-containing protein 1	NA	NA	NA	NA	0	0	0	0	0	0	0	0	0	0	0	0	0	0	0	0	0	0	0	0
Q3KQJ0	Q3KQJ0	Q3KQJ0	Tmem69	Transmembrane protein 69	transmembrane protein 69	Transmembrane protein 69	NA	NA	NA	NA	0	0	0	0	0	0	0	0	0	0	0	0	0	0	0	0	0	0	0	0
Q3MI99	Q3MI99	Q3MI99	Ccbe1	Collagen and calcium-binding EGF domain-containing protein 1	collagen and calcium binding EGF domains 1	Collagen and calcium-binding EGF domain-containing protein 1	NA	NA	NA	NA	0	0	0	0	0	0	0	0	0	0	0	0	0	0	0	0	0	0	0	0
Q3TAE8	Q3TAE8	Q3TAE8	Alg6	Dolichyl pyrophosphate Man9GlcNAc2 alpha-1,3-glucosyltransferase	asparagine-linked glycosylation 6 (alpha-1,3,-glucosyltransferase)	Dolichyl pyrophosphate Man9GlcNAc2 alpha-1,3-glucosyltransferase	NA	NA	NA	NA	0	0	0	0	0	0	0	0	0	0	0	0	0	0	0	0	0	0	0	0
Q3TAP4	Q3TAP4	Q3TAP4	Ap5b1	AP-5 complex subunit beta-1	adaptor-related protein complex 5, beta 1 subunit	AP-5 complex subunit beta-1	NA	NA	NA	NA	0	0	0	0	0	0	0	0	0	0	0	0	0	0	0	0	0	0	0	0
Q3TBL6	Q3TBL6	Q3TBL6	Tnfaip8l3	Tumor necrosis factor alpha-induced protein 8-like protein 3	tumor necrosis factor, alpha-induced protein 8-like 3	Tumor necrosis factor alpha-induced protein 8-like protein 3	NA	NA	NA	NA	0	0	0	0	0	0	0	0	0	0	0	0	0	0	0	0	0	0	0	0
Q3TBT3	Q3TBT3-3;Q3TBT3;Q3TBT3-2	Q3TBT3-3;Q3TBT3;Q3TBT3-2	Tmem173	Stimulator of interferon genes protein;Isoform 2 of Stimulator of interferon genes protein;Isoform 3 of Stimulator of interferon genes protein	NA	Stimulator of interferon genes protein	NA	NA	NA	NA	0	0	0	0	0	0	0	0	0	0	0	0	0	0	0	0	0	0	0	0
Q3TC72	Q3TC72	Q3TC72	Fahd2	Fumarylacetoacetate hydrolase domain-containing protein 2A	NA	Fumarylacetoacetate hydrolase domain-containing protein 2A	NA	NA	NA	NA	0	41208000	0	0	0	0	34139000	0	0	0	7650900000	4039400000	4826800000	8858100000	6501700000	8200900000	7189900000	7932500000	6238850000	7561200000
Q3TCX3	Q3TCX3;Q3TCX3-2;Q3TCX3-3;Q3TCX3-4	Q3TCX3;Q3TCX3-2;Q3TCX3-3	Khdc4	KH homology domain-containing protein 4;Isoform 2 of KH homology domain-containing protein 4;Isoform 3 of KH homology domain-containing protein 4;Isoform 4 of KH homology domain-containing protein 4	KH domain containing 4, pre-mRNA splicing factor	UPF0469 protein KIAA0907	NA	NA	NA	NA	0	0	0	0	0	0	0	0	0	0	0	0	0	0	0	0	0	0	0	0
Q3TDD9	Q3TDD9-2	Q3TDD9-2	Ppp1r21	Protein phosphatase 1 regulatory subunit 21;Isoform 2 of Protein phosphatase 1 regulatory subunit 21	protein phosphatase 1, regulatory subunit 21	Protein phosphatase 1 regulatory subunit 21	NA	NA	NA	NA	0	0	0	0	0	0	0	0	0	0	0	0	0	0	0	0	0	0	0	0
Q3TDE8	Q3TDE8	Q3TDE8	Znf691	Zinc finger protein 691	NA	Zinc finger protein 691	NA	NA	NA	NA	0	0	0	0	0	0	0	0	0	0	0	0	0	0	0	0	0	0	0	0
Q3TDN0	Q3TDN0	Q3TDN0	Disp1	Protein dispatched homolog 1;Isoform 2 of Protein dispatched homolog 1	dispatched RND transporter family member 1	Protein dispatched homolog 1	NA	NA	NA	NA	0	0	0	0	0	0	0	0	0	0	0	0	0	0	0	0	0	0	0	0
Q3TDX8	Q3TDX8;Q3TDX8-5	Q3TDX8;Q3TDX8-5	Cyb5r4	Cytochrome b5 reductase 4;Isoform 2 of Cytochrome b5 reductase 4	cytochrome b5 reductase 4	Cytochrome b5 reductase 4	NA	NA	NA	NA	0	0	0	0	0	0	0	0	0	0	0	0	0	0	0	0	0	0	0	0
Q3TEA8	Q3TEA8-2	Q3TEA8-2	Hp1bp3	Heterochromatin protein 1-binding protein 3;Isoform 2 of Heterochromatin protein 1-binding protein 3;Isoform 3 of Heterochromatin protein 1-binding protein 3	heterochromatin protein 1, binding protein 3	Heterochromatin protein 1-binding protein 3	NA	NA	NA	NA	0	0	0	0	0	0	0	0	0	0	0	0	0	0	0	0	0	0	0	0
Q3TEI4	Q3TEI4;Q3TEI4-2	Q3TEI4		Uncharacterized protein C15orf39 homolog;Isoform 2 of Uncharacterized protein C15orf39 homolog	NA	Uncharacterized protein C15orf39 homolog	NA	NA	NA	NA	0	0	0	0	0	0	0	0	0	0	0	0	0	0	0	0	0	0	0	0
Q3TFD2	Q3TFD2-3	Q3TFD2-3	Lpcat1	Lysophosphatidylcholine acyltransferase 1;Isoform 2 of Lysophosphatidylcholine acyltransferase 1;Isoform 3 of Lysophosphatidylcholine acyltransferase 1	lysophosphatidylcholine acyltransferase 1	Lysophosphatidylcholine acyltransferase 1	NA	NA	NA	NA	0	0	0	0	0	0	0	0	0	0	0	0	0	0	0	0	0	0	0	0
Q3TFK5	Q3TFK5;Q3TFK5-2	Q3TFK5;Q3TFK5-2	Gpatch4	G patch domain-containing protein 4;Isoform 2 of G patch domain-containing protein 4	G patch domain containing 4	G patch domain-containing protein 4	NA	NA	NA	NA	0	0	0	0	0	0	0	0	0	0	0	0	0	0	0	0	0	0	0	0
Q3TGW2	Q3TGW2	Q3TGW2	Eepd1	Endonuclease/exonuclease/phosphatase family domain-containing protein 1	endonuclease/exonuclease/phosphatase family domain containing 1	Endonuclease/exonuclease/phosphatase family domain-containing protein 1	NA	NA	NA	NA	0	0	0	0	0	0	0	0	0	0	0	0	0	0	0	0	0	0	0	0
Q3THF9	Q3THF9;Q3THF9-2	Q3THF9;Q3THF9-2	Coq10b	Coenzyme Q-binding protein COQ10 homolog B, mitochondrial;Isoform 2 of Coenzyme Q-binding protein COQ10 homolog B, mitochondrial	coenzyme Q10B	Coenzyme Q-binding protein COQ10 homolog B, mitochondrial	NA	NA	NA	NA	0	0	0	0	0	0	0	0	0	0	0	0	0	0	0	0	0	0	0	0
Q3TIT8	Q3TIT8	Q3TIT8	Slc37a3	Sugar phosphate exchanger 3	solute carrier family 37 (glycerol-3-phosphate transporter), member 3	Sugar phosphate exchanger 3	NA	NA	NA	NA	0	0	0	0	0	0	0	0	0	0	0	0	0	0	0	0	0	0	0	0
Q3TJ91	Q3TJ91	Q3TJ91	Llgl2	Lethal(2) giant larvae protein homolog 2	LLGL2 scribble cell polarity complex component	Lethal(2) giant larvae protein homolog 2	NA	NA	NA	NA	0	0	0	0	0	0	0	0	0	0	0	0	0	0	0	0	0	0	0	0
Q3TJM4	Q3TJM4	Q3TJM4	Cenpt	Centromere protein T	centromere protein T	Centromere protein T	NA	NA	NA	NA	0	0	0	0	0	0	0	0	0	0	0	0	0	0	0	0	0	0	0	0
Q3TL44	Q3TL44	Q3TL44	Nlrx1	NLR family member X1	NLR family member X1	NLR family member X1	NA	NA	NA	NA	0	0	0	0	0	0	0	0	0	0	0	0	0	0	0	0	0	0	0	0
Q3TLH4	Q3TLH4-5	Q3TLH4-5	Prrc2c	Protein PRRC2C;Isoform 5 of Protein PRRC2C	proline-rich coiled-coil 2C	Protein PRRC2C	NA	NA	NA	NA	0	0	0	0	0	0	0	0	0	0	0	0	0	0	0	0	0	0	0	0
Q3TMP8	Q3TMP8	Q3TMP8	Tmem38a	Trimeric intracellular cation channel type A	transmembrane protein 38A	Trimeric intracellular cation channel type A	NA	NA	NA	NA	0	0	0	0	0	0	0	0	0	0	0	0	0	0	0	0	0	0	0	0
Q3TMV7	Q3TMV7	Q3TMV7	Pyroxd1	Pyridine nucleotide-disulfide oxidoreductase domain-containing protein 1	pyridine nucleotide-disulphide oxidoreductase domain 1	Pyridine nucleotide-disulfide oxidoreductase domain-containing protein 1	NA	NA	NA	NA	0	0	0	0	0	0	0	0	0	0	0	0	0	0	0	0	0	0	0	0
Q3TMW1	Q3TMW1	Q3TMW1	Ccdc102a	Coiled-coil domain-containing protein 102A	coiled-coil domain containing 102A	Coiled-coil domain-containing protein 102A	NA	NA	NA	NA	0	0	0	0	0	0	0	0	0	0	0	0	0	0	0	0	0	0	0	0
Q3TNH5	Q3TNH5;Q3TNH5-3;Q3TNH5-2	Q3TNH5;Q3TNH5-3	Fam172a	Cotranscriptional regulator FAM172A;Isoform 2 of Cotranscriptional regulator FAM172A;Isoform 3 of Cotranscriptional regulator FAM172A	family with sequence similarity 172, member A	Protein FAM172A	NA	NA	NA	NA	0	0	0	0	0	0	0	0	0	0	0	0	0	0	0	0	0	0	0	0
Q3TPJ7	Q3TPJ7;Q3TPJ7-3;Q3TPJ7-2	Q3TPJ7;Q3TPJ7-3;Q3TPJ7-2	Midn	Midnolin;Isoform 2 of Midnolin;Isoform 3 of Midnolin	midnolin	Midnolin	NA	NA	NA	NA	0	0	0	0	0	0	0	0	0	0	0	0	0	0	0	0	0	0	0	0
Q3TPR7	Q3TPR7-2	Q3TPR7-2	Tmem184c	Transmembrane protein 184C;Isoform 2 of Transmembrane protein 184C	transmembrane protein 184C		NA	NA	NA	NA	0	0	0	0	0	0	0	0	0	0	0	0	0	0	0	0	0	0	0	0
Q3TQR0	Q3TQR0-2;Q3TQR0;Q3TQR0-3	Q3TQR0-2;Q3TQR0;Q3TQR0-3	Pgap2	Post-GPI attachment to proteins factor 2;Isoform 2 of Post-GPI attachment to proteins factor 2;Isoform 3 of Post-GPI attachment to proteins factor 2	post-GPI attachment to proteins 2	Post-GPI attachment to proteins factor 2	NA	NA	NA	NA	0	0	0	0	0	0	0	0	0	0	0	0	0	0	0	0	0	0	0	0
Q3TRM8	Q3TRM8	Q3TRM8	Hk3	Hexokinase-3	hexokinase 3	Hexokinase-3	NA	NA	NA	NA	0	0	0	0	0	0	0	0	0	0	0	0	0	0	0	0	0	0	0	0
Q3TTA7	Q3TTA7;Q3TTA7-2	Q3TTA7;Q3TTA7-2	Cblb	E3 ubiquitin-protein ligase CBL-B;Isoform 2 of E3 ubiquitin-protein ligase CBL-B	Casitas B-lineage lymphoma b	E3 ubiquitin-protein ligase CBL-B	NA	NA	NA	NA	0	0	0	0	0	0	0	0	0	0	0	0	0	0	0	0	0	0	0	0
Q3TUA9	Q3TUA9	Q3TUA9	Pomk	Protein O-mannose kinase	protein-O-mannose kinase	Protein O-mannose kinase	NA	NA	NA	NA	0	0	0	0	0	0	0	0	0	0	0	0	0	0	0	0	0	0	0	0
Q3TV65	Q3TV65	Q3TV65	Mpnd	MPN domain-containing protein	MPN domain containing	MPN domain-containing protein	NA	NA	NA	NA	0	0	0	0	0	0	0	0	0	0	0	0	0	0	0	0	0	0	0	0
Q3TV70	Q3TV70	Q3TV70	Nr2c2ap	Nuclear receptor 2C2-associated protein	nuclear receptor 2C2-associated protein	Nuclear receptor 2C2-associated protein	NA	NA	NA	NA	0	0	0	0	0	0	0	0	0	0	0	0	0	0	0	0	0	0	0	0
Q3TVC7	Q3TVC7;Q3TVC7-3	Q3TVC7;Q3TVC7-3	Ccndbp1	Cyclin-D1-binding protein 1;Isoform 2 of Cyclin-D1-binding protein 1;Isoform 3 of Cyclin-D1-binding protein 1	cyclin D-type binding-protein 1	Cyclin-D1-binding protein 1	NA	NA	NA	NA	0	0	0	0	0	0	0	0	0	0	0	0	0	0	0	0	0	0	0	0
Q3TVP5	Q3TVP5;Q3TVP5-2	Q3TVP5;Q3TVP5-2	Otulinl	Inactive ubiquitin thioesterase OTULINL;Isoform 2 of Inactive ubiquitin thioesterase OTULINL	OTU deubiquitinase with linear linkage specificity like	Inactive ubiquitin thioesterase FAM105A	NA	NA	NA	NA	0	0	0	0	0	0	0	0	0	0	0	0	0	0	0	0	0	0	0	0
Q3TVW5	Q3TVW5	Q3TVW5	Tchp	Trichoplein keratin filament-binding protein;Isoform 2 of Trichoplein keratin filament-binding protein	trichoplein, keratin filament binding	Trichoplein keratin filament-binding protein	NA	NA	NA	NA	0	0	0	0	0	0	0	0	0	0	0	0	0	0	0	0	0	0	0	0
Q3TXS7	Q3TXS7	Q3TXS7	Psmd1	26S proteasome non-ATPase regulatory subunit 1	proteasome (prosome, macropain) 26S subunit, non-ATPase, 1	26S proteasome non-ATPase regulatory subunit 1	NA	NA	NA	NA	0	3331100	0	0	7717400	0	0	0	0	0	5880100000	4862100000	5300000000	5503900000	6157800000	7124300000	6576300000	3973600000	5401450000	6367050000
Q3TXT3	Q3TXT3;Q3TXT3-2	Q3TXT3	Inip	SOSS complex subunit C;Isoform 2 of SOSS complex subunit C	INTS3 and NABP interacting protein	SOSS complex subunit C	NA	NA	NA	NA	0	0	0	0	0	0	0	0	0	0	0	0	0	0	0	0	0	0	0	0
Q3TXX3	Q3TXX3-2;Q3TXX3	Q3TXX3-2;Q3TXX3	Zfyve27	Protrudin;Isoform 2 of Protrudin	zinc finger, FYVE domain containing 27	Protrudin	NA	NA	NA	NA	0	0	0	0	0	0	0	0	0	0	0	0	0	0	0	0	0	0	0	0
Q3TYD4	Q3TYD4;Q3TYD4-2	Q3TYD4;Q3TYD4-2	Arsg	Arylsulfatase G;Isoform 2 of Arylsulfatase G	arylsulfatase G	Arylsulfatase G	NA	NA	NA	NA	0	0	0	0	0	0	0	0	0	0	0	0	0	0	0	0	0	0	0	0
Q3TYX3	Q3TYX3	Q3TYX3	Smyd5	SET and MYND domain-containing protein 5	SET and MYND domain containing 5	SET and MYND domain-containing protein 5	NA	NA	NA	NA	0	0	0	0	0	0	0	0	0	0	0	0	0	0	0	0	0	0	0	0
Q3TZW0	Q3TZW0;Q3TZW0-2;Q3TZW0-3	Q3TZW0;Q3TZW0-2;Q3TZW0-3	Ecscr	Endothelial cell-specific chemotaxis regulator;Isoform 2 of Endothelial cell-specific chemotaxis regulator;Isoform 3 of Endothelial cell-specific chemotaxis regulator	endothelial cell surface expressed chemotaxis and apoptosis regulator	Endothelial cell-specific chemotaxis regulator	NA	NA	NA	NA	0	0	0	0	0	0	0	0	0	0	0	0	0	0	0	0	0	0	0	0
Q3TZX3	Q3TZX3	Q3TZX3	Slc25a33	Solute carrier family 25 member 33	solute carrier family 25, member 33	Solute carrier family 25 member 33	NA	NA	NA	NA	0	0	0	0	0	0	0	0	0	0	0	0	0	0	0	0	0	0	0	0
Q3TZX8	Q3TZX8-3	Q3TZX8-3	Nol9	Polynucleotide 5'-hydroxyl-kinase NOL9;Isoform 2 of Polynucleotide 5'-hydroxyl-kinase NOL9;Isoform 3 of Polynucleotide 5'-hydroxyl-kinase NOL9	nucleolar protein 9	Polynucleotide 5-hydroxyl-kinase NOL9	NA	NA	NA	NA	0	0	0	0	0	0	0	0	0	0	0	0	0	0	0	0	0	0	0	0
Q3U034	Q3U034	Q3U034	Mettl4	Methyltransferase-like protein 4	methyltransferase like 4	Methyltransferase-like protein 4	NA	NA	NA	NA	0	0	0	0	0	0	0	0	0	0	0	0	0	0	0	0	0	0	0	0
Q3U0S6	Q3U0S6	Q3U0S6	Rasip1	Ras-interacting protein 1	Ras interacting protein 1	Ras-interacting protein 1	NA	NA	NA	NA	0	0	0	0	0	0	0	0	0	0	0	0	0	0	0	0	0	0	0	0
Q3U128	Q3U128	Q3U128	Apcdd1	Protein APCDD1	adenomatosis polyposis coli down-regulated 1	Protein APCDD1	NA	NA	NA	NA	0	0	0	0	0	0	0	0	0	0	0	0	0	0	0	0	0	0	0	0
Q3U133	Q3U133	Q3U133	Znf746	Zinc finger protein 746	NA	Zinc finger protein 746	NA	NA	NA	NA	0	0	0	0	0	0	0	0	0	0	0	0	0	0	0	0	0	0	0	0
Q3U182	Q3U182	Q3U182	Crtc2	CREB-regulated transcription coactivator 2	CREB regulated transcription coactivator 2	CREB-regulated transcription coactivator 2	NA	NA	NA	NA	0	0	0	0	0	0	0	0	0	0	0	0	0	0	0	0	0	0	0	0
Q3U1F9	Q3U1F9	Q3U1F9	Pag1	Phosphoprotein associated with glycosphingolipid-enriched microdomains 1	phosphoprotein associated with glycosphingolipid microdomains 1	Phosphoprotein associated with glycosphingolipid-enriched microdomains 1	NA	NA	NA	NA	0	0	0	0	0	0	0	0	0	0	0	0	0	0	0	0	0	0	0	0
Q3U1G5	Q3U1G5	Q3U1G5	Isg20l2	Interferon-stimulated 20 kDa exonuclease-like 2	interferon stimulated exonuclease gene 20-like 2	Interferon-stimulated 20 kDa exonuclease-like 2	NA	NA	NA	NA	0	0	0	0	0	0	0	0	0	0	0	0	0	0	0	0	0	0	0	0
Q3U1J1	Q3U1J1-2;Q3U1J1	Q3U1J1-2;Q3U1J1	Tfpt	TCF3 fusion partner homolog;Isoform 2 of TCF3 fusion partner homolog	TCF3 (E2A) fusion partner	TCF3 fusion partner homolog	NA	NA	NA	NA	0	0	0	0	0	0	0	0	0	0	0	0	0	0	0	0	0	0	0	0
Q3U1T9	Q3U1T9;Q3U1T9-2;Q3U1T9-4	Q3U1T9;Q3U1T9-2	Dennd1b	DENN domain-containing protein 1B;Isoform 2 of DENN domain-containing protein 1B;Isoform 3 of DENN domain-containing protein 1B;Isoform 4 of DENN domain-containing protein 1B;Isoform 1 of DENN domain-containing protein 1B	DENN/MADD domain containing 1B	DENN domain-containing protein 1B	NA	NA	NA	NA	0	0	0	0	0	0	0	0	0	0	0	0	0	0	0	0	0	0	0	0
Q3U1Z5	Q3U1Z5-2;Q3U1Z5	Q3U1Z5-2;Q3U1Z5	Gpsm3	G-protein-signaling modulator 3;Isoform 2 of G-protein-signaling modulator 3	G-protein signalling modulator 3 (AGS3-like, C. elegans)	G-protein-signaling modulator 3	NA	NA	NA	NA	0	0	0	0	0	0	0	0	0	0	0	0	0	0	0	0	0	0	0	0
Q3U214	Q3U214	Q3U214	Mast3	Microtubule-associated serine/threonine-protein kinase 3	microtubule associated serine/threonine kinase 3	Microtubule-associated serine/threonine-protein kinase 3	NA	NA	NA	NA	0	0	0	0	0	0	0	0	0	0	0	0	0	0	0	0	0	0	0	0
Q3U269	Q3U269	Q3U269	Tstd2	Thiosulfate sulfurtransferase/rhodanese-like domain-containing protein 2	thiosulfate sulfurtransferase (rhodanese)-like domain containing 2	Thiosulfate sulfurtransferase/rhodanese-like domain-containing protein 2	NA	NA	NA	NA	0	0	0	0	0	0	0	0	0	0	0	0	0	0	0	0	0	0	0	0
Q3U276	Q3U276	Q3U276	Sdhaf1	Succinate dehydrogenase assembly factor 1, mitochondrial	succinate dehydrogenase complex assembly factor 1	Succinate dehydrogenase assembly factor 1, mitochondrial	NA	NA	NA	NA	0	0	0	0	0	0	0	0	0	0	0	0	0	0	0	0	0	0	0	0
Q3U284	Q3U284	Q3U284	Tmem231	Transmembrane protein 231	transmembrane protein 231	Transmembrane protein 231	NA	NA	NA	NA	0	0	0	0	0	0	0	0	0	0	0	0	0	0	0	0	0	0	0	0
Q3U2C5	Q3U2C5;Q3U2C5-2	Q3U2C5;Q3U2C5-2	Rnf149	E3 ubiquitin-protein ligase RNF149;Isoform 2 of E3 ubiquitin-protein ligase RNF149	ring finger protein 149	E3 ubiquitin-protein ligase RNF149	NA	NA	NA	NA	0	0	0	0	0	0	0	0	0	0	0	0	0	0	0	0	0	0	0	0
Q3U2E2	Q3U2E2	Q3U2E2	Zmym5	Zinc finger MYM-type protein 5	zinc finger, MYM-type 5	Zinc finger MYM-type protein 5	NA	NA	NA	NA	0	0	0	0	0	0	0	0	0	0	0	0	0	0	0	0	0	0	0	0
Q3U2U7	Q3U2U7	Q3U2U7	Mettl17	Methyltransferase-like protein 17, mitochondrial	methyltransferase like 17	Methyltransferase-like protein 17, mitochondrial	NA	NA	NA	NA	0	0	0	0	0	0	0	0	0	0	0	0	0	0	0	0	0	0	0	0
Q3U3C9	Q3U3C9-4;Q3U3C9-3;Q3U3C9;Q3U3C9-2	Q3U3C9-4;Q3U3C9-3;Q3U3C9;Q3U3C9-2	Gse1	Genetic suppressor element 1;Isoform 2 of Genetic suppressor element 1;Isoform 3 of Genetic suppressor element 1;Isoform 4 of Genetic suppressor element 1	genetic suppressor element 1, coiled-coil protein	Genetic suppressor element 1	NA	NA	NA	NA	0	0	0	0	0	0	0	0	0	0	0	0	0	0	0	0	0	0	0	0
Q3U3I9	Q3U3I9	Q3U3I9	Znf865	Zinc finger protein 865	NA	Zinc finger protein 865	NA	NA	NA	NA	0	0	0	0	8854700	0	0	0	0	0	0	0	0	0	0	0	0	0	0	0
Q3U492	Q3U492;Q3U492-2	Q3U492;Q3U492-2	Kcp	Kielin/chordin-like protein;Isoform 2 of Kielin/chordin-like protein	kielin/chordin-like protein	Kielin/chordin-like protein	NA	NA	NA	NA	0	0	0	0	0	0	0	0	0	0	0	0	0	0	0	0	0	0	0	0
Q3U4G0	Q3U4G0;Q3U4G0-2	Q3U4G0;Q3U4G0-2		Uncharacterized protein C15orf41 homolog;Isoform 2 of Uncharacterized protein C15orf41 homolog	NA	Uncharacterized protein C15orf41 homolog	NA	NA	NA	NA	0	0	0	0	0	0	0	0	0	0	0	0	0	0	0	0	0	0	0	0
Q3U4I7	Q3U4I7	Q3U4I7	Pyroxd2	Pyridine nucleotide-disulfide oxidoreductase domain-containing protein 2	pyridine nucleotide-disulphide oxidoreductase domain 2	Pyridine nucleotide-disulfide oxidoreductase domain-containing protein 2	NA	NA	NA	NA	0	0	0	0	0	0	0	0	0	0	0	0	0	0	0	0	0	0	0	0
Q3U564	Q3U564-2;Q3U564	Q3U564-2;Q3U564	Dcp1b	mRNA-decapping enzyme 1B;Isoform 2 of mRNA-decapping enzyme 1B	decapping mRNA 1B	mRNA-decapping enzyme 1B	NA	NA	NA	NA	0	0	0	0	0	0	0	0	0	0	0	0	0	0	0	0	0	0	0	0
Q3U595	Q3U595	Q3U595		UPF0545 protein C22orf39 homolog	NA	UPF0545 protein C22orf39 homolog	NA	NA	NA	NA	0	0	0	0	0	0	0	0	0	0	0	0	0	0	0	0	0	0	0	0
Q3U6K5	Q3U6K5;Q3U6K5-2	Q3U6K5;Q3U6K5-2	Spata6	Spermatogenesis-associated protein 6;Isoform 2 of Spermatogenesis-associated protein 6;Isoform 3 of Spermatogenesis-associated protein 6	spermatogenesis associated 6	Spermatogenesis-associated protein 6	NA	NA	NA	NA	0	0	0	0	0	0	0	0	0	0	0	0	0	0	0	0	0	0	0	0
Q3U821	Q3U821	Q3U821	Wdr75	WD repeat-containing protein 75	WD repeat domain 75		NA	NA	NA	NA	0	0	0	0	0	40022000	0	0	0	0	0	0	0	0	0	0	0	0	0	0
Q3U827	Q3U827-4;Q3U827-3;Q3U827-2;Q3U827	Q3U827-4;Q3U827-3;Q3U827-2;Q3U827	Rnf180	E3 ubiquitin-protein ligase RNF180;Isoform 2 of E3 ubiquitin-protein ligase RNF180;Isoform 3 of E3 ubiquitin-protein ligase RNF180;Isoform 4 of E3 ubiquitin-protein ligase RNF180	ring finger protein 180	E3 ubiquitin-protein ligase RNF180	NA	NA	NA	NA	0	0	0	0	0	0	0	0	0	0	0	0	0	0	0	0	0	0	0	0
Q3U829	Q3U829	Q3U829	Ap5z1	AP-5 complex subunit zeta-1	adaptor-related protein complex 5, zeta 1 subunit	AP-5 complex subunit zeta-1	NA	NA	NA	NA	0	0	0	0	0	0	0	0	0	0	0	0	0	0	0	0	0	0	0	0
Q3U9F6	Q3U9F6	Q3U9F6	Rnf166	RING finger protein 166	ring finger protein 166	RING finger protein 166	NA	NA	NA	NA	0	0	0	0	0	0	0	0	0	0	0	0	0	0	0	0	0	0	0	0
Q3U9N9	Q3U9N9;Q3U9N9-2	Q3U9N9;Q3U9N9-2	Slc16a10	Monocarboxylate transporter 10;Isoform 2 of Monocarboxylate transporter 10	solute carrier family 16 (monocarboxylic acid transporters), member 10	Monocarboxylate transporter 10	NA	NA	NA	NA	0	0	0	0	0	0	0	0	0	0	0	0	0	0	0	0	0	0	0	0
Q3UB74	Q3UB74	Q3UB74	Tbrg1	Transforming growth factor beta regulator 1	transforming growth factor beta regulated gene 1	Transforming growth factor beta regulator 1	NA	NA	NA	NA	0	0	0	0	0	0	0	0	0	0	0	0	0	0	0	0	0	0	0	0
Q3UBZ5	Q3UBZ5;Q3UBZ5-2	Q3UBZ5	Mif4gd	MIF4G domain-containing protein;Isoform 2 of MIF4G domain-containing protein	MIF4G domain containing	MIF4G domain-containing protein	NA	NA	NA	NA	0	0	0	0	0	0	0	0	0	0	0	0	0	0	0	0	0	0	0	0
Q3UC65	Q3UC65;Q3UC65-3;Q3UC65-2	Q3UC65;Q3UC65-3;Q3UC65-2	Rsrp1	Arginine/serine-rich protein 1;Isoform 2 of Arginine/serine-rich protein 1;Isoform 3 of Arginine/serine-rich protein 1	arginine/serine rich protein 1	Arginine/serine-rich protein 1	NA	NA	NA	NA	0	0	0	0	0	0	0	0	0	0	0	0	0	0	0	0	0	0	0	0
Q3UCQ1	Q3UCQ1;Q3UCQ1-2	Q3UCQ1;Q3UCQ1-2	Foxk2	Forkhead box protein K2;Isoform 2 of Forkhead box protein K2	forkhead box K2	Forkhead box protein K2	NA	NA	NA	NA	0	0	0	0	0	0	0	0	0	0	0	0	0	0	0	0	0	0	0	0
Q3UD01	Q3UD01	Q3UD01	Atxn7l3b	Ataxin-7-like protein 3B	ataxin 7-like 3B	Putative ataxin-7-like protein 3B	NA	NA	NA	NA	0	0	0	0	0	0	0	0	0	0	0	0	0	0	0	0	0	0	0	0
Q3UE17	Q3UE17;Q3UE17-2	Q3UE17;Q3UE17-2	Mex3d	RNA-binding protein MEX3D;Isoform 2 of RNA-binding protein MEX3D	mex3 RNA binding family member D	RNA-binding protein MEX3D	NA	NA	NA	NA	0	0	0	0	0	0	0	0	0	0	0	0	0	0	0	0	0	0	0	0
Q3UFB2	Q3UFB2	Q3UFB2	Znhit6	Box C/D snoRNA protein 1;Isoform 2 of Box C/D snoRNA protein 1	zinc finger, HIT type 6	Box C/D snoRNA protein 1	NA	NA	NA	NA	0	0	41919000	0	0	0	26334000	0	0	0	39795000	17406000	34026000	0	90767000	97364000	1389600000	1677100	25716000	94065500
Q3UFY0	Q3UFY0	Q3UFY0	Rrp36	Ribosomal RNA processing protein 36 homolog	ribosomal RNA processing 36	Ribosomal RNA processing protein 36 homolog	NA	NA	NA	NA	0	0	0	0	0	0	0	0	0	0	0	0	0	0	0	0	0	0	0	0
Q3UFY7	Q3UFY7;Q3UFY7-4;Q3UFY7-2;Q3UFY7-3	Q3UFY7;Q3UFY7-4;Q3UFY7-2	Nt5c3b	7-methylguanosine phosphate-specific 5'-nucleotidase;Isoform 2 of 7-methylguanosine phosphate-specific 5'-nucleotidase;Isoform 3 of 7-methylguanosine phosphate-specific 5'-nucleotidase;Isoform 4 of 7-methylguanosine phosphate-specific 5'-nucleotidase	5'-nucleotidase, cytosolic IIIB	7-methylguanosine phosphate-specific 5-nucleotidase	NA	NA	NA	NA	0	0	0	0	0	0	0	0	0	0	0	0	0	0	0	0	0	0	0	0
Q3UGS4	Q3UGS4	Q3UGS4	Mcrip1	Mapk-regulated corepressor-interacting protein 1	MAPK regulated corepressor interacting protein 1	Protein FAM195B	NA	NA	NA	NA	0	0	0	0	0	0	0	0	0	0	0	0	0	0	0	0	0	0	0	0
Q3UH53	Q3UH53;Q3UH53-2	Q3UH53;Q3UH53-2	Sdk1	Protein sidekick-1;Isoform 2 of Protein sidekick-1	sidekick cell adhesion molecule 1	Protein sidekick-1	NA	NA	NA	NA	0	0	0	0	0	0	0	0	0	0	0	0	0	0	0	0	0	0	0	0
Q3UH68	Q3UH68;Q3UH68-3	Q3UH68;Q3UH68-3	Limch1	LIM and calponin homology domains-containing protein 1;Isoform 2 of LIM and calponin homology domains-containing protein 1;Isoform 3 of LIM and calponin homology domains-containing protein 1	LIM and calponin homology domains 1	LIM and calponin homology domains-containing protein 1	NA	NA	NA	NA	0	0	0	0	0	0	0	0	0	0	0	0	0	0	0	0	0	0	0	0
Q3UHC7	Q3UHC7;Q3UHC7-4;Q3UHC7-2;Q3UHC7-3	Q3UHC7;Q3UHC7-4;Q3UHC7-2;Q3UHC7-3	Dab2ip	Disabled homolog 2-interacting protein;Isoform 2 of Disabled homolog 2-interacting protein;Isoform 3 of Disabled homolog 2-interacting protein;Isoform 4 of Disabled homolog 2-interacting protein	disabled 2 interacting protein	Disabled homolog 2-interacting protein	NA	NA	NA	NA	0	0	0	0	0	0	0	0	0	0	0	0	0	0	0	0	0	0	0	0
Q3UHD2	Q3UHD2	Q3UHD2	Gfod1	Glucose-fructose oxidoreductase domain-containing protein 1	glucose-fructose oxidoreductase domain containing 1	Glucose-fructose oxidoreductase domain-containing protein 1	NA	NA	NA	NA	0	0	0	0	0	0	0	0	0	0	0	0	0	0	0	0	0	0	0	0
Q3UHF3	Q3UHF3-2;Q3UHF3	Q3UHF3-2;Q3UHF3	Mier3	Mesoderm induction early response protein 3;Isoform 2 of Mesoderm induction early response protein 3	MIER family member 3	Mesoderm induction early response protein 3	NA	NA	NA	NA	0	0	0	0	0	0	0	0	0	0	0	0	0	0	0	0	0	0	0	0
Q3UHH2	Q3UHH2-2	Q3UHH2-2	Slc22a23	Solute carrier family 22 member 23;Isoform 2 of Solute carrier family 22 member 23	solute carrier family 22, member 23	Solute carrier family 22 member 23	NA	NA	NA	NA	0	0	0	0	0	0	0	0	0	0	0	0	0	0	0	0	0	0	0	0
Q3UHK1	Q3UHK1	Q3UHK1	Slc2a13	Proton myo-inositol cotransporter	solute carrier family 2 (facilitated glucose transporter), member 13	Proton myo-inositol cotransporter	NA	NA	NA	NA	0	0	0	0	0	0	0	0	0	0	0	0	0	0	0	0	0	0	0	0
Q3UHK3	Q3UHK3	Q3UHK3	Greb1	Protein GREB1	gene regulated by estrogen in breast cancer protein	Protein GREB1	NA	NA	NA	NA	0	0	0	0	0	0	0	0	0	0	0	0	0	0	0	0	0	0	0	0
Q3UHK6	Q3UHK6;Q3UHK6-4	Q3UHK6;Q3UHK6-4	Tenm4	Teneurin-4;Isoform 2 of Teneurin-4;Isoform 3 of Teneurin-4;Isoform 4 of Teneurin-4	teneurin transmembrane protein 4	Teneurin-4	NA	NA	NA	NA	0	0	0	0	0	0	0	0	0	0	0	0	0	0	0	0	0	0	0	0
Q3UHK8	Q3UHK8	Q3UHK8	Tnrc6a	Trinucleotide repeat-containing gene 6A protein	trinucleotide repeat containing 6a	Trinucleotide repeat-containing gene 6A protein	NA	NA	NA	NA	0	0	0	0	0	0	0	0	0	0	0	0	0	0	0	0	0	0	0	0
Q3UHL1	Q3UHL1	Q3UHL1	Camkv	CaM kinase-like vesicle-associated protein	CaM kinase-like vesicle-associated	CaM kinase-like vesicle-associated protein	NA	NA	NA	NA	0	0	0	0	0	0	0	0	0	0	0	0	0	0	0	0	0	0	0	0
Q3UHN9	Q3UHN9;Q3UHN9-2	Q3UHN9	Ndst1	Bifunctional heparan sulfate N-deacetylase/N-sulfotransferase 1;Isoform 2 of Bifunctional heparan sulfate N-deacetylase/N-sulfotransferase 1;Isoform 3 of Bifunctional heparan sulfate N-deacetylase/N-sulfotransferase 1	N-deacetylase/N-sulfotransferase (heparan glucosaminyl) 1	Bifunctional heparan sulfate N-deacetylase/N-sulfotransferase 1;Heparan sulfate N-deacetylase 1;Heparan sulfate N-sulfotransferase 1	NA	NA	NA	NA	0	0	0	0	0	0	0	0	0	0	0	0	0	0	0	0	0	0	0	0
Q3UHX9	Q3UHX9-2;Q3UHX9	Q3UHX9-2;Q3UHX9	Spout1	Putative methyltransferase C9orf114 homolog;Isoform 2 of Putative methyltransferase C9orf114 homolog	SPOUT domain containing methyltransferase 1	Putative methyltransferase C9orf114 homolog	NA	NA	NA	NA	0	0	0	0	0	0	0	0	0	0	0	0	0	0	0	0	0	0	0	0
Q3UIA2	Q3UIA2-3	Q3UIA2-3	Arhgap17	Rho GTPase-activating protein 17;Isoform 2 of Rho GTPase-activating protein 17;Isoform 3 of Rho GTPase-activating protein 17;Isoform 4 of Rho GTPase-activating protein 17	Rho GTPase activating protein 17	Rho GTPase-activating protein 17	NA	NA	NA	NA	0	0	0	0	0	0	0	0	0	0	0	0	0	0	0	0	0	0	0	0
Q3UIK4	Q3UIK4-2;Q3UIK4	Q3UIK4-2;Q3UIK4	Mettl14	N6-adenosine-methyltransferase non-catalytic subunit;Isoform 2 of N6-adenosine-methyltransferase non-catalytic subunit	methyltransferase like 14	N6-adenosine-methyltransferase subunit METTL14	NA	NA	NA	NA	0	0	0	0	0	0	0	0	0	0	0	0	0	0	0	0	0	0	0	0
Q3UJB9	Q3UJB9	Q3UJB9	Edc4	Enhancer of mRNA-decapping protein 4;Isoform 2 of Enhancer of mRNA-decapping protein 4	enhancer of mRNA decapping 4	Enhancer of mRNA-decapping protein 4	NA	NA	NA	NA	0	0	0	26670000	0	0	0	12660000	0	0	8850900000	6590100000	7537100000	9708100000	9198400000	8960000000	9315400000	9032600000	8190000000	9115500000
Q3UJB9	Q3UJB9-2	Q3UJB9-2	Edc4	Enhancer of mRNA-decapping protein 4;Isoform 2 of Enhancer of mRNA-decapping protein 4	enhancer of mRNA decapping 4	Enhancer of mRNA-decapping protein 4	NA	NA	NA	NA	0	0	0	0	0	0	0	0	0	0	0	0	0	0	0	0	0	0	0	0
Q3UJD6	Q3UJD6	Q3UJD6	Usp19	Ubiquitin carboxyl-terminal hydrolase 19;Isoform 2 of Ubiquitin carboxyl-terminal hydrolase 19	ubiquitin specific peptidase 19	Ubiquitin carboxyl-terminal hydrolase 19	NA	NA	NA	NA	0	0	0	0	0	0	0	0	0	0	0	0	0	0	0	0	0	0	0	0
Q3UJP5	Q3UJP5	Q3UJP5		Protein C8orf37 homolog	NA	Protein C8orf37 homolog	NA	NA	NA	NA	0	0	0	0	0	0	0	0	0	0	0	0	0	0	0	0	0	0	0	0
Q3UKU1	Q3UKU1	Q3UKU1	Ell2	RNA polymerase II elongation factor ELL2	elongation factor for RNA polymerase II 2	RNA polymerase II elongation factor ELL2	NA	NA	NA	NA	0	0	0	0	0	0	0	0	0	0	0	0	0	0	0	0	0	0	0	0
Q3UKU4	Q3UKU4	Q3UKU4	Fam83f	Protein FAM83F	family with sequence similarity 83, member F	Protein FAM83F	NA	NA	NA	NA	0	0	0	0	0	0	0	0	0	0	0	0	0	0	0	0	0	0	0	0
Q3ULB5	Q3ULB5	Q3ULB5	Pak6	Serine/threonine-protein kinase PAK 6	p21 (RAC1) activated kinase 6	Serine/threonine-protein kinase PAK 6	NA	NA	NA	NA	0	0	0	0	0	0	0	0	0	0	0	0	0	0	0	0	0	0	0	0
Q3ULM0	Q3ULM0;Q3ULM0-2	Q3ULM0	Ccdc106	Coiled-coil domain-containing protein 106;Isoform 2 of Coiled-coil domain-containing protein 106	coiled-coil domain containing 106	Coiled-coil domain-containing protein 106	NA	NA	NA	NA	0	0	0	0	0	0	0	0	0	0	0	0	0	0	0	0	0	0	0	0
Q3ULW8	Q3ULW8-2;Q3ULW8	Q3ULW8-2;Q3ULW8	Parp3	Protein mono-ADP-ribosyltransferase PARP3;Isoform 2 of Protein mono-ADP-ribosyltransferase PARP3	poly (ADP-ribose) polymerase family, member 3		NA	NA	NA	NA	0	0	0	0	0	0	0	0	0	0	0	0	0	0	0	0	0	0	0	0
Q3ULZ2	Q3ULZ2	Q3ULZ2	Fhdc1	FH2 domain-containing protein 1	FH2 domain containing 1	FH2 domain-containing protein 1	NA	NA	NA	NA	0	27458000	0	0	0	0	0	0	0	0	0	0	0	0	0	0	0	0	0	0
Q3UMB5	Q3UMB5;Q3UMB5-2	Q3UMB5;Q3UMB5-2	Smcr8	Guanine nucleotide exchange protein SMCR8;Isoform 2 of Guanine nucleotide exchange protein SMCR8	Smith-Magenis syndrome chromosome region, candidate 8 homolog (human)	Smith-Magenis syndrome chromosomal region candidate gene 8 protein homolog	NA	NA	NA	NA	0	0	0	0	0	0	0	0	0	0	0	0	0	0	0	0	0	0	0	0
Q3UMF0	Q3UMF0-4;Q3UMF0-2	Q3UMF0-4;Q3UMF0-2	Cobll1	Cordon-bleu protein-like 1;Isoform 2 of Cordon-bleu protein-like 1;Isoform 3 of Cordon-bleu protein-like 1;Isoform 4 of Cordon-bleu protein-like 1	Cobl-like 1	Cordon-bleu protein-like 1	NA	NA	NA	NA	0	0	0	0	0	0	0	0	0	0	0	0	0	0	0	0	0	0	0	0
Q3UMG5	Q3UMG5-2	Q3UMG5-2	Lrch2	Leucine-rich repeat and calponin homology domain-containing protein 2;Isoform 2 of Leucine-rich repeat and calponin homology domain-containing protein 2;Isoform 3 of Leucine-rich repeat and calponin homology domain-containing protein 2	leucine-rich repeats and calponin homology (CH) domain containing 2	Leucine-rich repeat and calponin homology domain-containing protein 2	NA	NA	NA	NA	0	0	0	0	0	0	0	0	0	0	0	0	0	0	0	0	0	0	0	0
Q3UMM4	Q3UMM4	Q3UMM4	Cdk10	Cyclin-dependent kinase 10	cyclin-dependent kinase 10	Cyclin-dependent kinase 10	NA	NA	NA	NA	0	0	0	0	0	0	0	0	0	0	0	0	0	0	0	0	0	0	0	0
Q3UMQ8	Q3UMQ8	Q3UMQ8	Naf1	H/ACA ribonucleoprotein complex non-core subunit NAF1	nuclear assembly factor 1 ribonucleoprotein	H/ACA ribonucleoprotein complex non-core subunit NAF1	NA	NA	NA	NA	0	0	0	0	0	0	0	0	0	0	0	0	0	0	0	0	0	0	0	0
Q3UMU9	Q3UMU9-4;Q3UMU9-2	Q3UMU9-4;Q3UMU9-2	Hdgfl2	Hepatoma-derived growth factor-related protein 2;Isoform 2 of Hepatoma-derived growth factor-related protein 2;Isoform 3 of Hepatoma-derived growth factor-related protein 2;Isoform 4 of Hepatoma-derived growth factor-related protein 2	HDGF like 2	Hepatoma-derived growth factor-related protein 2	NA	NA	NA	NA	0	0	0	0	0	0	0	0	0	0	0	0	0	0	0	0	0	0	0	0
Q3UMW7	Q3UMW7;Q3UMW7-2;Q3UMW7-3	Q3UMW7;Q3UMW7-2;Q3UMW7-3	Mapkapk3	MAP kinase-activated protein kinase 3;Isoform 2 of MAP kinase-activated protein kinase 3;Isoform 3 of MAP kinase-activated protein kinase 3	mitogen-activated protein kinase-activated protein kinase 3	MAP kinase-activated protein kinase 3	NA	NA	NA	NA	0	0	0	0	0	0	0	0	0	0	0	0	0	0	0	0	0	0	0	0
Q3UMZ3	Q3UMZ3;Q3UMZ3-2	Q3UMZ3;Q3UMZ3-2	Plpp5	Phospholipid phosphatase 5;Isoform 2 of Phospholipid phosphatase 5	phospholipid phosphatase 5	Phosphatidate phosphatase PPAPDC1B	NA	NA	NA	NA	0	0	0	0	0	0	0	0	0	0	0	0	0	0	0	0	0	0	0	0
Q3UN90	Q3UN90	Q3UN90	Lyrm9	LYR motif-containing protein 9	LYR motif containing 9	LYR motif-containing protein 9	NA	NA	NA	NA	0	0	0	0	0	0	0	0	0	0	0	0	0	0	0	0	0	0	0	0
Q3UNN8	Q3UNN8;Q3UNN8-3;Q3UNN8-2	Q3UNN8;Q3UNN8-3;Q3UNN8-2	Pld5	Inactive phospholipase D5;Isoform 2 of Inactive phospholipase D5;Isoform 3 of Inactive phospholipase D5	phospholipase D family, member 5	Inactive phospholipase D5	NA	NA	NA	NA	0	0	0	0	0	0	0	0	0	0	0	0	0	0	0	0	0	0	0	0
Q3UNX5	Q3UNX5;Q3UNX5-2	Q3UNX5;Q3UNX5-2	Acsm3	Acyl-coenzyme A synthetase ACSM3, mitochondrial;Isoform 2 of Acyl-coenzyme A synthetase ACSM3, mitochondrial	acyl-CoA synthetase medium-chain family member 3	Acyl-coenzyme A synthetase ACSM3, mitochondrial	NA	NA	NA	NA	0	0	0	0	0	0	0	0	0	0	0	0	0	0	0	0	0	0	0	0
Q3UNZ8	Q3UNZ8;Q3UNZ8-2	Q3UNZ8;Q3UNZ8-2	Cryzl2	Quinone oxidoreductase-like protein 2;Isoform 2 of Quinone oxidoreductase-like protein 2	crystallin zeta like 2	Quinone oxidoreductase-like protein 2	NA	NA	NA	NA	0	0	0	0	0	0	0	0	0	0	0	0	0	0	0	0	0	0	0	0
Q3UP23	Q3UP23	Q3UP23	Tmem26	Transmembrane protein 26	transmembrane protein 26	Transmembrane protein 26	NA	NA	NA	NA	0	0	0	0	0	0	0	0	0	0	0	0	0	0	0	0	0	0	0	0
Q3UP38	Q3UP38;Q3UP38-1	Q3UP38	Cracr2a	EF-hand calcium-binding domain-containing protein 4B	calcium release activated channel regulator 2A	EF-hand calcium-binding domain-containing protein 4B	NA	NA	NA	NA	0	0	0	0	0	0	0	0	0	0	0	0	0	0	0	0	0	0	0	0
Q3UP87	Q3UP87	Q3UP87	Elane	Neutrophil elastase	elastase, neutrophil expressed	Neutrophil elastase	NA	NA	NA	NA	0	0	0	0	0	0	0	0	0	0	0	0	0	0	0	0	0	0	0	0
Q3UPC7	Q3UPC7;Q3UPC7-2	Q3UPC7		Uncharacterized protein KIAA0825 homolog;Isoform 2 of Uncharacterized protein KIAA0825 homolog	NA	Uncharacterized protein KIAA0825 homolog	NA	NA	NA	NA	0	0	0	0	0	0	0	0	0	0	0	0	0	0	0	0	0	0	0	0
Q3UPE3	Q3UPE3-2;Q3UPE3	Q3UPE3-2;Q3UPE3	Rmi2	RecQ-mediated genome instability protein 2;Isoform 2 of RecQ-mediated genome instability protein 2	RecQ mediated genome instability 2	RecQ-mediated genome instability protein 2	NA	NA	NA	NA	0	0	0	0	0	0	0	0	0	0	0	0	0	0	0	0	0	0	0	0
Q3UPI1	Q3UPI1	Q3UPI1	GaskbB	Golgi-associated kinase 1B	NA	Protein FAM198B	NA	NA	NA	NA	0	0	0	0	0	0	0	0	0	0	0	0	0	0	0	0	0	0	0	0
Q3UPL5	Q3UPL5	Q3UPL5	Ag2	Uncharacterized protein C11orf96 homolog	NA	Uncharacterized protein C11orf96 homolog	NA	NA	NA	NA	0	0	0	0	0	0	0	0	0	0	0	0	0	0	0	0	0	0	0	0
Q3UPP8	Q3UPP8-3	Q3UPP8-3	Cep63	Centrosomal protein of 63 kDa;Isoform 2 of Centrosomal protein of 63 kDa;Isoform 3 of Centrosomal protein of 63 kDa	centrosomal protein 63	Centrosomal protein of 63 kDa	NA	NA	NA	NA	0	0	0	0	0	0	0	0	0	0	0	0	0	0	0	0	0	0	0	0
Q3UPR9	Q3UPR9	Q3UPR9	Sbspon	Somatomedin-B and thrombospondin type-1 domain-containing protein	somatomedin B and thrombospondin, type 1 domain containing	Somatomedin-B and thrombospondin type-1 domain-containing protein	NA	NA	NA	NA	0	0	0	0	0	0	0	0	0	0	0	0	0	0	0	0	0	0	0	0
Q3UQU0	Q3UQU0	Q3UQU0	Brd9	Bromodomain-containing protein 9	bromodomain containing 9	Bromodomain-containing protein 9	NA	NA	NA	NA	0	0	0	0	0	0	0	0	0	0	0	0	0	0	0	0	0	0	0	0
Q3UQV5	Q3UQV5-2	Q3UQV5-2	Kbtbd8	Kelch repeat and BTB domain-containing protein 8;Isoform 2 of Kelch repeat and BTB domain-containing protein 8	kelch repeat and BTB (POZ) domain containing 8	Kelch repeat and BTB domain-containing protein 8	NA	NA	NA	NA	0	0	0	0	0	0	0	0	0	0	0	0	0	0	0	0	0	0	0	0
Q3UR85	Q3UR85-3;Q3UR85;Q3UR85-2;Q3UR85-5	Q3UR85-3;Q3UR85;Q3UR85-2;Q3UR85-5	Myrf	Myelin regulatory factor;Isoform 2 of Myelin regulatory factor;Isoform 3 of Myelin regulatory factor;Isoform 4 of Myelin regulatory factor	myelin regulatory factor	Myelin regulatory factor;Myelin regulatory factor, N-terminal;Myelin regulatory factor, C-terminal	NA	NA	NA	NA	0	0	0	0	0	0	0	0	0	0	0	0	0	0	0	0	0	0	0	0
Q3UR97	Q3UR97	Q3UR97	Snx21	Sorting nexin-21	sorting nexin family member 21		NA	NA	NA	NA	0	0	0	0	0	0	0	0	0	0	0	0	0	0	0	0	0	0	0	0
Q3URD3	Q3URD3-4;Q3URD3-3	Q3URD3-4;Q3URD3-3	Slmap	Sarcolemmal membrane-associated protein;Isoform 2 of Sarcolemmal membrane-associated protein;Isoform 3 of Sarcolemmal membrane-associated protein;Isoform 4 of Sarcolemmal membrane-associated protein;Isoform 5 of Sarcolemmal membrane-associated protein	sarcolemma associated protein	Sarcolemmal membrane-associated protein	NA	NA	NA	NA	0	0	0	0	0	0	0	0	0	0	0	0	0	0	0	0	0	0	0	0
Q3URQ7	Q3URQ7;Q3URQ7-2;Q3URQ7-3	Q3URQ7;Q3URQ7-2	Mthfsd	Methenyltetrahydrofolate synthase domain-containing protein;Isoform 2 of Methenyltetrahydrofolate synthase domain-containing protein;Isoform 3 of Methenyltetrahydrofolate synthase domain-containing protein	methenyltetrahydrofolate synthetase domain containing	Methenyltetrahydrofolate synthase domain-containing protein	NA	NA	NA	NA	0	0	0	0	0	0	0	0	0	0	0	0	0	0	0	0	0	0	0	0
Q3URS9	Q3URS9-2;Q3URS9	Q3URS9-2;Q3URS9	Ccdc51	Coiled-coil domain-containing protein 51;Isoform 2 of Coiled-coil domain-containing protein 51	coiled-coil domain containing 51	Coiled-coil domain-containing protein 51	NA	NA	NA	NA	0	0	0	0	0	0	101950000	0	0	0	0	0	0	0	47092000	61618000	64441000	0	0	54355000
Q3URU2	Q3URU2;Q3URU2-2	Q3URU2;Q3URU2-2	Peg3	Paternally-expressed gene 3 protein;Isoform 2 of Paternally-expressed gene 3 protein	paternally expressed 3	Paternally-expressed gene 3 protein	NA	NA	NA	NA	0	0	0	0	0	0	0	0	0	0	0	0	0	0	0	0	0	0	0	0
Q3URV1	Q3URV1-2;Q3URV1	Q3URV1-2;Q3URV1	Tbc1d32	Protein broad-minded;Isoform 2 of Protein broad-minded	TBC1 domain family, member 32	Protein broad-minded	NA	NA	NA	NA	0	0	0	0	0	0	0	0	0	0	0	0	0	0	0	0	0	0	0	0
Q3US17	Q3US17	Q3US17	Znf48	Zinc finger protein 48	NA	Zinc finger protein 48	NA	NA	NA	NA	0	0	0	0	0	0	0	0	0	0	0	0	0	0	0	0	0	0	0	0
Q3US41	Q3US41-2;Q3US41-3	Q3US41-2;Q3US41-3	Esrp1	Epithelial splicing regulatory protein 1;Isoform 2 of Epithelial splicing regulatory protein 1;Isoform 3 of Epithelial splicing regulatory protein 1;Isoform 4 of Epithelial splicing regulatory protein 1;Isoform 5 of Epithelial splicing regulatory protein 1	epithelial splicing regulatory protein 1	Epithelial splicing regulatory protein 1	NA	NA	NA	NA	0	0	0	0	0	0	0	0	0	0	0	0	0	0	0	0	0	0	0	0
Q3USL1	Q3USL1	Q3USL1	Klhdc9	Kelch domain-containing protein 9	kelch domain containing 9	Kelch domain-containing protein 9	NA	NA	NA	NA	0	0	0	0	0	0	0	0	0	0	0	0	0	0	0	0	0	0	0	0
Q3UTD9	Q3UTD9	Q3UTD9	Smim15	Small integral membrane protein 15	small integral membrane protein 15	Small integral membrane protein 15	NA	NA	NA	NA	0	0	0	0	0	0	0	0	0	0	0	0	0	0	0	0	0	0	0	0
Q3UTJ2	Q3UTJ2;Q3UTJ2-4;Q3UTJ2-7	Q3UTJ2;Q3UTJ2-4	Sorbs2	Sorbin and SH3 domain-containing protein 2;Isoform 2 of Sorbin and SH3 domain-containing protein 2;Isoform 3 of Sorbin and SH3 domain-containing protein 2;Isoform 4 of Sorbin and SH3 domain-containing protein 2;Isoform 5 of Sorbin and SH3 domain-containing protein 2;Isoform 6 of Sorbin and SH3 domain-containing protein 2;Isoform 7 of Sorbin and SH3 domain-containing protein 2	sorbin and SH3 domain containing 2	Sorbin and SH3 domain-containing protein 2	NA	NA	NA	NA	0	0	0	0	0	0	0	0	0	0	0	0	0	0	0	0	0	0	0	0
Q3UTJ2	Q3UTJ2-5	Q3UTJ2-5	Sorbs2	Sorbin and SH3 domain-containing protein 2;Isoform 2 of Sorbin and SH3 domain-containing protein 2;Isoform 3 of Sorbin and SH3 domain-containing protein 2;Isoform 4 of Sorbin and SH3 domain-containing protein 2;Isoform 5 of Sorbin and SH3 domain-containing protein 2;Isoform 6 of Sorbin and SH3 domain-containing protein 2;Isoform 7 of Sorbin and SH3 domain-containing protein 2	sorbin and SH3 domain containing 2	Sorbin and SH3 domain-containing protein 2	NA	NA	NA	NA	0	0	0	0	0	0	0	0	0	0	0	0	0	0	0	0	0	0	0	0
Q3UTQ7	Q3UTQ7	Q3UTQ7	Prdm10	PR domain zinc finger protein 10;Isoform 2 of PR domain zinc finger protein 10	PR domain containing 10	PR domain zinc finger protein 10	NA	NA	NA	NA	0	0	0	0	0	0	0	0	0	0	0	0	0	0	0	0	0	0	0	0
Q3UTQ8	Q3UTQ8	Q3UTQ8	Cdkl5	Cyclin-dependent kinase-like 5;Isoform 2 of Cyclin-dependent kinase-like 5	cyclin-dependent kinase-like 5	Cyclin-dependent kinase-like 5	NA	NA	NA	NA	0	0	0	0	0	0	0	0	0	0	0	0	0	0	0	0	0	0	0	0
Q3UU96	Q3UU96-2	Q3UU96-2	Cdc42bpa	Serine/threonine-protein kinase MRCK alpha;Isoform 2 of Serine/threonine-protein kinase MRCK alpha	CDC42 binding protein kinase alpha	Serine/threonine-protein kinase MRCK alpha	NA	NA	NA	NA	0	0	0	0	0	0	0	0	0	0	0	0	0	0	0	0	0	0	0	0
Q3UUG6	Q3UUG6-2;Q3UUG6	Q3UUG6-2;Q3UUG6	Tbc1d24	TBC1 domain family member 24;Isoform 2 of TBC1 domain family member 24	TBC1 domain family, member 24	TBC1 domain family member 24	NA	NA	NA	NA	0	0	0	0	0	0	0	0	0	0	0	0	0	0	0	0	0	0	0	0
Q3UV48	Q3UV48	Q3UV48	Lrrc30	Leucine-rich repeat-containing protein 30	leucine rich repeat containing 30	Leucine-rich repeat-containing protein 30	NA	NA	NA	NA	0	0	0	0	0	0	0	0	0	0	0	0	0	0	0	0	0	0	0	0
Q3UV55	Q3UV55	Q3UV55	Nr1d1	Nuclear receptor subfamily 1 group D member 1	nuclear receptor subfamily 1, group D, member 1	Nuclear receptor subfamily 1 group D member 1	NA	NA	NA	NA	0	0	0	0	0	0	0	0	0	0	0	0	0	0	0	0	0	0	0	0
Q3UW53	Q3UW53	Q3UW53	Fam129a	Protein Niban	NA	Protein Niban	NA	NA	NA	NA	0	0	0	0	0	0	0	0	0	0	0	0	0	0	0	0	0	0	0	0
Q3UWR2	Q3UWR2	Q3UWR2	Khdc1a	KH homology domain-containing protein 1A	KH domain containing 1A	KH homology domain-containing protein 1A	NA	NA	NA	NA	0	0	0	0	0	0	0	0	0	0	0	0	0	0	0	0	0	0	0	0
Q3UWW6	Q3UWW6	Q3UWW6	Gas2l3	GAS2-like protein 3	growth arrest-specific 2 like 3	GAS2-like protein 3	NA	NA	NA	NA	0	0	0	0	0	0	0	0	0	0	0	0	0	0	0	0	0	0	0	0
Q3UX43	Q3UX43;Q3UX43-2	Q3UX43	Ankrd13c	Ankyrin repeat domain-containing protein 13C;Isoform 2 of Ankyrin repeat domain-containing protein 13C	ankyrin repeat domain 13c	Ankyrin repeat domain-containing protein 13C	NA	NA	NA	NA	0	0	0	0	0	0	0	0	0	0	0	0	0	0	0	0	0	0	0	0
Q3UXL4	Q3UXL4	Q3UXL4	Kiz	Centrosomal protein kizuna	kizuna centrosomal protein	Centrosomal protein kizuna	NA	NA	NA	NA	0	0	0	0	0	0	0	0	0	0	0	0	0	0	0	0	0	0	0	0
Q3UXZ9	Q3UXZ9;O88909	Q3UXZ9	Kdm5a	Lysine-specific demethylase 5A	lysine (K)-specific demethylase 5A	Lysine-specific demethylase 5A	NA	NA	NA	NA	0	0	0	0	0	0	0	0	0	0	0	0	0	0	0	0	0	0	0	0
Q3UYG1	Q3UYG1	Q3UYG1	Ccdc160	Coiled-coil domain-containing protein 160	coiled-coil domain containing 160	Coiled-coil domain-containing protein 160	NA	NA	NA	NA	0	0	0	0	0	0	0	0	0	0	0	0	0	0	0	0	0	0	0	0
Q3UYG8	Q3UYG8	Q3UYG8	Macrod2	ADP-ribose glycohydrolase MACROD2	mono-ADP ribosylhydrolase 2	O-acetyl-ADP-ribose deacetylase MACROD2	NA	NA	NA	NA	0	0	0	0	0	0	0	0	0	0	0	0	0	0	0	0	0	0	0	0
Q3UYI5	Q3UYI5	Q3UYI5	Rgl3	Ral guanine nucleotide dissociation stimulator-like 3;Isoform 2 of Ral guanine nucleotide dissociation stimulator-like 3	ral guanine nucleotide dissociation stimulator-like 3	Ral guanine nucleotide dissociation stimulator-like 3	NA	NA	NA	NA	0	0	0	0	0	0	0	0	0	0	0	0	0	0	0	0	0	0	0	0
Q3UZ09	Q3UZ09	Q3UZ09	C1rl	Complement C1r subcomponent-like protein	complement component 1, r subcomponent-like	Complement C1r subcomponent-like protein	NA	NA	NA	NA	0	0	0	0	0	0	0	0	0	0	0	0	0	0	0	0	0	0	0	0
Q3UZA1	Q3UZA1;Q3UZA1-2	Q3UZA1;Q3UZA1-2	Rcsd1	CapZ-interacting protein;Isoform 2 of CapZ-interacting protein	RCSD domain containing 1	CapZ-interacting protein	NA	NA	NA	NA	0	0	0	0	0	0	0	0	0	0	0	0	0	0	0	0	0	0	0	0
Q3UZZ4	Q3UZZ4	Q3UZZ4	Olfm4	Olfactomedin-4	olfactomedin 4	Olfactomedin-4	NA	NA	NA	NA	0	0	0	0	0	0	0	0	0	0	0	0	0	0	0	0	0	0	0	0
Q3V009	Q3V009-2	Q3V009-2	Tmed1	Transmembrane emp24 domain-containing protein 1;Isoform 2 of Transmembrane emp24 domain-containing protein 1	transmembrane p24 trafficking protein 1	Transmembrane emp24 domain-containing protein 1	NA	NA	NA	NA	0	0	0	0	0	0	0	0	0	0	0	0	0	0	0	0	0	0	0	0
Q3V080	Q3V080	Q3V080	Znf583	Zinc finger protein 583	NA	Zinc finger protein 583	NA	NA	NA	NA	0	0	0	0	0	0	0	0	0	0	0	0	0	0	0	0	0	0	0	0
Q3V0C1	Q3V0C1-2;Q3V0C1;Q3V0C1-3	Q3V0C1-2;Q3V0C1;Q3V0C1-3	Zmat1	Zinc finger matrin-type protein 1;Isoform 2 of Zinc finger matrin-type protein 1;Isoform 3 of Zinc finger matrin-type protein 1	zinc finger, matrin type 1	Zinc finger matrin-type protein 1	NA	NA	NA	NA	0	0	0	0	0	0	0	0	0	0	0	0	0	0	0	0	0	0	0	0
Q3V0C5	Q3V0C5;Q3V0C5-2;Q3V0C5-4	Q3V0C5;Q3V0C5-2	Usp48	Ubiquitin carboxyl-terminal hydrolase 48;Isoform 2 of Ubiquitin carboxyl-terminal hydrolase 48;Isoform 3 of Ubiquitin carboxyl-terminal hydrolase 48;Isoform 4 of Ubiquitin carboxyl-terminal hydrolase 48;Isoform 5 of Ubiquitin carboxyl-terminal hydrolase 48	ubiquitin specific peptidase 48	Ubiquitin carboxyl-terminal hydrolase 48	NA	NA	NA	NA	0	0	0	0	0	0	0	0	0	0	0	0	0	0	0	0	0	0	0	0
Q3V0C5	Q3V0C5-5;Q3V0C5-3	Q3V0C5-5	Usp48	Ubiquitin carboxyl-terminal hydrolase 48;Isoform 2 of Ubiquitin carboxyl-terminal hydrolase 48;Isoform 3 of Ubiquitin carboxyl-terminal hydrolase 48;Isoform 4 of Ubiquitin carboxyl-terminal hydrolase 48;Isoform 5 of Ubiquitin carboxyl-terminal hydrolase 48	ubiquitin specific peptidase 48	Ubiquitin carboxyl-terminal hydrolase 48	NA	NA	NA	NA	42370000	0	0	0	0	0	0	4616500	0	0	964340000	768420000	791040000	872420000	1024900000	1440700000	1125900000	921690000	831730000	1075400000
Q3V1D3	Q3V1D3	Q3V1D3	Ampd1	AMP deaminase 1	adenosine monophosphate deaminase 1	AMP deaminase 1	NA	NA	NA	NA	0	0	0	0	0	13164000	0	0	0	0	0	0	0	0	0	1807500	0	0	0	0
Q3V1L6	Q3V1L6	Q3V1L6	Mtmr11	Myotubularin-related protein 11	myotubularin related protein 11	Myotubularin-related protein 11	NA	NA	NA	NA	0	0	0	0	0	0	0	0	0	0	0	0	0	0	0	0	0	0	0	0
Q3V1T4	Q3V1T4-3	Q3V1T4-3	P3h1	Prolyl 3-hydroxylase 1;Isoform 2 of Prolyl 3-hydroxylase 1;Isoform 3 of Prolyl 3-hydroxylase 1	prolyl 3-hydroxylase 1	Prolyl 3-hydroxylase 1	NA	NA	NA	NA	0	0	0	0	0	0	0	0	0	0	0	0	0	0	0	0	0	0	0	0
Q3V209	Q3V209-2;Q3V209	Q3V209-2;Q3V209	Tmub2	Transmembrane and ubiquitin-like domain-containing protein 2;Isoform 2 of Transmembrane and ubiquitin-like domain-containing protein 2	transmembrane and ubiquitin-like domain containing 2	Transmembrane and ubiquitin-like domain-containing protein 2	NA	NA	NA	NA	0	0	0	0	0	0	0	0	0	0	0	0	0	0	0	0	0	0	0	0
Q3V2C1	Q3V2C1	Q3V2C1	Krtap9-3	Keratin-associated protein 9-3	keratin associated protein 9-3	Keratin-associated protein 9-3	NA	NA	NA	NA	0	0	0	0	0	0	0	0	0	0	0	0	0	0	0	0	0	0	0	0
Q3V2Q8	Q3V2Q8;Q3V2Q8-2	Q3V2Q8	N4bp2l1	NEDD4-binding protein 2-like 1;Isoform 2 of NEDD4-binding protein 2-like 1	NEDD4 binding protein 2-like 1	NEDD4-binding protein 2-like 1	NA	NA	NA	NA	0	0	0	0	0	0	0	0	0	0	0	0	0	0	0	0	0	0	0	0
Q3V3E1	Q3V3E1	Q3V3E1	Ubash3a	Ubiquitin-associated and SH3 domain-containing protein A	ubiquitin associated and SH3 domain containing, A	Ubiquitin-associated and SH3 domain-containing protein A	NA	NA	NA	NA	0	0	0	0	0	0	0	0	0	0	0	0	0	0	0	0	0	0	0	0
Q3V3I2	Q3V3I2	Q3V3I2	Gnat3	Guanine nucleotide-binding protein G(t) subunit alpha-3	G protein subunit alpha transducin 3	Guanine nucleotide-binding protein G(t) subunit alpha-3	NA	NA	NA	NA	0	0	0	0	0	0	0	0	0	0	0	0	0	0	0	0	0	0	0	0
Q3V3N7	Q3V3N7	Q3V3N7	Bbs1	Bardet-Biedl syndrome 1 protein homolog	Bardet-Biedl syndrome 1 (human)		NA	NA	NA	NA	0	0	0	0	0	0	0	0	0	0	0	0	0	0	0	0	0	0	0	0
Q3V3V9	Q3V3V9-2	Q3V3V9-2	Carmil2	Capping protein, Arp2/3 and myosin-I linker protein 2;Isoform 2 of Capping protein, Arp2/3 and myosin-I linker protein 2	capping protein regulator and myosin 1 linker 2	Leucine-rich repeat-containing protein 16C	NA	NA	NA	NA	0	0	0	0	0	0	0	0	0	0	0	0	0	0	0	0	0	0	0	0
Q3V4B5	Q3V4B5	Q3V4B5	Commd6	COMM domain-containing protein 6	COMM domain containing 6	COMM domain-containing protein 6	NA	NA	NA	NA	0	0	0	0	0	0	0	0	0	0	0	0	0	0	0	0	0	0	0	0
Q499E6	Q499E6;Q499E6-3;Q499E6-2	Q499E6;Q499E6-3;Q499E6-2	C1orf109	Uncharacterized protein C1orf109 homolog;Isoform 2 of Uncharacterized protein C1orf109 homolog;Isoform 3 of Uncharacterized protein C1orf109 homolog	NA	Uncharacterized protein C1orf109 homolog	NA	NA	NA	NA	0	0	0	0	0	0	0	0	0	0	0	0	0	0	0	0	0	0	0	0
Q4ACU6	Q4ACU6;Q4ACU6-3;Q4ACU6-7;Q4ACU6-11;Q4ACU6-8;Q4ACU6-10;Q4ACU6-9;Q4ACU6-12;Q4ACU6-2;Q4ACU6-6	Q4ACU6;Q4ACU6-3;Q4ACU6-7;Q4ACU6-11;Q4ACU6-8;Q4ACU6-10;Q4ACU6-9	Shank3	SH3 and multiple ankyrin repeat domains protein 3;Isoform 2 of SH3 and multiple ankyrin repeat domains protein 3;Isoform 4 of SH3 and multiple ankyrin repeat domains protein 3;Isoform 5 of SH3 and multiple ankyrin repeat domains protein 3;Isoform 6 of SH3 and multiple ankyrin repeat domains protein 3;Isoform 7 of SH3 and multiple ankyrin repeat domains protein 3;Isoform 8 of SH3 and multiple anky…	SH3 and multiple ankyrin repeat domains 3	SH3 and multiple ankyrin repeat domains protein 3	NA	NA	NA	NA	0	0	0	0	0	0	0	0	0	0	0	0	0	0	0	0	0	0	0	0
Q4FZF3	Q4FZF3	Q4FZF3	Ddx49	Probable ATP-dependent RNA helicase DDX49	DEAD box helicase 49	Probable ATP-dependent RNA helicase DDX49	NA	NA	NA	NA	0	0	0	0	0	0	0	0	0	0	0	0	0	0	0	0	0	0	0	0
Q4FZG9	Q4FZG9	Q4FZG9	Ndufa4l2	NADH dehydrogenase [ubiquinone] 1 alpha subcomplex subunit 4-like 2	Ndufa4, mitochondrial complex associated like 2	NADH dehydrogenase [ubiquinone] 1 alpha subcomplex subunit 4-like 2	NA	NA	NA	NA	0	0	0	0	0	0	0	0	0	0	0	0	0	0	0	0	0	0	0	0
Q4KML4	Q4KML4	Q4KML4	Abracl	Costars family protein ABRACL	ABRA C-terminal like	Costars family protein ABRACL	NA	NA	NA	NA	0	0	0	0	0	0	0	0	0	0	0	0	0	0	0	0	0	0	0	0
Q4KMM3	Q4KMM3;Q4KMM3-2	Q4KMM3;Q4KMM3-2	Oxr1	Oxidation resistance protein 1;Isoform 2 of Oxidation resistance protein 1;Isoform 3 of Oxidation resistance protein 1;Isoform 4 of Oxidation resistance protein 1	oxidation resistance 1	Oxidation resistance protein 1	NA	NA	NA	NA	0	0	0	0	0	0	0	0	0	0	0	0	0	0	0	0	0	0	0	0
Q4LDD4	Q4LDD4-2;Q4LDD4;Q4LDD4-3	Q4LDD4-2;Q4LDD4;Q4LDD4-3	Arap1	Arf-GAP with Rho-GAP domain, ANK repeat and PH domain-containing protein 1;Isoform 2 of Arf-GAP with Rho-GAP domain, ANK repeat and PH domain-containing protein 1;Isoform 3 of Arf-GAP with Rho-GAP domain, ANK repeat and PH domain-containing protein 1	ArfGAP with RhoGAP domain, ankyrin repeat and PH domain 1	Arf-GAP with Rho-GAP domain, ANK repeat and PH domain-containing protein 1	NA	NA	NA	NA	0	0	0	0	0	0	0	0	0	0	0	0	0	0	0	0	0	0	0	0
Q4LFA9	Q4LFA9	Q4LFA9	Sema3g	Semaphorin-3G	sema domain, immunoglobulin domain (Ig), short basic domain, secreted, (semaphorin) 3G	Semaphorin-3G	NA	NA	NA	NA	0	0	0	0	0	0	0	0	0	0	0	0	0	0	0	0	0	0	0	0
Q4PZA2	Q4PZA2-2	Q4PZA2-2	Ece1	Endothelin-converting enzyme 1;Isoform A of Endothelin-converting enzyme 1;Isoform C of Endothelin-converting enzyme 1;Isoform D of Endothelin-converting enzyme 1	endothelin converting enzyme 1	Endothelin-converting enzyme 1	NA	NA	NA	NA	0	0	0	0	0	0	0	0	0	0	0	0	0	0	0	0	0	0	0	0
Q4QQM5	Q4QQM5;Q4QQM5-2;Q4QQM5-3	Q4QQM5;Q4QQM5-2;Q4QQM5-3	Miga1	Mitoguardin 1;Isoform 2 of Mitoguardin 1;Isoform 3 of Mitoguardin 1	mitoguardin 1	Protein FAM73A	NA	NA	NA	NA	0	0	0	0	0	0	0	0	0	0	0	0	0	0	0	0	0	0	0	0
Q4VA44	Q4VA44	Q4VA44	Znf664	Zinc finger protein 664	NA	Zinc finger protein 664	NA	NA	NA	NA	0	0	0	0	0	0	0	0	0	0	0	0	0	0	0	0	0	0	0	0
Q4VA45	Q4VA45	Q4VA45		Uncharacterized protein C11orf95 homolog	NA	Uncharacterized protein C11orf95 homolog	NA	NA	NA	NA	0	0	0	0	0	0	0	0	0	0	0	0	0	0	0	0	0	0	0	0
Q4VA53	Q4VA53-3;Q4VA53-2	Q4VA53-3;Q4VA53-2	Pds5b	Sister chromatid cohesion protein PDS5 homolog B;Isoform 2 of Sister chromatid cohesion protein PDS5 homolog B;Isoform 3 of Sister chromatid cohesion protein PDS5 homolog B	PDS5 cohesin associated factor B	Sister chromatid cohesion protein PDS5 homolog B	NA	NA	NA	NA	0	0	0	0	0	0	0	0	0	0	0	0	0	0	0	0	0	0	0	0
Q4VA55	Q4VA55	Q4VA55	Pwwp3b	PWWP domain-containing DNA repair factor 3B	PWWP domain containing 3B	PWWP domain-containing protein MUM1L1	NA	NA	NA	NA	0	0	0	0	0	0	0	0	0	0	0	0	0	0	0	0	0	0	0	0
Q4VAA7	Q4VAA7	Q4VAA7	Snx33	Sorting nexin-33	sorting nexin 33	Sorting nexin-33	NA	NA	NA	NA	0	0	0	0	0	0	0	0	0	0	0	0	0	0	0	0	0	0	0	0
Q4VAH7	Q4VAH7	Q4VAH7	Hepacam2	HEPACAM family member 2	HEPACAM family member 2	HEPACAM family member 2	NA	NA	NA	NA	0	0	0	0	0	0	0	0	0	0	0	0	0	0	0	0	0	0	0	0
Q4VBF2	Q4VBF2	Q4VBF2	R3hdm4	R3H domain-containing protein 4	R3H domain containing 4	R3H domain-containing protein 4	NA	NA	NA	NA	0	0	0	0	0	0	0	0	0	0	0	0	0	0	0	0	0	0	0	0
Q4VGL6	Q4VGL6	Q4VGL6	Rc3h1	Roquin-1	RING CCCH (C3H) domains 1	Roquin-1	NA	NA	NA	NA	0	0	0	0	0	0	0	0	0	0	0	0	0	0	0	0	0	0	0	0
Q501J2	Q501J2	Q501J2	Fam173a	Protein N-lysine methyltransferase FAM173A	NA	Protein FAM173A	NA	NA	NA	NA	0	0	0	0	0	0	0	0	0	0	0	0	0	0	0	0	0	0	0	0
Q501P1	Q501P1	Q501P1	Fbln7	Fibulin-7	fibulin 7	Fibulin-7	NA	NA	NA	NA	0	0	0	0	0	0	0	0	0	0	0	0	0	0	0	0	0	0	0	0
Q504N0	Q504N0	Q504N0	Cpa2	Carboxypeptidase A2	carboxypeptidase A2, pancreatic	Carboxypeptidase A2	NA	NA	NA	NA	0	0	0	0	0	0	0	0	0	0	0	0	0	0	0	0	0	0	0	0
Q504N7	Q504N7;Q504N7-2	Q504N7;Q504N7-2		Pyrin and HIN domain-containing protein 1-like;Isoform 2 of Pyrin and HIN domain-containing protein 1-like	NA	Pyrin and HIN domain-containing protein 1-like	NA	NA	NA	NA	0	0	0	0	0	0	0	0	0	0	0	0	0	0	0	0	0	0	0	0
Q52KF3	Q52KF3;Q52KF3-2;Q52KF3-3	Q52KF3;Q52KF3-2;Q52KF3-3	Spire1	Protein spire homolog 1;Isoform 2 of Protein spire homolog 1;Isoform 3 of Protein spire homolog 1	spire type actin nucleation factor 1	Protein spire homolog 1	NA	NA	NA	NA	0	0	0	0	0	0	0	0	0	0	0	0	0	0	0	0	0	0	0	0
Q52KG4	Q52KG4	Q52KG4	Zbtb45	Zinc finger and BTB domain-containing protein 45	zinc finger and BTB domain containing 45		NA	NA	NA	NA	0	0	0	0	0	0	0	0	0	0	0	0	0	0	0	0	0	0	0	0
Q56A06	Q56A06;Q56A06-2	Q56A06;Q56A06-2	Tmtc2	Protein O-mannosyl-transferase TMTC2;Isoform 2 of Protein O-mannosyl-transferase TMTC2	transmembrane and tetratricopeptide repeat containing 2	Transmembrane and TPR repeat-containing protein 2	NA	NA	NA	NA	0	0	0	0	0	0	0	0	0	0	0	0	0	0	0	0	0	0	0	0
Q56A10	Q56A10;Q56A10-2	Q56A10;Q56A10-2	Znf608	Zinc finger protein 608;Isoform 2 of Zinc finger protein 608;Isoform 3 of Zinc finger protein 608	NA	Zinc finger protein 608	NA	NA	NA	NA	0	0	0	0	0	0	0	0	0	0	0	0	0	0	0	0	0	0	0	0
Q571E4	Q571E4	Q571E4	Galns	N-acetylgalactosamine-6-sulfatase	galactosamine (N-acetyl)-6-sulfate sulfatase	N-acetylgalactosamine-6-sulfatase	NA	NA	NA	NA	0	0	0	0	0	0	0	0	0	0	0	0	0	0	0	0	0	0	0	0
Q571I4	Q571I4	Q571I4	Prag1	Inactive tyrosine-protein kinase PRAG1	PEAK1 related kinase activating pseudokinase 1	Tyrosine-protein kinase SgK223	NA	NA	NA	NA	0	0	0	0	0	0	0	0	0	0	0	0	0	0	0	0	0	0	0	0
Q571J5	Q571J5	Q571J5	Znf354c	Zinc finger protein 354C	NA	Zinc finger protein 354C	NA	NA	NA	NA	0	0	0	0	0	0	0	0	0	0	0	0	0	0	0	0	0	0	0	0
Q5BJ29	Q5BJ29	Q5BJ29	Fbxl7	F-box/LRR-repeat protein 7	F-box and leucine-rich repeat protein 7	F-box/LRR-repeat protein 7	NA	NA	NA	NA	0	0	0	0	0	0	0	0	0	0	0	0	0	0	0	0	0	0	0	0
Q5BKP2	Q5BKP2	Q5BKP2	Usp13	Ubiquitin carboxyl-terminal hydrolase 13	ubiquitin specific peptidase 13 (isopeptidase T-3)	Ubiquitin carboxyl-terminal hydrolase 13	NA	NA	NA	NA	0	0	0	13807000	0	0	0	0	0	0	0	0	0	0	0	0	0	0	0	0
Q5BLK4	Q5BLK4	Q5BLK4	Tut7	Terminal uridylyltransferase 7	terminal uridylyl transferase 7	Terminal uridylyltransferase 7	NA	NA	NA	NA	73744000	0	0	0	0	0	0	0	0	0	125470000	0	0	0	0	0	0	0	0	0
Q5DTH5	Q5DTH5	Q5DTH5	Tshz1	Teashirt homolog 1	teashirt zinc finger family member 1	Teashirt homolog 1	NA	NA	NA	NA	0	0	0	0	0	0	0	0	0	0	0	0	0	0	0	0	0	0	0	0
Q5DTN8	Q5DTN8;Q5DTN8-2	Q5DTN8;Q5DTN8-2	Jakmip3	Janus kinase and microtubule-interacting protein 3;Isoform 2 of Janus kinase and microtubule-interacting protein 3;Isoform 3 of Janus kinase and microtubule-interacting protein 3	janus kinase and microtubule interacting protein 3	Janus kinase and microtubule-interacting protein 3	NA	NA	NA	NA	0	0	0	0	0	0	0	0	0	0	0	0	0	0	0	0	0	0	0	0
Q5DTT2	Q5DTT2;Q5DTT2-3;Q5DTT2-2	Q5DTT2;Q5DTT2-3;Q5DTT2-2	Psd	PH and SEC7 domain-containing protein 1;Isoform 2 of PH and SEC7 domain-containing protein 1;Isoform 3 of PH and SEC7 domain-containing protein 1	pleckstrin and Sec7 domain containing	PH and SEC7 domain-containing protein 1	NA	NA	NA	NA	0	0	0	0	0	0	0	0	0	0	0	0	0	0	0	0	0	0	0	0
Q5DTV4	Q5DTV4;Q5D1E7	Q5DTV4	Zc3h12c	Probable ribonuclease ZC3H12C	zinc finger CCCH type containing 12C	Probable ribonuclease ZC3H12C	NA	NA	NA	NA	0	0	0	0	0	0	0	0	0	0	0	0	0	0	0	0	0	0	0	0
Q5DTX6	Q5DTX6	Q5DTX6	Jcad	Junctional protein associated with coronary artery disease	junctional cadherin 5 associated	Junctional protein associated with coronary artery disease	NA	NA	NA	NA	0	0	0	0	0	0	0	0	0	0	0	0	0	0	0	0	0	0	0	0
Q5DTZ0	Q5DTZ0	Q5DTZ0	Nynrin	Protein NYNRIN	NYN domain and retroviral integrase containing	Protein NYNRIN	NA	NA	NA	NA	0	0	0	0	0	0	0	0	0	0	0	0	0	0	0	0	0	0	0	0
Q5DU02	Q5DU02	Q5DU02	Usp22	Ubiquitin carboxyl-terminal hydrolase 22	ubiquitin specific peptidase 22	Ubiquitin carboxyl-terminal hydrolase 22	NA	NA	NA	NA	0	0	0	0	0	0	0	0	0	0	0	0	0	0	0	0	0	0	0	0
Q5DU09	Q5DU09	Q5DU09	Znf652	Zinc finger protein 652;Isoform 2 of Zinc finger protein 652	NA	Zinc finger protein 652	NA	NA	NA	NA	0	0	0	0	0	0	0	0	0	0	0	0	0	0	0	0	0	0	0	0
Q5DU57	Q5DU57;Q5DU57-2	Q5DU57;Q5DU57-2	Spata13	Spermatogenesis-associated protein 13;Isoform 2 of Spermatogenesis-associated protein 13	spermatogenesis associated 13	Spermatogenesis-associated protein 13	NA	NA	NA	NA	0	0	0	0	0	0	0	0	0	0	0	0	0	0	0	0	0	0	0	0
Q5DW34	Q5DW34;Q5DW34-2;Q5DW34-3	Q5DW34;Q5DW34-2;Q5DW34-3	Ehmt1	Histone-lysine N-methyltransferase EHMT1;Isoform 2 of Histone-lysine N-methyltransferase EHMT1;Isoform 3 of Histone-lysine N-methyltransferase EHMT1	euchromatic histone methyltransferase 1	Histone-lysine N-methyltransferase EHMT1	NA	NA	NA	NA	0	0	0	0	0	0	0	0	0	0	0	0	0	0	0	0	0	0	0	0
Q5EBG6	Q5EBG6	Q5EBG6	Hspb6	Heat shock protein beta-6	heat shock protein, alpha-crystallin-related, B6	Heat shock protein beta-6	NA	NA	NA	NA	0	0	0	0	0	0	0	0	0	0	0	0	0	0	0	0	0	0	0	0
Q5EBG8	Q5EBG8	Q5EBG8		Uncharacterized protein C1orf50 homolog	NA	Uncharacterized protein C1orf50 homolog	NA	NA	NA	NA	0	0	0	0	0	0	0	0	0	0	0	0	0	0	0	0	0	0	0	0
Q5EBP3	Q5EBP3	Q5EBP3	Armc5	Armadillo repeat-containing protein 5	armadillo repeat containing 5	Armadillo repeat-containing protein 5	NA	NA	NA	NA	0	0	0	0	0	0	0	0	0	0	0	0	0	0	0	0	0	0	0	0
Q5F2L2	Q5F2L2;Q5F2L2-2;Q5F2L2-3	Q5F2L2;Q5F2L2-2	Fut10	Alpha-(1,3)-fucosyltransferase 10;Isoform 2 of Alpha-(1,3)-fucosyltransferase 10;Isoform 3 of Alpha-(1,3)-fucosyltransferase 10	fucosyltransferase 10	Alpha-(1,3)-fucosyltransferase 10	NA	NA	NA	NA	0	0	0	0	0	0	0	0	0	0	0	0	0	0	0	0	0	0	0	0
Q5FW57	Q5FW57	Q5FW57	Gm4952	Glycine N-acyltransferase-like protein	predicted gene 4952	Glycine N-acyltransferase-like protein	NA	NA	NA	NA	0	0	0	0	0	0	0	0	0	0	0	0	0	0	0	0	0	0	0	0
Q5FWH2	Q5FWH2;Q5FWH2-2;Q5FWH2-1	Q5FWH2	Unkl	Putative E3 ubiquitin-protein ligase UNKL;Isoform 1 of Putative E3 ubiquitin-protein ligase UNKL;Isoform 2 of Putative E3 ubiquitin-protein ligase UNKL	unkempt family like zinc finger	Putative E3 ubiquitin-protein ligase UNKL	NA	NA	NA	NA	9582400	0	0	0	0	0	0	0	0	0	0	0	0	0	0	0	0	0	0	0
Q5FWH6	Q5FWH6;Q5FWH6-2	Q5FWH6;Q5FWH6-2	Arhgef15	Rho guanine nucleotide exchange factor 15;Isoform 2 of Rho guanine nucleotide exchange factor 15	Rho guanine nucleotide exchange factor (GEF) 15	Rho guanine nucleotide exchange factor 15	NA	NA	NA	NA	0	0	0	0	0	0	0	0	0	0	0	0	0	0	0	0	0	0	0	0
Q5FWI3	Q5FWI3	Q5FWI3	Cemip2	Cell surface hyaluronidase	cell migration inducing hyaluronidase 2	Transmembrane protein 2	NA	NA	NA	NA	0	41477000	0	0	0	53824000	0	0	0	0	0	54226000	0	1530300	0	0	0	0	765150	0
Q5HZG4	Q5HZG4;Q5HZG4-2	Q5HZG4	Taf3	Transcription initiation factor TFIID subunit 3;Isoform 2 of Transcription initiation factor TFIID subunit 3	TATA-box binding protein associated factor 3	Transcription initiation factor TFIID subunit 3	NA	NA	NA	NA	0	0	0	0	0	0	0	0	0	0	0	0	0	0	0	0	0	0	0	0
Q5HZH2	Q5HZH2	Q5HZH2	Tsr3	Ribosome biogenesis protein TSR3 homolog	TSR3 20S rRNA accumulation	Ribosome biogenesis protein TSR3 homolog	NA	NA	NA	NA	0	0	0	0	0	0	0	0	0	0	0	0	0	0	0	0	0	0	0	0
Q5I012	Q5I012-4;Q5I012-2	Q5I012-4;Q5I012-2	Slc38a10	Putative sodium-coupled neutral amino acid transporter 10;Isoform 2 of Putative sodium-coupled neutral amino acid transporter 10;Isoform 3 of Putative sodium-coupled neutral amino acid transporter 10;Isoform 4 of Putative sodium-coupled neutral amino acid transporter 10;Isoform 5 of Putative sodium-coupled neutral amino acid transporter 10;Isoform 6 of Putative sodium-coupled neutral amino acid t…	solute carrier family 38, member 10	Putative sodium-coupled neutral amino acid transporter 10	NA	NA	NA	NA	0	0	0	0	0	0	0	0	0	0	0	0	0	0	0	0	0	0	0	0
Q5I1X5	Q5I1X5	Q5I1X5	Ppp1r13l	RelA-associated inhibitor	protein phosphatase 1, regulatory subunit 13 like	RelA-associated inhibitor	NA	NA	NA	NA	0	0	0	0	0	0	0	0	0	0	0	0	0	0	0	0	0	0	0	0
Q5I2A0	Q5I2A0	Q5I2A0	Serpina3g	Serine protease inhibitor A3G	serine (or cysteine) peptidase inhibitor, clade A, member 3G	Serine protease inhibitor A3G	NA	NA	NA	NA	0	0	0	0	0	0	0	0	0	0	0	0	0	0	0	0	0	0	0	0
Q5M956	Q5M956;Q5M956-2	Q5M956;Q5M956-2	Kctd1	BTB/POZ domain-containing protein KCTD1;Isoform 2 of BTB/POZ domain-containing protein KCTD1	potassium channel tetramerisation domain containing 1	BTB/POZ domain-containing protein KCTD1	NA	NA	NA	NA	0	0	0	0	0	0	0	0	0	0	0	0	0	0	0	0	0	0	0	0
Q5MJS3	Q5MJS3	Q5MJS3	Fam20c	Extracellular serine/threonine protein kinase FAM20C	FAM20C, golgi associated secretory pathway kinase	Extracellular serine/threonine protein kinase FAM20C	NA	NA	NA	NA	0	0	0	0	0	0	0	0	0	0	0	0	0	0	0	0	0	0	0	0
Q5NBU8	Q5NBU8-3;Q5NBU8	Q5NBU8-3;Q5NBU8	Xaf1	XIAP-associated factor 1;Isoform 2 of XIAP-associated factor 1	XIAP associated factor 1	XIAP-associated factor 1	NA	NA	NA	NA	0	0	0	0	0	0	0	0	0	0	0	0	0	0	0	0	0	0	0	0
Q5NCI0	Q5NCI0-2;Q5NCI0	Q5NCI0-2;Q5NCI0	Urgcp	Up-regulator of cell proliferation;Isoform 2 of Up-regulator of cell proliferation	upregulator of cell proliferation	Up-regulator of cell proliferation	NA	NA	NA	NA	0	0	0	0	0	0	0	0	0	0	0	0	0	0	0	0	0	0	0	0
Q5ND28	Q5ND28	Q5ND28	Scarf1	Scavenger receptor class F member 1	scavenger receptor class F, member 1	Scavenger receptor class F member 1	NA	NA	NA	NA	79723000	0	0	0	0	0	0	0	0	0	0	0	0	0	0	0	0	0	0	0
Q5ND52	Q5ND52	Q5ND52	Mrm3	rRNA methyltransferase 3, mitochondrial	mitochondrial rRNA methyltransferase 3	rRNA methyltransferase 3, mitochondrial	NA	NA	NA	NA	0	0	0	0	0	0	0	0	0	0	0	0	0	0	0	0	0	0	0	0
Q5PRE5	Q5PRE5	Q5PRE5	Proser1	Proline and serine-rich protein 1	proline and serine rich 1	Proline and serine-rich protein 1	NA	NA	NA	NA	0	0	0	0	0	0	0	0	0	0	0	0	0	0	0	0	0	0	0	0
Q5QD07	Q5QD07;Q5QD05;Q5QD06	Q5QD07;Q5QD05;Q5QD06	Taar8a	Trace amine-associated receptor 8a	trace amine-associated receptor 8A	Trace amine-associated receptor 8a;Trace amine-associated receptor 8c;Trace amine-associated receptor 8b	NA	NA	NA	NA	0	0	0	0	0	0	0	0	0	0	0	0	0	0	0	0	0	0	0	0
Q5RJ54	Q5RJ54;Q5RJ54-2	Q5RJ54	Zscan26	Zinc finger and SCAN domain-containing protein 26;Isoform 2 of Zinc finger and SCAN domain-containing protein 26	zinc finger and SCAN domain containing 26	Zinc finger and SCAN domain-containing protein 26	NA	NA	NA	NA	0	0	0	0	0	0	0	0	0	0	0	0	0	0	0	0	0	0	0	0
Q5RJH6	Q5RJH6-2	Q5RJH6-2	Smg7	Protein SMG7;Isoform 2 of Protein SMG7;Isoform 3 of Protein SMG7	SMG7 nonsense mediated mRNA decay factor	Protein SMG7	NA	NA	NA	NA	0	0	0	0	0	0	0	0	0	0	0	0	0	0	0	0	0	0	0	0
Q5RKS2	Q5RKS2	Q5RKS2	Smim7	Small integral membrane protein 7	small integral membrane protein 7	Small integral membrane protein 7	NA	NA	NA	NA	0	0	0	0	0	0	0	0	0	0	0	0	0	0	0	0	0	0	0	0
Q5RL51	Q5RL51;Q5RL51-2;Q5RL51-4;Q5RL51-3	Q5RL51;Q5RL51-2;Q5RL51-4	Gstcd	Glutathione S-transferase C-terminal domain-containing protein;Isoform 2 of Glutathione S-transferase C-terminal domain-containing protein;Isoform 3 of Glutathione S-transferase C-terminal domain-containing protein;Isoform 4 of Glutathione S-transferase C-terminal domain-containing protein	glutathione S-transferase, C-terminal domain containing	Glutathione S-transferase C-terminal domain-containing protein	NA	NA	NA	NA	0	0	0	0	0	0	0	0	0	0	0	0	0	0	0	0	0	0	0	0
Q5SPL2	Q5SPL2;Q5SPL2-2	Q5SPL2;Q5SPL2-2	Phf12	PHD finger protein 12;Isoform 2 of PHD finger protein 12	PHD finger protein 12	PHD finger protein 12	NA	NA	NA	NA	0	0	0	0	0	0	0	0	0	0	0	0	0	0	0	0	0	0	0	0
Q5SRY7	Q5SRY7-3	Q5SRY7-3	Fbxw11	F-box/WD repeat-containing protein 11;Isoform 2 of F-box/WD repeat-containing protein 11;Isoform 3 of F-box/WD repeat-containing protein 11;Isoform 4 of F-box/WD repeat-containing protein 11	F-box and WD-40 domain protein 11	F-box/WD repeat-containing protein 11	NA	NA	NA	NA	0	0	0	0	0	0	0	58590000	0	0	0	0	0	0	0	0	0	0	0	0
Q5SSH8	Q5SSH8	Q5SSH8	Cyb5d2	Neuferricin;Isoform 2 of Neuferricin	cytochrome b5 domain containing 2	Neuferricin	NA	NA	NA	NA	0	0	0	0	0	0	0	0	0	0	0	0	0	0	0	0	0	0	0	0
Q5SSL4	Q5SSL4-4	Q5SSL4-4	Abr	Active breakpoint cluster region-related protein;Isoform 2 of Active breakpoint cluster region-related protein;Isoform 3 of Active breakpoint cluster region-related protein;Isoform 4 of Active breakpoint cluster region-related protein	active BCR-related gene	Active breakpoint cluster region-related protein	NA	NA	NA	NA	0	0	0	0	0	0	0	0	0	0	0	0	0	0	0	0	0	0	0	0
Q5SSN7	Q5SSN7	Q5SSN7	Sft2d1	Vesicle transport protein SFT2A	SFT2 domain containing 1	Vesicle transport protein SFT2A	NA	NA	NA	NA	0	0	0	0	0	0	0	0	0	0	0	0	0	0	0	0	0	0	0	0
Q5SSZ5	Q5SSZ5;Q5SSZ5-2	Q5SSZ5	Tns3	Tensin-3;Isoform 2 of Tensin-3	tensin 3	Tensin-3	NA	NA	NA	NA	0	0	0	0	0	0	0	0	0	0	0	0	0	0	0	0	0	0	0	0
Q5SUA5	Q5SUA5	Q5SUA5	Myo1g	Unconventional myosin-Ig	myosin IG	Unconventional myosin-Ig	NA	NA	NA	NA	0	0	0	0	0	0	0	0	0	0	0	0	0	0	0	0	0	0	0	0
Q5SUQ9	Q5SUQ9-2	Q5SUQ9-2	Ctc1	CST complex subunit CTC1;Isoform 2 of CST complex subunit CTC1;Isoform 3 of CST complex subunit CTC1	CTS telomere maintenance complex component 1	CST complex subunit CTC1	NA	NA	NA	NA	0	0	0	0	0	0	0	0	0	0	0	0	0	0	0	0	0	0	0	0
Q5SV77	Q5SV77;Q5SV77-2;Q5SV77-4;Q5SV77-3	Q5SV77;Q5SV77-2;Q5SV77-4;Q5SV77-3	Ggnbp2	Gametogenetin-binding protein 2;Isoform 2 of Gametogenetin-binding protein 2;Isoform 3 of Gametogenetin-binding protein 2;Isoform 4 of Gametogenetin-binding protein 2	gametogenetin binding protein 2	Gametogenetin-binding protein 2	NA	NA	NA	NA	0	0	0	0	0	0	0	0	0	0	0	0	0	0	0	0	0	0	0	0
Q5SW45	Q5SW45	Q5SW45	Mks1	Meckel syndrome type 1 protein homolog	MKS transition zone complex subunit 1	Meckel syndrome type 1 protein homolog	NA	NA	NA	NA	0	0	0	0	0	0	0	0	0	0	0	0	0	0	0	0	0	0	0	0
Q5SWD9	Q5SWD9-2	Q5SWD9-2	Tsr1	Pre-rRNA-processing protein TSR1 homolog;Isoform 2 of Pre-rRNA-processing protein TSR1 homolog;Isoform 3 of Pre-rRNA-processing protein TSR1 homolog	TSR1 20S rRNA accumulation	Pre-rRNA-processing protein TSR1 homolog	NA	NA	NA	NA	0	0	0	0	0	0	0	0	0	0	0	0	0	0	0	0	0	0	0	0
Q5SWK7	Q5SWK7	Q5SWK7	Rnf145	RING finger protein 145	ring finger protein 145	RING finger protein 145	NA	NA	NA	NA	0	0	0	0	0	0	0	0	0	0	0	0	0	0	0	0	0	0	0	0
Q5SWW4	Q5SWW4	Q5SWW4	Med13	Mediator of RNA polymerase II transcription subunit 13	mediator complex subunit 13	Mediator of RNA polymerase II transcription subunit 13	NA	NA	NA	NA	0	0	0	0	0	0	0	0	0	0	0	0	0	0	0	0	0	0	0	0
Q5SX19	Q5SX19	Q5SX19	Pigl	N-acetylglucosaminyl-phosphatidylinositol de-N-acetylase	phosphatidylinositol glycan anchor biosynthesis, class L	N-acetylglucosaminyl-phosphatidylinositol de-N-acetylase	NA	NA	NA	NA	0	0	0	0	0	0	0	0	0	0	0	0	0	0	0	0	0	0	0	0
Q5SX39	Q5SX39	Q5SX39	Myh4	Myosin-4	myosin, heavy polypeptide 4, skeletal muscle	Myosin-4	NA	NA	NA	NA	0	0	0	0	0	0	0	0	0	0	0	0	0	0	0	0	0	0	0	0
Q5SX79	Q5SX79;Q5SX79-2	Q5SX79;Q5SX79-2	Shroom1	Protein Shroom1;Isoform 2 of Protein Shroom1	shroom family member 1	Protein Shroom1	NA	NA	NA	NA	0	0	0	0	0	0	0	0	0	0	0	0	0	0	0	0	0	0	0	0
Q5SXY1	Q5SXY1;Q5SXY1-2	Q5SXY1;Q5SXY1-2	Specc1	Cytospin-B;Isoform 2 of Cytospin-B;Isoform 4 of Cytospin-B	sperm antigen with calponin homology and coiled-coil domains 1	Cytospin-B	NA	NA	NA	NA	0	0	0	0	0	0	0	0	0	0	0	0	0	0	0	0	0	0	0	0
Q5U419	Q5U419	Q5U419	Mfsd3	Major facilitator superfamily domain-containing protein 3	major facilitator superfamily domain containing 3	Major facilitator superfamily domain-containing protein 3	NA	NA	NA	NA	0	0	0	0	0	0	0	0	0	0	0	0	0	0	0	0	0	0	0	0
Q5U431	Q5U431	Q5U431	Gpr39	G-protein coupled receptor 39	G protein-coupled receptor 39	G-protein coupled receptor 39	NA	NA	NA	NA	0	0	0	0	0	0	0	0	0	0	0	0	0	0	0	0	0	0	0	0
Q5U464	Q5U464	Q5U464	Asap3	Arf-GAP with SH3 domain, ANK repeat and PH domain-containing protein 3	ArfGAP with SH3 domain, ankyrin repeat and PH domain 3	Arf-GAP with SH3 domain, ANK repeat and PH domain-containing protein 3	NA	NA	NA	NA	0	0	0	0	0	0	0	0	0	0	0	0	0	0	0	0	0	0	0	0
Q5U4E2	Q5U4E2	Q5U4E2	Repin1	Replication initiator 1	replication initiator 1	Replication initiator 1	NA	NA	NA	NA	0	0	0	0	0	0	0	0	0	0	0	0	0	0	0	0	0	0	0	0
Q5U5M8	Q5U5M8	Q5U5M8	Bloc1s3	Biogenesis of lysosome-related organelles complex 1 subunit 3	biogenesis of lysosomal organelles complex-1, subunit 3	Biogenesis of lysosome-related organelles complex 1 subunit 3	NA	NA	NA	NA	0	0	0	0	0	0	0	0	0	0	0	0	0	0	0	0	0	0	0	0
Q5U680	Q5U680	Q5U680	Slc25a26	S-adenosylmethionine mitochondrial carrier protein	solute carrier family 25 (mitochondrial carrier, phosphate carrier), member 26	S-adenosylmethionine mitochondrial carrier protein	NA	NA	NA	NA	0	0	0	0	0	0	0	0	0	0	0	0	0	0	0	0	0	0	0	0
Q5XFZ0	Q5XFZ0	Q5XFZ0		UPF0711 protein C18orf21 homolog	NA	UPF0711 protein C18orf21 homolog	NA	NA	NA	NA	0	0	0	0	0	0	0	0	0	0	0	0	0	0	0	0	0	0	0	0
Q5XKE0	Q5XKE0	Q5XKE0	Mybpc2	Myosin-binding protein C, fast-type	myosin binding protein C, fast-type	Myosin-binding protein C, fast-type	NA	NA	NA	NA	0	0	0	0	0	0	0	0	0	0	0	0	0	0	0	0	0	0	0	0
Q5XPT3	Q5XPT3-2;Q5XPT3	Q5XPT3-2;Q5XPT3	Large2	LARGE xylosyl- and glucuronyltransferase 2;Isoform 2 of LARGE xylosyl- and glucuronyltransferase 2;Isoform 3 of LARGE xylosyl- and glucuronyltransferase 2	LARGE xylosyl- and glucuronyltransferase 2	Glycosyltransferase-like protein LARGE2;Xylosyltransferase LARGE2;Beta-1,3-glucuronyltransferase LARGE2	NA	NA	NA	NA	0	0	0	0	0	0	0	0	0	0	0	0	0	0	0	0	0	0	0	0
Q5Y5T5	Q5Y5T5	Q5Y5T5	Zdhhc8	Probable palmitoyltransferase ZDHHC8	zinc finger, DHHC domain containing 8	Probable palmitoyltransferase ZDHHC8	NA	NA	NA	NA	0	0	0	0	0	0	0	0	0	0	0	0	0	0	0	0	0	0	0	0
Q60590	Q60590	Q60590	Orm1	Alpha-1-acid glycoprotein 1	orosomucoid 1	Alpha-1-acid glycoprotein 1	NA	NA	NA	NA	0	0	0	0	0	0	0	0	0	0	0	0	0	0	0	0	0	0	0	0
Q60591	Q60591-4	Q60591-4	Nfatc2	Nuclear factor of activated T-cells, cytoplasmic 2;Isoform B of Nuclear factor of activated T-cells, cytoplasmic 2;Isoform D of Nuclear factor of activated T-cells, cytoplasmic 2	nuclear factor of activated T cells, cytoplasmic, calcineurin dependent 2	Nuclear factor of activated T-cells, cytoplasmic 2	NA	NA	NA	NA	0	0	0	0	0	0	0	0	0	0	0	0	0	0	0	0	0	0	0	0
Q60597	Q60597-3;Q60597-4	Q60597-3;Q60597-4	Ogdh	2-oxoglutarate dehydrogenase, mitochondrial;Isoform 2 of 2-oxoglutarate dehydrogenase, mitochondrial;Isoform 3 of 2-oxoglutarate dehydrogenase, mitochondrial;Isoform 4 of 2-oxoglutarate dehydrogenase, mitochondrial	oxoglutarate (alpha-ketoglutarate) dehydrogenase (lipoamide)	2-oxoglutarate dehydrogenase, mitochondrial	NA	NA	NA	NA	0	0	0	0	0	0	0	0	0	0	0	0	0	0	0	0	0	0	0	0
Q60605	Q60605	Q60605	Myl6	Myosin light polypeptide 6;Isoform Smooth muscle of Myosin light polypeptide 6	myosin, light polypeptide 6, alkali, smooth muscle and non-muscle	Myosin light polypeptide 6	NA	NA	NA	NA	0	0	0	0	0	0	0	0	0	0	0	0	0	0	0	0	0	0	0	0
Q60632	Q60632	Q60632	Nr2f1	COUP transcription factor 1	nuclear receptor subfamily 2, group F, member 1	COUP transcription factor 1	NA	NA	NA	NA	0	0	0	0	0	0	0	0	0	0	0	0	0	0	0	0	0	0	0	0
Q60644	Q60644	Q60644	Nr1h2	Oxysterols receptor LXR-beta	nuclear receptor subfamily 1, group H, member 2	Oxysterols receptor LXR-beta	NA	NA	NA	NA	0	0	0	0	0	0	0	0	0	0	0	0	0	0	0	0	0	0	0	0
Q60648	Q60648	Q60648	Gm2a	Ganglioside GM2 activator	GM2 ganglioside activator protein	Ganglioside GM2 activator	NA	NA	NA	NA	0	0	0	0	0	0	0	0	0	0	0	0	0	0	0	0	0	0	0	0
Q60651	Q60651-2;Q60651	Q60651-2;Q60651	Klra4	Killer cell lectin-like receptor 4;Isoform D2 of Killer cell lectin-like receptor 4	killer cell lectin-like receptor, subfamily A, member 4	Killer cell lectin-like receptor 4	NA	NA	NA	NA	0	0	0	0	0	0	0	0	0	0	0	0	0	0	0	0	0	0	0	0
Q60664	Q60664	Q60664	Lrmp	Lymphoid-restricted membrane protein	NA	Lymphoid-restricted membrane protein;Processed lymphoid-restricted membrane protein	NA	NA	NA	NA	0	0	0	0	0	0	0	0	0	0	0	0	0	0	0	0	0	0	0	0
Q60670	Q60670	Q60670	Sik1	Serine/threonine-protein kinase SIK1	salt inducible kinase 1	Serine/threonine-protein kinase SIK1	NA	NA	NA	NA	0	0	0	0	0	0	0	0	0	0	0	0	0	0	0	0	0	0	0	0
Q60674	Q60674	Q60674	Nr1d2	Nuclear receptor subfamily 1 group D member 2	nuclear receptor subfamily 1, group D, member 2	Nuclear receptor subfamily 1 group D member 2	NA	NA	NA	NA	0	0	0	0	0	0	0	0	0	0	0	0	0	0	0	0	0	0	0	0
Q60682	Q60682-2;Q60682	Q60682-2;Q60682	Klra8	Killer cell lectin-like receptor 8;Isoform H2 of Killer cell lectin-like receptor 8	killer cell lectin-like receptor, subfamily A, member 8	Killer cell lectin-like receptor 8	NA	NA	NA	NA	0	0	0	0	0	0	0	0	0	0	0	0	0	0	0	0	0	0	0	0
Q60695	Q60695	Q60695	Rgl1	Ral guanine nucleotide dissociation stimulator-like 1	ral guanine nucleotide dissociation stimulator,-like 1	Ral guanine nucleotide dissociation stimulator-like 1	NA	NA	NA	NA	0	0	0	0	0	0	0	0	0	0	0	0	0	0	0	0	0	0	0	0
Q60707	Q60707	Q60707	Tbx2	T-box transcription factor TBX2	T-box 2	T-box transcription factor TBX2	NA	NA	NA	NA	0	0	0	0	0	0	0	0	0	0	0	0	0	0	0	0	0	0	0	0
Q60715	Q60715	Q60715	P4ha1	Prolyl 4-hydroxylase subunit alpha-1;Isoform 2 of Prolyl 4-hydroxylase subunit alpha-1	procollagen-proline, 2-oxoglutarate 4-dioxygenase (proline 4-hydroxylase), alpha 1 polypeptide	Prolyl 4-hydroxylase subunit alpha-1	NA	NA	NA	NA	0	0	0	0	0	0	0	0	0	0	0	0	0	0	0	0	0	0	0	0
Q60716	Q60716-2;Q60716	Q60716-2;Q60716	P4ha2	Prolyl 4-hydroxylase subunit alpha-2;Isoform IIa of Prolyl 4-hydroxylase subunit alpha-2	procollagen-proline, 2-oxoglutarate 4-dioxygenase (proline 4-hydroxylase), alpha II polypeptide	Prolyl 4-hydroxylase subunit alpha-2	NA	NA	NA	NA	0	0	0	0	0	0	0	0	0	0	0	0	0	0	0	0	0	0	0	0
Q60722	Q60722	Q60722	Tcf4	Transcription factor 4;Isoform 1 of Transcription factor 4;Isoform 3 of Transcription factor 4	transcription factor 4	Transcription factor 4	NA	NA	NA	NA	0	0	0	0	0	0	0	0	0	0	0	0	0	0	0	0	0	0	0	0
Q60722	Q60722-2	Q60722-2	Tcf4	Transcription factor 4;Isoform 1 of Transcription factor 4;Isoform 3 of Transcription factor 4	transcription factor 4	Transcription factor 4	NA	NA	NA	NA	0	0	0	0	0	0	0	0	0	0	0	0	0	0	0	0	0	0	0	0
Q60722	Q60722-3	Q60722-3	Tcf4	Transcription factor 4;Isoform 1 of Transcription factor 4;Isoform 3 of Transcription factor 4	transcription factor 4	Transcription factor 4	NA	NA	NA	NA	0	0	0	0	0	0	0	0	0	0	0	0	0	0	0	0	0	0	0	0
Q60753	Q60753	Q60753	Ctf1	Cardiotrophin-1	cardiotrophin 1	Cardiotrophin-1	NA	NA	NA	NA	0	0	0	0	0	0	0	0	0	0	0	0	0	0	0	0	0	0	0	0
Q60766	Q60766-2;Q60766	Q60766-2;Q60766	Irgm1	Immunity-related GTPase family M protein 1;Isoform 2 of Immunity-related GTPase family M protein 1	immunity-related GTPase family M member 1	Immunity-related GTPase family M protein 1	NA	NA	NA	NA	0	0	0	0	0	0	0	0	0	0	0	0	0	0	0	0	0	0	0	0
Q60772	Q60772	Q60772	Cdkn2c	Cyclin-dependent kinase 4 inhibitor C	cyclin dependent kinase inhibitor 2C	Cyclin-dependent kinase 4 inhibitor C	NA	NA	NA	NA	0	0	0	0	0	0	0	0	0	0	0	0	0	0	0	0	0	0	0	0
Q60775	Q60775	Q60775	Elf1	ETS-related transcription factor Elf-1	E74 like ETS transcription factor 1	ETS-related transcription factor Elf-1	NA	NA	NA	NA	0	0	0	0	0	0	0	0	0	0	0	0	0	0	0	0	0	0	0	0
Q60780	Q60780;Q60780-2	Q60780;Q60780-2	Gas7	Growth arrest-specific protein 7;Isoform 2 of Growth arrest-specific protein 7	growth arrest specific 7	Growth arrest-specific protein 7	NA	NA	NA	NA	0	0	0	0	0	0	0	0	0	0	0	0	0	0	0	0	0	0	0	0
Q60787	Q60787	Q60787	Lcp2	Lymphocyte cytosolic protein 2	lymphocyte cytosolic protein 2	Lymphocyte cytosolic protein 2	NA	NA	NA	NA	0	0	0	0	0	0	0	0	0	0	0	0	0	0	0	0	0	0	0	0
Q60790	Q60790	Q60790	Rasa3	Ras GTPase-activating protein 3	RAS p21 protein activator 3	Ras GTPase-activating protein 3	NA	NA	NA	NA	0	0	0	0	0	0	0	0	0	0	0	0	0	0	0	0	0	0	0	0
Q60805	Q60805	Q60805	Mertk	Tyrosine-protein kinase Mer	MER proto-oncogene tyrosine kinase	Tyrosine-protein kinase Mer	NA	NA	NA	NA	0	0	0	0	0	0	0	0	0	0	0	0	0	0	0	0	0	0	0	0
Q60823	Q60823	Q60823	Akt2	RAC-beta serine/threonine-protein kinase	thymoma viral proto-oncogene 2	RAC-beta serine/threonine-protein kinase	NA	NA	NA	NA	29844000	0	0	0	0	34949000	0	0	0	0	50809000	19517000	47050000	0	27112000	41147000	36827000	0	33283500	31969500
Q60829	Q60829;Q60829-2	Q60829;Q60829-2	Ppp1r1b	Protein phosphatase 1 regulatory subunit 1B;Isoform 2 of Protein phosphatase 1 regulatory subunit 1B	protein phosphatase 1, regulatory inhibitor subunit 1B	Protein phosphatase 1 regulatory subunit 1B	NA	NA	NA	NA	0	0	0	0	0	0	0	0	0	0	0	0	0	0	0	0	0	0	0	0
Q60847	Q60847;Q60847-2;Q60847-5;Q60847-3;Q60847-4	Q60847;Q60847-2;Q60847-5;Q60847-3;Q60847-4	Col12a1	Collagen alpha-1(XII) chain;Isoform 2 of Collagen alpha-1(XII) chain;Isoform 3 of Collagen alpha-1(XII) chain;Isoform 4 of Collagen alpha-1(XII) chain;Isoform 5 of Collagen alpha-1(XII) chain	collagen, type XII, alpha 1	Collagen alpha-1(XII) chain	NA	NA	NA	NA	0	9190600	0	0	18600000	0	0	0	0	0	0	0	0	0	0	0	0	0	0	0
Q60848	Q60848	Q60848	Hells	Lymphocyte-specific helicase;Isoform 2 of Lymphocyte-specific helicase	helicase, lymphoid specific	Lymphocyte-specific helicase	NA	NA	NA	NA	0	0	0	0	0	0	0	0	0	0	0	0	0	0	0	0	0	0	0	0
Q60860	Q60860	Q60860	Ltc4s	Leukotriene C4 synthase	leukotriene C4 synthase	Leukotriene C4 synthase	NA	NA	NA	NA	0	0	0	0	0	0	0	0	0	0	0	0	0	0	0	0	0	0	0	0
Q60872	Q60872	Q60872	Eif1a	Eukaryotic translation initiation factor 1A	eukaryotic translation initiation factor 1A	Eukaryotic translation initiation factor 1A	NA	NA	NA	NA	0	0	0	0	0	0	0	0	0	0	0	0	0	0	0	0	0	0	0	0
Q60875	Q60875;Q60875-5;Q60875-4;Q60875-2;Q60875-3	Q60875;Q60875-5;Q60875-4;Q60875-2;Q60875-3	Arhgef2	Rho guanine nucleotide exchange factor 2;Isoform 2 of Rho guanine nucleotide exchange factor 2;Isoform 3 of Rho guanine nucleotide exchange factor 2;Isoform 4 of Rho guanine nucleotide exchange factor 2;Isoform 5 of Rho guanine nucleotide exchange factor 2	rho/rac guanine nucleotide exchange factor (GEF) 2	Rho guanine nucleotide exchange factor 2	NA	NA	NA	NA	0	0	0	0	0	0	50075000	0	0	0	0	0	0	0	0	0	0	0	0	0
Q60876	Q60876	Q60876	Eif4ebp1	Eukaryotic translation initiation factor 4E-binding protein 1	eukaryotic translation initiation factor 4E binding protein 1	Eukaryotic translation initiation factor 4E-binding protein 1	NA	NA	NA	NA	0	0	0	0	0	0	0	0	0	0	0	0	0	0	0	0	0	0	0	0
Q60925	Q60925	Q60925	Dbp	D site-binding protein	D site albumin promoter binding protein	D site-binding protein	NA	NA	NA	NA	0	0	0	0	0	0	0	0	0	0	0	0	0	0	0	0	0	0	0	0
Q60928	Q60928	Q60928	Ggt1	Glutathione hydrolase 1 proenzyme	gamma-glutamyltransferase 1	Gamma-glutamyltranspeptidase 1;Gamma-glutamyltranspeptidase 1 heavy chain;Gamma-glutamyltranspeptidase 1 light chain	NA	NA	NA	NA	0	0	0	0	0	0	0	0	0	0	0	0	0	0	0	0	0	0	0	0
Q60929	Q60929-2;Q60929	Q60929-2;Q60929	Mef2a	Myocyte-specific enhancer factor 2A;Isoform 2 of Myocyte-specific enhancer factor 2A;Isoform 3 of Myocyte-specific enhancer factor 2A	myocyte enhancer factor 2A	Myocyte-specific enhancer factor 2A	NA	NA	NA	NA	0	0	0	0	0	0	0	0	0	0	0	0	0	0	0	0	0	0	0	0
Q60929	Q60929-3	Q60929-3	Mef2a	Myocyte-specific enhancer factor 2A;Isoform 2 of Myocyte-specific enhancer factor 2A;Isoform 3 of Myocyte-specific enhancer factor 2A	myocyte enhancer factor 2A	Myocyte-specific enhancer factor 2A	NA	NA	NA	NA	0	0	0	0	0	0	0	0	0	0	0	0	0	0	0	0	0	0	0	0
Q60936	Q60936;Q60936-2	Q60936;Q60936-2	Coq8a	Atypical kinase COQ8A, mitochondrial;Isoform 2 of Atypical kinase COQ8A, mitochondrial	coenzyme Q8A	Atypical kinase ADCK3, mitochondrial	NA	NA	NA	NA	0	0	0	0	0	0	0	0	0	0	0	0	0	0	0	0	0	0	0	0
Q60953	Q60953;Q60953-2	Q60953;Q60953-2	Pml	Protein PML;Isoform 2 of Protein PML	promyelocytic leukemia	Protein PML	NA	NA	NA	NA	0	0	0	0	0	0	0	0	0	0	0	0	0	0	0	0	0	0	0	0
Q60954	Q60954-2;Q60954-3;Q60954;P97368-2;P97368	Q60954-2;Q60954-3;Q60954	Meis1	Homeobox protein Meis1;Isoform 2 of Homeobox protein Meis1;Isoform 3 of Homeobox protein Meis1	Meis homeobox 1	Homeobox protein Meis1	NA	NA	NA	NA	0	0	204370000	0	0	0	0	0	0	0	0	0	0	0	0	0	0	0	0	0
Q60963	Q60963	Q60963	Pla2g7	Platelet-activating factor acetylhydrolase	phospholipase A2, group VII (platelet-activating factor acetylhydrolase, plasma)	Platelet-activating factor acetylhydrolase	NA	NA	NA	NA	0	0	0	0	0	0	0	0	0	0	0	0	0	0	0	0	0	0	0	0
Q60967	Q60967	Q60967	Papss1	Bifunctional 3'-phosphoadenosine 5'-phosphosulfate synthase 1	3'-phosphoadenosine 5'-phosphosulfate synthase 1	Bifunctional 3-phosphoadenosine 5-phosphosulfate synthase 1;Sulfate adenylyltransferase;Adenylyl-sulfate kinase	NA	NA	NA	NA	0	0	0	0	0	0	0	0	0	0	0	0	0	0	0	0	0	0	0	0
Q60980	Q60980	Q60980	Klf3	Krueppel-like factor 3	Kruppel-like factor 3 (basic)	Krueppel-like factor 3	NA	NA	NA	NA	0	0	0	0	0	0	0	0	0	0	0	0	0	0	0	0	0	0	0	0
Q60989	Q60989	Q60989	Xiap	E3 ubiquitin-protein ligase XIAP	X-linked inhibitor of apoptosis	E3 ubiquitin-protein ligase XIAP	NA	NA	NA	NA	0	0	0	0	0	0	0	0	0	0	0	0	0	0	0	0	0	0	0	0
Q60991	Q60991	Q60991	Cyp7b1	25-hydroxycholesterol 7-alpha-hydroxylase	cytochrome P450, family 7, subfamily b, polypeptide 1	25-hydroxycholesterol 7-alpha-hydroxylase	NA	NA	NA	NA	0	0	0	0	0	0	0	0	0	0	0	0	0	0	0	0	0	0	0	0
Q60996	Q60996-2	Q60996-2	Ppp2r5c	Serine/threonine-protein phosphatase 2A 56 kDa regulatory subunit gamma isoform;Isoform 1 of Serine/threonine-protein phosphatase 2A 56 kDa regulatory subunit gamma isoform;Isoform 3 of Serine/threonine-protein phosphatase 2A 56 kDa regulatory subunit gamma isoform;Isoform 4 of Serine/threonine-protein phosphatase 2A 56 kDa regulatory subunit gamma isoform	protein phosphatase 2, regulatory subunit B', gamma	Serine/threonine-protein phosphatase 2A 56 kDa regulatory subunit gamma isoform	NA	NA	NA	NA	0	0	0	0	0	0	0	0	0	0	0	0	0	0	0	0	0	0	0	0
Q60996	Q60996-4	Q60996-4	Ppp2r5c	Serine/threonine-protein phosphatase 2A 56 kDa regulatory subunit gamma isoform;Isoform 1 of Serine/threonine-protein phosphatase 2A 56 kDa regulatory subunit gamma isoform;Isoform 3 of Serine/threonine-protein phosphatase 2A 56 kDa regulatory subunit gamma isoform;Isoform 4 of Serine/threonine-protein phosphatase 2A 56 kDa regulatory subunit gamma isoform	protein phosphatase 2, regulatory subunit B', gamma	Serine/threonine-protein phosphatase 2A 56 kDa regulatory subunit gamma isoform	NA	NA	NA	NA	0	0	0	0	0	0	0	0	0	0	0	0	0	0	0	0	0	0	0	0
Q61025	Q61025;Q61025-2	Q61025;Q61025-2	Ift20	Intraflagellar transport protein 20 homolog;Isoform 2 of Intraflagellar transport protein 20 homolog	intraflagellar transport 20	Intraflagellar transport protein 20 homolog	NA	NA	NA	NA	0	0	0	0	0	0	0	0	0	0	0	0	0	0	0	0	0	0	0	0
Q61029	Q61029-3	Q61029-3	Tmpo	Lamina-associated polypeptide 2, isoforms beta/delta/epsilon/gamma;Isoform Delta of Lamina-associated polypeptide 2, isoforms beta/delta/epsilon/gamma;Isoform Epsilon of Lamina-associated polypeptide 2, isoforms beta/delta/epsilon/gamma;Isoform Gamma of Lamina-associated polypeptide 2, isoforms beta/delta/epsilon/gamma	thymopoietin	Lamina-associated polypeptide 2, isoforms beta/delta/epsilon/gamma	NA	NA	NA	NA	0	0	0	0	0	0	0	0	0	0	0	0	0	0	0	0	0	0	0	0
Q61036	Q61036	Q61036	Pak3	Serine/threonine-protein kinase PAK 3;Isoform 2 of Serine/threonine-protein kinase PAK 3	p21 (RAC1) activated kinase 3	Serine/threonine-protein kinase PAK 3	NA	NA	NA	NA	0	0	0	0	0	0	0	0	0	0	0	0	0	0	0	0	0	0	0	0
Q61043	Q61043;Q61043-4	Q61043;Q61043-4	Nin	Ninein;Isoform 2 of Ninein;Isoform 3 of Ninein;Isoform 4 of Ninein	ninein	Ninein	NA	NA	NA	NA	0	0	0	0	0	0	0	0	0	0	0	0	0	0	0	0	0	0	0	0
Q61056	Q61056-2;Q61056	Q61056-2;Q61056	Trpc1	Short transient receptor potential channel 1;Isoform Beta of Short transient receptor potential channel 1	transient receptor potential cation channel, subfamily C, member 1	Short transient receptor potential channel 1	NA	NA	NA	NA	0	0	0	0	0	0	0	8772600	0	0	0	0	0	0	0	0	0	59487000	0	0
Q61066	Q61066	Q61066	Nr0b1	Nuclear receptor subfamily 0 group B member 1	nuclear receptor subfamily 0, group B, member 1	Nuclear receptor subfamily 0 group B member 1	NA	NA	NA	NA	0	0	0	0	0	0	0	0	0	0	0	0	0	0	0	0	0	0	0	0
Q61069	Q61069	Q61069	Usf1	Upstream stimulatory factor 1	upstream transcription factor 1	Upstream stimulatory factor 1	NA	NA	NA	NA	0	0	0	0	0	0	0	0	0	0	0	0	0	0	0	0	0	0	0	0
Q61070	Q61070	Q61070	Ei24	Etoposide-induced protein 2.4	etoposide induced 2.4 mRNA	Etoposide-induced protein 2.4	NA	NA	NA	NA	0	0	0	0	0	0	0	0	0	0	0	0	0	0	0	0	0	0	0	0
Q61086	Q61086	Q61086	Fzd3	Frizzled-3	frizzled class receptor 3	Frizzled-3	NA	NA	NA	NA	0	0	0	0	0	0	0	0	0	0	0	0	0	0	0	0	0	0	0	0
Q61090	Q61090	Q61090	Fzd7	Frizzled-7	frizzled class receptor 7	Frizzled-7	NA	NA	NA	NA	0	0	0	0	0	0	0	0	0	0	0	0	0	0	0	0	0	0	0	0
Q61092	Q61092	Q61092	Lamc2	Laminin subunit gamma-2	laminin, gamma 2	Laminin subunit gamma-2	NA	NA	NA	NA	0	0	0	5948100	0	0	0	6411200	0	0	407620000	218070000	291170000	136250000	206330000	127610000	166390000	187210000	254620000	176800000
Q61093	Q61093	Q61093	Cybb	Cytochrome b-245 heavy chain	cytochrome b-245, beta polypeptide	Cytochrome b-245 heavy chain	NA	NA	NA	NA	0	0	0	0	0	0	0	0	0	0	0	0	0	0	0	0	0	0	0	0
Q61097	Q61097-2	Q61097-2	Ksr1	Kinase suppressor of Ras 1;Isoform 2 of Kinase suppressor of Ras 1	kinase suppressor of ras 1	Kinase suppressor of Ras 1	NA	NA	NA	NA	0	0	0	0	0	0	0	0	0	0	0	0	0	0	0	0	0	0	0	0
Q61115	Q61115	Q61115	Ptch1	Protein patched homolog 1	patched 1	Protein patched homolog 1	NA	NA	NA	NA	0	0	20711000	0	0	0	0	0	0	0	31821000	0	71992000	0	0	0	0	0	15910500	0
Q61122	Q61122	Q61122	Nab1	NGFI-A-binding protein 1	Ngfi-A binding protein 1	NGFI-A-binding protein 1	NA	NA	NA	NA	0	0	0	0	0	0	0	0	0	0	0	0	0	0	0	0	0	0	0	0
Q61124	Q61124	Q61124	Cln3	Battenin	ceroid lipofuscinosis, neuronal 3, juvenile (Batten, Spielmeyer-Vogt disease)	Battenin	NA	NA	NA	NA	0	0	0	0	0	0	0	0	0	0	0	0	0	0	0	0	0	0	0	0
Q61129	Q61129	Q61129	Cfi	Complement factor I	complement component factor i	Complement factor I;Complement factor I heavy chain;Complement factor I light chain	NA	NA	NA	NA	0	0	0	0	0	0	0	0	0	0	0	0	0	0	0	0	0	0	0	0
Q61139	Q61139	Q61139	Pcsk7	Proprotein convertase subtilisin/kexin type 7	proprotein convertase subtilisin/kexin type 7	Proprotein convertase subtilisin/kexin type 7	NA	NA	NA	NA	0	0	0	0	0	0	0	0	0	0	0	0	0	0	0	0	0	0	0	0
Q61169	Q61169-2;Q61169	Q61169-2;Q61169	Gata6	Transcription factor GATA-6;Isoform 2 of Transcription factor GATA-6	GATA binding protein 6	Transcription factor GATA-6	NA	NA	NA	NA	0	0	0	0	0	0	0	0	0	0	0	0	0	0	0	0	0	0	0	0
Q61188	Q61188;Q61188-2	Q61188;Q61188-2	Ezh2	Histone-lysine N-methyltransferase EZH2;Isoform ENX-1B of Histone-lysine N-methyltransferase EZH2	enhancer of zeste 2 polycomb repressive complex 2 subunit	Histone-lysine N-methyltransferase EZH2	NA	NA	NA	NA	0	0	0	0	0	0	0	0	0	0	0	0	0	0	0	0	0	0	0	0
Q61190	Q61190	Q61190	Il10rb	Interleukin-10 receptor subunit beta	interleukin 10 receptor, beta	Interleukin-10 receptor subunit beta	NA	NA	NA	NA	0	0	0	0	0	0	0	0	0	0	0	0	0	0	0	0	0	0	0	0
Q61245	Q61245-2	Q61245-2	Col11a1	Collagen alpha-1(XI) chain;Isoform Short of Collagen alpha-1(XI) chain	collagen, type XI, alpha 1	Collagen alpha-1(XI) chain	NA	NA	NA	NA	0	0	0	0	0	0	0	0	0	0	0	0	0	0	0	0	0	0	0	0
Q61268	Q61268	Q61268	Apoc4	Apolipoprotein C-IV	apolipoprotein C-IV	Apolipoprotein C-IV	NA	NA	NA	NA	0	0	0	0	0	0	0	0	0	0	0	0	0	0	0	0	0	0	0	0
Q61288	Q61288	Q61288	Acvrl1	Serine/threonine-protein kinase receptor R3	activin A receptor, type II-like 1	Serine/threonine-protein kinase receptor R3	NA	NA	NA	NA	20186000	0	0	0	91594000	0	0	0	0	0	0	0	0	0	0	0	0	0	0	0
Q61290	Q61290	Q61290	Cacna1e	Voltage-dependent R-type calcium channel subunit alpha-1E	calcium channel, voltage-dependent, R type, alpha 1E subunit	Voltage-dependent R-type calcium channel subunit alpha-1E	NA	NA	NA	NA	0	0	0	0	0	0	0	0	0	0	0	0	0	0	0	0	0	0	0	0
Q61292	Q61292	Q61292	Lamb2	Laminin subunit beta-2	laminin, beta 2	Laminin subunit beta-2	NA	NA	NA	NA	0	0	0	0	0	0	0	0	0	0	0	0	0	0	0	0	0	0	0	0
Q61324	Q61324-2;Q61324	Q61324-2;Q61324	Arnt2	Aryl hydrocarbon receptor nuclear translocator 2;Isoform 2 of Aryl hydrocarbon receptor nuclear translocator 2	aryl hydrocarbon receptor nuclear translocator 2	Aryl hydrocarbon receptor nuclear translocator 2	NA	NA	NA	NA	0	0	0	0	0	0	0	0	0	0	0	0	0	0	0	0	0	0	0	0
Q61333	Q61333	Q61333	Tnfaip2	Tumor necrosis factor alpha-induced protein 2	tumor necrosis factor, alpha-induced protein 2	Tumor necrosis factor alpha-induced protein 2	NA	NA	NA	NA	0	0	0	0	0	0	0	0	0	0	0	0	0	0	0	0	0	0	0	0
Q61337	Q61337	Q61337	Bad	Bcl2-associated agonist of cell death	BCL2-associated agonist of cell death	Bcl2-associated agonist of cell death	NA	NA	NA	NA	0	0	0	0	0	0	0	0	0	0	0	0	0	0	0	0	0	0	0	0
Q61398	Q61398	Q61398	Pcolce	Procollagen C-endopeptidase enhancer 1	procollagen C-endopeptidase enhancer protein	Procollagen C-endopeptidase enhancer 1	NA	NA	NA	NA	0	0	0	0	0	0	0	0	0	0	0	0	0	0	0	0	0	0	0	0
Q61400	Q61400	Q61400	Ceacam10	Carcinoembryonic antigen-related cell adhesion molecule 10	CEA cell adhesion molecule 10	Carcinoembryonic antigen-related cell adhesion molecule 10	NA	NA	NA	NA	0	0	0	0	0	0	0	0	0	0	0	0	0	0	0	0	0	0	0	0
Q61409	Q61409	Q61409	Pde3b	cGMP-inhibited 3',5'-cyclic phosphodiesterase B	phosphodiesterase 3B, cGMP-inhibited	cGMP-inhibited 3,5-cyclic phosphodiesterase B	NA	NA	NA	NA	0	0	0	0	0	0	0	0	0	0	0	0	0	0	0	0	0	0	0	0
Q61418	Q61418	Q61418	Clcn4	H(+)/Cl(-) exchange transporter 4	chloride channel, voltage-sensitive 4	H(+)/Cl(-) exchange transporter 4	NA	NA	NA	NA	0	0	0	0	0	0	0	0	0	0	0	0	0	0	0	0	0	0	0	0
Q61457	Q61457	Q61457	Ccne1	G1/S-specific cyclin-E1	cyclin E1	G1/S-specific cyclin-E1	NA	NA	NA	NA	0	0	0	0	0	0	0	0	0	0	0	0	0	0	0	0	0	0	0	0
Q61462	Q61462;Q61462-2	Q61462;Q61462-2	Cyba	Cytochrome b-245 light chain;Isoform 2 of Cytochrome b-245 light chain	cytochrome b-245, alpha polypeptide	Cytochrome b-245 light chain	NA	NA	NA	NA	0	0	0	0	0	0	0	0	0	0	0	0	0	0	0	0	0	0	0	0
Q61468	Q61468	Q61468	Msln	Mesothelin	mesothelin	Mesothelin;Megakaryocyte-potentiating factor;Mesothelin, cleaved form	NA	NA	NA	NA	0	0	0	0	0	0	0	0	0	0	0	0	0	0	0	0	0	0	0	0
Q61469	Q61469-2	Q61469-2	Plpp1	Phospholipid phosphatase 1;Isoform 2 of Phospholipid phosphatase 1	phospholipid phosphatase 1	Lipid phosphate phosphohydrolase 1	NA	NA	NA	NA	0	0	0	0	0	0	0	0	0	0	0	0	0	0	0	0	0	0	0	0
Q61471	Q61471	Q61471	Tob1	Protein Tob1	transducer of ErbB-2.1	Protein Tob1	NA	NA	NA	NA	0	0	0	0	0	0	0	0	0	0	0	0	0	0	0	0	0	0	0	0
Q61473	Q61473;Q61473-2	Q61473	Sox17	Transcription factor SOX-17;Isoform 2 of Transcription factor SOX-17	SRY (sex determining region Y)-box 17	Transcription factor SOX-17	NA	NA	NA	NA	0	0	0	0	0	0	0	0	0	0	0	0	0	0	0	0	0	0	0	0
Q61474	Q61474;Q61474-2	Q61474;Q61474-2	Msi1	RNA-binding protein Musashi homolog 1;Isoform 2 of RNA-binding protein Musashi homolog 1	musashi RNA-binding protein 1	RNA-binding protein Musashi homolog 1	NA	NA	NA	NA	0	0	0	0	19454000	0	0	0	0	0	0	0	0	0	5176400	0	0	0	0	0
Q61493	Q61493	Q61493	Rev3l	DNA polymerase zeta catalytic subunit	REV3 like, DNA directed polymerase zeta catalytic subunit	DNA polymerase zeta catalytic subunit	NA	NA	NA	NA	0	0	0	0	0	0	0	0	0	0	0	0	0	0	0	0	0	0	0	0
Q61503	Q61503	Q61503	Nt5e	5'-nucleotidase	5' nucleotidase, ecto	5-nucleotidase	NA	NA	NA	NA	0	0	0	0	0	0	0	0	0	0	0	0	0	0	0	0	0	0	0	0
Q61508	Q61508	Q61508	Ecm1	Extracellular matrix protein 1;Isoform Short of Extracellular matrix protein 1	extracellular matrix protein 1	Extracellular matrix protein 1	NA	NA	NA	NA	0	0	0	0	0	0	0	0	0	0	0	0	0	0	0	0	0	0	0	0
Q61549	Q61549	Q61549	Adgre1	Adhesion G protein-coupled receptor E1	adhesion G protein-coupled receptor E1	EGF-like module-containing mucin-like hormone receptor-like 1	NA	NA	NA	NA	0	0	0	0	0	0	0	0	0	0	0	0	0	0	0	0	0	0	0	0
Q61550	Q61550;A2AU37	Q61550	Rad21	Double-strand-break repair protein rad21 homolog	RAD21 cohesin complex component	Double-strand-break repair protein rad21 homolog	NA	NA	NA	NA	0	0	0	0	0	0	0	0	0	0	0	0	0	0	0	0	0	0	0	0
Q61554	Q61554	Q61554	Fbn1	Fibrillin-1	fibrillin 1	Fibrillin-1	NA	NA	NA	NA	0	0	0	0	0	0	0	0	0	0	0	0	0	0	0	0	0	0	0	0
Q61555	Q61555	Q61555	Fbn2	Fibrillin-2	fibrillin 2	Fibrillin-2	NA	NA	NA	NA	0	0	0	0	0	0	0	0	0	0	0	0	0	0	0	0	0	0	0	0
Q61559	Q61559	Q61559	Fcgrt	IgG receptor FcRn large subunit p51	Fc fragment of IgG receptor and transporter	IgG receptor FcRn large subunit p51	NA	NA	NA	NA	0	0	0	0	0	0	0	0	0	0	0	0	0	0	0	0	0	0	0	0
Q61581	Q61581	Q61581	Igfbp7	Insulin-like growth factor-binding protein 7	insulin-like growth factor binding protein 7	Insulin-like growth factor-binding protein 7	NA	NA	NA	NA	0	0	0	0	0	0	0	0	0	0	0	0	0	0	0	0	0	0	0	0
Q61584	Q61584-4;Q61584-5	Q61584-4;Q61584-5	Fxr1	Fragile X mental retardation syndrome-related protein 1;Isoform A of Fragile X mental retardation syndrome-related protein 1;Isoform B of Fragile X mental retardation syndrome-related protein 1;Isoform C of Fragile X mental retardation syndrome-related protein 1;Isoform D of Fragile X mental retardation syndrome-related protein 1;Isoform F of Fragile X mental retardation syndrome-related protein …	FMR1 autosomal homolog 1	Fragile X mental retardation syndrome-related protein 1	NA	NA	NA	NA	0	0	0	0	0	0	0	0	0	0	0	0	0	0	0	0	0	0	0	0
Q61595	Q61595-11;Q61595-7;Q61595-10;Q61595-8;Q61595-4;Q61595-12	Q61595-11;Q61595-7;Q61595-10;Q61595-8;Q61595-4;Q61595-12	Ktn1	Kinectin;Isoform 2 of Kinectin;Isoform 3 of Kinectin;Isoform 4 of Kinectin;Isoform 5 of Kinectin;Isoform 6 of Kinectin;Isoform 7 of Kinectin;Isoform 8 of Kinectin;Isoform 9 of Kinectin;Isoform 10 of Kinectin;Isoform 11 of Kinectin;Isoform 12 of Kinectin;Isoform 13 of Kinectin;Isoform 14 of Kinectin;Isoform 15 of Kinectin;Isoform 16 of Kinectin	kinectin 1	Kinectin	NA	NA	NA	NA	0	0	0	0	0	0	0	0	0	0	0	0	0	0	0	0	0	0	0	0
Q61599	Q61599	Q61599	Arhgdib	Rho GDP-dissociation inhibitor 2	Rho, GDP dissociation inhibitor (GDI) beta	Rho GDP-dissociation inhibitor 2	NA	NA	NA	NA	0	0	0	0	0	0	0	0	0	0	0	0	0	0	0	0	0	0	0	0
Q61602	Q61602	Q61602	Gli3	Transcriptional activator GLI3	GLI-Kruppel family member GLI3	Transcriptional activator GLI3;Transcriptional repressor GLI3R	NA	NA	NA	NA	0	0	0	0	0	0	0	0	0	0	0	0	0	0	0	0	0	0	0	0
Q61609	Q61609	Q61609	Slc20a1	Sodium-dependent phosphate transporter 1	solute carrier family 20, member 1	Sodium-dependent phosphate transporter 1	NA	NA	NA	NA	0	0	0	0	0	0	0	0	0	0	0	0	0	0	0	0	0	0	0	0
Q61624	Q61624	Q61624	Znf148	Zinc finger protein 148	NA	Zinc finger protein 148	NA	NA	NA	NA	0	0	0	0	0	0	0	0	0	0	0	0	0	0	0	0	0	0	0	0
Q61627	Q61627	Q61627	Grid1	Glutamate receptor ionotropic, delta-1	glutamate receptor, ionotropic, delta 1	Glutamate receptor ionotropic, delta-1	NA	NA	NA	NA	0	0	0	0	0	0	0	0	0	0	0	0	0	0	0	0	0	0	0	0
Q61646	Q61646	Q61646	Hp	Haptoglobin	haptoglobin	Haptoglobin;Haptoglobin alpha chain;Haptoglobin beta chain	NA	NA	NA	NA	0	0	0	0	0	0	0	0	0	0	0	0	0	0	0	0	0	0	0	0
Q61666	Q61666-3	Q61666-3	Hira	Protein HIRA;Isoform Short of Protein HIRA;Isoform 3 of Protein HIRA;Isoform 4 of Protein HIRA	histone cell cycle regulator	Protein HIRA	NA	NA	NA	NA	0	0	0	0	0	0	0	0	0	0	0	0	0	0	0	0	0	0	0	0
Q61666	Q61666-4	Q61666-4	Hira	Protein HIRA;Isoform Short of Protein HIRA;Isoform 3 of Protein HIRA;Isoform 4 of Protein HIRA	histone cell cycle regulator	Protein HIRA	NA	NA	NA	NA	0	0	0	0	0	0	0	0	0	0	0	0	0	0	0	0	0	0	0	0
Q61694	Q61694	Q61694	Hsd3b5	NADPH-dependent 3-keto-steroid reductase Hsd3b5	hydroxy-delta-5-steroid dehydrogenase, 3 beta- and steroid delta-isomerase 5	3 beta-hydroxysteroid dehydrogenase type 5	NA	NA	NA	NA	0	0	0	0	0	0	0	0	0	0	0	0	0	0	0	0	0	0	0	0
Q61701	Q61701-7;Q61701-5;Q61701-10;Q61701-4;Q61701-9;Q61701;Q61701-11;Q61701-6;Q61701-2	Q61701-7;Q61701-5;Q61701-10;Q61701-4;Q61701-9;Q61701;Q61701-11;Q61701-6;Q61701-2	Elavl4	ELAV-like protein 4;Isoform 2 of ELAV-like protein 4	ELAV like RNA binding protein 4	ELAV-like protein 4	NA	NA	NA	NA	0	0	0	0	0	0	0	0	0	0	0	0	0	0	0	0	0	0	0	0
Q61730	Q61730-3	Q61730-3	Il1rap	Interleukin-1 receptor accessory protein;Isoform 2 of Interleukin-1 receptor accessory protein;Isoform 3 of Interleukin-1 receptor accessory protein	interleukin 1 receptor accessory protein	Interleukin-1 receptor accessory protein	NA	NA	NA	NA	0	0	0	0	0	0	0	0	0	0	0	0	0	0	0	0	0	0	0	0
Q61735	Q61735	Q61735	Cd47	Leukocyte surface antigen CD47;Isoform 2 of Leukocyte surface antigen CD47	CD47 antigen (Rh-related antigen, integrin-associated signal transducer)	Leukocyte surface antigen CD47	NA	NA	NA	NA	0	0	0	0	0	0	0	0	0	0	0	0	0	0	0	0	0	0	0	0
Q61738	Q61738-3;Q61738-2;Q61738;Q61738-6	Q61738-3;Q61738-2;Q61738;Q61738-6	Itga7	Integrin alpha-7;Isoform Alpha-7X1A of Integrin alpha-7;Isoform Alpha-7X1B of Integrin alpha-7;Isoform Alpha-7X2A of Integrin alpha-7;Isoform Alpha-7X2B of Integrin alpha-7;Isoform Alpha-7X1X2A of Integrin alpha-7	integrin alpha 7	Integrin alpha-7;Integrin alpha-7 heavy chain;Integrin alpha-7 light chain	NA	NA	NA	NA	0	0	0	0	0	0	0	0	0	0	0	0	0	0	0	0	0	0	0	0
Q61739	Q61739	Q61739	Itga6	Integrin alpha-6;Isoform Alpha-6X1A of Integrin alpha-6	integrin alpha 6	Integrin alpha-6;Integrin alpha-6 heavy chain;Integrin alpha-6 light chain	NA	NA	NA	NA	0	0	0	0	0	0	0	0	0	0	0	0	0	0	0	0	0	0	0	0
Q61767	Q61767	Q61767	Hsd3b4	NADPH-dependent 3-keto-steroid reductase Hsd3b4	hydroxy-delta-5-steroid dehydrogenase, 3 beta- and steroid delta-isomerase 4	3 beta-hydroxysteroid dehydrogenase type 4	NA	NA	NA	NA	0	0	0	0	0	0	0	0	0	0	0	0	0	0	0	0	0	0	0	0
Q61772	Q61772-2;Q61772-3;Q61772;Q61772-4;Q61772-5	Q61772-2;Q61772-3;Q61772	Epha7	Ephrin type-A receptor 7;Isoform 2 of Ephrin type-A receptor 7;Isoform 3 of Ephrin type-A receptor 7;Isoform 4 of Ephrin type-A receptor 7;Isoform 5 of Ephrin type-A receptor 7	Eph receptor A7	Ephrin type-A receptor 7	NA	NA	NA	NA	0	0	0	0	0	0	0	0	0	0	0	0	0	0	0	0	0	0	0	0
Q61781	Q61781	Q61781	Krt14	Keratin, type I cytoskeletal 14	keratin 14	Keratin, type I cytoskeletal 14	NA	NA	NA	NA	0	0	0	0	0	0	0	0	0	0	0	0	0	0	0	0	0	0	0	0
Q61805	Q61805	Q61805	Lbp	Lipopolysaccharide-binding protein	lipopolysaccharide binding protein	Lipopolysaccharide-binding protein	NA	NA	NA	NA	0	0	0	0	0	0	0	0	0	0	0	0	0	0	0	0	0	0	0	0
Q61809	Q61809	Q61809	Lrrn1	Leucine-rich repeat neuronal protein 1	leucine rich repeat protein 1, neuronal	Leucine-rich repeat neuronal protein 1	NA	NA	NA	NA	0	0	0	0	0	0	0	0	0	0	0	0	0	0	0	0	0	0	0	0
Q61827	Q61827	Q61827	Mafk	Transcription factor MafK	v-maf musculoaponeurotic fibrosarcoma oncogene family, protein K (avian)	Transcription factor MafK	NA	NA	NA	NA	0	0	0	0	0	0	0	0	0	0	0	0	0	0	0	0	0	0	0	0
Q61830	Q61830	Q61830	Mrc1	Macrophage mannose receptor 1	mannose receptor, C type 1	Macrophage mannose receptor 1	NA	NA	NA	NA	0	0	0	0	0	0	0	0	0	0	0	0	0	0	0	0	0	0	0	0
Q61846	Q61846	Q61846	Melk	Maternal embryonic leucine zipper kinase	maternal embryonic leucine zipper kinase	Maternal embryonic leucine zipper kinase	NA	NA	NA	NA	0	0	0	0	0	0	0	0	0	0	0	0	0	0	0	0	0	0	0	0
Q61878	Q61878	Q61878	Prg2	Bone marrow proteoglycan	proteoglycan 2, bone marrow	Bone marrow proteoglycan;Eosinophil granule major basic protein	NA	NA	NA	NA	0	0	0	0	0	0	0	0	0	0	0	0	0	0	0	0	0	0	0	0
Q61884	Q61884	Q61884	Mns1	Meiosis-specific nuclear structural protein 1	meiosis-specific nuclear structural protein 1	Meiosis-specific nuclear structural protein 1	NA	NA	NA	NA	0	0	0	0	0	0	0	0	0	0	0	0	0	0	0	0	0	0	0	0
Q61967	Q61967	Q61967	Zfp90	Zinc finger protein 90	zinc finger protein 90	Zinc finger protein 90	NA	NA	NA	NA	0	0	0	0	0	0	0	0	0	0	0	0	0	0	0	0	0	0	0	0
Q61979	Q61979	Q61979	Nnat	Neuronatin;Isoform 2 of Neuronatin	neuronatin	Neuronatin	NA	NA	NA	NA	0	0	0	0	0	0	0	0	0	0	0	0	0	0	0	0	0	0	0	0
Q61982	Q61982	Q61982	Notch3	Neurogenic locus notch homolog protein 3	notch 3	Neurogenic locus notch homolog protein 3;Notch 3 extracellular truncation;Notch 3 intracellular domain	NA	NA	NA	NA	0	0	0	0	0	0	0	0	0	0	0	0	0	0	0	0	0	0	0	0
Q62000	Q62000	Q62000	Ogn	Mimecan	osteoglycin	Mimecan	NA	NA	NA	NA	0	0	0	0	0	0	0	0	0	0	0	0	0	0	0	0	0	0	0	0
Q62009	Q62009;Q62009-3;Q62009-4	Q62009;Q62009-3;Q62009-4	Postn	Periostin;Isoform 2 of Periostin;Isoform 3 of Periostin;Isoform 4 of Periostin;Isoform 5 of Periostin	periostin, osteoblast specific factor	Periostin	NA	NA	NA	NA	0	0	0	0	0	0	0	0	0	0	0	0	0	0	0	0	0	0	0	0
Q62009	Q62009-2;Q62009-5	Q62009-2;Q62009-5	Postn	Periostin;Isoform 2 of Periostin;Isoform 3 of Periostin;Isoform 4 of Periostin;Isoform 5 of Periostin	periostin, osteoblast specific factor	Periostin	NA	NA	NA	NA	0	0	0	0	0	0	0	0	0	0	0	0	0	0	0	0	0	0	0	0
Q62010	Q62010	Q62010	Ovgp1	Oviduct-specific glycoprotein	oviductal glycoprotein 1	Oviduct-specific glycoprotein	NA	NA	NA	NA	0	0	0	0	0	0	0	0	0	0	0	0	0	0	0	0	0	0	0	0
Q62018	Q62018-2	Q62018-2	Ctr9	RNA polymerase-associated protein CTR9 homolog;Isoform 2 of RNA polymerase-associated protein CTR9 homolog;Isoform 3 of RNA polymerase-associated protein CTR9 homolog	CTR9 homolog, Paf1/RNA polymerase II complex component	RNA polymerase-associated protein CTR9 homolog	NA	NA	NA	NA	0	0	0	0	0	0	0	0	0	0	0	0	0	0	0	0	0	0	0	0
Q62028	Q62028;Q62028-2	Q62028;Q62028-2	Pla2r1	Secretory phospholipase A2 receptor;Isoform 2 of Secretory phospholipase A2 receptor	phospholipase A2 receptor 1	Secretory phospholipase A2 receptor;Soluble secretory phospholipase A2 receptor	NA	NA	NA	NA	0	0	0	0	0	0	0	0	0	0	0	0	0	0	0	0	0	0	0	0
Q62048	Q62048	Q62048	Pea15	Astrocytic phosphoprotein PEA-15;Isoform 2 of Astrocytic phosphoprotein PEA-15	NA	Astrocytic phosphoprotein PEA-15	NA	NA	NA	NA	0	0	0	0	0	0	0	0	0	0	0	0	0	0	0	0	0	0	0	0
Q62048	Q62048-2	Q62048-2	Pea15	Astrocytic phosphoprotein PEA-15;Isoform 2 of Astrocytic phosphoprotein PEA-15	NA	Astrocytic phosphoprotein PEA-15	NA	NA	NA	NA	0	0	0	0	0	0	0	0	0	0	0	0	0	0	0	0	0	0	0	0
Q62084	Q62084	Q62084	Ppp1r14b	Protein phosphatase 1 regulatory subunit 14B	protein phosphatase 1, regulatory inhibitor subunit 14B	Protein phosphatase 1 regulatory subunit 14B	NA	NA	NA	NA	0	0	0	0	0	0	0	0	0	0	0	0	0	0	0	0	0	0	0	0
Q62086	Q62086	Q62086	Pon2	Serum paraoxonase/arylesterase 2	paraoxonase 2	Serum paraoxonase/arylesterase 2	NA	NA	NA	NA	0	0	0	0	0	0	0	0	0	0	0	0	0	0	0	0	0	0	0	0
Q62087	Q62087	Q62087	Pon3	Serum paraoxonase/lactonase 3	paraoxonase 3	Serum paraoxonase/lactonase 3	NA	NA	NA	NA	0	0	0	0	0	0	0	0	0	0	0	0	0	0	0	0	0	0	0	0
Q62147	Q62147	Q62147	Sspn	Sarcospan	sarcospan	Sarcospan	NA	NA	NA	NA	0	0	0	0	0	0	0	0	0	0	0	0	0	0	0	0	0	0	0	0
Q62148	Q62148	Q62148	Aldh1a2	Retinal dehydrogenase 2	aldehyde dehydrogenase family 1, subfamily A2	Retinal dehydrogenase 2	NA	NA	NA	NA	0	0	0	0	0	0	0	0	0	0	0	0	0	0	0	0	0	0	0	0
Q62177	Q62177	Q62177	Sema3b	Semaphorin-3B	sema domain, immunoglobulin domain (Ig), short basic domain, secreted, (semaphorin) 3B	Semaphorin-3B	NA	NA	NA	NA	0	0	0	0	0	0	0	0	0	0	0	0	0	0	0	0	0	0	0	0
Q62181	Q62181	Q62181	Sema3c	Semaphorin-3C	sema domain, immunoglobulin domain (Ig), short basic domain, secreted, (semaphorin) 3C	Semaphorin-3C	NA	NA	NA	NA	0	0	0	0	0	0	0	0	0	0	0	0	0	0	0	0	0	0	0	0
Q62190	Q62190	Q62190	Mst1r	Macrophage-stimulating protein receptor	macrophage stimulating 1 receptor (c-met-related tyrosine kinase)	Macrophage-stimulating protein receptor;Macrophage-stimulating protein receptor alpha chain;Macrophage-stimulating protein receptor beta chain	NA	NA	NA	NA	0	0	0	0	0	0	0	0	0	0	0	0	0	0	0	0	0	0	0	0
Q62191	Q62191	Q62191	Trim21	E3 ubiquitin-protein ligase TRIM21	tripartite motif-containing 21	E3 ubiquitin-protein ligase TRIM21	NA	NA	NA	NA	0	0	0	0	0	0	0	0	0	0	0	0	0	0	0	0	0	0	0	0
Q62192	Q62192	Q62192	Cd180	CD180 antigen	CD180 antigen	CD180 antigen	NA	NA	NA	NA	0	0	0	0	0	0	0	0	0	0	0	0	0	0	0	0	0	0	0	0
Q62210	Q62210	Q62210	Birc2	Baculoviral IAP repeat-containing protein 2	baculoviral IAP repeat-containing 2	Baculoviral IAP repeat-containing protein 2	NA	NA	NA	NA	0	0	0	0	0	0	0	0	0	0	0	0	0	0	0	0	0	0	0	0
Q62219	Q62219-2;Q62219;Q62219-3;Q62219-5;Q62219-7;Q62219-4	Q62219-2;Q62219;Q62219-3;Q62219-5;Q62219-7;Q62219-4	Tgfb1i1	Transforming growth factor beta-1-induced transcript 1 protein;Isoform 2 of Transforming growth factor beta-1-induced transcript 1 protein;Isoform 3 of Transforming growth factor beta-1-induced transcript 1 protein;Isoform 4 of Transforming growth factor beta-1-induced transcript 1 protein;Isoform 5 of Transforming growth factor beta-1-induced transcript 1 protein;Isoform 6 of Transforming growth…	transforming growth factor beta 1 induced transcript 1	Transforming growth factor beta-1-induced transcript 1 protein	NA	NA	NA	NA	0	0	0	0	0	0	0	0	0	0	0	0	0	0	0	0	0	0	0	0
Q62219	Q62219-9;Q62219-10	Q62219-9;Q62219-10	Tgfb1i1	Transforming growth factor beta-1-induced transcript 1 protein;Isoform 2 of Transforming growth factor beta-1-induced transcript 1 protein;Isoform 3 of Transforming growth factor beta-1-induced transcript 1 protein;Isoform 4 of Transforming growth factor beta-1-induced transcript 1 protein;Isoform 5 of Transforming growth factor beta-1-induced transcript 1 protein;Isoform 6 of Transforming growth…	transforming growth factor beta 1 induced transcript 1	Transforming growth factor beta-1-induced transcript 1 protein	NA	NA	NA	NA	0	0	0	0	0	0	0	0	0	0	0	0	0	0	0	0	0	0	0	0
Q62230	Q62230;Q62230-2	Q62230	Siglec1	Sialoadhesin;Isoform 2 of Sialoadhesin;Isoform 3 of Sialoadhesin	sialic acid binding Ig-like lectin 1, sialoadhesin	Sialoadhesin	NA	NA	NA	NA	0	0	0	0	0	0	0	0	0	0	0	0	0	0	0	0	0	0	0	0
Q62230	Q62230-3	Q62230-3	Siglec1	Sialoadhesin;Isoform 2 of Sialoadhesin;Isoform 3 of Sialoadhesin	sialic acid binding Ig-like lectin 1, sialoadhesin	Sialoadhesin	NA	NA	NA	NA	0	0	0	0	0	0	0	0	0	0	0	0	0	0	0	0	0	0	0	0
Q62234	Q62234-2;Q62234	Q62234-2;Q62234	Myom1	Myomesin-1;Isoform 2 of Myomesin-1	myomesin 1	Myomesin-1	NA	NA	NA	NA	0	0	0	0	0	0	0	0	0	0	0	0	0	0	0	0	0	0	0	0
Q62261	Q62261-2	Q62261-2	Sptbn1	Spectrin beta chain, non-erythrocytic 1;Isoform 2 of Spectrin beta chain, non-erythrocytic 1	spectrin beta, non-erythrocytic 1	Spectrin beta chain, non-erythrocytic 1	NA	NA	NA	NA	0	0	0	0	0	0	0	0	0	0	0	0	0	0	0	0	0	0	0	0
Q62264	Q62264	Q62264	Thrsp	Thyroid hormone-inducible hepatic protein	thyroid hormone responsive	Thyroid hormone-inducible hepatic protein	NA	NA	NA	NA	0	0	0	0	0	0	0	0	0	0	0	0	0	0	0	0	0	0	0	0
Q62312	Q62312-2;Q62312	Q62312-2;Q62312	Tgfbr2	TGF-beta receptor type-2;Isoform RII-1 of TGF-beta receptor type-2	transforming growth factor, beta receptor II	TGF-beta receptor type-2	NA	NA	NA	NA	0	0	0	0	0	0	0	0	0	0	0	0	0	0	0	0	0	0	0	0
Q62315	Q62315;Q62315-2	Q62315;Q62315-2	Jarid2	Protein Jumonji;Isoform 2 of Protein Jumonji	jumonji, AT rich interactive domain 2	Protein Jumonji	NA	NA	NA	NA	0	0	0	0	0	0	0	0	0	0	0	0	0	0	0	0	0	0	0	0
Q62356	Q62356	Q62356	Fstl1	Follistatin-related protein 1	follistatin-like 1	Follistatin-related protein 1	NA	NA	NA	NA	0	0	0	0	0	0	0	0	0	0	0	0	0	0	0	0	0	0	0	0
Q62381	Q62381;Q62381-2	Q62381;Q62381-2	Tll1	Tolloid-like protein 1;Isoform 2 of Tolloid-like protein 1	tolloid-like	Tolloid-like protein 1	NA	NA	NA	NA	0	14168000	0	0	0	0	0	0	0	0	93582000	259920000	0	0	0	0	0	0	46791000	0
Q62394	Q62394	Q62394	Znf185	Zinc finger protein 185	NA	Zinc finger protein 185	NA	NA	NA	NA	0	0	0	0	0	0	0	0	0	0	0	0	0	0	0	0	0	0	0	0
Q62417	Q62417-7	Q62417-7	Sorbs1	Sorbin and SH3 domain-containing protein 1;Isoform 2 of Sorbin and SH3 domain-containing protein 1;Isoform 3 of Sorbin and SH3 domain-containing protein 1;Isoform 4 of Sorbin and SH3 domain-containing protein 1;Isoform 5 of Sorbin and SH3 domain-containing protein 1;Isoform 6 of Sorbin and SH3 domain-containing protein 1;Isoform 7 of Sorbin and SH3 domain-containing protein 1	sorbin and SH3 domain containing 1	Sorbin and SH3 domain-containing protein 1	NA	NA	NA	NA	0	0	0	0	0	0	0	0	0	0	0	0	0	0	0	0	0	0	0	0
Q62421	Q62421	Q62421	Sh3gl3	Endophilin-A3	SH3-domain GRB2-like 3	Endophilin-A3	NA	NA	NA	NA	0	0	0	0	0	0	0	0	0	0	0	0	0	0	0	0	0	0	0	0
Q62431	Q62431	Q62431	Arid3a	AT-rich interactive domain-containing protein 3A	AT rich interactive domain 3A (BRIGHT-like)	AT-rich interactive domain-containing protein 3A	NA	NA	NA	NA	0	0	0	0	0	0	0	0	0	0	0	0	0	0	0	0	0	0	0	0
Q62433	Q62433	Q62433	Ndrg1	Protein NDRG1	N-myc downstream regulated gene 1	Protein NDRG1	NA	NA	NA	NA	0	0	0	0	0	0	0	0	0	0	0	0	0	0	0	0	0	0	0	0
Q62440	Q62440-3;Q62440-2;Q62440;Q62440-5;Q62440-4;Q62440-6;Q62440-8;Q62440-7	Q62440-3;Q62440-2;Q62440;Q62440-5;Q62440-4;Q62440-6	Tle1	Transducin-like enhancer protein 1;Isoform 2 of Transducin-like enhancer protein 1;Isoform 3 of Transducin-like enhancer protein 1;Isoform 4 of Transducin-like enhancer protein 1;Isoform 5 of Transducin-like enhancer protein 1;Isoform 6 of Transducin-like enhancer protein 1;Isoform 7 of Transducin-like enhancer protein 1;Isoform 8 of Transducin-like enhancer protein 1	transducin-like enhancer of split 1	Transducin-like enhancer protein 1	NA	NA	NA	NA	0	0	0	0	0	0	0	0	0	0	0	0	0	0	0	0	0	0	0	0
Q62445	Q62445	Q62445	Sp4	Transcription factor Sp4	trans-acting transcription factor 4	Transcription factor Sp4	NA	NA	NA	NA	0	0	0	0	0	0	0	0	0	0	0	0	0	0	0	0	0	0	0	0
Q62447	Q62447	Q62447	Ccnc	Cyclin-C	cyclin C	Cyclin-C	NA	NA	NA	NA	0	0	0	0	0	0	0	0	0	0	0	0	0	0	0	0	0	0	0	0
Q62470	Q62470-3	Q62470-3	Itga3	Integrin alpha-3;Isoform 2 of Integrin alpha-3;Isoform 3 of Integrin alpha-3	integrin alpha 3	Integrin alpha-3;Integrin alpha-3 heavy chain;Integrin alpha-3 light chain	NA	NA	NA	NA	0	0	0	0	0	0	0	0	0	0	0	0	0	0	0	0	0	0	0	0
Q62481	Q62481	Q62481	Vps72	Vacuolar protein sorting-associated protein 72 homolog	vacuolar protein sorting 72	Vacuolar protein sorting-associated protein 72 homolog	NA	NA	NA	NA	0	0	0	0	0	0	0	0	0	0	0	0	0	0	0	0	0	0	0	0
Q62511	Q62511;Q62511-2	Q62511;Q62511-2	Zfp91	E3 ubiquitin-protein ligase ZFP91;Isoform 2 of E3 ubiquitin-protein ligase ZFP91	zinc finger protein 91	E3 ubiquitin-protein ligase ZFP91	NA	NA	NA	NA	0	0	0	0	0	0	0	0	0	0	0	0	0	0	0	0	0	0	0	0
Q62513	Q62513	Q62513	Znf260	Zinc finger protein 260	NA	Zinc finger protein 260	NA	NA	NA	NA	0	0	0	0	0	0	0	0	0	0	0	0	0	0	0	0	0	0	0	0
Q62556	Q62556	Q62556	Btn1a1	Butyrophilin subfamily 1 member A1	butyrophilin, subfamily 1, member A1	Butyrophilin subfamily 1 member A1	NA	NA	NA	NA	0	0	0	0	0	0	0	0	0	0	0	0	0	0	0	0	0	0	0	0
Q63805	Q63805	Q63805	Orm3	Alpha-1-acid glycoprotein 3	orosomucoid 3	Alpha-1-acid glycoprotein 3	NA	NA	NA	NA	0	0	0	0	0	0	0	0	0	0	0	0	0	0	0	0	0	0	0	0
Q63810	Q63810-2;Q63810	Q63810-2;Q63810	Ppp3r1	Calcineurin subunit B type 1;Isoform 2 of Calcineurin subunit B type 1	protein phosphatase 3, regulatory subunit B, alpha isoform (calcineurin B, type I)	Calcineurin subunit B type 1	NA	NA	NA	NA	17150000	0	0	0	0	0	0	0	0	0	0	0	0	18492000	0	0	0	0	0	0
Q63829	Q63829	Q63829	Commd3	COMM domain-containing protein 3	COMM domain containing 3	COMM domain-containing protein 3	NA	NA	NA	NA	0	0	0	0	0	0	0	0	0	0	0	0	0	0	0	0	0	0	0	0
Q63836	Q63836	Q63836	Selenbp2	Selenium-binding protein 2	selenium binding protein 2	Selenium-binding protein 2	NA	NA	NA	NA	0	0	0	0	0	0	0	0	0	0	0	0	0	0	0	0	0	0	0	0
Q63870	Q63870	Q63870	Col7a1	Collagen alpha-1(VII) chain	collagen, type VII, alpha 1	Collagen alpha-1(VII) chain	NA	NA	NA	NA	0	0	0	0	0	0	0	0	0	0	0	0	0	0	0	0	0	0	0	0
Q63886	Q63886	Q63886	Ugt1a1	UDP-glucuronosyltransferase 1-1	UDP glucuronosyltransferase 1 family, polypeptide A1	UDP-glucuronosyltransferase 1-1	NA	NA	NA	NA	0	0	0	0	0	0	0	0	0	0	0	0	0	0	0	0	0	0	0	0
Q63918	Q63918	Q63918	Cavin2	Caveolae-associated protein 2	caveolae associated 2	Serum deprivation-response protein	NA	NA	NA	NA	0	0	0	41838000	0	0	0	15342000	0	0	0	0	0	99946000	0	0	0	57444000	0	0
Q63943	Q63943	Q63943	Mef2d	Myocyte-specific enhancer factor 2D;Isoform Muscle of Myocyte-specific enhancer factor 2D	myocyte enhancer factor 2D	Myocyte-specific enhancer factor 2D	NA	NA	NA	NA	0	0	0	0	0	0	0	0	0	0	0	0	0	0	0	0	0	0	0	0
Q63943	Q63943-2	Q63943-2	Mef2d	Myocyte-specific enhancer factor 2D;Isoform Muscle of Myocyte-specific enhancer factor 2D	myocyte enhancer factor 2D	Myocyte-specific enhancer factor 2D	NA	NA	NA	NA	0	0	0	0	0	0	0	0	0	0	0	0	0	0	0	0	0	0	0	0
Q63961	Q63961	Q63961	Eng	Endoglin	endoglin	Endoglin	NA	NA	NA	NA	0	0	0	0	0	0	0	0	0	0	0	0	0	0	0	0	0	0	0	0
Q64028	Q64028-3;Q64028-2;Q64028;Q64028-4	Q64028-3;Q64028-2;Q64028	Phc1	Polyhomeotic-like protein 1;Isoform 2 of Polyhomeotic-like protein 1;Isoform 3 of Polyhomeotic-like protein 1;Isoform 4 of Polyhomeotic-like protein 1	polyhomeotic 1	Polyhomeotic-like protein 1	NA	NA	NA	NA	0	0	0	0	0	0	0	0	0	0	0	0	0	0	0	0	0	0	0	0
Q640M1	Q640M1;Q640M1-2	Q640M1	Utp14a	U3 small nucleolar RNA-associated protein 14 homolog A;Isoform 2 of U3 small nucleolar RNA-associated protein 14 homolog A	UTP14A small subunit processome component	U3 small nucleolar RNA-associated protein 14 homolog A	NA	NA	NA	NA	0	0	0	0	0	0	0	0	0	0	0	0	0	0	0	0	0	0	0	0
Q640M6	Q640M6	Q640M6	Gdpd5	Glycerophosphodiester phosphodiesterase domain-containing protein 5	glycerophosphodiester phosphodiesterase domain containing 5	Glycerophosphodiester phosphodiesterase domain-containing protein 5	NA	NA	NA	NA	0	0	0	0	0	0	0	0	0	0	0	0	0	0	0	0	0	0	0	0
Q640N1	Q640N1;Q640N1-2	Q640N1;Q640N1-2	Aebp1	Adipocyte enhancer-binding protein 1;Isoform 2 of Adipocyte enhancer-binding protein 1	AE binding protein 1	Adipocyte enhancer-binding protein 1	NA	NA	NA	NA	0	0	0	0	0	0	0	0	0	0	0	0	0	0	0	0	0	0	0	0
Q640N3	Q640N3-2;Q640N3	Q640N3-2;Q640N3	Arhgap30	Rho GTPase-activating protein 30;Isoform 2 of Rho GTPase-activating protein 30	Rho GTPase activating protein 30	Rho GTPase-activating protein 30	NA	NA	NA	NA	0	0	0	0	0	0	0	0	0	0	0	0	0	0	0	0	0	0	0	0
Q640P2	Q640P2;Q640P2-2	Q640P2;Q640P2-2	Angptl1	Angiopoietin-related protein 1;Isoform 2 of Angiopoietin-related protein 1	angiopoietin-like 1	Angiopoietin-related protein 1	NA	NA	NA	NA	0	18658000	0	0	0	0	0	0	0	0	0	0	0	16402000	0	0	0	0	0	0
Q640P4	Q640P4	Q640P4	Glt8d2	Glycosyltransferase 8 domain-containing protein 2	glycosyltransferase 8 domain containing 2	Glycosyltransferase 8 domain-containing protein 2	NA	NA	NA	NA	0	0	0	0	0	0	0	0	0	0	0	0	0	0	0	0	0	0	0	0
Q64131	Q64131;Q64131-2	Q64131;Q64131-2	Runx3	Runt-related transcription factor 3;Isoform 2 of Runt-related transcription factor 3	runt related transcription factor 3	Runt-related transcription factor 3	NA	NA	NA	NA	0	0	0	0	0	0	0	0	0	0	0	0	0	0	0	0	0	0	0	0
Q64152	Q64152	Q64152	Btf3	Transcription factor BTF3;Isoform 2 of Transcription factor BTF3	basic transcription factor 3	Transcription factor BTF3	NA	NA	NA	NA	0	0	0	0	0	0	0	0	0	0	0	0	0	0	0	0	0	0	0	0
Q64163	Q64163;Q64163-4;Q64163-2	Q64163;Q64163-4;Q64163-2	Tfdp2	Transcription factor Dp-2;Isoform Beta of Transcription factor Dp-2;Isoform Gamma of Transcription factor Dp-2;Isoform Delta of Transcription factor Dp-2	transcription factor Dp 2	Transcription factor Dp-2	NA	NA	NA	NA	0	0	0	0	0	0	0	0	0	0	0	0	0	0	0	0	0	0	0	0
Q64176	Q64176	Q64176	Ces1e	Carboxylesterase 1E	carboxylesterase 1E	Carboxylesterase 1E	NA	NA	NA	NA	0	0	0	176700000	0	0	0	0	0	0	0	0	0	37489000	0	0	0	0	0	0
Q64191	Q64191	Q64191	Aga	N(4)-(beta-N-acetylglucosaminyl)-L-asparaginase	aspartylglucosaminidase	N(4)-(beta-N-acetylglucosaminyl)-L-asparaginase;Glycosylasparaginase alpha chain;Glycosylasparaginase beta chain	NA	NA	NA	NA	0	0	0	0	0	0	0	0	0	0	0	0	0	0	0	0	0	0	0	0
Q64261	Q64261	Q64261	Cdk6	Cyclin-dependent kinase 6	cyclin-dependent kinase 6	Cyclin-dependent kinase 6	NA	NA	NA	NA	0	0	0	0	0	0	0	0	0	0	0	0	0	0	0	0	0	0	0	0
Q64267	Q64267;Q64267-2	Q64267;Q64267-2	Xpa	DNA repair protein complementing XP-A cells homolog;Isoform 2 of DNA repair protein complementing XP-A cells homolog	xeroderma pigmentosum, complementation group A	DNA repair protein complementing XP-A cells homolog	NA	NA	NA	NA	0	0	0	0	0	0	0	0	0	0	0	0	0	0	0	0	0	0	0	0
Q64277	Q64277	Q64277	Bst1	ADP-ribosyl cyclase/cyclic ADP-ribose hydrolase 2	bone marrow stromal cell antigen 1	ADP-ribosyl cyclase/cyclic ADP-ribose hydrolase 2	NA	NA	NA	NA	0	0	0	0	0	0	0	0	0	0	0	0	0	0	0	0	0	0	0	0
Q64285	Q64285	Q64285	Cel	Bile salt-activated lipase	carboxyl ester lipase	Bile salt-activated lipase	NA	NA	NA	NA	0	0	0	0	0	0	0	0	0	0	0	0	0	0	0	0	0	0	0	0
Q64288	Q64288	Q64288	Omp	Olfactory marker protein	olfactory marker protein	Olfactory marker protein	NA	NA	NA	NA	0	0	0	0	0	0	0	0	0	0	0	0	0	0	0	0	0	0	0	0
Q64302	Q64302	Q64302	Tm4sf1	Transmembrane 4 L6 family member 1	transmembrane 4 superfamily member 1	Transmembrane 4 L6 family member 1	NA	NA	NA	NA	0	0	0	0	0	0	0	0	0	0	0	0	0	0	0	0	0	0	0	0
Q64310	Q64310	Q64310	Surf4	Surfeit locus protein 4	surfeit gene 4	Surfeit locus protein 4	NA	NA	NA	NA	0	0	0	0	0	0	0	0	0	0	0	0	0	0	0	0	0	0	0	0
Q64314	Q64314;Q64314-2	Q64314;Q64314-2	Cd34	Hematopoietic progenitor cell antigen CD34;Isoform Short of Hematopoietic progenitor cell antigen CD34	CD34 antigen	Hematopoietic progenitor cell antigen CD34	NA	NA	NA	NA	0	0	0	0	0	0	0	0	0	0	0	0	0	0	0	0	0	0	0	0
Q64318	Q64318	Q64318	Zeb1	Zinc finger E-box-binding homeobox 1	zinc finger E-box binding homeobox 1	Zinc finger E-box-binding homeobox 1	NA	NA	NA	NA	0	0	0	0	0	0	0	0	0	0	0	0	0	0	0	0	0	0	0	0
Q64322	Q64322	Q64322	Npdc1	Neural proliferation differentiation and control protein 1	neural proliferation, differentiation and control 1	Neural proliferation differentiation and control protein 1	NA	NA	NA	NA	0	0	0	0	0	0	0	0	0	0	0	0	0	0	0	0	0	0	0	0
Q64332	Q64332-2;Q64332	Q64332-2;Q64332	Syn2	Synapsin-2;Isoform IIb of Synapsin-2	synapsin II	Synapsin-2	NA	NA	NA	NA	0	0	0	0	0	0	0	0	0	0	0	0	0	0	0	0	0	0	0	0
Q64337	Q64337-2	Q64337-2	Sqstm1	Sequestosome-1;Isoform 2 of Sequestosome-1	sequestosome 1	Sequestosome-1	NA	NA	NA	NA	0	0	0	0	0	0	0	0	0	0	0	0	0	0	0	0	0	0	0	0
Q64355	Q64355	Q64355	Efs	Embryonal Fyn-associated substrate	embryonal Fyn-associated substrate	Embryonal Fyn-associated substrate	NA	NA	NA	NA	0	0	0	0	0	0	0	0	0	0	0	0	0	0	0	0	0	0	0	0
Q64435	Q64435	Q64435	Ugt1a6	UDP-glucuronosyltransferase 1-6	NA	UDP-glucuronosyltransferase 1-6	NA	NA	NA	NA	0	0	0	0	0	0	0	0	0	0	0	0	0	0	0	0	0	0	0	0
Q64437	Q64437	Q64437	Adh7	Alcohol dehydrogenase class 4 mu/sigma chain	alcohol dehydrogenase 7 (class IV), mu or sigma polypeptide	Alcohol dehydrogenase class 4 mu/sigma chain	NA	NA	NA	NA	0	0	0	0	0	0	0	0	0	0	0	0	0	0	0	0	0	0	0	0
Q64444	Q64444	Q64444	Ca4	Carbonic anhydrase 4	NA	Carbonic anhydrase 4	NA	NA	NA	NA	0	0	0	0	0	0	0	0	0	0	0	0	0	0	0	0	0	0	0	0
Q64449	Q64449;Q64449-2	Q64449	Mrc2	C-type mannose receptor 2;Isoform 2 of C-type mannose receptor 2	mannose receptor, C type 2	C-type mannose receptor 2	NA	NA	NA	NA	0	0	0	0	0	0	0	0	0	0	0	0	0	0	0	0	0	0	0	0
Q64462	Q64462	Q64462	Cyp4b1	Cytochrome P450 4B1	cytochrome P450, family 4, subfamily b, polypeptide 1	Cytochrome P450 4B1	NA	NA	NA	NA	0	0	0	0	0	0	0	0	0	0	0	0	0	0	0	0	0	0	0	0
Q64471	Q64471	Q64471	Gstt1	Glutathione S-transferase theta-1	glutathione S-transferase, theta 1	Glutathione S-transferase theta-1	NA	NA	NA	NA	0	0	0	0	0	0	0	0	0	0	0	0	0	0	0	0	0	0	0	0
Q64475	Q64475	Q64475	Hist1h2bb	Histone H2B type 1-B	NA	Histone H2B type 1-B	NA	NA	NA	NA	0	0	0	0	0	0	0	0	0	0	0	0	0	0	0	0	0	0	0	0
Q64487	Q64487-5;Q64487;Q64487-1;Q64487-9;Q64487-7;Q64487-8;Q64487-6;Q64487-3;Q64487-12;Q64487-2	Q64487-5;Q64487;Q64487-1;Q64487-9;Q64487-7;Q64487-8;Q64487-6;Q64487-3;Q64487-12;Q64487-2	Ptprd	Receptor-type tyrosine-protein phosphatase delta;Isoform C of Receptor-type tyrosine-protein phosphatase delta;Isoform A of Receptor-type tyrosine-protein phosphatase delta;Isoform B of Receptor-type tyrosine-protein phosphatase delta;Isoform E of Receptor-type tyrosine-protein phosphatase delta;Isoform F of Receptor-type tyrosine-protein phosphatase delta;Isoform G of Receptor-type tyrosine-prot…	protein tyrosine phosphatase, receptor type, D	Receptor-type tyrosine-protein phosphatase delta	NA	NA	NA	NA	0	0	0	0	0	0	0	0	0	0	0	0	0	0	0	0	0	0	0	0
Q64519	Q64519	Q64519	Sdc3	Syndecan-3	syndecan 3	Syndecan-3	NA	NA	NA	NA	0	0	0	0	0	0	0	0	0	0	0	0	0	0	0	0	0	0	0	0
Q64522	Q64522	Q64522	Hist2h2ab	Histone H2A type 2-B	NA	Histone H2A type 2-B	NA	NA	NA	NA	0	0	0	0	0	0	0	0	0	0	0	0	0	0	0	0	0	0	0	0
Q64524	Q64524	Q64524	Hist2h2be	Histone H2B type 2-E	NA	Histone H2B type 2-E	NA	NA	NA	NA	0	0	0	0	0	0	0	0	0	0	0	0	0	0	0	0	0	0	0	0
Q64685	Q64685	Q64685	St6gal1	Beta-galactoside alpha-2,6-sialyltransferase 1	beta galactoside alpha 2,6 sialyltransferase 1	Beta-galactoside alpha-2,6-sialyltransferase 1	NA	NA	NA	NA	0	0	0	0	0	0	0	0	0	0	0	0	0	0	0	0	0	0	0	0
Q64695	Q64695	Q64695	Procr	Endothelial protein C receptor	protein C receptor, endothelial	Endothelial protein C receptor	NA	NA	NA	NA	0	0	0	0	0	0	0	0	0	0	0	0	0	0	0	0	0	0	0	0
Q64705	Q64705;Q64705-2	Q64705;Q64705-2	Usf2	Upstream stimulatory factor 2;Isoform USF2B of Upstream stimulatory factor 2	upstream transcription factor 2	Upstream stimulatory factor 2	NA	NA	NA	NA	0	0	0	0	0	0	0	0	0	0	0	0	0	0	0	0	0	0	0	0
Q64707	Q64707	Q64707	Zrsr1	U2 small nuclear ribonucleoprotein auxiliary factor 35 kDa subunit-related protein 1	zinc finger (CCCH type), RNA binding motif and serine/arginine rich 1	U2 small nuclear ribonucleoprotein auxiliary factor 35 kDa subunit-related protein 1	NA	NA	NA	NA	0	0	0	0	0	0	0	0	0	0	0	0	0	0	0	0	0	0	0	0
Q64FW2	Q64FW2	Q64FW2	Retsat	All-trans-retinol 13,14-reductase	retinol saturase (all trans retinol 13,14 reductase)	All-trans-retinol 13,14-reductase	NA	NA	NA	NA	0	0	0	0	0	0	0	0	0	0	0	0	0	0	0	0	0	0	0	0
Q64GA5	Q64GA5-2	Q64GA5-2	Pla2g4c	Cytosolic phospholipase A2 gamma;Isoform 2 of Cytosolic phospholipase A2 gamma	phospholipase A2, group IVC (cytosolic, calcium-independent)		NA	NA	NA	NA	0	0	0	0	0	0	0	0	0	0	0	0	0	0	0	0	0	0	0	0
Q65CL1	Q65CL1	Q65CL1	Ctnna3	Catenin alpha-3	catenin (cadherin associated protein), alpha 3	Catenin alpha-3	NA	NA	NA	NA	16558000	0	0	0	0	0	0	0	0	0	0	0	0	0	0	0	0	0	0	0
Q66GT5	Q66GT5	Q66GT5	Ptpmt1	Phosphatidylglycerophosphatase and protein-tyrosine phosphatase 1	protein tyrosine phosphatase, mitochondrial 1	Phosphatidylglycerophosphatase and protein-tyrosine phosphatase 1	NA	NA	NA	NA	0	0	0	0	0	0	0	0	0	0	0	0	0	0	0	0	0	0	0	0
Q66JZ4	Q66JZ4	Q66JZ4	TCAIM	T-cell activation inhibitor, mitochondrial	NA	T-cell activation inhibitor, mitochondrial	NA	NA	NA	NA	0	0	0	0	0	0	0	0	0	0	0	0	0	0	0	0	0	0	0	0
Q66X22	Q66X22-2	Q66X22-2	Nlrp9b	NACHT, LRR and PYD domains-containing protein 9B;Isoform 2 of NACHT, LRR and PYD domains-containing protein 9B	NLR family, pyrin domain containing 9B	NACHT, LRR and PYD domains-containing protein 9B	NA	NA	NA	NA	0	0	0	0	0	0	0	0	0	0	0	0	0	0	0	0	0	0	0	0
Q673H1	Q673H1	Q673H1	Tusc1	Tumor suppressor candidate gene 1 protein homolog	tumor suppressor candidate 1	Tumor suppressor candidate gene 1 protein homolog	NA	NA	NA	NA	0	0	0	0	0	0	0	0	0	0	0	0	0	0	0	0	0	0	0	0
Q67BJ4	Q67BJ4	Q67BJ4	A4galt	Lactosylceramide 4-alpha-galactosyltransferase	alpha 1,4-galactosyltransferase	Lactosylceramide 4-alpha-galactosyltransferase	NA	NA	NA	NA	0	0	0	0	0	0	0	0	0	0	0	0	0	0	0	0	0	0	0	0
Q67FY2	Q67FY2;Q67FY2-2	Q67FY2;Q67FY2-2	Bcl9l	B-cell CLL/lymphoma 9-like protein;Isoform 2 of B-cell CLL/lymphoma 9-like protein	B cell CLL/lymphoma 9-like	B-cell CLL/lymphoma 9-like protein	NA	NA	NA	NA	0	0	0	0	0	0	0	0	0	0	0	0	0	0	0	0	0	0	0	0
Q68ED3	Q68ED3	Q68ED3	Tent4b	Terminal nucleotidyltransferase 4A	terminal nucleotidyltransferase 4B	Non-canonical poly(A) RNA polymerase PAPD5	NA	NA	NA	NA	0	0	0	0	0	0	0	0	0	0	0	0	0	0	0	0	0	0	0	0
Q68FD9	Q68FD9	Q68FD9	Kiaa1549	UPF0606 protein KIAA1549	NA	UPF0606 protein KIAA1549	NA	NA	NA	NA	0	0	0	0	0	0	0	0	0	0	0	0	0	0	0	0	0	0	0	0
Q68FE6	Q68FE6	Q68FE6	Ripor1	Rho family-interacting cell polarization regulator 1	RHO family interacting cell polarization regulator 1	Protein FAM65A	NA	NA	NA	NA	0	0	0	0	0	0	0	0	0	0	0	0	0	0	0	0	0	0	0	0
Q68FG3	Q68FG3	Q68FG3	Spty2d1	Protein SPT2 homolog	SPT2 chromatin protein domain containing 1	Protein SPT2 homolog	NA	NA	NA	NA	22857000	0	0	0	0	0	0	0	0	0	0	0	0	0	0	0	0	0	0	0
Q68FL4	Q68FL4-2	Q68FL4-2	Ahcyl2	Putative adenosylhomocysteinase 3;Isoform 2 of Putative adenosylhomocysteinase 3	S-adenosylhomocysteine hydrolase-like 2	Putative adenosylhomocysteinase 3	NA	NA	NA	NA	0	0	0	0	0	0	0	0	0	0	0	0	0	0	0	0	0	0	0	0
Q68G58	Q68G58;Q68G58-2;Q68G58-3;Q68G58-4	Q68G58;Q68G58-2	Apex2	DNA-(apurinic or apyrimidinic site) lyase 2;Isoform 2 of DNA-(apurinic or apyrimidinic site) lyase 2;Isoform 3 of DNA-(apurinic or apyrimidinic site) lyase 2;Isoform 4 of DNA-(apurinic or apyrimidinic site) lyase 2;Isoform 5 of DNA-(apurinic or apyrimidinic site) lyase 2	apurinic/apyrimidinic endonuclease 2	DNA-(apurinic or apyrimidinic site) lyase 2	NA	NA	NA	NA	0	0	0	0	0	0	0	0	0	0	0	0	0	0	0	0	0	0	0	0
Q69Z26	Q69Z26;Q69Z26-2;Q69Z26-3	Q69Z26;Q69Z26-2	Cntn4	Contactin-4;Isoform 2 of Contactin-4;Isoform 3 of Contactin-4	contactin 4	Contactin-4	NA	NA	NA	NA	0	0	0	0	0	0	0	0	0	0	0	0	0	0	0	0	0	0	0	0
Q69Z36	Q69Z36	Q69Z36	Mex3b	RNA-binding protein MEX3B	mex3 RNA binding family member B	RNA-binding protein MEX3B	NA	NA	NA	NA	0	0	0	0	0	0	0	0	0	0	0	0	0	0	0	0	0	0	0	0
Q69Z37	Q69Z37	Q69Z37	Samd9l	Sterile alpha motif domain-containing protein 9-like	sterile alpha motif domain containing 9-like	Sterile alpha motif domain-containing protein 9-like	NA	NA	NA	NA	0	0	0	0	0	0	0	123560000	0	0	0	0	0	0	0	25318000	26284000	22631000	0	23974500
Q69Z66	Q69Z66;Q69Z66-2	Q69Z66;Q69Z66-2	Mysm1	Histone H2A deubiquitinase MYSM1;Isoform 2 of Histone H2A deubiquitinase MYSM1	myb-like, SWIRM and MPN domains 1	Histone H2A deubiquitinase MYSM1	NA	NA	NA	NA	0	0	0	0	0	0	0	0	0	0	0	0	0	0	0	0	0	0	0	0
Q69ZB0	Q69ZB0-3;Q69ZB0;Q69ZB0-2	Q69ZB0-3;Q69ZB0;Q69ZB0-2	Lrrcc1	Leucine-rich repeat and coiled-coil domain-containing protein 1;Isoform 2 of Leucine-rich repeat and coiled-coil domain-containing protein 1;Isoform 3 of Leucine-rich repeat and coiled-coil domain-containing protein 1	leucine rich repeat and coiled-coil domain containing 1	Leucine-rich repeat and coiled-coil domain-containing protein 1	NA	NA	NA	NA	0	0	0	0	0	0	0	0	0	0	0	0	0	0	0	0	0	0	0	0
Q69ZF8	Q69ZF8	Q69ZF8	Msl2	E3 ubiquitin-protein ligase MSL2	MSL complex subunit 2	E3 ubiquitin-protein ligase MSL2	NA	NA	NA	NA	0	0	0	0	0	0	0	0	0	0	0	0	0	0	0	0	0	0	0	0
Q69ZH9	Q69ZH9	Q69ZH9	Arhgap23	Rho GTPase-activating protein 23;Isoform 2 of Rho GTPase-activating protein 23	Rho GTPase activating protein 23	Rho GTPase-activating protein 23	NA	NA	NA	NA	0	0	0	0	0	0	0	0	0	0	0	0	0	0	0	0	0	0	0	0
Q69ZK9	Q69ZK9;B0F2B4	Q69ZK9	Nlgn2	Neuroligin-2	neuroligin 2	Neuroligin-2	NA	NA	NA	NA	0	0	0	0	0	0	0	0	0	0	0	0	0	0	0	0	0	0	0	0
Q69ZP3	Q69ZP3-2	Q69ZP3-2	Pnkd	Probable hydrolase PNKD;Isoform 2 of Probable hydrolase PNKD;Isoform 3 of Probable hydrolase PNKD;Isoform 4 of Probable hydrolase PNKD	paroxysmal nonkinesiogenic dyskinesia	Probable hydrolase PNKD	NA	NA	NA	NA	0	0	0	0	0	0	0	0	0	0	0	0	0	0	0	0	0	0	0	0
Q69ZQ1	Q69ZQ1	Q69ZQ1	Myorg	Myogenesis-regulating glycosidase	myogenesis regulating glycosidase (putative)	Uncharacterized family 31 glucosidase KIAA1161	NA	NA	NA	NA	0	0	0	0	0	0	0	0	0	0	0	0	0	0	0	0	0	0	0	0
Q69ZS0	Q69ZS0;Q69ZS0-2;Q69ZS0-3	Q69ZS0;Q69ZS0-2;Q69ZS0-3	Pdzrn3	E3 ubiquitin-protein ligase PDZRN3;Isoform 2 of E3 ubiquitin-protein ligase PDZRN3;Isoform 3 of E3 ubiquitin-protein ligase PDZRN3	PDZ domain containing RING finger 3	E3 ubiquitin-protein ligase PDZRN3	NA	NA	NA	NA	0	0	0	0	0	0	0	0	0	0	0	0	0	0	0	0	0	0	0	0
Q69ZS8	Q69ZS8	Q69ZS8	Kazn	Kazrin;Isoform 2 of Kazrin;Isoform 3 of Kazrin	kazrin, periplakin interacting protein	Kazrin	NA	NA	NA	NA	0	0	0	0	0	0	0	0	0	0	0	0	0	0	0	0	0	0	0	0
Q69ZS8	Q69ZS8-2	Q69ZS8-2	Kazn	Kazrin;Isoform 2 of Kazrin;Isoform 3 of Kazrin	kazrin, periplakin interacting protein	Kazrin	NA	NA	NA	NA	0	0	0	0	0	0	0	0	0	0	0	0	0	0	0	0	0	0	0	0
Q69ZS8	Q69ZS8-3	Q69ZS8-3	Kazn	Kazrin;Isoform 2 of Kazrin;Isoform 3 of Kazrin	kazrin, periplakin interacting protein	Kazrin	NA	NA	NA	NA	0	0	0	0	0	0	0	0	0	0	0	0	0	0	0	0	0	0	0	0
Q69ZT1	Q69ZT1;Q69ZT1-2;Q69ZT1-3;Q69ZT1-4	Q69ZT1;Q69ZT1-2	Fan1	Fanconi-associated nuclease 1;Isoform 2 of Fanconi-associated nuclease 1;Isoform 3 of Fanconi-associated nuclease 1;Isoform 4 of Fanconi-associated nuclease 1	FANCD2/FANCI-associated nuclease 1	Fanconi-associated nuclease 1	NA	NA	NA	NA	0	0	0	0	0	0	0	0	0	0	0	0	0	0	0	0	0	0	0	0
Q69ZZ6	Q69ZZ6-3	Q69ZZ6-3	Tmcc1	Transmembrane and coiled-coil domains protein 1;Isoform 2 of Transmembrane and coiled-coil domains protein 1;Isoform 3 of Transmembrane and coiled-coil domains protein 1	transmembrane and coiled coil domains 1	Transmembrane and coiled-coil domains protein 1	NA	NA	NA	NA	0	0	0	0	0	0	0	0	0	0	0	0	0	0	0	0	0	0	0	0
Q6A000	Q6A000	Q6A000	Kiaa0753	Protein moonraker	NA	Uncharacterized protein KIAA0753	NA	NA	NA	NA	0	0	0	0	0	0	0	0	0	0	0	0	0	0	0	0	0	0	0	0
Q6A026	Q6A026	Q6A026	Pds5a	Sister chromatid cohesion protein PDS5 homolog A	PDS5 cohesin associated factor A	Sister chromatid cohesion protein PDS5 homolog A	NA	NA	NA	NA	16768000	0	0	0	0	0	0	10934000	0	0	1372100000	69738000	70540000	23771000	40805000	30794000	52630000	57163000	70139000	46717500
Q6A039	Q6A039	Q6A039	Tbc1d12	TBC1 domain family member 12	TBC1D12: TBC1 domain family, member 12	TBC1 domain family member 12	NA	NA	NA	NA	0	0	0	0	0	0	0	0	0	0	0	0	0	0	0	0	0	0	0	0
Q6A051	Q6A051;Q6A051-2	Q6A051;Q6A051-2	Atrnl1	Attractin-like protein 1;Isoform 2 of Attractin-like protein 1;Isoform 3 of Attractin-like protein 1	attractin like 1	Attractin-like protein 1	NA	NA	NA	NA	0	0	0	0	0	0	0	0	0	0	0	0	0	0	0	0	0	0	0	0
Q6A085	Q6A085	Q6A085	Znf629	Zinc finger protein 629	NA	Zinc finger protein 629	NA	NA	NA	NA	0	0	0	0	0	0	0	0	0	0	0	0	0	0	0	0	0	0	0	0
[truncated: 9,543 more rows]

## Sheet: column_descriptions_TableS2
column	description
pathway	Gene set used for the over-representation analysis
pval	P-value of the over-representation
padj	Adjusted p-value of the over-representation (Benjamini-Hochberg Procedure)
[truncated: 4 more rows]

## Sheet: TableS2
pathway	pval	padj	overlap	set_size	%genes in set	overlapGenes
[truncated: 1,014 more rows]

[truncated: 19 more sheets: column_descriptions_TableS3, TableS3, column_descriptions_TableS4, TableS4, column_descriptions_TableS5, TableS5, column_descriptions_TableS6, TableS6, column_descriptions_TableS7, Table S7, column_descriptions_TableS8, Table S8, column_descriptions_TableS9, TableS9, TableS10, column_descriptions_TableS11, TableS11, TableS12, TableS13]
