# Supplementary material for: The maintenance of oocytes in the mammalian ovary involves extreme protein longevity
Source: Nat Cell Biol. 2024 Jun 20;26(7):1124–38. doi: 10.1038/s41556-024-01442-7 (PMC11252011; doi:10.1038/s41556-024-01442-7)
Supplement: Supplementary file 9 — Statistical source data. [file 41556_2024_1442_MOESM9_ESM.xlsx]

## Sheet: Fig. 1b
pathway	pval	padj	overlap	set_size	%genes in set	overlapGenes
Actin cytoskeleton	3.39272e-05	0.000798204	30	254	0.11811	Rdx, Kat2b, Coro1c, Wdr1, Capza2, Myh9, Dynll2, Vcl, Vil1, Calb1, Fscn1, Eef1a1, Acta2, Lmtk2, Ptges3, Flnb, Lancl2, Actn4, Actg1, Pls1, Cttn, Dstn, Myh3, Triobp, Pdcd6ip, Amot, Cfl1, Lcp1, Iqgap1, Tkt
Association of TriC/CCT with target proteins during biosynthesis	2.50194e-09	1.83182e-07	8	10	0.8	Cct3, Cct5, Cct8, Cct6a, Cct7, Cct2, Tcp1, Cct4
Chaperone	4.56741e-13	6.5314e-11	37	177	0.20904	Cct3, Calr, Hspa8, Tomm34, Hsp90b1, Canx, Dnajc9, Clu, Dnajc3, Cct5, Hsp90ab1, Hspa9, P4hb, Cct8, Hspd1, Psmd5, Ppid, Dnaja1, Park7, Cct6a, Cct7, Rbbp7, Dnaja2, Cct2, Wrap53, Npm2, Hyou1, Hspe1, Hspa1a, Hsp90aa1, Hspa5, Tbcd, Spata5, Tcp1, Dnajc21, St13, Cct4
Chromosome organization	0.00433376	0.0417501	55	722	0.0761773	Kat2b, Uhrf1, Kpnb1, Dnmt1, Hira, Phb2, Cdk1, Ppm1d, Prkdc, Top3b, Hsp90ab1, Ndc80, Seh1l, Incenp, Ddb1, Smc3, Huwe1, Nudt5, Xrcc5, Sfpq, Park7, Cenps, Cdk5, Ran, Ruvbl1, Rbbp7, Dkc1, Ascc3, Bub1b, Skp1, Supt16h, Padi6, Smc1a, Rad54l2, Wrap53, Kif4, Ptges3, Npm2, Dppa3, Nup107, Hmgb2, Nup98, Top2a, Naa50, Hspa1a, Hist1h4a, Chd8, Hsp90aa1, Spin1, Cpeb1, Ruvbl2, Hat1, Rif1, Cul3, Hist1h3b
Chromosome, centromeric region	0.0032376	0.0328498	15	128	0.117188	Kat2b, Dnmt1, Ndc80, Incenp, Smc3, Cenps, Kntc1, Bub1b, Smc1a, Top2a, Ppp2r5c, Cbx1, Xpo1, Ckap5, Tpr
Citric acid cycle (TCA cycle)	4.34736e-06	0.00013815	8	20	0.4	Ogdh, Cs, Mdh2, Sdha, Aco2, Fh, Suclg1, Dld
Cortical actin cytoskeleton	1.16937e-06	4.42235e-05	12	42	0.285714	Rdx, Myh9, Vcl, Calb1, Eef1a1, Lancl2, Pls1, Cttn, Dstn, Triobp, Cfl1, Iqgap1
DNA metabolic process	0.000195076	0.00333085	46	500	0.092	Uhrf1, Dnmt1, Pam16, Cul4a, Ppm1d, Prkdc, Top3b, Hsp90ab1, Cyp1b1, Ddb1, Pola2, Smc3, Huwe1, Hspd1, Xrcc5, Fh, Vcp, Sfpq, Park7, Cenps, Ruvbl1, Tdrd12, Smg1, Rps3, Dkc1, Ascc3, Supt16h, Wdr48, Smc1a, Fanci, Wrap53, Ptges3, Dppa3, Hmgb2, Top2a, Ssrp1, Hspa1a, Hsp90aa1, Ddx4, Ruvbl2, Ubr5, Tdrd1, Rif1, Nme1, Ube2d3, Lig1
Fatty acid beta-oxidation	0.000559366	0.00808739	10	55	0.181818	Echs1, Acadl, Pecr, Scp2, Acat1, Paox, Acadm, Cpt1b, Hadhb, Hadha
Glycolysis	3.72561e-07	1.65519e-05	15	60	0.25	Ogdh, Pgam1, Seh1l, Gnpda2, Pkm, Bpgm, Gpi, Nup107, Nup98, Eno1, Pgk1, Pgm2l1, Gapdh, Tpr, Tpi1
Microtubule cytoskeleton	1.26991e-07	6.31643e-06	69	678	0.10177	Cct3, Tubb6, Flii, G6pdx, Hspa8, Slc25a5, Myh9, Dync1h1, Cdk1, Dynll2, Rock2, Cct5, Ndc80, Vapa, Incenp, Smc3, Sbds, Cct8, Kif3b, Mapre1, Sass6, Nudc, Kntc1, Ran, Cct6a, Cep41, Cct7, Rps3, Cct2, Bub1b, Skp1, Pcm1, Tubb4b, Smc1a, Tuba1c, Tubb2a, Mapkbp1, Ywhae, Tubb2b, Tuba1b, Wdr11, Mtcl1, Hspa1a, Cbx1, Spin1, Tuba1a, Ubr4, Cpeb1, Odf2l, Tbcd, Cttn, Cltc, Fmn1, Ect2, Ckap5, Rif1, Pin4, Gapdh, Tcp…
Mitochondrial inner membrane	0.000712784	0.00989894	29	288	0.100694	Phb2, Pam16, Cox6c, Slc25a5, Cyb5r3, Mdh2, Sdha, Vdac2, Clu, Adsl, Samm50, Atp5f1b, Atp5f1a, Ndufs1, Hspd1, Slc25a15, Slc25a4, Cox4i1, Parl, Uqcrq, Suclg1, Cox6b1, Impdh2, Slc25a31, Tufm, Vdac1, Hadhb, Atp5pb, Hadha
Mitochondrial matrix	9.68332e-09	6.37567e-07	36	236	0.152542	Cs, Pam16, Slc25a5, Mdh2, Mthfd1, Pitrm1, Pdhb, Vdac2, Hspa9, Atp5f1b, Hspd1, Acadl, Nfs1, Park7, Aldh2, Rps3, Acat1, Dlat, Tfb1m, Pcca, Lonp1, Parl, Pptc7, Mrps9, Suclg1, Acadm, Hspe1, Tfam, Tufm, Vdac1, Coasy, Hadhb, Mrps17, Prdx1, Hadha, Mmut
Mitochondrial outer membrane	0.000113393	0.00210929	16	104	0.153846	Phb2, Rhot1, Tomm34, Vdac2, Samm50, Mtx2, Scp2, Acsl1, Slc25a4, Aifm1, Cisd1, Vat1, Pebp1, Vdac1, Cpt1b, Hadhb
Pentose phosphate pathway	0.00516125	0.0469541	5	22	0.227273	G6pdx, Tkt, Gpi, Pgm1, Pgd
Peroxiredoxin, AhpC-type	0.000573566	0.00816372	3	4	0.75	Prdx2, Prdx5, Prdx1
Proteasome complex	2.65163e-05	0.000645417	11	47	0.234043	Psmd11, Psmb6, Psma6, Elp2, Psmd5, Psma7, Vcp, Psma1, Psmc3, Ecpas, Psma3
Response to oxidative stress	0.000513786	0.00759821	32	323	0.0990712	G6pdx, Prdx2, Cdk1, Txnrd1, Sod1, Cyp1b1, Prdx5, Hspd1, Gclm, Alad, Psip1, Park7, Aldh2, Rps3, Gsr, Apoa4, Aifm1, Lonp1, Oxsr1, Eef2, Pebp1, Foxo1, Eif2a, Aldh3a2, Idh1, Akr1b1, Ect2, Oxr1, Cfl1, Prdx1, Gstp1, Lig1
Ribosome	1.14509e-09	9.11291e-08	31	169	0.183432	Rps11, Rps9, Canx, Rps3a, Rpl6, Rps3, Rps4x, Rpl4, Rpsa, Eef2, Rps23, Mrps9, Rpl18a, Rpl7, Rps7, Rpl3, Rpl32, Rpl5, Rplp0, Rpl34, Rps2, Rpl23a, Rps8, Rps27a, Rpl7a, Rps16, Rps19, Rps10, Mrps17, Rps20, Larp4b
RNA-binding	2.1548e-07	9.95998e-06	56	513	0.109162	Fxr1, Pabpc1, Rps11, Rps9, Rbm28, Prpf31, Nxf1, Unk, Ddx41, Fyttd1, Nudt5, Tsn, Sfpq, Park7, Igf2bp3, Rps3, Ears2, Rps4x, Dkc1, Khdc3, Tfb1m, Gemin5, Ddx21, Eprs, Eif4g1, Wrap53, Ddx19a, Oas1d, Rbmxl1, Rbm15, Eif2a, Rpl7, Pdcd4, Gpkow, Pcbp2, Impdh2, Rpl5, Ssb, Cpeb1, Igf2bp2, Eif3d, Rpl23a, Elavl2, Xpo1, Aco1, Sarnp, Yars, Oas1c, Mrps17, Eif4e1b, Stau2, Eif4a1, Hdlbp, Hnrnpf, Ddx39b, Larp4b
Spliceosomal complex	0.00854627	0.0700228	13	116	0.112069	Pabpc1, Prpf6, Prpf31, Eftud2, Pnn, Ddx41, Sf3a3, Gcfc2, Rbmxl1, Gpkow, Prpf4, Hnrnpf, Ddx39b
