# Supplementary material for: The maintenance of oocytes in the mammalian ovary involves extreme protein longevity
Source: Nat Cell Biol. 2024 Jun 20;26(7):1124–38. doi: 10.1038/s41556-024-01442-7 (PMC11252011; doi:10.1038/s41556-024-01442-7)
Supplement: Supplementary file 10 — Statistical source data. [file 41556_2024_1442_MOESM10_ESM.xlsx]

## Sheet: Fig. 2c
	chase from birth						chase from weaning
time points (days)	H rep1	H rep2	H rep3	L rep1	L rep2	L rep3	H rep1	H rep2	H rep3	L rep1	L rep2	L rep3
1	130470000000	152800000000	123530000000	12244000000	24050000000	18851000000
2	94495000000	205570000000	162280000000	22493000000	55771000000	51169000000
7	35646000000	33037000000	32746000000	54254000000	52829000000	55480000000
14	31582000000	39317000000	32546000000	165580000000	183170000000	151300000000
21	16672000000	14027000000	6110800000	309440000000	270990000000	98025000000
42	3516000000	3015700000	2028700000	129770000000	231610000000	165560000000	21462000000	36490000000	26355000000	110210000000	170680000000	206700000000
63	570390000	983340000	1147600000	135740000000	244660000000	235690000000	24345000000	32268000000	18484000000	299170000000	355350000000	251910000000
84	2702300000	2485400000	1074400000	256040000000	242140000000	393830000000	8788900000	11758000000	20944000000	183380000000	276680000000	306880000000
210	235150000	1894500000	635140000	141990000000	182060000000	241240000000	3538400000	2394300000	2814600000	174520000000	218610000000	189410000000
350	215620000	1828000000	1148200000	171970000000	257950000000	187040000000	1304800000	299720000	860910000	164250000000	153850000000	150170000000
455	953910000	1119500000	119640000	173910000000	237250000000	205180000000	914100000	302430000	410420000	115380000000	179230000000	191930000000

## Sheet: Fig. 2d
	chase from birth						chase from weaning
time points (log10) days	H rep1	H rep2	H rep3	L rep1	L rep2	L rep3	H rep1	H rep2	H rep3	L rep1	L rep2	L rep3
0	130470000000	152800000000	123530000000	12244000000	24050000000	18851000000
0.30103	94495000000	205570000000	162280000000	22493000000	55771000000	51169000000
0.845098	35646000000	33037000000	32746000000	54254000000	52829000000	55480000000
1.14613	31582000000	39317000000	32546000000	165580000000	183170000000	151300000000
1.32222	16672000000	14027000000	6110800000	309440000000	270990000000	98025000000
1.62325	3516000000	3015700000	2028700000	129770000000	231610000000	165560000000	21462000000	36490000000	26355000000	110210000000	170680000000	206700000000
1.79934	570390000	983340000	1147600000	135740000000	244660000000	235690000000	24345000000	32268000000	18484000000	299170000000	355350000000	251910000000
1.92428	2702300000	2485400000	1074400000	256040000000	242140000000	393830000000	8788900000	11758000000	20944000000	183380000000	276680000000	306880000000
2.32222	235150000	1894500000	635140000	141990000000	182060000000	241240000000	3538400000	2394300000	2814600000	174520000000	218610000000	189410000000
2.54407	215620000	1828000000	1148200000	171970000000	257950000000	187040000000	1304800000	299720000	860910000	164250000000	153850000000	150170000000
2.65801	953910000	1119500000	119640000	173910000000	237250000000	205180000000	914100000	302430000	410420000	115380000000	179230000000	191930000000

## Sheet: Fig. 2g
time points (days)	rep1	rep2	rep3	model
1	0.157334	0.211382	0.154454	0.116241
2	0.316415	0.403744	0.373471	0.239124
7	2.09387	1.94955	1.89255	0.92803
14	2.76708	2.63051	2.66112	1.856
21	4.19097	4.02775	4.12986	2.07769
42	6.89998	6.56581	7.19946	3.91071
63	8.94823	6.6712	7.61325	4.56232
84	8.18778	8.08267	NA	5.13126
210	8.31408	8.15313	11.2643	5.75772
350	7.57899	11.0228	9.57312	6.3979
455	7.85823	10.2639	8.6298	6.99901

## Sheet: Fig. 2h
time points (days)	rep1	rep2	rep3	model
42	3.06817	3.1086	3.53561	1.78942
63	4.41976	4.50932	4.26484	2.4663
84	5.49019	5.43245	5.86582	3.02589
210	10.4606	9.04589	8.03169	3.65573
350	9.44181	10.7881	7.04888	4.27716
455	8.6886	8.89578	11.1352	4.8538

## Sheet: Fig. 2i
time points (days)	rep1	rep2	rep3	model
1	917883	702780	1.00611e+06	0.539472
7	817411	699429	946941	0.593929
14	1.29359e+06	1.33148e+06	1.17221e+06	0.850061
21	685896	666809	692340	0.491812
35	611667	637682	635247	0.422086
63	517713	650487	459613	0.3771
84	477999	518050	525824	0.389581
350	512599	535134	473025	0.34223

## Sheet: Fig. 2j
time points (days)	Model
1	90.4123
2	83.19
7	64.1524
14	57.0943
21	56.4501
42	53.2013
63	51.7587
84	49.9353
210	41.1814
350	31.2368
455	25.2775
