# Supplementary material for: The maintenance of oocytes in the mammalian ovary involves extreme protein longevity
Source: Nat Cell Biol. 2024 Jun 20;26(7):1124–38. doi: 10.1038/s41556-024-01442-7 (PMC11252011; doi:10.1038/s41556-024-01442-7)
Supplement: Supplementary file 11 — Statistical source data. [file 41556_2024_1442_MOESM11_ESM.xlsx]

## Sheet: Fig. 3a
Uniprot IDs	H1/2 (days)
A2A432;A2A432-2	4.75741
A2A4P0	244.164
A2A690;A2A690-2	19.899
A2A791;A2A791-2	4.13101
A2A8L5	3.63831
A2A9R3	3.82125
A2ADY9	4.89518
A2AGX3	5.93523
A2AN08-3;A2AN08	3.82601
A2APV2;A2APV2-2	4.38099
A2AQ19	5.39158
A2AR02	8.2836
A2ASQ1-3;A2ASQ1-2;A2ASQ1	4.78361
A2ASZ8-2;A2ASZ8-3;A2ASZ8;A2ASZ8-4;A2ASZ8-5	12.1614
A2ATU0	8.67305
A2AWA9;A2AWA9-2	12.5005
A2AWL7;A2AWL7-3;A2AWL7-2	11.3786
A2AX52	5.5813
A2BE28-2;A2BE28	13.5893
A2RT67	20.6723
A3KGS3;A3KGS3-2	21.4244
A3KMP2;A3KMP2-2	3.81241
A6H5Y3	3.16847
A6H630;A6H630-2;A6H630-4	18.3063
A6H8H2-2	8.39015
A6X8Z5	7.12969
A6X935;A6X935-2	18.2177
A8C756	14.3675
B1AZI6	4.15463
B1AZP2	5.77681
B2RRF6	7.19035
B2RXS4	20.7011
B2RY56	3.91558
B8JK39	532.048
C0HK80;C0HK79	5.10246
C0HKD9;C0HKD8	12.5805
C0HKE9;C0HKE8;C0HKE7;C0HKE6;C0HKE5;C0HKE4;C0HKE3;C0HKE2;C0HKE1;Q8CGP6;Q8R1M2;Q8CGP7;Q8CGP5;Q8BFU2	8.65352
C0HKG6;C0HKG5	4.3838
D3YXK2	8.12567
D3YYU8	8.6281
D3YZP9	3.81959
D3Z7P3	4.39529
D3Z7P3-2	7.49357
E9PVD3	35.8091
E9PVX6;E9PVX6-2	10.1229
E9PZJ8	626.096
E9Q4N7	4.42539
E9Q557	14.3742
E9Q5C9;E9Q5C9-2	3.65805
E9Q5K9;E9Q5K9-3;E9Q5K9-2	13.1141
E9Q634	1122.62
E9Q735	2236.62
E9Q912	4.05649
F7BJB9	17.0191
F8VPU2	5.1743
G3X9K3	3100.82
G5E829	4.08332
G5E870	12.028
G5E897	9.42121
G5E8K5-3;G5E8K5;G5E8K5-5;G5E8K5-4	23.1494
O08528	7.22841
O08532;O08532-2;O08532-5	10.3271
O08547	4.47452
O08550	57.2517
O08553	9.62375
O08579	17.0462
O08582	13.9011
O08585	4.91467
O08599;O08599-2	19.659
O08638	447.771
O08663	3.18046
O08677;O08677-3	5.77614
O08709	9.75515
O08738	5.37323
O08749	532.921
O08756	11.3687
O08759;O08759-2;O08759-3	4.60775
O08784	3.40872
O08788-2;O08788	6.09793
O08795-2;O08795	7.34744
O08807	5.52648
O08808	5.14795
O08810	12.3105
O08912	5.44711
O08915	7.83026
O08992	9.97636
O09044	6.21232
O09061	7.61179
O09106	2642.29
O09110;O09110-2	12.9337
O09111	5.18587
O09117-2;O09117	10.4196
O09167	9.91349
O09172	9.10392
O09174	5.84378
O35074	9.12927
O35075	11.3392
O35099	7.60517
O35129	936.638
O35143	11.1293
O35206	7.89604
O35215	6.95314
O35226;O35226-4	6.62737
O35226-2;O35226-5	4.70643
O35286	380.841
O35295	15.77
O35326	6.96933
O35343	4.43069
O35344	5.35991
O35350	4.19684
O35381	10.0877
O35435	10.9814
O35459	5.53242
O35551;O35551-6;O35551-2;O35551-3;O35551-5	17.9152
O35566	5.77427
O35593	5.14387
O35598	5.29966
O35638	2.96292
O35639	5.30216
O35643	5.53585
O35658	6.95149
O35660	3.72239
O35685	6.36784
O35691	4.90798
O35737	193.183
O35855	3.86589
O35857	14.1933
O35864	7.08148
O35887	7.2289
O35900	10.5132
O35945	14.5882
O35969;O35969-2	6.75026
O54692	7.02777
O54724	9.76787
O54734	8.32196
O54774	3.91445
O54818	38.8963
O54833	7.85693
O54879	6.67245
O54901	15.6344
O54916;O54916-4	7.58037
O54941	4.0779
O54950	7.88954
O54962	5.99744
O54974	9.73713
O54984	4.88498
O54988	29.2767
O54998	10.0499
O55013	6.95532
O55023	5.77127
O55029	8.25367
O55060	39.3693
O55106	4.15761
O55111	22.0422
O55126	8.5224
O55128	8.99411
O55135	4.34457
O55137	9.63572
O55142	8.94072
O55143	1021.36
O55201;O55201-2	3.62714
O55222	4.786
O55234	262.59
O55236	5.92558
O70133-2	6.70892
O70152	5.55255
O70194	46.1615
O70209	10.4419
O70251	7.23646
O70252	4.9863
O70310	89.0114
O70311	6.90384
O70318	108.141
O70325-2;O70325;O70325-3	5.08403
O70400	5.87287
O70423;O70423-2	12.6582
O70435	7.14297
O70439	7.61532
O70456	9.87102
O70472	21.7227
O70475	3.98471
O70480	15.1397
O70492	10.8782
O70493	32.4664
O70503	5.30723
O70551	3.45976
O70566	113.957
O70589-5;O70589;O70589-3;O70589-2	31.7363
O70591	6.73344
O88286-3	8.69084
O88291	13.8137
O88322	7.1839
O88342	7.12751
O88384	6.92276
O88428	633.747
O88441	20.8865
O88447	14.8979
O88456	5.9117
O88487	6.97824
O88491	9.80936
O88508	70.5895
O88531	9.94317
O88532	11.5509
O88543	3.7467
O88544	6.28244
O88545	6.30228
O88569	18.8294
O88653	4.31173
O88693	13.3946
O88696	5.8076
O88712	5.0828
O88738;O88738-3;O88738-2	826.602
O88796	9.86127
O88811;O88811-2	9.4802
O88844	94.0879
O88851	6.52845
O88958	5.63782
O88967	660.162
O89020;O89020-3;O89020-2	10.1095
O89023	7.77027
O89026	11.0792
O89053	6.29947
O89079	4.96706
O89112	20.0182
P00329	11.1396
P00375	4.56153
P00405	8.38783
P00493	5.20756
P00920	17.5637
P01027	2721.39
P01631	21.7369
P01671;P01670;P01673	15.2639
P01869;P01868	291.629
P01897	6.00883
P02468	5.2265
P02469	6.35875
P03911	11.7281
P03921	11.5506
P03930	16.8252
P03958	6.7035
P04104	6.83223
P04186	4.68914
P05064	46.388
P05132;P05132-2	7.07601
P05201	8.88446
P05202	12.0021
P05532-2;P05532	3.22561
P05622;P05622-2	607.907
P06151	31.8836
P06330;P01757;P01756	43.3643
P06745	1372.71
P06795	34.2397
P06802-2;P06802	7.98467
P06909	3.70679
P07091	72.4856
P07309	9.17324
P07356	342.706
P07742	3.83171
P07901	13.1801
P08003	181.064
P08030	4.38922
P08032	14.4665
P08113	1166.33
P08121	5.74495
P08122	18.4563
P08207	12.369
P08228	16.8449
P08249	208.397
P08607	3189.65
P08752	10.292
P08775	10.6932
P09055;P09055-2	7.23088
P09103	2839.47
P09242	5.62277
P09405	131.413
P09411	1065.38
P09528	16.7165
P09671	75.1666
Q3THW5;P0C0S6	18.1853
P0DP28;P0DP27;P0DP26	33.9936
P10107	12.9533
P10126	605.505
P10493	4.24004
P10518	6.24937
P10605	7.78409
P10630;P10630-2	4.43451
P10639	13.6474
P10649	13.5628
P10711	55.0488
P10761	557.087
P10833	13.2383
P10852	11.2981
P10922	49.5855
P11087;P11087-2	7.23979
P11276	43.3466
P11352	12.2341
P11404	4.9175
P11438	8.17053
P11499	12.5284
P11531	2357.99
P11679	4.57212
P11881-8;P11881-6;P11881-4;P11881-2	6.83042
P11983;P11983-2	6.97621
P12265	4.09591
P12367	10.6666
P12382	6.67303
P12658	4.15384
P12787	8.86471
P12970	10.0719
P13020-2	182.447
P13439	4.55378
P13595;P13595-3;P13595-4	4.77651
P13634	34.2091
P13864;P13864-2	3.31253
P14069	226.699
P14094	3.96211
P14115	7.28338
P14131	8.56435
P14148	87.6646
P14152	10.9748
P14206	257.229
P14211	604.289
P14576	3.96942
P14602;P14602-2;P14602-3	4.48962
P14685	25.7938
P14733	23.5003
P14824	812.99
P14869	11.2916
P14873	106.861
P14901	12.6025
P15089	15.1546
P15105	13.8874
P15116	4.0504
P15327	13.1252
P15379;P15379-10;P15379-8;P15379-7;P15379-2;P15379-3;P15379-6;P15379-11;P15379-5;P15379-9	4.62824
P15532	16.166
P15626	156.778
P15864	94.5525
P16015	3.75945
P16045	14.122
P16110	66.7056
P16125	12.7872
P16254	19.6255
P16332	4.29166
P16460	3.84814
P16546-2	161.872
P16858	18.1355
P17095	4.03426
P17156	1764.88
P17182	270.084
P17225	6.80331
P17426-2;P17426	5.70271
P17427	4.12386
P17563	5.27009
P17710-3;P17710-4;P17710;P17710-2	4.97423
P17742	186.923
P17751-2;P17751	104.176
P17918	4.56658
P18052;P18052-2	5.47381
P18242	14.4468
P18572-2;P18572	7.9239
P18653	4.05693
P18760	9.73333
P19096	6.63107
P19137	12.3792
P19157	7.36207
P19253	431.322
P19324	241.226
P19426-2;P19426	5.31384
P19536	13.1146
P19783	7.88895
P20029	53.3432
P20060	3.90949
P20108	234.304
P20152	97.3046
P20239	186.157
P20357	4.71978
P20664	11.2058
P20918	3.70274
P21107-2	40.1097
P21126	9.14977
P21271;P21271-3	4.13823
P21278	5.1765
P21279	5.45285
P21300	5.42044
P21550	4.83255
P21614	3.69568
P21619;P21619-2	236.427
P21812	18.8835
P21844	43.3254
P21981	12.0972
P22315	5.39798
P22599	3.84002
P22892	6.84161
P22907;P22907-2	4.20415
P23116	1126.04
P23198	9.5889
P23242	7.09162
P23249	5.18281
P23475	3.32555
P23492	5.20688
P23591	10.1317
P23780	4.14123
P23953	298.517
P24270	12.0298
P24369	11.48
P24452	7.19686
P24472	17.7274
P24527	10.5802
P24547	4.34432
P24549	84.8194
P24815	91.9436
P25206	3.09285
P25444	181.641
P25976;P25976-2	4.08502
P26039	981.733
P26040	4.77556
P26041	870.309
P26043	9.05847
P26187	4.98543
P26231	5.61631
P26350	7.89772
P26369	8.04331
P26443	2290.07
P26516	7.22854
P26618;P26618-2	2540.06
P26638	4.3791
P26645	6.59114
P27048;P63163	5.85254
P27601	4.69475
P27612	3.49478
P27641	10.1288
P27659	9.76352
P27773	261.293
P28271	10.6344
P28352	12.0723
P28474	920.759
P28653	7.04169
P28654	176.883
P28656	5.69595
P28658	5.36301
P28667	4.55528
P28738	13.9163
P28843	554.438
P28867	4.70846
P29341	9.68936
P29391;P49945	86.9826
P29595	18.8038
P29699	7.42636
P29758	5.74139
P29788	11.7337
P30115	8.98066
P30285	5.64842
P30412	4.89974
P30416	9.33349
P30681	9.84085
P30999	15.094
P31001	6.26684
P31230	5.13287
P31324	7.63832
P31786	10.2049
P31938	11.3929
P32020;P32020-2	106.52
P32067	799.433
P32233	4.09179
P32261	10.1396
P32883	5.83947
P32921-2	3.53823
P34022	5.82497
P34914	80.5898
P35123	5.78072
P35235-1;P35235	6.66456
P35278	11.5266
P35279-2	4.69108
P35282	8.56212
P35283	6.1654
P35285	5.61259
P35288	4.65797
P35293	7.09309
P35486	31.461
P35505	4.71065
P35550	10.3703
P35564	551.154
P35585	4.36432
P35601-2;P35601	3.21371
P35700	149.071
P35710	6.1435
P35821	10.4975
P35979	11.3811
P35980	16.6207
P36536	11.0601
P36916;P36916-2	6.96806
P36993;P36993-3;P36993-5	9.76192
P37040	6.27483
P37804	293.243
P37913	4.38455
P38060	10.809
P38647	436.83
P39054	4.23464
P39447	4.17169
P39749	9.28647
P40124	6.76707
P40142	13.145
P40240	15.8227
P40336;P40336-2	3.87861
P40630;P40630-2	12.3299
P41105	863.153
P41216	64.0074
P41233	20.7794
P41241	3.99228
P41731	4.96697
P41778-2;P41778	3.79971
P42125	15.2835
P42208	6.84917
P42227	3.94756
P42230	3.43679
P42232	4.44484
P42567;P42567-2	282.348
P42669	8.21429
P42932	1044.01
P43247	8.43688
P43274	33.7809
P43275	11.501
P43276	39.5897
P43277	20.9553
P43883	9.84369
P45376	50.4807
P45481	2022.43
P45591	19.2531
P45952	9.88099
P46061	7.65538
P46460	5.13433
P46471	5.91036
P46638	12.8702
P46656	42.6274
P46664	4.91142
P46735;P46735-2	1302.92
P46935	7.68313
P46978	5.15503
P47199	5.55725
P47713	518.42
P47738	337.388
P47740	4.98417
P47753	7.14603
P47754	9.15635
P47757-2;P47757-4	11.7383
P47758	3.7302
P47791-2	5.15881
P47802	6.58941
P47809	4.24614
P47811;P47811-4;P47811-2	1621.89
P47856-2;P47856	3.95799
P47857-3;P47857-2;P47857	729.661
P47911	24.5276
P47915	15.694
P47934	9.73451
P47941	14.453
P47962	11.6968
P47963	6.76242
P47964	7.84017
P48024	5.98887
P48036	12.8507
P48193;P48193-2	5.1773
P48428	7.78553
P48678;P48678-2;P48678-3	17.5962
P48722;P48722-2	12.2574
P48758	4.61283
P48774	4.09829
P48962	39.925
P49138	6.10579
P49182	9.72595
P49312;P49312-2	11.6816
P49442	4.38172
P49443	5.95624
P49615	3.21657
P49717	3.54292
P49718	3.5321
P49722	7.62819
P49813	14.407
P49817	5.80786
P50136	11.0027
P50171;P50171-2	19.0189
P50247	103.732
P50285	7.37014
P50396	7.04686
P50429;P50429-2	6.90409
P50431	13.3365
P50516;P50516-2	5.51657
P50518	661.181
P50544	13.8988
P50580;P50580-2	9.37734
P51150	10.3312
P51175	6.86015
P51410	11.994
P51432	3.94213
P51655	4.6523
P51660	11.0301
P51855	5.15873
P51859	7.50926
P51863	681.386
P51881	38.5125
P51885	15.5391
P52196	10.8236
P52293	2.99666
P52332	3.71446
P52430	9.14482
P52431	5.53135
P52480	363.276
P52483	6.02913
P52503	5.30777
P52623	7.78493
P52760	19.5291
P52795	6.2867
P52875	6.97643
P52927	26.1711
P53026	685.761
P53395	90.6987
P53564-3	20.777
P53810	181.127
P53811	4.05775
P53986	13.7024
P53994	54.4173
P53995	4.5094
P53996	5.4876
P54071	12.3206
P54103	7.10041
P54227	16.6056
P54276	131.112
P54320	6.36312
P54728	5.9076
P54731	6.09754
P54775	4.99634
P54822	25.0039
P54869	132
P54923	6.74749
P55096	7.73816
P55194	9.01534
P55200-2;P55200	33.9327
P55258	6.06066
P55264	6.881
P55288	7.78341
P55937;P55937-1	4.08569
P56135	6.22453
P56212;P56212-2	4.19741
P56371	13.2451
P56376	6.41355
P56379	12.8118
P56382	19.1758
P56391	12.5527
P56395	10.6066
P56399	5.01887
P56480	63.4818
P56546-2;P56546	4.32771
P56812	9.66406
P56959	8.17603
P56960	5.16909
P57716	10.7378
P57722-2;P57722	6.86993
P57746	6.22648
P57759	6.78131
P57776;P57776-3	19.4161
P57780	100.169
P57784	5.13658
P58021	16.2047
P58044	6.32883
P58064	8.94555
P58242	4.8879
P58252	483.941
P58281-2;P58281	4.73819
P58389	19.9076
P58404-2;P58404	5.35746
P58710	11.1649
P58742	6.23185
P58771-2	15.6184
P58774-2	16.3938
P58871	3.58962
P59235	17.5811
P59242	5.40473
P59325	4.25334
P59481	13.3564
P59708	5.21416
P59900	4.13512
P59999	10.6215
P60122	7.49616
P60229	4.97306
P60335	8.5223
P60521	5.52864
P60670;P60670-2	18.5239
P60710	5.07267
P60762-2;P60762	5.34834
P60766	8.98192
P60824	9.40572
P60840-2;P60840;P60840-3	4.92377
P60843	11.2937
P60867	15.5134
P60904	11.3654
P61021	6.47174
P61027	1644.25
P61079	7.886
P61082	7.50227
P61087	35.5627
P61089	211.743
P61161	9.74336
P61164	4.61389
P61202;P61202-2	4.24584
P61211	7.73642
P61222	3.52515
P61255	7.56234
P61358	223.799
P61458	5.54776
P61514	29.685
P61620	7.24134
P61750	10.4103
P61759	11.4538
P61804	14.0644
P61922;P61922-2	5.93896
P61924	7.00799
P61957	11.0625
P61961	8.40885
P61965	9.37492
P61971	6.53086
P61979-2;P61979	152.783
P61979-3	16.1324
P61982	12.5396
P62071	5.13686
P62082	6.43214
P62137	11.2796
P62141	4.80324
P62192	928.908
P62196	1898.37
P62242	13.145
P62245	8.51465
P62259	10.746
P62264	11.6967
P62267	17.0223
P62270	10.0763
P62281	13.117
P62301	9.11974
P62307	24.4716
P62309	25.4655
P62313	10.5299
P62315	10.5375
P62317	8.32541
P62320	6.35521
P62331	5.08618
P62334	7.39848
P62702	223.268
P62717	38.1036
P62737	8.22616
P62748	6.40362
P62751	331.002
P62754	7.48485
P62774	124.538
P62806	253.839
P62821	9.93403
P62827	710.39
P62830	225.691
P62843	53.5761
P62849-2;P62849-3;P62849	6.1998
P62852	17.8043
P62855	6.51425
P62862	9.21732
P62869	5.02093
P62874	10.2245
P62876	5.07028
P62878	4.77208
P62880	26.9783
P62889	3.64401
P62897	147.199
P62900	8.16482
P62918	14.8722
P62960	7.00673
P62962	14.3845
P62965	7.61375
P62983	9.33429
P62996	9.44855
P63001	4.4658
P63005;P63005-2	4.61238
P63017	459.917
P63024	5.84562
P63030	21.0653
P63037	214.137
P63038	88.0308
P63073	6.08309
P63085	4.12221
P63087-2;P63087	4.46052
P63094;P63094-3	6.39528
P63101	21.0957
P63168	18.7146
P63242	10.4363
P63254	8.6798
P63260	143.385
P63276	10.3541
P63280	8.25437
P63323	9.62788
P63325	7.37405
P63328-2;P63328	17.0513
P63330	7.56879
P67778	17.2677
P68037	145.585
P68040	8.22691
P68254;P68254-2	8.66867
P68368	10.6685
P68369	59.6437
P68372	68.5377
P68373	27.9904
P68510	6.69072
P69566;P69566-2	9.14326
P70168	6.51374
P70195	5.14495
P70202	11.129
P70236	10.7649
P70261	7.05799
P70268;P70268-2	5.51746
P70279	681.548
P70280	58.5152
P70288	5.45147
P70290	5.87513
P70296	11.5067
P70297	5.32874
P70302	4.21841
P70303;P70303-2	3.42568
P70318	1498.32
P70333	5.93562
P70336;P70336-2	231.04
P70349	11.72
P70362	13.433
P70372	6.10349
P70398	3.21107
P70399-5;P70399;P70399-6	4.38999
P70404	3.8506
P70441	4.01473
P70670	10.3058
P70677	4.6397
P70698	3.34397
P70699	17.4448
P80314	8.8684
P80315	13.4933
P80316	317.622
P80317	9.89191
P81117	4.36959
P82198	6.89199
P82343;P82343-2	4.48518
P83870	21.8907
P83882	6.88644
P83917	9.13986
P83940	11.9915
P84078;P61205	13.8046
P84084	6.94412
P84089	14.4125
P84091	6.78238
P84096	4.41002
P84099	270.804
P84228	786.017
P97290	15.6668
P97298	5.9707
P97310	4.16695
P97311	3.65947
P97314	4.74304
P97315	7.71959
P97351	14.2258
P97355	11.9367
P97370	5.02068
P97371	10.1465
P97372	7.65983
P97376	5.26834
P97377-2;P97377	18.8009
P97379	4.27022
P97384	4.66085
P97386;P97386-2	43.555
P97390	5.55581
P97393	641.719
P97429	9.31764
P97434-2	3.90823
P97447	8.05902
P97449	101.353
P97461	10.1508
P97470	21.5353
P97494	3.8046
P97496-2;P97496	3.87873
P97742	21.2248
P97760	4.02354
P97765;P97765-2	5.18197
P97770-2;P97770;P97770-3	9.2918
P97807-2;P97807	122.427
P97822;P97822-2	5.33471
P97823;P97823-2	19.2804
P97855	11.8303
P97863;P97863-3;P97863-2	14.0389
P97868;P97868-2	8.76324
P97927	3.61469
P97930	10.681
P98078;P98078-2;P98078-3	3.74239
P98192	10.7801
P99024	15.5374
P99026	8.96634
P99027	8.48539
P99029-2;P99029	548.372
Q00262	29.5061
Q00422	3.48476
Q00612	9.09122
Q00623	172.397
Q00896	68.5735
Q00897	9.3568
Q00899	18.2144
Q00915	255.834
Q00PI9	5.1202
Q01147-1;Q01147	7.41854
Q01149	202.874
Q01279	15.3336
Q01320	3.15561
Q01339	110.633
Q01405	4.86506
Q01730	6.68929
Q01768	15.3035
Q01853	172.36
Q02248	3.42406
Q02257	4.26599
Q02614	6.84616
Q02788	8.98753
Q02819	3.66475
Q02844	17.2902
Q03173;Q03173-5	5.86789
Q03265	26.7626
Q03958	5.40503
Q03963	7.70333
Q04207;Q04207-2	18.5049
Q04447	5.74369
Q04690-2;Q04690;Q04690-4;Q04690-3	1666.5
Q04857	8.42351
Q05186	114.615
Q05512;Q05512-3;Q05512-4;Q05512-2	3.68975
Q05909	6.92067
Q05920	17.2738
Q05CL8	4.74279
Q06185	13.5521
Q06890	4.57721
Q07076	5.88788
Q07113	9.73561
Q07133	5.24425
Q07139;Q07139-2	24.1464
Q07417	9.30229
Q07456	4.21179
Q08091;Q08091-2	7.46269
Q08093	4.68214
Q08460-5;Q08460-3;Q08460;Q08460-2;Q08460-4	3645.52
Q08879-2	15.4746
Q0GNC1;Q0GNC1-3	2078.44
Q0P5W1;Q0P5W1-3;Q0P5W1-2	8.94394
Q0P678	5.79379
Q0VBL3-2;Q0VBL3	19.998
Q11011	1088.25
Q11136	8.98823
Q148V7;Q148V7-2;Q148V7-3	4.31313
Q14AI0	13.3917
Q1HFZ0;Q1HFZ0-2	4.71785
Q1W617;Q1W617-2	19.625
Q2TBE6	4.33588
Q2TPA8	7.88053
Q2VPQ9-2;Q2VPQ9	5.57258
Q3B7Z2;Q3B7Z2-2	3.8617
Q3KNJ2	37.8843
Q3TC46	4.40937
Q3TC72	11.9595
Q3TCJ1	17.1346
Q3TDN2;Q3TDN2-2	3.88708
Q3TDQ1	4.47457
Q3TEA8;Q3TEA8-3	12.2284
Q3THE2	7.06708
Q3THG9	9.61936
Q3THK7	198.051
Q3THS6	3.89064
Q3TIV5;Q3TIV5-2	6.44252
Q3TIX9	5.75605
Q3TKT4;Q3TKT4-2	2.96858
Q3TKY6	5.48737
Q3TLH4	19.4236
Q3TW96;Q3TW96-2	4.55285
Q3TWW8	6.4663
Q3TXS7	106.023
Q3TYS2	7.20569
Q3TYX3	10.616
Q3TZX8-2;Q3TZX8	8.5851
Q3TZZ7;Q3TZZ7-2	4.24458
Q3U0P5	10.0345
Q3U0V1	5.24297
Q3U1J4	6.32764
Q3U2K0;Q3U2K0-2	7.08587
Q3U319	4.57851
Q3U487	2514.04
Q3U7R1;Q3U7R1-2	5.44806
Q3U962	7.66736
Q3U9G9	4.49707
Q3UA37	3.68709
Q3UBX0	7.244
Q3UDE2	5.41279
Q3UEB3-2;Q3UEB3;Q3UEB3-3	4.62722
Q3UFY7;Q3UFY7-4;Q3UFY7-2	21.157
Q3UH66-7	8.32559
Q3UHD6;Q3UHD6-2	5.31988
Q3UHX2	4.13554
Q3UI43	12.818
Q3UIA2;Q3UIA2-2;Q3UIA2-4	4.20819
Q3UJB9	3.07012
Q3UJU9	6.74705
Q3UKC1	5.02322
Q3UKJ7;Q3UKJ7-2	3.53343
Q3UL36;Q3UL36-2	5.41556
Q3ULD5	9.97732
Q3ULJ0;Q3ULJ0-2	3.99999
Q3UM18;Q3UM18-2	8.7748
Q3UM45	24.054
Q3UMC0	13.2303
Q3UMF0-3;Q3UMF0	3.41517
Q3UMR5;Q3UMR5-2	10.0282
Q3UMU9-3;Q3UMU9	4.77134
Q3UNZ8;Q3UNZ8-2	15.3285
Q3UPH1	4.46545
Q3UPL0;Q3UPL0-2	4.67782
Q3UQA7	12.2102
Q3URD3-2;Q3URD3;Q3URD3-5	1159.73
Q3URQ0	5.67443
Q3UTJ2-2	7.53229
Q3UUQ7	7.70635
Q3UVK0	5.77458
Q3UVL4;Q3UVL4-2	2279.66
Q3UW53	5.8254
Q3V0K9	3.16548
Q3V132	12.9429
Q3V1L4	4.97541
Q3V1T4;Q3V1T4-2	3.57561
Q3V3R1	3.01433
Q4FK66	7.00834
Q4LDD4-2;Q4LDD4;Q4LDD4-3	4.54271
Q4PZA2-3;Q4PZA2-4;Q4PZA2	5.61462
Q4VA53	5.37992
Q4VAA2;Q4VAA2-2	4.61437
Q4VAE3	10.2756
Q4VBE8	14.4406
Q501J6;Q501J6-2	98.6349
Q505B7-2;Q505B7	5.90693
Q505F5	4.23053
Q52KB6;Q52KB6-3;Q52KB6-2	10.6576
Q52KE7;Q52KE7-2	8.19204
Q52KI8;Q52KI8-2	9.34642
Q569Z5;Q569Z5-2	4.18811
Q569Z6	9.38151
Q58A65-2;Q58A65;Q58A65-5;Q58A65-6;Q58A65-3;Q58A65-4	3.62409
Q59J78	4.41329
Q5DTM8;Q5DTM8-2	3.85732
Q5FWK3	5.30414
Q5M8N0	10.9535
Q5RL79	5.78158
Q5SF07;Q5SF07-2	10.4443
Q5SSI6	217.584
Q5SSZ5	3949.16
Q5SUC9	9.66265
Q5SUF2;Q5SUF2-3;Q5SUF2-2	920.636
Q5SUR0	62.578
Q5SVQ0-4;Q5SVQ0-2;Q5SVQ0-3;Q5SVQ0;Q5SVQ0-5	11.0416
Q5SW19;Q5SW19-3;Q5SW19-2	3.45675
Q5SWD9	13.5749
Q5SWU9;Q5SWU9-2	2.97844
Q5SYD0;Q5SYD0-2	5.88461
Q5U458	8.78029
Q5U4D9	8.24378
Q5XG71	33.3626
Q5XJE5	5.98391
Q5XJY4	7.46729
Q5XJY5	5.30714
Q60520;Q60520-1	10.1141
Q60575	3737.5
Q60598	934.528
Q60605-2	15.503
Q60631;Q60631-2	19.003
Q60648	8.81071
Q60649	4.81777
Q60675	39.9347
Q60676	16.4001
Q60692	19.834
Q60695	10.173
Q60714	14.4838
Q60715-2	4.93484
Q60737	5.25842
Q60749	6.48071
Q60778	20.3003
Q60809	10.6369
Q60823	7.13884
Q60847;Q60847-2;Q60847-5;Q60847-3;Q60847-4	9.13977
Q60854	79.3982
Q60864	174.123
Q60865	105.444
Q60899	7.51294
Q60930	13.2679
Q60931	11.3711
Q60932-2;Q60932	25.5349
Q60967	3.05576
Q60972	7.00162
Q60973	7.68205
Q60996-3;Q60996	6.29591
Q61029;Q61029-2;Q61029-4;Q61033-2	7.21234
Q61033	11.087
Q61035	3.06035
Q61081	7.82629
Q61084	11.882
Q61097	19.2087
Q61103	5.47758
Q61133	23.4584
Q61136	9.94638
Q61160	9.49131
Q61166	10.0787
Q61171	27.0082
Q61183;Q61183-3;Q61183-4;Q61183-2	15.4888
Q61187	3.65577
Q61189	6.5771
Q61191	360.825
Q61205	5.27174
Q61206	5.90235
Q61207	11.4594
Q61233	6.94678
Q61235	9.37838
Q61239	8.34721
Q61245	12.5878
Q61247	7.80275
Q61263	576.099
Q61292	18.7966
Q61301-2;Q61301-3;Q61301	8.93848
Q61316	207.787
Q61387	5.30778
Q61391	9.26348
Q61398	5.36364
Q61425	12.6516
Q61464-4	3.25061
Q61466	10.4888
Q61490	3.4343
Q61496	18.3999
Q61510	9.47533
Q61543	4.68044
Q61545	9.42367
Q61550	8.58161
Q61553	869.644
Q61554	2141.7
Q61555	3.51921
Q61576	4.82337
Q61578	35.4543
Q61584-3;Q61584;Q61584-6;Q61584-2;Q61584-7	3367.96
Q61595;Q61595-15	4.46488
Q61598;Q61598-2	236.381
Q61644	7.87155
Q61655	5.36856
Q61656	169.311
Q61686	21.4507
Q61687	2.65563
Q61696;P17879	6.68337
Q61699	221.704
Q61702	3.34379
Q61739-2	3.68668
Q61749	6.76035
Q61753	4.27206
Q61768	3.68255
Q61789	3.42952
Q61792	1801.74
Q61823	34.0637
Q61830	6.85976
Q61838	129.728
Q61879	314.223
Q61881	3.10951
Q61937	9.98189
Q61941	12.7877
Q62009;Q62009-3;Q62009-4	4.16007
Q62018;Q62018-3	54.1508
Q62036	5.58125
Q62048	6.17833
Q62059;Q62059-2	3.99029
Q62074	10.3626
Q62077	4.72648
Q62087	10.561
Q62093	8.00795
Q62148	3.89476
Q62165	10.6223
Q62167;P16381	6.43987
Q62186	5.08968
Q62188	63.2491
Q62189	3.97073
Q62193	22.3838
Q62241	1114.83
Q62245	7.33361
Q62261	165.909
Q62318;Q62318-2	572.75
Q62348	8.48878
Q62351	4.47635
Q62356	10.6724
Q62376;Q62376-2	40.7986
Q62383	3.89594
Q62384	4.8466
Q62393	5.36947
Q62418-3;Q62418-2;Q62418	6.23495
Q62419	3.80979
Q62422	7.11789
Q62426	109.093
Q62433	37.3388
Q62448	3.50539
Q62465	724.262
Q62523	4.75214
Q63844	5.5785
Q63850	7.85085
Q63918	4.72707
Q63932	6.19298
Q64008	10.2257
Q64010;Q64010-2	4.70198
Q64012-2;Q64012	7.01849
Q640M1	7.11818
Q64105	10.0589
Q64133	21.5154
Q64152-2	7.50454
Q64213;Q64213-2;Q64213-3	4.53339
Q64331	5.1518
Q64337	6.67947
Q64378	1764.06
Q64433	81.404
Q64435	42.396
Q64471	5.68967
Q6ZWY9;Q64478	190.692
Q64487-11;Q64487-10	2511.77
Q64511	5.08622
Q64514-2	996.32
Q64521	7.13265
Q64669	10.3203
Q64674	4.49051
Q64726	40.391
Q64727	8.67931
Q64737	3.48717
Q64GA5	46.7643
Q66JS6	6.65443
Q66X05	6.51448
Q68FD5	297.555
Q68FE9	573.234
Q68FL6	5.70753
Q69Z99	5.99076
Q69ZN7;Q69ZN7-4	10.886
Q69ZQ2	191.641
Q69ZS7;Q69ZS7-2	4.97661
Q69ZW3-2;Q69ZW3	898.877
Q69ZX8	9.43728
Q6A026	4.95836
Q6A028	9.33244
Q6A0A2;Q6A0A2-2;Q6A0A2-3	5.6658
Q6A0D4	26.7966
Q6B966	10.56
Q6DFV3	14.3505
Q6DFV7	8.33813
Q6DFW4	6.75518
Q6DIC0	6.54081
Q6GQT9	290.215
Q6GV12	10.9589
Q6IR34;Q6IR34-3;Q6IR34-5;Q6IR34-2	14.362
Q6IRU2	11.0406
Q6IRU5-2;Q6IRU5;Q6IRU5-3	35.3226
Q6NS45;Q6NS45-2;Q6NS45-3	31.7883
Q6NS46	3.7665
Q6NS57;Q6NS57-2	34.0888
Q6NSR8	12.8247
Q6NVD0	5.02633
Q6NVF9	6.25073
Q6NWW9	6.2914
Q6NZB0	10.4896
Q6NZC7	12.7995
Q6NZF1	3.51013
Q6NZJ6	5.06172
Q6NZN0-5;Q6NZN0-3;Q6NZN0-4;Q6NZN0-2;Q6NZN0	4.84799
Q6P069-2;Q6P069	14.6606
Q6P1B1	6.40528
Q6P1F6	5.95022
Q6P2B1;Q6P2B1-2	3.50006
Q6P2K6	4.59074
Q6P4S8	12.1228
Q6P4T2	93.8913
Q6P549	5.53246
Q6P5B0	7.24782
Q6P5D8	144.211
Q6P5E4	242.398
Q6P5E6	6.81862
Q6P5F9	8.57912
Q6P5G6	10.9474
Q6P5H2-2;Q6P5H2	28.7031
Q6P6M7	7.89137
Q6P8I4	7.76364
Q6P8M1;Q6P8M1-2	8.63539
Q6P9Q6;Q6P9Q6-2	1909.05
Q6P9R2	5.01572
Q6PAM1;Q6PAM1-2	6.76868
Q6PAV2-2;Q6PAV2	16.3758
Q6PB66	8.40002
Q6PB93;Q6PB93-2	6.83301
Q6PD03	5.1754
Q6PD19;Q6PD19-2;Q6PD19-3	26.7111
Q6PD26	4.95164
Q6PDG5-2;Q6PDG5	6.44349
Q6PDH0;Q6PDH0-2	17.2515
Q6PDI5;Q6PDI5-2	3.67144
Q6PDM2;Q6PDM2-3;Q6PDM2-2	5.34206
Q6PDN3;Q6PDN3-3	8.29135
Q6PE01	5.18986
Q6PFD9	3.25778
Q6PFR5	78.5741
Q6PGB6-2;Q6PGB6;Q6PGB6-4;Q6PGB6-3	4.85847
Q6PGC1	8.40198
Q6PGF3	4.6101
Q6PGH2	13.4613
Q6PHN9	9.80328
Q6PHQ8	6.15917
Q6PHZ2	4.33749
Q6Q477;Q6Q477-2	7.99607
Q6QI06;Q6QI06-2	33.6894
Q6R891	4.22505
Q6URW6;Q6URW6-2;Q6URW6-3	380.031
Q6W8Q3	5.64198
Q6WKZ8-2;Q6WKZ8-3	8.72942
Q6WVG3	6.18459
Q6Y5D8;Q6Y5D8-3;Q6Y5D8-2;Q6Y5D8-4	21.4466
Q6Y7W8	16.3647
Q6ZPY7;Q6ZPY7-2	20.672
Q6ZPZ3;Q6ZPZ3-2	6.06545
Q6ZQ11	8.64821
Q6ZQ38	9.10224
Q6ZQ58	3.61016
Q6ZQ73	7.83922
Q6ZQF0	7.77635
Q6ZQH8	8.24446
Q6ZQI3	6.02047
Q6ZWM4	33.9014
Q6ZWN5	12.3876
Q6ZWQ0	504.562
Q6ZWQ7	7.48857
Q6ZWR6-4;Q6ZWR6	41.5999
Q6ZWU9	8.04408
Q6ZWV3	7.56212
Q6ZWV7	17.2705
Q70FJ1-2;Q70FJ1;Q70FJ1-3	15.5378
Q70IV5	937.689
Q71LX4	935.922
Q71RI9-2;Q71RI9	8.4214
Q78IK2	12.6774
Q78IK4	5.08676
Q78IS1	5.99015
Q78JE5	8.11252
Q78JW9	9.86711
Q78PG9	9.56277
Q78PY7	124.926
Q78T54;Q78T54-2	9.59438
Q78XF5	5.20536
Q78ZA7	6.38324
Q791T5-2;Q791T5	11.1125
Q791V5	7.42918
Q7M6Y3-6;Q7M6Y3-5;Q7M6Y3;Q7M6Y3-2;Q7M6Y3-3;Q7M6Y3-4	8.7061
Q7TMB8;Q7TMB8-2	25.5095
Q7TMF3	5.33825
Q7TMK9	7.37522
Q7TMM9	6.29963
Q7TMQ7	22.0462
Q7TMR0	4.63926
Q7TMY8;Q7TMY8-4;Q7TMY8-2	3.85562
Q7TNC4-4;Q7TNC4;Q7TNC4-2;Q7TNC4-3	7.51164
Q7TNG5;Q7TNG5-2	19.9721
Q7TNP2	5.71344
Q7TNV0	6.18459
Q7TPD0	7.49549
Q7TPV4	5.9856
Q7TPW1	5.96102
Q7TQH0-2;Q7TQH0-3;Q7TQH0	393.646
Q7TQI3	7.64406
Q7TQK1;Q7TQK1-2	28.5425
Q7TQK5	17.6219
Q7TSC1	4.18052
Q7TSE6;Q7TSE6-2	31.6012
Q7TSH6-3;Q7TSH6;Q7TSH6-2	5.95445
Q7TSQ8	8.13341
Q7TSV4	9.79392
Q7TT37	2.85406
Q7TT50	4.79414
Q80SW1	9.19313
Q80SY5	10.6304
Q80SZ7	9.17288
Q80TM9;Q80TM9-2;Q80TM9-3;Q80TM9-6	2411.75
Q80TQ5;Q80TQ5-2;Q80TQ5-3	8.4315
Q80U58	8.86292
Q80U78-2	8.82158
Q80U87	4.61086
Q80U93	3.81756
Q80UG5-3	6.11745
Q80UK8	5.73923
Q80UM7	6.92854
Q80UU9	4.64049
Q80UZ0	294.243
Q80V26	3.92488
Q80V86	408.758
Q80VD1	6.24099
Q80W00;Q80W00-2	4.4615
Q80W21	7.02008
Q80W54	5.68347
Q80W85	74.1579
Q80WJ7	4.44818
Q80WQ2	13.0668
Q80X19-2;Q80X19	6.76238
Q80X41;Q80X41-5;Q80X41-3;Q80X41-2	25.4457
Q80X82	3.51778
Q80X90	717.795
Q80XC2	16.6977
Q80XI3;Q80XI3-3	4.74727
Q80XU3	8.27458
Q80Y81;Q80Y81-2	9.32765
Q80YD1	13.2563
Q80YQ2;Q80YQ2-2	4.86343
Q80YR5	4.08409
Q80YV3	4.15933
Q80YX1;Q80YX1-3;Q80YX1-4;Q80YX1-5	89.4544
Q80Z25	8.49906
Q80ZK0	6.64136
Q810A7	5.094
Q810B6	4423.22
Q811B1	5.97165
Q811L6	25.107
Q8BFQ4	4.86221
Q8BFR4	5.44335
Q8BFR5;Q8BFR5-2	588.301
Q8BFS6;Q8BFS6-2;Q8BFS6-4	14.0196
Q8BFW7;Q8BFW7-5;Q8BFW7-4	296.388
Q8BFY9;Q8BFY9-2	10.5033
Q8BFZ3	1219.01
Q8BFZ9	6.41475
Q8BG05	11.4368
Q8BG05-2	9.39754
Q8BG32	7.84091
Q8BG51-3	29.7234
Q8BG81	3.87859
Q8BG95	9.17061
Q8BGA5	22.8192
Q8BGB7;Q8BGB7-2	21.4318
Q8BGC4	22.4887
Q8BGD9	5.72758
Q8BGQ7	4.42001
Q8BGR9	4.50164
Q8BGS0-2;Q8BGS0	8.47698
Q8BGS2;Q8BGS2-2	13.0615
Q8BGT7	4.41829
Q8BGZ4;Q8BGZ4-2	14.5459
Q8BH04	10.6524
Q8BH24	17.8181
Q8BH58	18.0572
Q8BH61	7.28568
Q8BH66	7.8145
Q8BH69	9.42742
Q8BH74	11.4026
Q8BH79;Q8BH79-2;Q8BH79-4;Q8BH79-3	5.96985
Q8BH95	16.958
Q8BHC4	28.451
Q8BHD7	13.7536
Q8BHG2;Q8BHG2-3;Q8BHG2-2	4.96255
Q8BHG9	4.82512
Q8BHL5-2;Q8BHL5;Q8BHL5-3	4.46864
Q8BHN3-2	43.6871
Q8BHT6	5.58828
Q8BI72	6.40002
Q8BI84	2.77487
Q8BIJ6	364.779
Q8BIJ7	18.8957
Q8BIK4-2;Q8BIK4	6.17339
Q8BIQ5;Q8BIQ5-2	4.38208
Q8BIW1	4.78505
Q8BJ03-2;Q8BJ03	4.86222
Q8BJ05	4.083
Q8BJ64	16.385
Q8BJD1	19.9474
Q8BJS4-2;Q8BJS4;Q8BJS4-3	3.76112
Q8BJU0	5.95568
Q8BJW6;Q8BJW6-2	3.419
Q8BJY1	4.93478
Q8BJZ4	9.23465
Q8BK63	11.2236
Q8BK64	3.94046
Q8BK67	6.25894
Q8BK72	10.1856
Q8BKE6	4.36248
Q8BKF1	18.1977
Q8BKG3	3.37547
Q8BKZ9	4.49308
Q8BL66	2.8292
Q8BL97-4;Q8BL97-2;Q8BL97;Q8BL97-3	8.49819
Q8BLY2	299.818
Q8BM55	15.5628
Q8BMB0-3;Q8BMB0	13.5694
Q8BMD8	14.1583
Q8BMF4	10.8829
Q8BMG1	20.6743
Q8BMG7	4.52256
Q8BMJ2	13.5001
Q8BMJ3	7.72446
Q8BMK4	5.69794
Q8BML9	22.9824
Q8BMP6	6.04199
Q8BMQ2;Q8BMQ2-2	3.99392
Q8BMS1	31.7404
Q8BMS4	6.14527
Q8BMS9	6.55766
Q8BN58;Q8BN58-3;Q8BN58-2	12.1292
Q8BP22	10.3573
Q8BP27-2;Q8BP27;Q8BP27-3	37.957
Q8BP47	4.90444
Q8BP48	8.88754
Q8BP67	17.0788
Q8BP92	5.04321
Q8BPB0	6.02615
Q8BPU7	5.19843
Q8BQ47	24.5687
Q8BR65	14.3298
Q8BRF7;Q8BRF7-3	7.18646
Q8BRH0;Q8BRH0-2	4.58337
Q8BRT1	3.64969
Q8BSE0	842.688
Q8BSL7	13.5308
Q8BSQ9;Q8BSQ9-2	9.48499
Q8BSY0	4.23827
Q8BT07;Q8BT07-2	9.63153
Q8BT14-3	16.6803
Q8BT60	7.90172
Q8BTI8;Q8BTI8-3;Q8BTI8-2	3.39463
Q8BTJ4-2;Q8BTJ4	10.606
Q8BTS4	4.21952
Q8BTU1;Q8BTU1-2	9.90198
Q8BTV1	7.91386
Q8BTV2-2;Q8BTV2;Q8BTV2-3	4.76812
Q8BTW3	34.9638
Q8BTX9	5.37767
Q8BTY8;Q8BTY8-2;Q8BTY8-3	4.37094
Q8BTZ4-2;Q8BTZ4	320.785
Q8BU03	7.69304
Q8BU14	4.59964
Q8BU31	5.06509
Q8BUK6	5.41912
Q8BUN5	12.7753
Q8BUV3	3.99913
Q8BV13	4.76989
Q8BVI4	7.31044
Q8BVQ5	11.0412
Q8BVU5	10.2377
Q8BVY0	4.22249
Q8BWF0	314.633
Q8BWT1	472.239
Q8BWU5	6.48654
Q8BX02;Q8BX02-2	4.60551
Q8BX09	6.02728
Q8BX10	4.4666
Q8BXA1	7.97012
Q8BXN9;Q8BXN9-2;Q8BXN9-3	9.27912
Q8BXQ2	5.22674
Q8BY87-2;Q8BY87	5.27233
Q8BYA0	10.2034
Q8BYK6-3;Q8BYK6;Q8BYK6-2	1669.55
Q8BZ60	5.28565
Q8BZH4	3.03891
Q8BZM1	7.89071
Q8BZQ7	5.82009
Q8BZR9	5.94953
Q8BZW8	7.94913
Q8C033-2;Q8C033	54.1999
Q8C050-2;Q8C050	5.21536
Q8C052	6.90995
Q8C0C7	3.65511
Q8C0J6	12.4136
Q8C0L6	7.2437
Q8C0M9	26.189
Q8C129	10.849
Q8C165	4.55886
Q8C166	24.7713
Q8C181;Q8C181-4;Q8C181-3;Q8C181-2	6.49918
Q8C1A5	7.2682
Q8C1B7-3;Q8C1B7-2;Q8C1B7	14.2913
Q8C1D8	7.14304
Q8C1Y8	8.3682
Q8C2Q3	4.39025
Q8C4Y3-3	6.50456
Q8C547	19.3384
Q8C570	3.87108
Q8C5H8	12.6066
Q8C5P5-2;Q8C5P5;Q8C5P5-3	9.97916
Q8C5W3-2;Q8C5W3	7.421
Q8C6G8	5.85478
Q8C6K9;Q8C6K9-2	6.17702
Q8C6L5	18.191
Q8C7E9	4.78002
Q8C7K6	8.09895
Q8C7R4	63.5532
Q8C7V3	2665.88
Q8C804	7.4746
Q8C878	4.89203
Q8C8R3-4;Q8C8R3;Q8C8R3-5	6.94043
Q8C9X6;Q8C9X6-2	15.0041
Q8CAA7	8.41479
Q8CAY6	4.5941
Q8CB77	4.48234
Q8CBE3	9.45754
Q8CBW3-2;Q8CBW3-4	3.95744
Q8CC35	8.18256
Q8CCF0;Q8CCF0-2	1206.4
Q8CCJ3;Q8CCJ3-1	5.24919
Q8CCK0	13.8959
Q8CCM6	8.3906
Q8CCP0;Q8CCP0-2;Q8CCP0-3	5.0926
Q8CCS6-2;Q8CCS6	12.1288
Q8CDA1;Q8CDA1-2	11.791
Q8CDG1	3.60564
Q8CDG3;Q8CDG3-2	1512.34
Q8CDN6	5.92946
Q8CE96;Q8CE96-3	13.1346
Q8CEC0-2;Q8CEC0;Q8CEC0-3	16.7707
Q8CEC6	12.521
Q8CFE2	6.02567
Q8CFE3	3.7956
Q8CFH6	19.2394
Q8CFI0-3;Q8CFI0	16.5108
Q8CFQ3	4.30911
Q8CG47	4.24401
Q8CG48	65.1272
Q8CG71	8.05291
Q8CG72;Q8CG72-2	6.43836
Q8CG76	5.64727
Q8CGA0	15.6785
Q8CGC4	6.97352
Q8CGC6	12.1448
Q8CGC7	4.64859
Q8CGF7-2;Q8CGF7;Q8CGF7-3	13.7264
Q8CGK3	11.497
Q9D2U9;Q8CGP0	27.3522
Q8CGY8	3.66618
Q8CH18;Q8CH18-3	3.88461
Q8CH25;Q8CH25-2	5.20604
Q8CHH9;Q8CHH9-2	5.72183
Q8CHP8	5.70315
Q8CHT0	4.96633
Q8CHT3	10.2331
Q8CHY6	7.62761
Q8CI04	7.69235
Q8CI11;Q8CI11-2	5.74685
Q8CI32	5.22183
Q8CI59-2	3.55718
Q8CI94	5.87106
Q8CI95	5.95301
Q8CIB5	5.41356
Q8CIE6	18.8689
Q8CIG8	12.6928
Q8CIN4	5.58043
Q8CIV8	3628.17
Q8CJ19;Q8CJ19-4	12.4096
Q8CJF7	4.82301
Q8CJG0	12.1712
Q8CJG1	11.6262
Q8JZK9	166.191
Q8JZM7	5.24314
Q8JZN5	4.73372
Q8JZN7	4.94078
Q8JZQ2	3.43664
Q8JZQ9	153.613
Q8JZS9	10.4462
Q8JZU2	11.6929
Q8JZV7	8.81318
Q8K003	8.02317
Q8K010	6.69901
Q8K012-2;Q8K012	8.75451
Q8K019-2;Q8K019;Q8K019-3	4.2243
Q8K021	18.4094
Q8K023;Q8K023-2	40.7085
Q8K0C9	14.5291
Q8K0D5	4.43322
Q8K0T0	10.8456
Q8K0U4	8.12748
Q8K157	20.6481
Q8K183	4.95366
Q8K1J5	42.3389
Q8K1J6	7.70621
Q8K1M6;Q8K1M6-2;Q8K1M6-4	6.77351
Q8K1M6-3	4.32739
Q8K1R3;Q8K1R3-2	4.68407
Q8K1X1	23.5349
Q8K1Z0	6.22634
Q8K215	26.1446
Q8K273	6.50049
Q8K274	5.03231
Q8K284;Q8K284-2	3.449
Q8K2B3	10.2459
Q8K2C9	9.37045
Q8K2F8	6.79395
Q8K2G4;Q8K2G4-2	7.64508
Q8K2I1	7.29391
Q8K2I9;Q8K2I9-2	11.5124
Q8K2K6-3;Q8K2K6-1;Q8K2K6	14.442
Q8K2Q7	3.8004
Q8K2T1;Q8K2T1-2;Q8K2T1-3	8.11013
Q8K2T8	4.78056
Q8K2V6;Q8K2V6-2	3.14334
Q8K2X3	10.1982
Q8K2Y7	11.2314
Q8K2Z2	9.79057
Q8K2Z4;Q8K2Z4-2	4.50601
Q8K310	6.52073
Q8K327	4.07622
Q8K354	15.0802
Q8K370	3.78614
Q8K389	14.523
Q8K394	11.3582
Q8K3C3	11.4432
Q8K3H0	42.9928
Q8K3J1	10.34
Q8K3V4	21.5666
Q8K3Z9	12.9678
Q8K411-2;Q8K411;Q8K411-3	1153.19
Q8K441	135.487
Q8K4B0	3.87522
Q8K4F5	22.4261
Q8K4G5;Q8K4G5-2;Q8K4G5-4;Q8K4G5-3	4.83774
Q8K4L3	235.504
Q8K4P0	5.65997
Q8K4Z3	6.11519
Q8K4Z5	4.96749
Q8N7N5;Q8N7N5-2	3.43212
Q8QZT1	9.79532
Q8QZV7	5.8341
Q8QZY3	5.51299
Q8QZY9	3.87095
Q8QZZ7	11.8798
Q8R001	15.0803
Q8R010	4.77626
Q8R016	816.186
Q8R050-2;Q8R050	6.09426
Q8R081	917.599
Q8R0A0	4.74625
Q8R0F6;Q8R0F6-2	4.07209
Q8R0F8	507.69
Q8R0W0	16.9128
Q8R0X7	6.00863
Q8R127	13.1179
Q8R164	6.86182
Q8R180	9.63213
Q8R1A4;Q8R1A4-2	6.20245
Q8R1F1	5.08265
Q8R1F5	11.068
Q8R1G2	79.3019
Q8R1I1	9.59968
Q8R1Q8	4.39086
Q8R1S0	13.8603
Q8R1U1	12.333
Q8R1V4	6.03243
Q8R1X6;Q8R1X6-2	4.74758
Q8R2U0-2;Q8R2U0	7.84737
Q8R2U4	7.92894
Q8R2U7	30.5966
Q8R2Y2;Q8R2Y2-2	4.4127
Q8R2Y8	17.1111
Q8R2Y9	18.4731
Q8R323	3.14408
Q8R326;Q8R326-2	4.9837
Q8R395	34.9541
Q8R3B1	8.71568
Q8R3C0	5.66785
Q8R3C6;Q8R3C6-2	2849.11
Q8R3D1	4.67454
Q8R3E3-2;Q8R3E3	31.37
Q8R3F5	7.59
Q8R3G1	5.33314
Q8R3L2;Q8R3L2-2;Q8R3L2-5;Q8R3L2-4;Q8R3L2-3	13.1995
Q8R3N6	5.11928
Q8R3Q6	6.20363
Q8R3Y8-2;Q8R3Y8	4.52091
Q8R404	4.84334
Q8R409	13.2137
Q8R480	14.0328
Q8R4G6	8.80347
Q8R4H2	4.1011
Q8R4N0	11.1593
Q8R4X3	19.6756
Q8R550-2;Q8R550;Q8R550-5;Q8R550-4	5.97419
Q8R574	12.1778
Q8VBT0	4.75838
Q8VBT9;Q8VBT9-2;Q8VBT9-3	7.01269
Q8VBV3	49.658
Q8VBV7	8.64316
Q8VBW6	4.30279
Q8VBX6-2;Q8VBX6;Q8VBX6-4	18.6211
Q8VBZ3	7.04866
Q8VC30	4.12167
Q8VC52	5.29828
Q8VC70	4.849
Q8VCL2	21.4019
Q8VCM8	7.04065
Q8VCR7	20.3758
Q8VCT4	7.74443
Q8VCW8	11.5295
Q8VCX5;Q8VCX5-3;Q8VCX5-2	9.03648
Q8VD04	8.66742
Q8VD62	18.4861
Q8VD65	6.49635
Q8VDD5	494.498
Q8VDD9	5188.55
Q8VDF2	6.35803
Q8VDG3	3.60628
Q8VDK1-2	22.9573
Q8VDM4	5.09675
Q8VDM6	7.09148
Q8VDN2	44.734
Q8VDP4	5.67775
Q8VDQ1;Q8VDQ1-2	10.7266
Q8VDS4	4.05008
Q8VDS8-3;Q8VDS8;Q8VDS8-2	6.19884
Q8VDW0	7.32565
Q8VE22	8.38081
Q8VE37	431.638
Q8VE47	5.72177
Q8VE62	6.90927
Q8VE70	5.73733
Q8VE73;Q8VE73-3	4.60485
Q8VE92	12.6757
Q8VE97	669.022
Q8VEB4	9.63518
Q8VEE1	3.72898
Q8VEE4	3.82444
Q8VEH8	9.52573
Q8VEK3;Q8VEK3-2	12.9989
Q8VEL2	28.1107
Q8VEM8	1339.11
Q8VH51-2;Q8VH51;Q8VH51-3	6.63612
Q8VHE0	11.992
Q8VHJ5	8.97878
Q8VHK9	4283.34
Q8VHN8;Q8VHN8-2;Q8VHN8-3	5.47635
Q8VHR5;Q8VHR5-2	3.33238
Q8VHX6;Q8VHX6-2	6.09157
Q8VI63	6.16874
Q8VI75	6.15338
Q8VI84	10.4702
Q8VID5	8.9006
Q8VIJ6	439.34
Q8WTY4	15.9389
Q91UZ5	8.72292
Q91V01	6.12387
Q91V12-2	12.1005
Q91V36	4.64209
Q91V41	5.05051
Q91V61-2;Q91V61	7.98995
Q91V64	5.2964
Q91V76	6.16834
Q91V92	225.646
Q91VC3	5.93524
Q91VE6;Q91VE6-2	16.4548
Q91VH2	6.8273
Q91VI7	12.0029
Q91VJ4	478.78
Q91VK1	6.94067
Q91VM5	10.3148
Q91VM9;Q91VM9-2	8.98522
Q91VN4	17.4604
Q91VR2	892.428
Q91VR5	8.07636
Q91VS7	18.5765
Q91VU0	5.57046
Q91VU7;Q91VU7-2	16.8586
Q91VW5	3.3163
Q91VZ6	20.8027
Q91W39	5.59855
Q91W69	5.8983
Q91W90	5.77862
Q91W96	4.87035
Q91WD5	7.42005
Q91WG4;Q91WG4-2	913.442
Q91WG5;Q91WG5-2	7.68304
Q91WJ8	4.75582
Q91WK1	4.09926
Q91WN1	15.2633
Q91WP6	3.05437
Q91WQ3	15.7874
Q91WS0	359.639
Q91WU5	332.301
Q91X20	5.89609
Q91X72	14.0056
Q91X97	13.9315
Q91XD6	4.90114
Q91XI1;Q91XI1-2	12.4639
Q91XL9;Q91XL9-2	19.176
Q91XW8;Q91XW8-3;Q91XW8-2	11.9858
Q91Y86	4.68507
Q91YD9	7.60655
Q91YE6	3.64964
Q91YE7-2;Q91YE7	23.8978
Q91YH5	4529.07
Q91YJ3	10.7504
Q91YK2	8.06278
Q91YN5-3;Q91YN5;Q91YN5-2	6.1281
Q91YP2	9.39396
Q91YP3	17.8386
Q91YQ5	27.9933
Q91YR1	4.78137
Q91YR7;Q91YR7-2	2202.32
Q91YR9	178.649
Q91YS8	4.67554
Q91YT0	5.2605
Q91YT7	381.709
Q91YW3	4.5959
Q91Z31;Q91Z31-2	5.68193
Q91Z49;Q91Z49-2	6.45099
Q91Z53	9.82164
Q91Z96;Q91Z96-2	8.98109
Q91ZE0	6.17025
Q91ZN5-2;Q91ZN5	9.61399
Q91ZR2	5.68573
Q91ZU6-4;Q91ZU6;Q91ZU6-2	12.6231
Q91ZW3	5.20744
Q91ZX7	2086.46
Q920A5	1474.29
Q920A7;Q920A7-2	1187.96
Q920B9	3.89789
Q920E5	20.0442
Q920L1	19.6613
Q920Q6;Q920Q6-3;Q920Q6-2	7.15299
Q921F2	12.0156
Q921F4	3.84628
Q921H8	6.75893
Q921H9	7.87104
Q921I1	76.2912
Q921J2	10.2687
Q921M3;Q921M3-2	6.38384
Q921M4-2;Q921M4	3.60823
Q921M7	5.07147
Q921T2;Q921T2-2;Q921T2-3	3.77404
Q921W4;Q921W4-2	3.73107
Q921X9	4.05864
Q922B2	4.47843
Q922D4-2;Q922D4;Q922D4-3;Q922D4-4	19.4716
Q922D8	4.21584
Q922F4	6.06716
Q922H2	13.8196
Q922H4	8.16764
Q922J3;Q922J3-2	14.3209
Q922K7	4.63587
Q922L6	4.21743
Q922P9	5.60868
Q922Q1	1617.83
Q922Q4	4.37071
Q922Q8	6.196
Q922R8	10.1277
Q922U1	345.517
Q922V4	3.40271
Q923D2	10.9994
Q923D5	4.40614
Q923T9-3	4.49051
Q924C1	22.0936
Q924M7	8.54063
Q924S2	9.87532
Q924T2	7.08692
Q924Z4	6.15222
Q925H1	17.014
Q925I1;Q925I1-2	13.0005
Q925J9-4;Q925J9;Q925J9-3;Q925J9-2	5.5962
Q93092	261.967
Q99020	9.89693
Q99J09	5.67117
Q99J36	3.99304
Q99J45	3.8375
Q99J47;Q99J47-2	6.83816
Q99J77	9.74008
Q99J95;Q99J95-2;Q99J95-3	91.2401
Q99J99	5.13089
Q99JB2	6.23988
Q99JF5	7.81378
Q99JI4	344.569
Q99JI6	10.9107
Q99JP4	5.51511
Q99JR1	9.42188
Q99JR8-2;Q99JR8	5.18503
Q99JX3;Q99JX3-2	7.56479
Q99JX4	36.838
Q99JY0	11.4737
Q99K23	5.63995
Q99K28;Q99K28-2	7.37554
Q99K41	11.3905
Q99K48	8.80299
Q99K51	162.765
Q99K70	6.78358
Q99K85	4.00091
Q99KB8;Q99KB8-2	6.98274
Q99KC8	591.407
Q99KE1	15.2719
Q99KF1	5.85354
Q99KG3-3;Q99KG3	9.21268
Q99KH8	3.97105
Q99KI0	72.7669
Q99KJ8	4.38799
Q99KK2;Q99KK2-2	5.68381
Q99KK7	141.741
Q99KN9;Q99KN9-2	4.69375
Q99KP3	10.4229
Q99KP6;Q99KP6-2;Q99KP6-3	5.57929
[truncated: 692 more rows]

## Sheet: Fig. 3b
tissue	% proteins with H1/2>100days
Ovaries	10.5909
Brain cortex homogenate young	0.208681
Cerebrellum homogenate young	0.557414
Brain cortex synaptic vesicles young	0.147984
Cerebrellum synaptic vesicles young	0.373289
Heart	0
Leg gastrocnemius muscle	0.150376
Cerebrellum synaptic vesicles aged	0.316456
Cerebrellum homogenate aged	0.14918
Brain cortex synaptic vesicles aged	0.239006
Brain cortex homogenate aged	0.22686
Cartillage	0.502828
Liver	0
Skeletal muscle	0.424929

## Sheet: Fig. 3c
Uniprot IDs	H1/2 (days)	compartment
A2A4P0	244.164	Cytosol
A2AR02	8.2836	Cytosol
A6H5Y3	3.16847	Cytosol
F8VPU2	5.1743	Cytosol
G3X9K3	3100.82	Cytosol
O08528	7.22841	Cytosol
O08553	9.62375	Cytosol
O08582	13.9011	Cytosol
O08663	3.18046	Cytosol
O08709	9.75515	Cytosol
O08738	5.37323	Cytosol
O08807	5.52648	Cytosol
O08915	7.83026	Cytosol
O08992	9.97636	Cytosol
O09061	7.61179	Cytosol
O09106	2642.29	Cytosol
O09167	9.91349	Cytosol
O35099	7.60517	Cytosol
O35350	4.19684	Cytosol
O35593	5.14387	Cytosol
O35643	5.53585	Cytosol
O35737	193.183	Cytosol
O35864	7.08148	Cytosol
O54692	7.02777	Cytosol
O54950	7.88954	Cytosol
O55013	6.95532	Cytosol
O55142	8.94072	Cytosol
O70310	89.0114	Cytosol
O70311	6.90384	Cytosol
O70435	7.14297	Cytosol
O70456	9.87102	Cytosol
O70475	3.98471	Cytosol
O70492	10.8782	Cytosol
O70591	6.73344	Cytosol
O88447	14.8979	Cytosol
O88456	5.9117	Cytosol
O88569	18.8294	Cytosol
O88844	94.0879	Cytosol
P00329	11.1396	Cytosol
P00375	4.56153	Cytosol
P00493	5.20756	Cytosol
P00920	17.5637	Cytosol
P03958	6.7035	Cytosol
P05064	46.388	Cytosol
P05201	8.88446	Cytosol
P06151	31.8836	Cytosol
P06745	1372.71	Cytosol
P07356	342.706	Cytosol
P07742	3.83171	Cytosol
P07901	13.1801	Cytosol
P08113	1166.33	Cytosol
P08228	16.8449	Cytosol
P08752	10.292	Cytosol
P10107	12.9533	Cytosol
P10126	605.505	Cytosol
P10518	6.24937	Cytosol
P10639	13.6474	Cytosol
P10649	13.5628	Cytosol
P10833	13.2383	Cytosol
P11352	12.2341	Cytosol
P11404	4.9175	Cytosol
P11499	12.5284	Cytosol
P12367	10.6666	Cytosol
P12382	6.67303	Cytosol
P12658	4.15384	Cytosol
P12970	10.0719	Cytosol
P14069	226.699	Cytosol
P14115	7.28338	Cytosol
P14131	8.56435	Cytosol
P14148	87.6646	Cytosol
P14152	10.9748	Cytosol
P14206	257.229	Cytosol
P14211	604.289	Cytosol
P14576	3.96942	Cytosol
P14824	812.99	Cytosol
P14869	11.2916	Cytosol
P14873	106.861	Cytosol
P14901	12.6025	Cytosol
P15105	13.8874	Cytosol
P15532	16.166	Cytosol
P15626	156.778	Cytosol
P16015	3.75945	Cytosol
P16045	14.122	Cytosol
P16125	12.7872	Cytosol
P16460	3.84814	Cytosol
P16858	18.1355	Cytosol
P17156	1764.88	Cytosol
P17182	270.084	Cytosol
P17742	186.923	Cytosol
P18653	4.05693	Cytosol
P18760	9.73333	Cytosol
P19096	6.63107	Cytosol
P19253	431.322	Cytosol
P19783	7.88895	Cytosol
P20029	53.3432	Cytosol
P20152	97.3046	Cytosol
P21126	9.14977	Cytosol
P21278	5.1765	Cytosol
P21279	5.45285	Cytosol
P21550	4.83255	Cytosol
P21981	12.0972	Cytosol
P22892	6.84161	Cytosol
P23242	7.09162	Cytosol
P23249	5.18281	Cytosol
P23492	5.20688	Cytosol
P24270	12.0298	Cytosol
P24527	10.5802	Cytosol
P24549	84.8194	Cytosol
P25444	181.641	Cytosol
P26040	4.77556	Cytosol
P27601	4.69475	Cytosol
P27659	9.76352	Cytosol
P28271	10.6344	Cytosol
P28667	4.55528	Cytosol
P28867	4.70846	Cytosol
P29341	9.68936	Cytosol
P29595	18.8038	Cytosol
P30115	8.98066	Cytosol
P30285	5.64842	Cytosol
P30416	9.33349	Cytosol
P30999	15.094	Cytosol
P31230	5.13287	Cytosol
P31938	11.3929	Cytosol
P32233	4.09179	Cytosol
P34022	5.82497	Cytosol
P35123	5.78072	Cytosol
P35288	4.65797	Cytosol
P35700	149.071	Cytosol
P35821	10.4975	Cytosol
P35979	11.3811	Cytosol
P35980	16.6207	Cytosol
P39054	4.23464	Cytosol
P39447	4.17169	Cytosol
P41105	863.153	Cytosol
P42227	3.94756	Cytosol
P42932	1044.01	Cytosol
P43883	9.84369	Cytosol
P45376	50.4807	Cytosol
P46061	7.65538	Cytosol
P46460	5.13433	Cytosol
P46471	5.91036	Cytosol
P46664	4.91142	Cytosol
P46935	7.68313	Cytosol
P47199	5.55725	Cytosol
P47713	518.42	Cytosol
P47809	4.24614	Cytosol
P47911	24.5276	Cytosol
P47915	15.694	Cytosol
P47941	14.453	Cytosol
P47962	11.6968	Cytosol
P47963	6.76242	Cytosol
P48036	12.8507	Cytosol
P48774	4.09829	Cytosol
P49443	5.95624	Cytosol
P49615	3.21657	Cytosol
P49722	7.62819	Cytosol
P49817	5.80786	Cytosol
P50247	103.732	Cytosol
P50431	13.3365	Cytosol
P50518	661.181	Cytosol
P51410	11.994	Cytosol
P51432	3.94213	Cytosol
P52332	3.71446	Cytosol
P52480	363.276	Cytosol
P53026	685.761	Cytosol
P53810	181.127	Cytosol
P53996	5.4876	Cytosol
P54071	12.3206	Cytosol
P54227	16.6056	Cytosol
P54728	5.9076	Cytosol
P54775	4.99634	Cytosol
P54822	25.0039	Cytosol
P55194	9.01534	Cytosol
P55264	6.881	Cytosol
P56371	13.2451	Cytosol
P56395	10.6066	Cytosol
P56960	5.16909	Cytosol
P57780	100.169	Cytosol
P58252	483.941	Cytosol
P59325	4.25334	Cytosol
P60122	7.49616	Cytosol
P60229	4.97306	Cytosol
P60335	8.5223	Cytosol
P60710	5.07267	Cytosol
P60766	8.98192	Cytosol
P60867	15.5134	Cytosol
P60904	11.3654	Cytosol
P61255	7.56234	Cytosol
P61358	223.799	Cytosol
P61458	5.54776	Cytosol
P61514	29.685	Cytosol
P61750	10.4103	Cytosol
P61982	12.5396	Cytosol
P62082	6.43214	Cytosol
P62137	11.2796	Cytosol
P62141	4.80324	Cytosol
P62192	928.908	Cytosol
P62196	1898.37	Cytosol
P62242	13.145	Cytosol
P62245	8.51465	Cytosol
P62259	10.746	Cytosol
P62264	11.6967	Cytosol
P62267	17.0223	Cytosol
P62270	10.0763	Cytosol
P62281	13.117	Cytosol
P62301	9.11974	Cytosol
P62320	6.35521	Cytosol
P62331	5.08618	Cytosol
P62334	7.39848	Cytosol
P62702	223.268	Cytosol
P62717	38.1036	Cytosol
P62751	331.002	Cytosol
P62754	7.48485	Cytosol
P62774	124.538	Cytosol
P62830	225.691	Cytosol
P62843	53.5761	Cytosol
P62852	17.8043	Cytosol
P62855	6.51425	Cytosol
P62862	9.21732	Cytosol
P62878	4.77208	Cytosol
P62889	3.64401	Cytosol
P62897	147.199	Cytosol
P62900	8.16482	Cytosol
P62918	14.8722	Cytosol
P62962	14.3845	Cytosol
P62965	7.61375	Cytosol
P62983	9.33429	Cytosol
P63001	4.4658	Cytosol
P63017	459.917	Cytosol
P63024	5.84562	Cytosol
P63037	214.137	Cytosol
P63073	6.08309	Cytosol
P63085	4.12221	Cytosol
P63101	21.0957	Cytosol
P63168	18.7146	Cytosol
P63260	143.385	Cytosol
P63276	10.3541	Cytosol
P63280	8.25437	Cytosol
P63325	7.37405	Cytosol
P63330	7.56879	Cytosol
P68040	8.22691	Cytosol
P68510	6.69072	Cytosol
P70168	6.51374	Cytosol
P70236	10.7649	Cytosol
P70333	5.93562	Cytosol
P70349	11.72	Cytosol
P70677	4.6397	Cytosol
P80314	8.8684	Cytosol
P80315	13.4933	Cytosol
P80316	317.622	Cytosol
P80317	9.89191	Cytosol
P83882	6.88644	Cytosol
P84099	270.804	Cytosol
P97351	14.2258	Cytosol
P97379	4.27022	Cytosol
P97393	641.719	Cytosol
P97447	8.05902	Cytosol
P97461	10.1508	Cytosol
P97470	21.5353	Cytosol
P97494	3.8046	Cytosol
P97855	11.8303	Cytosol
P99024	15.5374	Cytosol
P99026	8.96634	Cytosol
P99027	8.48539	Cytosol
Q00612	9.09122	Cytosol
Q00915	255.834	Cytosol
Q01405	4.86506	Cytosol
Q01853	172.36	Cytosol
Q02248	3.42406	Cytosol
Q02257	4.26599	Cytosol
Q03963	7.70333	Cytosol
Q04447	5.74369	Cytosol
Q06890	4.57721	Cytosol
Q07076	5.88788	Cytosol
Q3THK7	198.051	Cytosol
Q3THS6	3.89064	Cytosol
Q3TXS7	106.023	Cytosol
Q3V1L4	4.97541	Cytosol
Q60598	934.528	Cytosol
Q60649	4.81777	Cytosol
Q60676	16.4001	Cytosol
Q60692	19.834	Cytosol
Q60778	20.3003	Cytosol
Q60823	7.13884	Cytosol
Q60864	174.123	Cytosol
Q61035	3.06035	Cytosol
Q61081	7.82629	Cytosol
Q61160	9.49131	Cytosol
Q61171	27.0082	Cytosol
Q61187	3.65577	Cytosol
Q61233	6.94678	Cytosol
Q61316	207.787	Cytosol
Q61496	18.3999	Cytosol
Q61510	9.47533	Cytosol
Q61553	869.644	Cytosol
Q61699	221.704	Cytosol
Q61768	3.68255	Cytosol
Q61879	314.223	Cytosol
Q61937	9.98189	Cytosol
Q62048	6.17833	Cytosol
Q62074	10.3626	Cytosol
Q62077	4.72648	Cytosol
Q62165	10.6223	Cytosol
Q62188	63.2491	Cytosol
Q62245	7.33361	Cytosol
Q62419	3.80979	Cytosol
Q62426	109.093	Cytosol
Q62433	37.3388	Cytosol
Q62448	3.50539	Cytosol
Q62523	4.75214	Cytosol
Q63844	5.5785	Cytosol
Q63932	6.19298	Cytosol
Q64337	6.67947	Cytosol
Q64378	1764.06	Cytosol
Q64471	5.68967	Cytosol
Q64669	10.3203	Cytosol
Q68FL6	5.70753	Cytosol
Q6NS46	3.7665	Cytosol
Q6NZJ6	5.06172	Cytosol
Q6P549	5.53246	Cytosol
Q6P5F9	8.57912	Cytosol
Q6P9R2	5.01572	Cytosol
Q6PGC1	8.40198	Cytosol
Q6PHZ2	4.33749	Cytosol
Q6ZQ38	9.10224	Cytosol
Q6ZWN5	12.3876	Cytosol
Q6ZWV3	7.56212	Cytosol
Q6ZWV7	17.2705	Cytosol
Q78PY7	124.926	Cytosol
Q80SW1	9.19313	Cytosol
Q80U87	4.61086	Cytosol
Q80WQ2	13.0668	Cytosol
Q80X90	717.795	Cytosol
Q8BGD9	5.72758	Cytosol
Q8BJU0	5.95568	Cytosol
Q8BK63	11.2236	Cytosol
Q8BK64	3.94046	Cytosol
Q8BL66	2.8292	Cytosol
Q8BMJ2	13.5001	Cytosol
Q8BP47	4.90444	Cytosol
Q8BP67	17.0788	Cytosol
Q8BPB0	6.02615	Cytosol
Q8BT60	7.90172	Cytosol
Q8BU31	5.06509	Cytosol
Q8BUN5	12.7753	Cytosol
Q8BUV3	3.99913	Cytosol
Q8BZ60	5.28565	Cytosol
Q8C6L5	18.191	Cytosol
Q8CC35	8.18256	Cytosol
Q8CDN6	5.92946	Cytosol
Q8CGC7	4.64859	Cytosol
Q8CGY8	3.66618	Cytosol
Q8CHT0	4.96633	Cytosol
Q8CI04	7.69235	Cytosol
Q8CIB5	5.41356	Cytosol
Q8CIG8	12.6928	Cytosol
Q8CIN4	5.58043	Cytosol
Q8CJG0	12.1712	Cytosol
Q8CJG1	11.6262	Cytosol
Q8K215	26.1446	Cytosol
Q8K2F8	6.79395	Cytosol
Q8K3H0	42.9928	Cytosol
Q8R1F1	5.08265	Cytosol
Q8R3B1	8.71568	Cytosol
Q8R3D1	4.67454	Cytosol
Q8VCT4	7.74443	Cytosol
Q8VDD5	494.498	Cytosol
Q8VDM4	5.09675	Cytosol
Q8VHK9	4283.34	Cytosol
Q8VI63	6.16874	Cytosol
Q91V92	225.646	Cytosol
Q91VC3	5.93524	Cytosol
Q91VH2	6.8273	Cytosol
Q91VI7	12.0029	Cytosol
Q91VJ4	478.78	Cytosol
Q91VR5	8.07636	Cytosol
Q91WQ3	15.7874	Cytosol
Q91WU5	332.301	Cytosol
Q91X97	13.9315	Cytosol
Q91Y86	4.68507	Cytosol
Q91YP2	9.39396	Cytosol
Q91YR1	4.78137	Cytosol
Q91YW3	4.5959	Cytosol
Q920E5	20.0442	Cytosol
Q921J2	10.2687	Cytosol
Q922B2	4.47843	Cytosol
Q922D8	4.21584	Cytosol
Q922Q1	1617.83	Cytosol
Q923D2	10.9994	Cytosol
Q924M7	8.54063	Cytosol
Q93092	261.967	Cytosol
Q99020	9.89693	Cytosol
Q99J77	9.74008	Cytosol
Q99J99	5.13089	Cytosol
Q99JF5	7.81378	Cytosol
Q99JI6	10.9107	Cytosol
Q99K51	162.765	Cytosol
Q99K85	4.00091	Cytosol
Q99KH8	3.97105	Cytosol
Q99KK7	141.741	Cytosol
Q99KQ4	41.6175	Cytosol
Q99L47	10.0851	Cytosol
Q99LF4	5.35184	Cytosol
Q99LX0	11.6008	Cytosol
Q99M51	4.16309	Cytosol
Q99MK8	13.144	Cytosol
Q99PT1	6.52889	Cytosol
Q9CPR4	7.83716	Cytosol
Q9CPU0	11.4579	Cytosol
Q9CPX6	5.96646	Cytosol
Q9CQ26	8.54926	Cytosol
Q9CQ65	4.00327	Cytosol
Q9CQE1	5.46361	Cytosol
Q9CQI6	9.55451	Cytosol
Q9CQR6	4.64562	Cytosol
Q9CQV6	13.8095	Cytosol
Q9CQW1	1408.65	Cytosol
Q9CR16	89.0718	Cytosol
Q9CR51	4.31304	Cytosol
Q9CR57	1085.11	Cytosol
Q9CR86	4.79603	Cytosol
Q9CX00	4.38073	Cytosol
Q9CXW4	13.4771	Cytosol
Q9CY64	5.81178	Cytosol
Q9CZD3	6.80425	Cytosol
Q9CZM2	9.73217	Cytosol
Q9CZS1	8.57251	Cytosol
Q9CZX8	222.73	Cytosol
Q9D0I9	5.01752	Cytosol
Q9D1A2	7.62753	Cytosol
Q9D1E6	4.42356	Cytosol
Q9D1M0	6.58043	Cytosol
Q9D1R9	8.99475	Cytosol
Q9D358	6.36503	Cytosol
Q9D7P6	5.8105	Cytosol
Q9D7X3	6.52246	Cytosol
Q9D892	4.35731	Cytosol
Q9D8E6	15.1718	Cytosol
Q9D8S3	5.60969	Cytosol
Q9D8T2	4.96877	Cytosol
Q9D906	5.12585	Cytosol
Q9DAK9	5.58967	Cytosol
Q9DAW9	5.5052	Cytosol
Q9DBG5	4.22914	Cytosol
Q9DBJ1	66.2041	Cytosol
Q9DBS9	20.1736	Cytosol
Q9EPB4	6.95736	Cytosol
Q9EQH3	7.18499	Cytosol
Q9EQK5	245.572	Cytosol
Q9ER00	3.3718	Cytosol
Q9ERK4	1079.51	Cytosol
Q9ERL9	8.03747	Cytosol
Q9EST3	3.91943	Cytosol
Q9JHQ5	191.586	Cytosol
Q9JHR7	3.97777	Cytosol
Q9JHS4	387.2	Cytosol
Q9JII6	28.8301	Cytosol
Q9JIK5	5.32751	Cytosol
Q9JIQ3	7.2986	Cytosol
Q9JIY5	6.27923	Cytosol
Q9JJI8	6.46929	Cytosol
Q9JKB1	5.47605	Cytosol
Q9JL62	6.45959	Cytosol
Q9JLJ2	10.7896	Cytosol
Q9JLN9	4.04953	Cytosol
Q9JLQ0	3.02594	Cytosol
Q9QUI0	9.22323	Cytosol
Q9QUM9	15.0366	Cytosol
Q9QUR6	5.0107	Cytosol
Q9QY36	5.01461	Cytosol
Q9QYA2	7.36157	Cytosol
Q9QYB1	37.7731	Cytosol
Q9QYI3	488.53	Cytosol
Q9QYJ0	149.082	Cytosol
Q9QYJ3	3.86507	Cytosol
Q9QZH3	14.9926	Cytosol
Q9R0P9	1441.65	Cytosol
Q9R1P0	7.53907	Cytosol
Q9R1P1	8.06587	Cytosol
Q9R1P4	9.16646	Cytosol
Q9R257	7.38922	Cytosol
Q9WTM5	5.98405	Cytosol
Q9WTX5	7.15472	Cytosol
Q9WU78	8.85007	Cytosol
Q9WUN2	5.28084	Cytosol
Q9WV80	8.22783	Cytosol
Q9WVE8	3.92542	Cytosol
Q9Z0E6	6.18796	Cytosol
Q9Z0R4	818.945	Cytosol
Q9Z1J3	8.9943	Cytosol
Q9Z1R2	6.01977	Cytosol
Q9Z1T1	7.52149	Cytosol
Q9Z1T6	6.73977	Cytosol
Q9Z266	11.7611	Cytosol
Q9Z2B9	7.97449	Cytosol
Q9Z2D1	5.81134	Cytosol
Q9Z2M7	8.51367	Cytosol
Q9Z2U0	15.4372	Cytosol
Q9Z2U1	14.3036	Cytosol
Q9Z2V5	5.79004	Cytosol
Q9Z2W0	4.82974	Cytosol
Q9Z2X2	6.91903	Cytosol
A2A4P0	244.164	Nucleus
A2AGX3	5.93523	Nucleus
A2AQ19	5.39158	Nucleus
A2AR02	8.2836	Nucleus
B1AZI6	4.15463	Nucleus
B2RY56	3.91558	Nucleus
D3YXK2	8.12567	Nucleus
E9PZJ8	626.096	Nucleus
E9Q4N7	4.42539	Nucleus
F7BJB9	17.0191	Nucleus
G3X9K3	3100.82	Nucleus
G5E870	12.028	Nucleus
O08550	57.2517	Nucleus
O08579	17.0462	Nucleus
O08738	5.37323	Nucleus
O08784	3.40872	Nucleus
O08808	5.14795	Nucleus
O08810	12.3105	Nucleus
O08992	9.97636	Nucleus
O09106	2642.29	Nucleus
O35074	9.12927	Nucleus
O35129	936.638	Nucleus
O35286	380.841	Nucleus
O35295	15.77	Nucleus
O35326	6.96933	Nucleus
O35343	4.43069	Nucleus
O35381	10.0877	Nucleus
O35598	5.29966	Nucleus
O35638	2.96292	Nucleus
O35691	4.90798	Nucleus
O35737	193.183	Nucleus
O35857	14.1933	Nucleus
O35864	7.08148	Nucleus
O35900	10.5132	Nucleus
O54724	9.76787	Nucleus
O54833	7.85693	Nucleus
O54879	6.67245	Nucleus
O54941	4.0779	Nucleus
O54950	7.88954	Nucleus
O54962	5.99744	Nucleus
O55135	4.34457	Nucleus
O55222	4.786	Nucleus
O55236	5.92558	Nucleus
O70456	9.87102	Nucleus
O70551	3.45976	Nucleus
O88291	13.8137	Nucleus
O88491	9.80936	Nucleus
O88508	70.5895	Nucleus
O88543	3.7467	Nucleus
O88544	6.28244	Nucleus
O88545	6.30228	Nucleus
O88569	18.8294	Nucleus
O88712	5.0828	Nucleus
O88796	9.86127	Nucleus
P02469	6.35875	Nucleus
P06909	3.70679	Nucleus
P07742	3.83171	Nucleus
P08228	16.8449	Nucleus
P08775	10.6932	Nucleus
P09405	131.413	Nucleus
P10107	12.9533	Nucleus
P10126	605.505	Nucleus
P10639	13.6474	Nucleus
P10711	55.0488	Nucleus
P10922	49.5855	Nucleus
P11499	12.5284	Nucleus
P11531	2357.99	Nucleus
P12658	4.15384	Nucleus
P14069	226.699	Nucleus
P14206	257.229	Nucleus
P14211	604.289	Nucleus
P14733	23.5003	Nucleus
P14869	11.2916	Nucleus
P14901	12.6025	Nucleus
P15532	16.166	Nucleus
P15864	94.5525	Nucleus
P16110	66.7056	Nucleus
P16858	18.1355	Nucleus
P17095	4.03426	Nucleus
P17156	1764.88	Nucleus
P17225	6.80331	Nucleus
P17563	5.27009	Nucleus
P17742	186.923	Nucleus
P17918	4.56658	Nucleus
P18653	4.05693	Nucleus
P20357	4.71978	Nucleus
P20664	11.2058	Nucleus
P21981	12.0972	Nucleus
P23116	1126.04	Nucleus
P23198	9.5889	Nucleus
P23249	5.18281	Nucleus
P23475	3.32555	Nucleus
P25206	3.09285	Nucleus
P26040	4.77556	Nucleus
P26187	4.98543	Nucleus
P26350	7.89772	Nucleus
P26369	8.04331	Nucleus
P26645	6.59114	Nucleus
P27601	4.69475	Nucleus
P27612	3.49478	Nucleus
P27641	10.1288	Nucleus
P27659	9.76352	Nucleus
P28352	12.0723	Nucleus
P28656	5.69595	Nucleus
P28867	4.70846	Nucleus
P29341	9.68936	Nucleus
P29595	18.8038	Nucleus
P30285	5.64842	Nucleus
P30416	9.33349	Nucleus
P30681	9.84085	Nucleus
P30999	15.094	Nucleus
P31001	6.26684	Nucleus
P31938	11.3929	Nucleus
P32067	799.433	Nucleus
P34022	5.82497	Nucleus
P35123	5.78072	Nucleus
P35550	10.3703	Nucleus
P35710	6.1435	Nucleus
P35979	11.3811	Nucleus
P37913	4.38455	Nucleus
P39447	4.17169	Nucleus
P39749	9.28647	Nucleus
P42227	3.94756	Nucleus
P42230	3.43679	Nucleus
P42669	8.21429	Nucleus
P43247	8.43688	Nucleus
P43274	33.7809	Nucleus
P43275	11.501	Nucleus
P43276	39.5897	Nucleus
P43277	20.9553	Nucleus
P43883	9.84369	Nucleus
P45481	2022.43	Nucleus
P45591	19.2531	Nucleus
P46061	7.65538	Nucleus
P47713	518.42	Nucleus
P47809	4.24614	Nucleus
P47911	24.5276	Nucleus
P47941	14.453	Nucleus
P47962	11.6968	Nucleus
P48036	12.8507	Nucleus
P49138	6.10579	Nucleus
P49443	5.95624	Nucleus
P49615	3.21657	Nucleus
P49717	3.54292	Nucleus
P49718	3.5321	Nucleus
P51859	7.50926	Nucleus
P52293	2.99666	Nucleus
P52332	3.71446	Nucleus
P52431	5.53135	Nucleus
P52483	6.02913	Nucleus
P52795	6.2867	Nucleus
P52927	26.1711	Nucleus
P53810	181.127	Nucleus
P53995	4.5094	Nucleus
P53996	5.4876	Nucleus
P54103	7.10041	Nucleus
P54276	131.112	Nucleus
P54728	5.9076	Nucleus
P54731	6.09754	Nucleus
P55194	9.01534	Nucleus
P55264	6.881	Nucleus
P56959	8.17603	Nucleus
P56960	5.16909	Nucleus
P57784	5.13658	Nucleus
P58742	6.23185	Nucleus
P58871	3.58962	Nucleus
P59235	17.5811	Nucleus
P59708	5.21416	Nucleus
P60122	7.49616	Nucleus
P60335	8.5223	Nucleus
P60710	5.07267	Nucleus
P60824	9.40572	Nucleus
P61087	35.5627	Nucleus
P61089	211.743	Nucleus
P61255	7.56234	Nucleus
P61358	223.799	Nucleus
P61458	5.54776	Nucleus
P61759	11.4538	Nucleus
P61957	11.0625	Nucleus
P61961	8.40885	Nucleus
P61965	9.37492	Nucleus
P61971	6.53086	Nucleus
P62082	6.43214	Nucleus
P62137	11.2796	Nucleus
P62196	1898.37	Nucleus
P62259	10.746	Nucleus
P62264	11.6967	Nucleus
P62301	9.11974	Nucleus
P62307	24.4716	Nucleus
P62309	25.4655	Nucleus
P62313	10.5299	Nucleus
P62315	10.5375	Nucleus
P62317	8.32541	Nucleus
P62320	6.35521	Nucleus
P62754	7.48485	Nucleus
P62806	253.839	Nucleus
P62827	710.39	Nucleus
P62830	225.691	Nucleus
P62852	17.8043	Nucleus
P62869	5.02093	Nucleus
P62876	5.07028	Nucleus
P62878	4.77208	Nucleus
P62900	8.16482	Nucleus
P62960	7.00673	Nucleus
P62962	14.3845	Nucleus
P62996	9.44855	Nucleus
P63001	4.4658	Nucleus
P63017	459.917	Nucleus
P63085	4.12221	Nucleus
P63101	21.0957	Nucleus
P63242	10.4363	Nucleus
P63280	8.25437	Nucleus
P63325	7.37405	Nucleus
P67778	17.2677	Nucleus
P68040	8.22691	Nucleus
P70168	6.51374	Nucleus
P70236	10.7649	Nucleus
P70279	681.548	Nucleus
P70288	5.45147	Nucleus
P70318	1498.32	Nucleus
P70333	5.93562	Nucleus
P70349	11.72	Nucleus
P70372	6.10349	Nucleus
P70670	10.3058	Nucleus
P70677	4.6397	Nucleus
P81117	4.36959	Nucleus
P83870	21.8907	Nucleus
P83917	9.13986	Nucleus
P83940	11.9915	Nucleus
P84099	270.804	Nucleus
P84228	786.017	Nucleus
P97310	4.16695	Nucleus
P97311	3.65947	Nucleus
P97314	4.74304	Nucleus
P97315	7.71959	Nucleus
P97351	14.2258	Nucleus
P97376	5.26834	Nucleus
P97384	4.66085	Nucleus
P97429	9.31764	Nucleus
P97447	8.05902	Nucleus
P97470	21.5353	Nucleus
P97760	4.02354	Nucleus
P99024	15.5374	Nucleus
Q00422	3.48476	Nucleus
Q00899	18.2144	Nucleus
Q00PI9	5.1202	Nucleus
Q01279	15.3336	Nucleus
Q01320	3.15561	Nucleus
Q01853	172.36	Nucleus
Q02248	3.42406	Nucleus
Q02257	4.26599	Nucleus
Q03958	5.40503	Nucleus
Q03963	7.70333	Nucleus
Q05CL8	4.74279	Nucleus
Q06890	4.57721	Nucleus
Q07076	5.88788	Nucleus
Q07113	9.73561	Nucleus
Q07133	5.24425	Nucleus
Q0P678	5.79379	Nucleus
Q3KNJ2	37.8843	Nucleus
Q3TCJ1	17.1346	Nucleus
Q3TIX9	5.75605	Nucleus
Q3TKY6	5.48737	Nucleus
Q3TWW8	6.4663	Nucleus
Q3U1J4	6.32764	Nucleus
Q3U319	4.57851	Nucleus
Q3U9G9	4.49707	Nucleus
Q3UBX0	7.244	Nucleus
Q3UI43	12.818	Nucleus
Q3UJB9	3.07012	Nucleus
Q3URQ0	5.67443	Nucleus
Q4FK66	7.00834	Nucleus
Q4VA53	5.37992	Nucleus
Q4VBE8	14.4406	Nucleus
Q569Z6	9.38151	Nucleus
Q5SSI6	217.584	Nucleus
Q5SWD9	13.5749	Nucleus
Q5U4D9	8.24378	Nucleus
Q5XG71	33.3626	Nucleus
Q5XJE5	5.98391	Nucleus
Q60737	5.25842	Nucleus
Q60749	6.48071	Nucleus
Q60778	20.3003	Nucleus
Q60809	10.6369	Nucleus
Q60823	7.13884	Nucleus
Q60972	7.00162	Nucleus
Q60973	7.68205	Nucleus
Q61033	11.087	Nucleus
Q61103	5.47758	Nucleus
Q61136	9.94638	Nucleus
Q61187	3.65577	Nucleus
Q61191	360.825	Nucleus
Q61206	5.90235	Nucleus
Q61466	10.4888	Nucleus
Q61496	18.3999	Nucleus
Q61510	9.47533	Nucleus
Q61545	9.42367	Nucleus
Q61550	8.58161	Nucleus
Q61656	169.311	Nucleus
Q61686	21.4507	Nucleus
Q61687	2.65563	Nucleus
Q61699	221.704	Nucleus
Q61823	34.0637	Nucleus
Q61881	3.10951	Nucleus
Q61937	9.98189	Nucleus
Q62074	10.3626	Nucleus
Q62077	4.72648	Nucleus
Q62093	8.00795	Nucleus
Q62165	10.6223	Nucleus
Q62189	3.97073	Nucleus
Q62193	22.3838	Nucleus
Q62241	1114.83	Nucleus
Q62261	165.909	Nucleus
Q62348	8.48878	Nucleus
Q62351	4.47635	Nucleus
Q62383	3.89594	Nucleus
Q62384	4.8466	Nucleus
Q62433	37.3388	Nucleus
Q62523	4.75214	Nucleus
Q63844	5.5785	Nucleus
Q63850	7.85085	Nucleus
Q63918	4.72707	Nucleus
Q63932	6.19298	Nucleus
Q64331	5.1518	Nucleus
Q64337	6.67947	Nucleus
Q64471	5.68967	Nucleus
Q64511	5.08622	Nucleus
Q64GA5	46.7643	Nucleus
Q69ZQ2	191.641	Nucleus
Q6A028	9.33244	Nucleus
Q6DFW4	6.75518	Nucleus
Q6DIC0	6.54081	Nucleus
Q6NS46	3.7665	Nucleus
Q6NVF9	6.25073	Nucleus
Q6NZF1	3.51013	Nucleus
Q6NZJ6	5.06172	Nucleus
Q6P2K6	4.59074	Nucleus
Q6P4S8	12.1228	Nucleus
Q6P4T2	93.8913	Nucleus
Q6P549	5.53246	Nucleus
Q6P5B0	7.24782	Nucleus
Q6P5D8	144.211	Nucleus
Q6P5F9	8.57912	Nucleus
Q6P5G6	10.9474	Nucleus
Q6P8I4	7.76364	Nucleus
Q6PB66	8.40002	Nucleus
Q6PE01	5.18986	Nucleus
Q6PFD9	3.25778	Nucleus
Q6PGF3	4.6101	Nucleus
Q6PHZ2	4.33749	Nucleus
Q6ZQ73	7.83922	Nucleus
Q6ZQF0	7.77635	Nucleus
Q6ZQH8	8.24446	Nucleus
Q6ZWM4	33.9014	Nucleus
Q6ZWN5	12.3876	Nucleus
Q6ZWQ0	504.562	Nucleus
Q78JE5	8.11252	Nucleus
Q78PY7	124.926	Nucleus
Q78ZA7	6.38324	Nucleus
Q7TMK9	7.37522	Nucleus
Q7TNV0	6.18459	Nucleus
Q7TPD0	7.49549	Nucleus
Q7TPV4	5.9856	Nucleus
Q7TSC1	4.18052	Nucleus
Q80U58	8.86292	Nucleus
Q80U93	3.81756	Nucleus
Q80UK8	5.73923	Nucleus
Q80UU9	4.64049	Nucleus
Q80V86	408.758	Nucleus
Q80W54	5.68347	Nucleus
Q80W85	74.1579	Nucleus
Q80WJ7	4.44818	Nucleus
Q80X82	3.51778	Nucleus
Q80XU3	8.27458	Nucleus
Q80YR5	4.08409	Nucleus
Q80YV3	4.15933	Nucleus
Q810A7	5.094	Nucleus
Q8BFQ4	4.86221	Nucleus
Q8BG05	11.4368	Nucleus
Q8BG81	3.87859	Nucleus
Q8BGA5	22.8192	Nucleus
Q8BH74	11.4026	Nucleus
Q8BI72	6.40002	Nucleus
Q8BJ05	4.083	Nucleus
Q8BK67	6.25894	Nucleus
Q8BLY2	299.818	Nucleus
Q8BMG1	20.6743	Nucleus
Q8BMJ2	13.5001	Nucleus
Q8BMK4	5.69794	Nucleus
Q8BMS9	6.55766	Nucleus
Q8BR65	14.3298	Nucleus
Q8BTS4	4.21952	Nucleus
Q8BU03	7.69304	Nucleus
Q8BUN5	12.7753	Nucleus
Q8BV13	4.76989	Nucleus
Q8BVY0	4.22249	Nucleus
Q8BX09	6.02728	Nucleus
Q8BZH4	3.03891	Nucleus
Q8BZQ7	5.82009	Nucleus
Q8BZR9	5.94953	Nucleus
Q8C1D8	7.14304	Nucleus
Q8C2Q3	4.39025	Nucleus
Q8C570	3.87108	Nucleus
Q8C6G8	5.85478	Nucleus
Q8C6L5	18.191	Nucleus
Q8C7E9	4.78002	Nucleus
Q8C7V3	2665.88	Nucleus
Q8C878	4.89203	Nucleus
Q8CB77	4.48234	Nucleus
Q8CCK0	13.8959	Nucleus
Q8CDG1	3.60564	Nucleus
Q8CEC6	12.521	Nucleus
Q8CFE3	3.7956	Nucleus
Q8CFQ3	4.30911	Nucleus
Q8CG47	4.24401	Nucleus
Q8CG48	65.1272	Nucleus
Q8CGC6	12.1448	Nucleus
Q8CGY8	3.66618	Nucleus
Q8CHT3	10.2331	Nucleus
Q8CHY6	7.62761	Nucleus
Q8CIG8	12.6928	Nucleus
Q8CJF7	4.82301	Nucleus
Q8CJG0	12.1712	Nucleus
Q8CJG1	11.6262	Nucleus
Q8JZM7	5.24314	Nucleus
Q8K1J5	42.3389	Nucleus
Q8K1X1	23.5349	Nucleus
Q8K2T8	4.78056	Nucleus
Q8K2X3	10.1982	Nucleus
Q8K2Z2	9.79057	Nucleus
Q8K310	6.52073	Nucleus
Q8K327	4.07622	Nucleus
Q8K3Z9	12.9678	Nucleus
Q8K4B0	3.87522	Nucleus
Q8K4L3	235.504	Nucleus
Q8K4P0	5.65997	Nucleus
Q8K4Z5	4.96749	Nucleus
Q8QZV7	5.8341	Nucleus
Q8QZY3	5.51299	Nucleus
Q8QZY9	3.87095	Nucleus
Q8R010	4.77626	Nucleus
Q8R081	917.599	Nucleus
Q8R0A0	4.74625	Nucleus
Q8R2Y9	18.4731	Nucleus
Q8R3G1	5.33314	Nucleus
Q8R3N6	5.11928	Nucleus
Q8R409	13.2137	Nucleus
Q8R480	14.0328	Nucleus
Q8VBV3	49.658	Nucleus
Q8VBV7	8.64316	Nucleus
Q8VD65	6.49635	Nucleus
Q8VDD5	494.498	Nucleus
Q8VDD9	5188.55	Nucleus
Q8VDF2	6.35803	Nucleus
Q8VDG3	3.60628	Nucleus
Q8VDM6	7.09148	Nucleus
Q8VDS4	4.05008	Nucleus
Q8VDW0	7.32565	Nucleus
Q8VE37	431.638	Nucleus
Q8VE92	12.6757	Nucleus
Q8VE97	669.022	Nucleus
Q8VEE1	3.72898	Nucleus
Q8VEE4	3.82444	Nucleus
Q8VHK9	4283.34	Nucleus
Q8VI84	10.4702	Nucleus
Q8VID5	8.9006	Nucleus
Q8VIJ6	439.34	Nucleus
Q91V92	225.646	Nucleus
Q91VC3	5.93524	Nucleus
Q91VM5	10.3148	Nucleus
Q91VR5	8.07636	Nucleus
Q91VS7	18.5765	Nucleus
Q91W39	5.59855	Nucleus
Q91W96	4.87035	Nucleus
Q91X20	5.89609	Nucleus
Q91Y86	4.68507	Nucleus
Q91YJ3	10.7504	Nucleus
Q91YK2	8.06278	Nucleus
Q91YT7	381.709	Nucleus
Q91ZW3	5.20744	Nucleus
Q920B9	3.89789	Nucleus
Q921F2	12.0156	Nucleus
Q921J2	10.2687	Nucleus
Q922K7	4.63587	Nucleus
Q922L6	4.21743	Nucleus
Q922U1	345.517	Nucleus
Q922V4	3.40271	Nucleus
Q923D5	4.40614	Nucleus
Q924C1	22.0936	Nucleus
Q925H1	17.014	Nucleus
Q99JP4	5.51511	Nucleus
Q99K23	5.63995	Nucleus
Q99K48	8.80299	Nucleus
Q99KQ4	41.6175	Nucleus
Q99LD4	4.99116	Nucleus
Q99LI7	4.69622	Nucleus
Q99LX0	11.6008	Nucleus
Q99MD9	3.84588	Nucleus
Q99ME9	8.8859	Nucleus
Q99P88	4.85541	Nucleus
Q99PT1	6.52889	Nucleus
Q9CPW7	3.70309	Nucleus
Q9CQF3	4.69565	Nucleus
Q9CQI7	7.00516	Nucleus
Q9CQJ4	5.79755	Nucleus
Q9CQT1	25.981	Nucleus
Q9CR67	6.84957	Nucleus
Q9CRA8	8.49074	Nucleus
Q9CRB2	19.7951	Nucleus
Q9CSN1	3.3482	Nucleus
Q9CT10	4.07489	Nucleus
Q9CWI3	26.6334	Nucleus
Q9CWU9	15.9537	Nucleus
Q9CWX9	7.39891	Nucleus
Q9CX86	10.8073	Nucleus
Q9CXW3	6.75245	Nucleus
Q9CXW4	13.4771	Nucleus
Q9CXY6	6.80006	Nucleus
Q9CY21	7.28699	Nucleus
Q9CZ91	17.2902	Nucleus
Q9CZU3	5.07785	Nucleus
Q9D0I9	5.01752	Nucleus
Q9D0T1	7.00833	Nucleus
Q9D0W5	6.00398	Nucleus
Q9D1J3	5.61668	Nucleus
Q9D1M0	6.58043	Nucleus
Q9D1P2	10.3088	Nucleus
Q9D287	6.6166	Nucleus
Q9D554	4.93436	Nucleus
Q9D5V5	6.28089	Nucleus
Q9D5V6	3.09516	Nucleus
Q9D6Z1	21.3054	Nucleus
Q9D7M8	7.71643	Nucleus
Q9D7S9	24.9564	Nucleus
Q9D8B3	10.076	Nucleus
Q9D8M4	5.83216	Nucleus
Q9D8W5	4.46131	Nucleus
Q9D902	9.52819	Nucleus
Q9D903	3.37586	Nucleus
Q9DAW6	5.73213	Nucleus
Q9DBD5	9.34865	Nucleus
Q9DBR0	10.9236	Nucleus
Q9DBS1	27.8802	Nucleus
Q9DBS9	20.1736	Nucleus
Q9DCA5	26.9033	Nucleus
Q9DCD2	5.46375	Nucleus
Q9DCE5	8.05004	Nucleus
Q9DCM0	7.84738	Nucleus
Q9EP71	143.076	Nucleus
Q9EPB4	6.95736	Nucleus
Q9EPC1	5.53856	Nucleus
Q9EPU4	4.7627	Nucleus
Q9EQ61	3.42194	Nucleus
Q9EQ80	5.20992	Nucleus
Q9ER41	15.1469	Nucleus
Q9ERA6	4.89063	Nucleus
Q9ERF3	3.756	Nucleus
Q9ERS2	7.35001	Nucleus
Q9ERU3	5.85819	Nucleus
Q9ERU9	1032.67	Nucleus
Q9EST3	3.91943	Nucleus
Q9ESX5	6.48503	Nucleus
Q9JHI7	16.2859	Nucleus
Q9JHU4	330.129	Nucleus
Q9JIH2	4.86011	Nucleus
Q9JIK5	5.32751	Nucleus
Q9JIX0	5.37285	Nucleus
Q9JJA4	3.89067	Nucleus
Q9JKB3	7.17892	Nucleus
Q9JKF1	7.02465	Nucleus
Q9JKX6	6.73224	Nucleus
Q9JLI8	2.94088	Nucleus
Q9JLN9	4.04953	Nucleus
Q9JLQ0	3.02594	Nucleus
Q9JLV5	146.13	Nucleus
Q9JM51	13.1174	Nucleus
Q9JMA2	6.97143	Nucleus
Q9QUI0	9.22323	Nucleus
Q9QUM9	15.0366	Nucleus
Q9QUR6	5.0107	Nucleus
Q9QXA5	24.0129	Nucleus
Q9QXE7	4.24513	Nucleus
Q9QXK2	22.8474	Nucleus
Q9QXK7	36.1491	Nucleus
Q9QY81	10.6253	Nucleus
Q9QYB1	37.7731	Nucleus
Q9QYH6	4.44975	Nucleus
Q9QYJ3	3.86507	Nucleus
Q9QZH3	14.9926	Nucleus
Q9QZQ8	13.834	Nucleus
Q9R059	18.7541	Nucleus
Q9R0A0	3.81876	Nucleus
Q9R0I7	4.32989	Nucleus
Q9R0P9	1441.65	Nucleus
Q9R0Q4	860.575	Nucleus
Q9R0Q7	4.43927	Nucleus
Q9R190	5.23072	Nucleus
Q9R226	5.22967	Nucleus
Q9WTM5	5.98405	Nucleus
Q9WTU0	11.1111	Nucleus
Q9WTX5	7.15472	Nucleus
Q9WTX6	4.23294	Nucleus
Q9WUN2	5.28084	Nucleus
Q9WUR9	5.05892	Nucleus
Q9WV54	5.57384	Nucleus
Q9WV55	11.0316	Nucleus
Q9WVA3	5.9604	Nucleus
Q9Z0H3	4.5792	Nucleus
Q9Z0U1	345.783	Nucleus
Q9Z130	5.85906	Nucleus
Q9Z172	21.1028	Nucleus
Q9Z1F9	5.15135	Nucleus
Q9Z1K6	6.94709	Nucleus
Q9Z1M8	15.8956	Nucleus
Q9Z1N5	13.6726	Nucleus
Q9Z1Q5	7.37652	Nucleus
Q9Z1R2	6.01977	Nucleus
Q9Z1Z2	4.01344	Nucleus
Q9Z2A5	497.586	Nucleus
Q9Z2B9	7.97449	Nucleus
Q9Z2N8	5.51898	Nucleus
Q9Z2V5	5.79004	Nucleus
Q9Z315	4.65381	Nucleus
A2ATU0	8.67305	Mitochondrion
D3Z7P3	4.39529	Mitochondrion
O08528	7.22841	Mitochondrion
O08709	9.75515	Mitochondrion
O08749	532.921	Mitochondrion
O08756	11.3687	Mitochondrion
O08807	5.52648	Mitochondrion
O09111	5.18587	Mitochondrion
O35129	936.638	Mitochondrion
O35143	11.1293	Mitochondrion
O35350	4.19684	Mitochondrion
O35435	10.9814	Mitochondrion
O35459	5.53242	Mitochondrion
O35658	6.95149	Mitochondrion
O35855	3.86589	Mitochondrion
O35857	14.1933	Mitochondrion
O55126	8.5224	Mitochondrion
O88441	20.8865	Mitochondrion
O88696	5.8076	Mitochondrion
O88844	94.0879	Mitochondrion
O88967	660.162	Mitochondrion
P00329	11.1396	Mitochondrion
P00375	4.56153	Mitochondrion
P00405	8.38783	Mitochondrion
P03911	11.7281	Mitochondrion
P03921	11.5506	Mitochondrion
P03930	16.8252	Mitochondrion
P05064	46.388	Mitochondrion
P05202	12.0021	Mitochondrion
P06151	31.8836	Mitochondrion
P07901	13.1801	Mitochondrion
P08228	16.8449	Mitochondrion
P08249	208.397	Mitochondrion
P09528	16.7165	Mitochondrion
P09671	75.1666	Mitochondrion
P10107	12.9533	Mitochondrion
P10605	7.78409	Mitochondrion
P10639	13.6474	Mitochondrion
P11352	12.2341	Mitochondrion
P11499	12.5284	Mitochondrion
P12787	8.86471	Mitochondrion
P14152	10.9748	Mitochondrion
P15105	13.8874	Mitochondrion
P16110	66.7056	Mitochondrion
P16125	12.7872	Mitochondrion
P16332	4.29166	Mitochondrion
P16460	3.84814	Mitochondrion
P16858	18.1355	Mitochondrion
P18242	14.4468	Mitochondrion
P18760	9.73333	Mitochondrion
P19096	6.63107	Mitochondrion
P19157	7.36207	Mitochondrion
P19783	7.88895	Mitochondrion
P20029	53.3432	Mitochondrion
P20108	234.304	Mitochondrion
P22315	5.39798	Mitochondrion
P23242	7.09162	Mitochondrion
P24270	12.0298	Mitochondrion
P24472	17.7274	Mitochondrion
P24547	4.34432	Mitochondrion
P24815	91.9436	Mitochondrion
P26443	2290.07	Mitochondrion
P27773	261.293	Mitochondrion
P28271	10.6344	Mitochondrion
P28352	12.0723	Mitochondrion
P28474	920.759	Mitochondrion
P28867	4.70846	Mitochondrion
P29758	5.74139	Mitochondrion
P31786	10.2049	Mitochondrion
P31938	11.3929	Mitochondrion
P32883	5.83947	Mitochondrion
P35486	31.461	Mitochondrion
P35700	149.071	Mitochondrion
P35821	10.4975	Mitochondrion
P38060	10.809	Mitochondrion
P38647	436.83	Mitochondrion
P39749	9.28647	Mitochondrion
P41216	64.0074	Mitochondrion
P42125	15.2835	Mitochondrion
P42227	3.94756	Mitochondrion
P45952	9.88099	Mitochondrion
P46656	42.6274	Mitochondrion
P47738	337.388	Mitochondrion
P47740	4.98417	Mitochondrion
P47802	6.58941	Mitochondrion
P47934	9.73451	Mitochondrion
P48962	39.925	Mitochondrion
P49817	5.80786	Mitochondrion
P50136	11.0027	Mitochondrion
P50431	13.3365	Mitochondrion
P50544	13.8988	Mitochondrion
P51175	6.86015	Mitochondrion
P51660	11.0301	Mitochondrion
P51881	38.5125	Mitochondrion
P52196	10.8236	Mitochondrion
P52480	363.276	Mitochondrion
P52503	5.30777	Mitochondrion
P52760	19.5291	Mitochondrion
P53395	90.6987	Mitochondrion
P53986	13.7024	Mitochondrion
P54071	12.3206	Mitochondrion
P54320	6.36312	Mitochondrion
P54822	25.0039	Mitochondrion
P54869	132	Mitochondrion
P55096	7.73816	Mitochondrion
P56135	6.22453	Mitochondrion
P56379	12.8118	Mitochondrion
P56382	19.1758	Mitochondrion
P56391	12.5527	Mitochondrion
P56395	10.6066	Mitochondrion
P56480	63.4818	Mitochondrion
P58064	8.94555	Mitochondrion
P62897	147.199	Mitochondrion
P63030	21.0653	Mitochondrion
P63038	88.0308	Mitochondrion
P63085	4.12221	Mitochondrion
P63101	21.0957	Mitochondrion
P67778	17.2677	Mitochondrion
P70296	11.5067	Mitochondrion
P70404	3.8506	Mitochondrion
P97742	21.2248	Mitochondrion
P97930	10.681	Mitochondrion
Q03265	26.7626	Mitochondrion
Q05920	17.2738	Mitochondrion
Q06185	13.5521	Mitochondrion
Q06890	4.57721	Mitochondrion
Q07417	9.30229	Mitochondrion
Q2TBE6	4.33588	Mitochondrion
Q3TC72	11.9595	Mitochondrion
Q3UJU9	6.74705	Mitochondrion
Q3ULD5	9.97732	Mitochondrion
Q3V132	12.9429	Mitochondrion
Q3V3R1	3.01433	Mitochondrion
Q59J78	4.41329	Mitochondrion
Q5SUC9	9.66265	Mitochondrion
Q5XJY4	7.46729	Mitochondrion
Q60575	3737.5	Mitochondrion
Q60649	4.81777	Mitochondrion
Q60714	14.4838	Mitochondrion
Q60823	7.13884	Mitochondrion
Q60930	13.2679	Mitochondrion
Q60931	11.3711	Mitochondrion
Q61171	27.0082	Mitochondrion
Q61387	5.30778	Mitochondrion
Q61425	12.6516	Mitochondrion
Q61576	4.82337	Mitochondrion
Q61578	35.4543	Mitochondrion
Q62351	4.47635	Mitochondrion
Q62465	724.262	Mitochondrion
Q63844	5.5785	Mitochondrion
Q63932	6.19298	Mitochondrion
Q64133	21.5154	Mitochondrion
Q64337	6.67947	Mitochondrion
Q64433	81.404	Mitochondrion
Q64521	7.13265	Mitochondrion
Q68FL6	5.70753	Mitochondrion
Q6PB66	8.40002	Mitochondrion
Q78IK2	12.6774	Mitochondrion
Q78IK4	5.08676	Mitochondrion
Q791V5	7.42918	Mitochondrion
Q7TMF3	5.33825	Mitochondrion
Q7TSQ8	8.13341	Mitochondrion
Q80YD1	13.2563	Mitochondrion
Q80ZK0	6.64136	Mitochondrion
Q8BH04	10.6524	Mitochondrion
Q8BH95	16.958	Mitochondrion
Q8BJ64	16.385	Mitochondrion
Q8BJZ4	9.23465	Mitochondrion
Q8BK72	10.1856	Mitochondrion
Q8BKF1	18.1977	Mitochondrion
Q8BKZ9	4.49308	Mitochondrion
Q8BMD8	14.1583	Mitochondrion
Q8BMF4	10.8829	Mitochondrion
Q8BMS1	31.7404	Mitochondrion
Q8BMS4	6.14527	Mitochondrion
Q8BVI4	7.31044	Mitochondrion
Q8BWF0	314.633	Mitochondrion
Q8BWT1	472.239	Mitochondrion
Q8BX10	4.4666	Mitochondrion
Q8C5H8	12.6066	Mitochondrion
Q8CCM6	8.3906	Mitochondrion
Q8CG76	5.64727	Mitochondrion
Q8CGK3	11.497	Mitochondrion
Q8CHT0	4.96633	Mitochondrion
Q8JZN5	4.73372	Mitochondrion
Q8JZN7	4.94078	Mitochondrion
Q8JZQ2	3.43664	Mitochondrion
Q8JZS9	10.4462	Mitochondrion
Q8JZU2	11.6929	Mitochondrion
Q8K0D5	4.43322	Mitochondrion
Q8K1J6	7.70621	Mitochondrion
Q8K1Z0	6.22634	Mitochondrion
Q8K215	26.1446	Mitochondrion
Q8K2B3	10.2459	Mitochondrion
Q8K2Y7	11.2314	Mitochondrion
Q8K370	3.78614	Mitochondrion
Q8K3J1	10.34	Mitochondrion
Q8K4F5	22.4261	Mitochondrion
Q8K4Z3	6.11519	Mitochondrion
Q8QZT1	9.79532	Mitochondrion
Q8R164	6.86182	Mitochondrion
Q8R1I1	9.59968	Mitochondrion
Q8R1S0	13.8603	Mitochondrion
Q8R3F5	7.59	Mitochondrion
Q8R404	4.84334	Mitochondrion
Q8R4N0	11.1593	Mitochondrion
Q8VCL2	21.4019	Mitochondrion
Q8VCW8	11.5295	Mitochondrion
Q8VE22	8.38081	Mitochondrion
Q8VEM8	1339.11	Mitochondrion
Q8VHK9	4283.34	Mitochondrion
Q91V92	225.646	Mitochondrion
Q91VN4	17.4604	Mitochondrion
Q91VR2	892.428	Mitochondrion
Q91VR5	8.07636	Mitochondrion
Q91VS7	18.5765	Mitochondrion
Q91WD5	7.42005	Mitochondrion
Q91WK1	4.09926	Mitochondrion
Q91WS0	359.639	Mitochondrion
Q91Y86	4.68507	Mitochondrion
Q91YP2	9.39396	Mitochondrion
Q91YT0	5.2605	Mitochondrion
Q91ZE0	6.17025	Mitochondrion
Q920E5	20.0442	Mitochondrion
Q920L1	19.6613	Mitochondrion
Q921H8	6.75893	Mitochondrion
Q921H9	7.87104	Mitochondrion
Q922D8	4.21584	Mitochondrion
Q922H2	13.8196	Mitochondrion
Q922Q1	1617.83	Mitochondrion
Q922Q8	6.196	Mitochondrion
Q924T2	7.08692	Mitochondrion
Q99J99	5.13089	Mitochondrion
Q99JB2	6.23988	Mitochondrion
Q99JR1	9.42188	Mitochondrion
Q99JY0	11.4737	Mitochondrion
Q99KE1	15.2719	Mitochondrion
Q99KI0	72.7669	Mitochondrion
Q99KR7	10.1729	Mitochondrion
Q99L13	15.7687	Mitochondrion
Q99LB2	5.28096	Mitochondrion
Q99LB7	17.7403	Mitochondrion
Q99LC3	7.56324	Mitochondrion
Q99LC5	38.8719	Mitochondrion
Q99LP6	8.62856	Mitochondrion
Q99LX0	11.6008	Mitochondrion
Q99LY9	6.6577	Mitochondrion
Q99MN1	514.21	Mitochondrion
Q99MN9	9.06758	Mitochondrion
Q99MZ7	7.11465	Mitochondrion
Q99N91	8.68988	Mitochondrion
Q99N92	14.1606	Mitochondrion
Q99N95	7.50694	Mitochondrion
Q99N96	6.78692	Mitochondrion
Q9CPP6	4.4035	Mitochondrion
Q9CPQ1	10.2776	Mitochondrion
Q9CPQ3	7.82626	Mitochondrion
Q9CPQ8	11.039	Mitochondrion
Q9CQ45	3.52079	Mitochondrion
Q9CQ54	4.95418	Mitochondrion
Q9CQ69	13.8369	Mitochondrion
Q9CQ75	4.51385	Mitochondrion
Q9CQ92	9.73347	Mitochondrion
Q9CQA3	10.3358	Mitochondrion
Q9CQB5	5.84317	Mitochondrion
Q9CQE1	5.46361	Mitochondrion
Q9CQE3	12.9134	Mitochondrion
Q9CQF0	3.85418	Mitochondrion
Q9CQF4	9.32966	Mitochondrion
Q9CQH3	5.95907	Mitochondrion
Q9CQJ8	8.07092	Mitochondrion
Q9CQN1	6.70864	Mitochondrion
Q9CQN7	7.08564	Mitochondrion
Q9CQP0	9.43335	Mitochondrion
Q9CQQ7	11.8364	Mitochondrion
Q9CQR4	6.51801	Mitochondrion
Q9CQV6	13.8095	Mitochondrion
Q9CQX8	16.7182	Mitochondrion
Q9CQY6	6.9405	Mitochondrion
Q9CQZ5	6.30236	Mitochondrion
Q9CQZ6	8.36568	Mitochondrion
Q9CR61	8.73561	Mitochondrion
Q9CR62	8.65053	Mitochondrion
Q9CR68	9.11034	Mitochondrion
Q9CRA5	8.29978	Mitochondrion
Q9CRB9	10.2587	Mitochondrion
Q9CWU6	12.48	Mitochondrion
Q9CXT8	3.63333	Mitochondrion
Q9CXW2	9.30385	Mitochondrion
Q9CXZ1	7.08346	Mitochondrion
Q9CZ13	7.56028	Mitochondrion
Q9CZB0	8.8346	Mitochondrion
Q9CZD3	6.80425	Mitochondrion
Q9CZR8	7.52672	Mitochondrion
Q9CZS1	8.57251	Mitochondrion
Q9CZU6	15.3795	Mitochondrion
Q9CZW5	100.856	Mitochondrion
Q9D023	8.05901	Mitochondrion
Q9D051	9.64158	Mitochondrion
Q9D0S9	7.25422	Mitochondrion
Q9D172	11.5244	Mitochondrion
Q9D2C7	12.0815	Mitochondrion
Q9D2G2	11.1099	Mitochondrion
Q9D2R8	12.736	Mitochondrion
Q9D338	13.3392	Mitochondrion
Q9D3D9	59.2597	Mitochondrion
Q9D5T0	5.32155	Mitochondrion
Q9D6J5	17.0935	Mitochondrion
Q9D6M3	113.176	Mitochondrion
Q9D6S7	6.915	Mitochondrion
Q9D6U8	4.67904	Mitochondrion
Q9D7B6	5.3429	Mitochondrion
Q9D7N3	2988.44	Mitochondrion
Q9D7P6	5.8105	Mitochondrion
Q9D855	11.0938	Mitochondrion
Q9D880	4.9353	Mitochondrion
Q9D8B4	8.37505	Mitochondrion
Q9D8S9	4.67734	Mitochondrion
Q9D964	4.16909	Mitochondrion
Q9DB20	14.5432	Mitochondrion
Q9DB77	11.8567	Mitochondrion
Q9DBL1	6.36712	Mitochondrion
Q9DBL7	5.54094	Mitochondrion
Q9DC61	5.03001	Mitochondrion
Q9DC69	6.66504	Mitochondrion
Q9DC70	8.08196	Mitochondrion
Q9DCA2	8.18903	Mitochondrion
Q9DCJ5	5.44908	Mitochondrion
Q9DCM0	7.84738	Mitochondrion
Q9DCS3	14.5639	Mitochondrion
Q9DCS9	7.45281	Mitochondrion
Q9DCT2	4.68843	Mitochondrion
Q9DCW4	290.981	Mitochondrion
Q9EPB4	6.95736	Mitochondrion
Q9EQ20	105.687	Mitochondrion
Q9EQ80	5.20992	Mitochondrion
Q9EQH3	7.18499	Mitochondrion
Q9EQI8	12.3261	Mitochondrion
Q9ERS2	7.35001	Mitochondrion
Q9ERU9	1032.67	Mitochondrion
Q9ESW4	6.11023	Mitochondrion
Q9JHI5	9.95141	Mitochondrion
Q9JHR7	3.97777	Mitochondrion
Q9JHS4	387.2	Mitochondrion
Q9JIK5	5.32751	Mitochondrion
Q9JIK9	8.92353	Mitochondrion
Q9JIQ3	7.2986	Mitochondrion
Q9JIY5	6.27923	Mitochondrion
Q9JLJ2	10.7896	Mitochondrion
Q9QUI0	9.22323	Mitochondrion
Q9QXX4	11.8173	Mitochondrion
Q9QYA2	7.36157	Mitochondrion
Q9QYB1	37.7731	Mitochondrion
Q9QZ23	8.45641	Mitochondrion
Q9QZ82	645.721	Mitochondrion
Q9QZD8	6.33888	Mitochondrion
Q9R112	9.96629	Mitochondrion
Q9R1Z7	8.94794	Mitochondrion
Q9WTP7	695.347	Mitochondrion
Q9WUM5	13.6805	Mitochondrion
Q9WUR9	5.05892	Mitochondrion
Q9WVL0	6.40479	Mitochondrion
Q9Z0V7	14.2178	Mitochondrion
Q9Z110	4.26171	Mitochondrion
Q9Z1J3	8.9943	Mitochondrion
Q9Z1Q5	7.37652	Mitochondrion
Q9Z210	9.49264	Mitochondrion
Q9Z2F7	4.38766	Mitochondrion
Q9Z2I0	4.87774	Mitochondrion
Q9Z2I8	34.4484	Mitochondrion
Q9Z2I9	486.978	Mitochondrion
Q9Z2Q5	8.6939	Mitochondrion
Q9Z2Z6	112.771	Mitochondrion
A2A4P0	244.164	Membrane
A2A8L5	3.63831	Membrane
A2ADY9	4.89518	Membrane
A2AGX3	5.93523	Membrane
A2AQ19	5.39158	Membrane
A2AR02	8.2836	Membrane
A2ATU0	8.67305	Membrane
B1AZI6	4.15463	Membrane
B2RXS4	20.7011	Membrane
B2RY56	3.91558	Membrane
B8JK39	532.048	Membrane
D3YXK2	8.12567	Membrane
D3Z7P3	4.39529	Membrane
E9PZJ8	626.096	Membrane
E9Q4N7	4.42539	Membrane
E9Q557	14.3742	Membrane
F7BJB9	17.0191	Membrane
F8VPU2	5.1743	Membrane
G3X9K3	3100.82	Membrane
G5E829	4.08332	Membrane
G5E870	12.028	Membrane
O08528	7.22841	Membrane
O08547	4.47452	Membrane
O08550	57.2517	Membrane
O08579	17.0462	Membrane
O08585	4.91467	Membrane
O08709	9.75515	Membrane
O08738	5.37323	Membrane
O08749	532.921	Membrane
O08756	11.3687	Membrane
O08784	3.40872	Membrane
O08807	5.52648	Membrane
O08808	5.14795	Membrane
O08810	12.3105	Membrane
O08912	5.44711	Membrane
O08915	7.83026	Membrane
O08992	9.97636	Membrane
O09044	6.21232	Membrane
O09106	2642.29	Membrane
O09111	5.18587	Membrane
O09174	5.84378	Membrane
O35074	9.12927	Membrane
O35099	7.60517	Membrane
O35129	936.638	Membrane
O35143	11.1293	Membrane
O35286	380.841	Membrane
O35295	15.77	Membrane
O35326	6.96933	Membrane
O35343	4.43069	Membrane
O35350	4.19684	Membrane
O35381	10.0877	Membrane
O35435	10.9814	Membrane
O35459	5.53242	Membrane
O35566	5.77427	Membrane
O35598	5.29966	Membrane
O35638	2.96292	Membrane
O35639	5.30216	Membrane
O35643	5.53585	Membrane
O35658	6.95149	Membrane
O35691	4.90798	Membrane
O35737	193.183	Membrane
O35855	3.86589	Membrane
O35857	14.1933	Membrane
O35864	7.08148	Membrane
O35887	7.2289	Membrane
O35900	10.5132	Membrane
O54692	7.02777	Membrane
O54724	9.76787	Membrane
O54734	8.32196	Membrane
O54774	3.91445	Membrane
O54833	7.85693	Membrane
O54879	6.67245	Membrane
O54901	15.6344	Membrane
O54941	4.0779	Membrane
O54950	7.88954	Membrane
O54962	5.99744	Membrane
O54984	4.88498	Membrane
O54998	10.0499	Membrane
O55013	6.95532	Membrane
O55029	8.25367	Membrane
O55111	22.0422	Membrane
O55126	8.5224	Membrane
O55135	4.34457	Membrane
O55137	9.63572	Membrane
O55143	1021.36	Membrane
O55222	4.786	Membrane
O55236	5.92558	Membrane
O70152	5.55255	Membrane
O70252	4.9863	Membrane
O70439	7.61532	Membrane
O70456	9.87102	Membrane
O70480	15.1397	Membrane
O70492	10.8782	Membrane
O70493	32.4664	Membrane
O70503	5.30723	Membrane
O70551	3.45976	Membrane
O88291	13.8137	Membrane
O88322	7.1839	Membrane
O88384	6.92276	Membrane
O88441	20.8865	Membrane
O88447	14.8979	Membrane
O88491	9.80936	Membrane
O88508	70.5895	Membrane
O88531	9.94317	Membrane
O88543	3.7467	Membrane
O88544	6.28244	Membrane
O88545	6.30228	Membrane
O88569	18.8294	Membrane
O88653	4.31173	Membrane
O88693	13.3946	Membrane
O88696	5.8076	Membrane
O88712	5.0828	Membrane
O88796	9.86127	Membrane
O88844	94.0879	Membrane
O88967	660.162	Membrane
O89023	7.77027	Membrane
O89053	6.29947	Membrane
O89079	4.96706	Membrane
P00329	11.1396	Membrane
P00375	4.56153	Membrane
P00405	8.38783	Membrane
P00920	17.5637	Membrane
P02469	6.35875	Membrane
P03911	11.7281	Membrane
P03921	11.5506	Membrane
P03930	16.8252	Membrane
P03958	6.7035	Membrane
P04104	6.83223	Membrane
P04186	4.68914	Membrane
P05064	46.388	Membrane
P05202	12.0021	Membrane
P06151	31.8836	Membrane
P06745	1372.71	Membrane
P06795	34.2397	Membrane
P06909	3.70679	Membrane
P07356	342.706	Membrane
P07742	3.83171	Membrane
P07901	13.1801	Membrane
P08003	181.064	Membrane
P08032	14.4665	Membrane
P08113	1166.33	Membrane
P08207	12.369	Membrane
P08228	16.8449	Membrane
P08249	208.397	Membrane
P08752	10.292	Membrane
P08775	10.6932	Membrane
P09103	2839.47	Membrane
P09242	5.62277	Membrane
P09405	131.413	Membrane
P09411	1065.38	Membrane
P09528	16.7165	Membrane
P09671	75.1666	Membrane
P10107	12.9533	Membrane
P10126	605.505	Membrane
P10518	6.24937	Membrane
P10605	7.78409	Membrane
P10639	13.6474	Membrane
P10711	55.0488	Membrane
P10761	557.087	Membrane
P10852	11.2981	Membrane
P10922	49.5855	Membrane
P11276	43.3466	Membrane
P11352	12.2341	Membrane
P11438	8.17053	Membrane
P11499	12.5284	Membrane
P11531	2357.99	Membrane
P11679	4.57212	Membrane
P12265	4.09591	Membrane
P12367	10.6666	Membrane
P12658	4.15384	Membrane
P12787	8.86471	Membrane
P14069	226.699	Membrane
P14094	3.96211	Membrane
P14152	10.9748	Membrane
P14206	257.229	Membrane
P14211	604.289	Membrane
P14733	23.5003	Membrane
P14824	812.99	Membrane
P14869	11.2916	Membrane
P14901	12.6025	Membrane
P15089	15.1546	Membrane
P15105	13.8874	Membrane
P15116	4.0504	Membrane
P15532	16.166	Membrane
P15864	94.5525	Membrane
P16110	66.7056	Membrane
P16125	12.7872	Membrane
P16332	4.29166	Membrane
P16460	3.84814	Membrane
P16858	18.1355	Membrane
P17095	4.03426	Membrane
P17156	1764.88	Membrane
P17182	270.084	Membrane
P17225	6.80331	Membrane
P17427	4.12386	Membrane
P17563	5.27009	Membrane
P17742	186.923	Membrane
P17918	4.56658	Membrane
P18242	14.4468	Membrane
P18653	4.05693	Membrane
P18760	9.73333	Membrane
P19096	6.63107	Membrane
P19157	7.36207	Membrane
P19324	241.226	Membrane
P19783	7.88895	Membrane
P20029	53.3432	Membrane
P20060	3.90949	Membrane
P20108	234.304	Membrane
P20152	97.3046	Membrane
P20239	186.157	Membrane
P20357	4.71978	Membrane
P20664	11.2058	Membrane
P20918	3.70274	Membrane
P21278	5.1765	Membrane
P21279	5.45285	Membrane
P21981	12.0972	Membrane
P22315	5.39798	Membrane
P22892	6.84161	Membrane
P23116	1126.04	Membrane
P23198	9.5889	Membrane
P23242	7.09162	Membrane
P23249	5.18281	Membrane
P23475	3.32555	Membrane
P23780	4.14123	Membrane
P23953	298.517	Membrane
P24270	12.0298	Membrane
P24369	11.48	Membrane
P24452	7.19686	Membrane
P24472	17.7274	Membrane
P24547	4.34432	Membrane
P24815	91.9436	Membrane
P25206	3.09285	Membrane
P26040	4.77556	Membrane
P26041	870.309	Membrane
P26043	9.05847	Membrane
P26187	4.98543	Membrane
P26231	5.61631	Membrane
P26350	7.89772	Membrane
P26369	8.04331	Membrane
P26443	2290.07	Membrane
P26645	6.59114	Membrane
P27601	4.69475	Membrane
P27612	3.49478	Membrane
P27641	10.1288	Membrane
P27659	9.76352	Membrane
P27773	261.293	Membrane
P28271	10.6344	Membrane
P28352	12.0723	Membrane
P28474	920.759	Membrane
P28653	7.04169	Membrane
P28656	5.69595	Membrane
P28667	4.55528	Membrane
P28843	554.438	Membrane
P28867	4.70846	Membrane
P29341	9.68936	Membrane
P29595	18.8038	Membrane
P29758	5.74139	Membrane
P29788	11.7337	Membrane
P30285	5.64842	Membrane
P30416	9.33349	Membrane
P30681	9.84085	Membrane
P30999	15.094	Membrane
P31001	6.26684	Membrane
P31786	10.2049	Membrane
P31938	11.3929	Membrane
P32067	799.433	Membrane
P32883	5.83947	Membrane
P34022	5.82497	Membrane
P34914	80.5898	Membrane
P35123	5.78072	Membrane
P35278	11.5266	Membrane
P35282	8.56212	Membrane
P35283	6.1654	Membrane
P35285	5.61259	Membrane
P35288	4.65797	Membrane
P35293	7.09309	Membrane
P35486	31.461	Membrane
P35550	10.3703	Membrane
P35564	551.154	Membrane
P35585	4.36432	Membrane
P35700	149.071	Membrane
P35710	6.1435	Membrane
P35821	10.4975	Membrane
P35979	11.3811	Membrane
P36536	11.0601	Membrane
P37913	4.38455	Membrane
P38060	10.809	Membrane
P38647	436.83	Membrane
P39054	4.23464	Membrane
P39447	4.17169	Membrane
P39749	9.28647	Membrane
P40142	13.145	Membrane
P40240	15.8227	Membrane
P41216	64.0074	Membrane
P41233	20.7794	Membrane
P41241	3.99228	Membrane
P41731	4.96697	Membrane
P42125	15.2835	Membrane
P42208	6.84917	Membrane
P42227	3.94756	Membrane
P42230	3.43679	Membrane
P42669	8.21429	Membrane
P43247	8.43688	Membrane
P43274	33.7809	Membrane
P43275	11.501	Membrane
P43276	39.5897	Membrane
P43277	20.9553	Membrane
P43883	9.84369	Membrane
P45376	50.4807	Membrane
P45481	2022.43	Membrane
P45591	19.2531	Membrane
P45952	9.88099	Membrane
P46061	7.65538	Membrane
P46460	5.13433	Membrane
P46638	12.8702	Membrane
P46656	42.6274	Membrane
P46935	7.68313	Membrane
P46978	5.15503	Membrane
P47713	518.42	Membrane
P47738	337.388	Membrane
P47740	4.98417	Membrane
P47753	7.14603	Membrane
P47754	9.15635	Membrane
P47758	3.7302	Membrane
P47802	6.58941	Membrane
P47809	4.24614	Membrane
P47911	24.5276	Membrane
P47915	15.694	Membrane
P47934	9.73451	Membrane
P47941	14.453	Membrane
P47962	11.6968	Membrane
P48036	12.8507	Membrane
P48962	39.925	Membrane
P49138	6.10579	Membrane
P49443	5.95624	Membrane
P49615	3.21657	Membrane
P49717	3.54292	Membrane
P49718	3.5321	Membrane
P49813	14.407	Membrane
P49817	5.80786	Membrane
P50136	11.0027	Membrane
P50431	13.3365	Membrane
P50518	661.181	Membrane
P50544	13.8988	Membrane
P51150	10.3312	Membrane
P51175	6.86015	Membrane
P51655	4.6523	Membrane
P51660	11.0301	Membrane
P51859	7.50926	Membrane
P51863	681.386	Membrane
P51881	38.5125	Membrane
P52196	10.8236	Membrane
P52293	2.99666	Membrane
P52332	3.71446	Membrane
P52430	9.14482	Membrane
P52431	5.53135	Membrane
P52480	363.276	Membrane
P52483	6.02913	Membrane
P52503	5.30777	Membrane
P52760	19.5291	Membrane
P52795	6.2867	Membrane
P52875	6.97643	Membrane
P52927	26.1711	Membrane
P53395	90.6987	Membrane
P53810	181.127	Membrane
P53811	4.05775	Membrane
P53986	13.7024	Membrane
P53994	54.4173	Membrane
P53995	4.5094	Membrane
P53996	5.4876	Membrane
P54071	12.3206	Membrane
P54103	7.10041	Membrane
P54227	16.6056	Membrane
P54276	131.112	Membrane
P54320	6.36312	Membrane
P54728	5.9076	Membrane
P54731	6.09754	Membrane
P54822	25.0039	Membrane
P54869	132	Membrane
P55096	7.73816	Membrane
P55194	9.01534	Membrane
P55258	6.06066	Membrane
P55264	6.881	Membrane
P55288	7.78341	Membrane
P56135	6.22453	Membrane
P56371	13.2451	Membrane
P56379	12.8118	Membrane
P56382	19.1758	Membrane
P56391	12.5527	Membrane
P56395	10.6066	Membrane
P56480	63.4818	Membrane
P56812	9.66406	Membrane
P56959	8.17603	Membrane
P56960	5.16909	Membrane
P57716	10.7378	Membrane
P57746	6.22648	Membrane
P57759	6.78131	Membrane
P57784	5.13658	Membrane
P58044	6.32883	Membrane
P58064	8.94555	Membrane
P58242	4.8879	Membrane
P58252	483.941	Membrane
P58389	19.9076	Membrane
P58742	6.23185	Membrane
P58871	3.58962	Membrane
P59235	17.5811	Membrane
P59481	13.3564	Membrane
P59708	5.21416	Membrane
P60122	7.49616	Membrane
P60335	8.5223	Membrane
P60521	5.52864	Membrane
P60710	5.07267	Membrane
P60766	8.98192	Membrane
P60824	9.40572	Membrane
P60904	11.3654	Membrane
P61021	6.47174	Membrane
P61027	1644.25	Membrane
P61087	35.5627	Membrane
P61089	211.743	Membrane
P61164	4.61389	Membrane
P61211	7.73642	Membrane
P61255	7.56234	Membrane
P61358	223.799	Membrane
P61458	5.54776	Membrane
P61620	7.24134	Membrane
P61750	10.4103	Membrane
P61759	11.4538	Membrane
P61804	14.0644	Membrane
P61924	7.00799	Membrane
P61957	11.0625	Membrane
P61961	8.40885	Membrane
P61965	9.37492	Membrane
P61971	6.53086	Membrane
P62082	6.43214	Membrane
P62137	11.2796	Membrane
P62196	1898.37	Membrane
P62259	10.746	Membrane
P62264	11.6967	Membrane
P62301	9.11974	Membrane
P62307	24.4716	Membrane
P62309	25.4655	Membrane
P62313	10.5299	Membrane
P62315	10.5375	Membrane
P62317	8.32541	Membrane
P62320	6.35521	Membrane
P62331	5.08618	Membrane
P62754	7.48485	Membrane
P62806	253.839	Membrane
P62821	9.93403	Membrane
P62827	710.39	Membrane
P62830	225.691	Membrane
P62852	17.8043	Membrane
P62855	6.51425	Membrane
P62869	5.02093	Membrane
P62874	10.2245	Membrane
P62876	5.07028	Membrane
P62878	4.77208	Membrane
P62880	26.9783	Membrane
P62897	147.199	Membrane
P62900	8.16482	Membrane
P62960	7.00673	Membrane
P62962	14.3845	Membrane
P62996	9.44855	Membrane
P63001	4.4658	Membrane
P63017	459.917	Membrane
P63024	5.84562	Membrane
P63030	21.0653	Membrane
P63038	88.0308	Membrane
P63085	4.12221	Membrane
P63101	21.0957	Membrane
P63168	18.7146	Membrane
P63242	10.4363	Membrane
P63260	143.385	Membrane
P63280	8.25437	Membrane
P63325	7.37405	Membrane
P63330	7.56879	Membrane
P67778	17.2677	Membrane
P68040	8.22691	Membrane
P70168	6.51374	Membrane
P70236	10.7649	Membrane
P70279	681.548	Membrane
P70280	58.5152	Membrane
P70288	5.45147	Membrane
P70290	5.87513	Membrane
P70296	11.5067	Membrane
P70297	5.32874	Membrane
P70302	4.21841	Membrane
P70318	1498.32	Membrane
P70333	5.93562	Membrane
P70349	11.72	Membrane
P70362	13.433	Membrane
P70372	6.10349	Membrane
P70404	3.8506	Membrane
P70441	4.01473	Membrane
P70670	10.3058	Membrane
P70677	4.6397	Membrane
P70699	17.4448	Membrane
P80317	9.89191	Membrane
P81117	4.36959	Membrane
P83870	21.8907	Membrane
P83917	9.13986	Membrane
[truncated: 6,877 more rows]

## Sheet: Fig. 3e
cluster	# proteins
low	1609
intermediate	730
high	352

## Sheet: Fig. 3f
IDs	simpleID	gene_name	cluster	H1/2 days
A2A432;A2A432-2	A2A432	Cul4b	Low	4.75741
A2A791;A2A791-2	A2A791	Zmym4	Low	4.13101
A2A8L5	A2A8L5	Ptprf	Low	3.63831
A2A9R3	A2A9R3	Mageb4	Low	3.82125
A2ADY9	A2ADY9	Ddi2	Low	4.89518
A2AN08-3;A2AN08	A2AN08	Ubr4	Low	3.82601
A2APV2;A2APV2-2	A2APV2	Fmnl2	Low	4.38099
A2AR02	A2AR02	Ppig	Low	8.2836
A2ASQ1-3;A2ASQ1-2;A2ASQ1	A2ASQ1	Agrn	Low	4.78361
A2ASZ8-2;A2ASZ8-3;A2ASZ8;A2ASZ8-4;A2ASZ8-5	A2ASZ8	Slc25a25	Low	12.1614
A2AWL7;A2AWL7-3;A2AWL7-2	A2AWL7	Mga	Low	11.3786
A2AX52	A2AX52	Col6a4	Low	5.5813
A2BE28-2;A2BE28	A2BE28	Las1l	Low	13.5893
A3KMP2;A3KMP2-2	A3KMP2	Ttc38	Low	3.81241
A6H5Y3	A6H5Y3	Mtr	Low	3.16847
A6X8Z5	A6X8Z5	Arhgap31	Low	7.12969
A6X935;A6X935-2	A6X935	Itih4	Low	18.2177
B1AZI6	B1AZI6	Thoc2	Low	4.15463
B1AZP2	B1AZP2	Dlgap4	Low	5.77681
B2RY56	B2RY56	Rbm25	Low	3.91558
C0HK80;C0HK79	C0HK80	Arxes2	Low	5.10246
C0HKD9;C0HKD8	C0HKD9	Mfap1b	Low	12.5805
C0HKE9;C0HKE8;C0HKE7;C0HKE6;C0HKE5;C0HKE4;C0HKE3;C0HKE2;C0HKE1;Q8CGP6;Q8R1M2;Q8CGP7;Q8CGP5;Q8BFU2	C0HKE9	Hist1h2ap	Low	8.65352
C0HKG6;C0HKG5	C0HKG6	Rnaset2b	Low	4.3838
D3YXK2	D3YXK2	Safb	Low	8.12567
D3YYU8	D3YYU8	Obsl1	Low	8.6281
D3YZP9	D3YZP9	Ccdc6	Low	3.81959
D3Z7P3	D3Z7P3	Gls	Low	4.39529
D3Z7P3-2	D3Z7P3	Gls	Low	7.49357
E9PVX6;E9PVX6-2	E9PVX6	Mki67	Low	10.1229
E9Q4N7	E9Q4N7	Arid1b	Low	4.42539
E9Q5C9;E9Q5C9-2	E9Q5C9	Nolc1	Low	3.65805
E9Q912	E9Q912	NA	Low	4.05649
F8VPU2	F8VPU2	Farp1	Low	5.1743
G5E829	G5E829	Atp2b1	Low	4.08332
G5E870	G5E870	Trip12	Low	12.028
O08532;O08532-2;O08532-5	O08532	Cacna2d1	Low	10.3271
O08547	O08547	Sec22b	Low	4.47452
O08553	O08553	Dpysl2	Low	9.62375
O08585	O08585	Clta	Low	4.91467
O08663	O08663	Metap2	Low	3.18046
O08677;O08677-3	O08677	Kng1	Low	5.77614
O08709	O08709	Prdx6	Low	9.75515
O08738	O08738	Casp6	Low	5.37323
O08756	O08756	Hsd17b10	Low	11.3687
O08759;O08759-2;O08759-3	O08759	Ube3a	Low	4.60775
O08784	O08784	Tcof1	Low	3.40872
O08788-2;O08788	O08788	Dctn1	Low	6.09793
O08795-2;O08795	O08795	Prkcsh	Low	7.34744
O08807	O08807	Prdx4	Low	5.52648
O08808	O08808	Diaph1	Low	5.14795
O08915	O08915	Aip	Low	7.83026
O08992	O08992	Sdcbp	Low	9.97636
O09061	O09061	Psmb1	Low	7.61179
O09111	O09111	Ndufb11	Low	5.18587
O09167	O09167	Rpl21	Low	9.91349
O09172	O09172	Gclm	Low	9.10392
O35143	O35143	ATP5IF1	Low	11.1293
O35215	O35215	Ddt	Low	6.95314
O35226;O35226-4	O35226	Psmd4	Low	6.62737
O35226-2;O35226-5	O35226	Psmd4	Low	4.70643
O35295	O35295	Purb	Low	15.77
O35326	O35326	Srsf5	Low	6.96933
O35343	O35343	Kpna4	Low	4.43069
O35344	O35344	Kpna3	Low	5.35991
O35350	O35350	Capn1	Low	4.19684
O35381	O35381	Anp32a	Low	10.0877
O35459	O35459	Ech1	Low	5.53242
O35566	O35566	Cd151	Low	5.77427
O35593	O35593	Psmd14	Low	5.14387
O35598	O35598	Adam10	Low	5.29966
O35638	O35638	Stag2	Low	2.96292
O35639	O35639	Anxa3	Low	5.30216
O35643	O35643	Ap1b1	Low	5.53585
O35658	O35658	C1qbp	Low	6.95149
O35660	O35660	Gstm6	Low	3.72239
O35685	O35685	Nudc	Low	6.36784
O35691	O35691	Pnn	Low	4.90798
O35855	O35855	Bcat2	Low	3.86589
O35857	O35857	Timm44	Low	14.1933
O35864	O35864	Cops5	Low	7.08148
O35887	O35887	Calu	Low	7.2289
O35900	O35900	Lsm2	Low	10.5132
O35945	O35945	Aldh1a7	Low	14.5882
O35969;O35969-2	O35969	Gamt	Low	6.75026
O54692	O54692	Zw10	Low	7.02777
O54724	O54724	Cavin1	Low	9.76787
O54734	O54734	Ddost	Low	8.32196
O54774	O54774	Ap3d1	Low	3.91445
O54833	O54833	Csnk2a2	Low	7.85693
O54879	O54879	Hmgb3	Low	6.67245
O54916;O54916-4	O54916	Reps1	Low	7.58037
O54941	O54941	Smarce1	Low	4.0779
O54950	O54950	Prkag1	Low	7.88954
O54962	O54962	Banf1	Low	5.99744
O54984	O54984	Asna1	Low	4.88498
O55023	O55023	Impa1	Low	5.77127
O55029	O55029	Copb2	Low	8.25367
O55106	O55106	Strn	Low	4.15761
O55126	O55126	Nipsnap2	Low	8.5224
O55128	O55128	Sap18	Low	8.99411
O55135	O55135	Eif6	Low	4.34457
O55142	O55142	Rpl35a	Low	8.94072
O55201;O55201-2	O55201	Supt5h	Low	3.62714
O55222	O55222	Ilk	Low	4.786
O70133-2	O70133	Dhx9	Low	6.70892
O70152	O70152	Dpm1	Low	5.55255
O70251	O70251	Eef1b	Low	7.23646
O70252	O70252	Hmox2	Low	4.9863
O70311	O70311	Nmt2	Low	6.90384
O70325-2;O70325;O70325-3	O70325	Gpx4	Low	5.08403
O70400	O70400	Pdlim1	Low	5.87287
O70423;O70423-2	O70423	Aoc3	Low	12.6582
O70435	O70435	Psma3	Low	7.14297
O70456	O70456	Sfn	Low	9.87102
O70475	O70475	Ugdh	Low	3.98471
O70480	O70480	Vamp4	Low	15.1397
O70492	O70492	Snx3	Low	10.8782
O70503	O70503	Hsd17b12	Low	5.30723
O70551	O70551	Srpk1	Low	3.45976
O70591	O70591	Pfdn2	Low	6.73344
O88286-3	O88286	Wiz	Low	8.69084
O88322	O88322	Nid2	Low	7.1839
O88342	O88342	Wdr1	Low	7.12751
O88384	O88384	Vti1b	Low	6.92276
O88447	O88447	Klc1	Low	14.8979
O88456	O88456	Capns1	Low	5.9117
O88487	O88487	Dync1i2	Low	6.97824
O88531	O88531	Ppt1	Low	9.94317
O88543	O88543	Cops3	Low	3.7467
O88544	O88544	Cops4	Low	6.28244
O88545	O88545	Cops6	Low	6.30228
O88569	O88569	Hnrnpa2b1	Low	18.8294
O88653	O88653	Lamtor3	Low	4.31173
O88693	O88693	Ugcg	Low	13.3946
O88696	O88696	Clpp	Low	5.8076
O88712	O88712	Ctbp1	Low	5.0828
O88851	O88851	Rbbp9	Low	6.52845
O88958	O88958	Gnpda1	Low	5.63782
O89020;O89020-3;O89020-2	O89020	Afm	Low	10.1095
O89023	O89023	Tpp1	Low	7.77027
O89026	O89026	Robo1	Low	11.0792
O89053	O89053	Coro1a	Low	6.29947
O89079	O89079	Cope	Low	4.96706
P00329	P00329	Adh1	Low	11.1396
P00375	P00375	Dhfr	Low	4.56153
P00405	P00405	Mtco2	Low	8.38783
P00493	P00493	Hprt1	Low	5.20756
P00920	P00920	Ca2	Low	17.5637
P01671;P01670;P01673	P01671		Low	15.2639
P01897	P01897	H2-L	Low	6.00883
P02468	P02468	Lamc1	Low	5.2265
P02469	P02469	Lamb1	Low	6.35875
P04186	P04186	Cfb	Low	4.68914
P05132;P05132-2	P05132	Prkaca	Low	7.07601
P05201	P05201	Got1	Low	8.88446
P05202	P05202	Got2	Low	12.0021
P05532-2;P05532	P05532	Kit	Low	3.22561
P06909	P06909	Cfh	Low	3.70679
P07309	P07309	Ttr	Low	9.17324
P07742	P07742	Rrm1	Low	3.83171
P07901	P07901	Hsp90aa1	Low	13.1801
P08030	P08030	Aprt	Low	4.38922
P08032	P08032	Spta1	Low	14.4665
P08121	P08121	Col3a1	Low	5.74495
P08228	P08228	Sod1	Low	16.8449
P08752	P08752	Gnai2	Low	10.292
P09055;P09055-2	P09055	Itgb1	Low	7.23088
P09242	P09242	Alpl	Low	5.62277
P09528	P09528	Fth1	Low	16.7165
Q3THW5;P0C0S6	Q3THW5	H2afv	Low	18.1853
P10107	P10107	Anxa1	Low	12.9533
P10493	P10493	Nid1	Low	4.24004
P10518	P10518	Alad	Low	6.24937
P10605	P10605	Ctsb	Low	7.78409
P10630;P10630-2	P10630	Eif4a2	Low	4.43451
P10639	P10639	Txn	Low	13.6474
P10649	P10649	Gstm1	Low	13.5628
P10852	P10852	Slc3a2	Low	11.2981
P11087;P11087-2	P11087	Col1a1	Low	7.23979
P11352	P11352	Gpx1	Low	12.2341
P11404	P11404	Fabp3	Low	4.9175
P11438	P11438	Lamp1	Low	8.17053
P11499	P11499	Hsp90ab1	Low	12.5284
P11679	P11679	Krt8	Low	4.57212
P11983;P11983-2	P11983	Tcp1	Low	6.97621
P12265	P12265	Gusb	Low	4.09591
P12382	P12382	Pfkl	Low	6.67303
P12658	P12658	Calb1	Low	4.15384
P12787	P12787	Cox5a	Low	8.86471
P12970	P12970	Rpl7a	Low	10.0719
P13439	P13439	Umps	Low	4.55378
P13595;P13595-3;P13595-4	P13595	Ncam1	Low	4.77651
P13864;P13864-2	P13864	Dnmt1	Low	3.31253
P14094	P14094	Atp1b1	Low	3.96211
P14115	P14115	Rpl27a	Low	7.28338
P14131	P14131	Rps16	Low	8.56435
P14152	P14152	Mdh1	Low	10.9748
P14576	P14576	Srp54	Low	3.96942
P14602;P14602-2;P14602-3	P14602	Hspb1	Low	4.48962
P14869	P14869	Rplp0	Low	11.2916
P15089	P15089	Cpa3	Low	15.1546
P15116	P15116	Cdh2	Low	4.0504
P15327	P15327	Bpgm	Low	13.1252
P15379;P15379-10;P15379-8;P15379-7;P15379-2;P15379-3;P15379-6;P15379-11;P15379-5;P15379-9	P15379	Cd44	Low	4.62824
P15532	P15532	Nme1	Low	16.166
P16015	P16015	Ca3	Low	3.75945
P16045	P16045	Lgals1	Low	14.122
P16125	P16125	Ldhb	Low	12.7872
P16332	P16332	Mmut	Low	4.29166
P16460	P16460	Ass1	Low	3.84814
P16858	P16858	Gapdh	Low	18.1355
P17095	P17095	Hmga1	Low	4.03426
P17225	P17225	Ptbp1	Low	6.80331
P17426-2;P17426	P17426	Ap2a1	Low	5.70271
P17427	P17427	Ap2a2	Low	4.12386
P17563	P17563	Selenbp1	Low	5.27009
P17710-3;P17710-4;P17710;P17710-2	P17710	Hk1	Low	4.97423
P17918	P17918	Pcna	Low	4.56658
P18052;P18052-2	P18052	Ptpra	Low	5.47381
P18242	P18242	Ctsd	Low	14.4468
P18572-2;P18572	P18572	Bsg	Low	7.9239
P18653	P18653	Rps6ka1	Low	4.05693
P18760	P18760	Cfl1	Low	9.73333
P19096	P19096	Fasn	Low	6.63107
P19157	P19157	Gstp1	Low	7.36207
P19536	P19536	Cox5b	Low	13.1146
P19783	P19783	Cox4i1	Low	7.88895
P20060	P20060	Hexb	Low	3.90949
P20357	P20357	Map2	Low	4.71978
P20918	P20918	Plg	Low	3.70274
P21271;P21271-3	P21271	Myo5b	Low	4.13823
P21278	P21278	Gna11	Low	5.1765
P21279	P21279	Gnaq	Low	5.45285
P21300	P21300	Akr1b7	Low	5.42044
P21550	P21550	Eno3	Low	4.83255
P21614	P21614	Gc	Low	3.69568
P21981	P21981	Tgm2	Low	12.0972
P22315	P22315	Fech	Low	5.39798
P22599	P22599	Serpina1b	Low	3.84002
P22907;P22907-2	P22907	Hmbs	Low	4.20415
P23198	P23198	Cbx3	Low	9.5889
P23242	P23242	Gja1	Low	7.09162
P23249	P23249	Mov10	Low	5.18281
P23475	P23475	Xrcc6	Low	3.32555
P23492	P23492	Pnp	Low	5.20688
P23780	P23780	Glb1	Low	4.14123
P24270	P24270	Cat	Low	12.0298
P24369	P24369	Ppib	Low	11.48
P24472	P24472	Gsta4	Low	17.7274
P24527	P24527	Lta4h	Low	10.5802
P24547	P24547	Impdh2	Low	4.34432
P25206	P25206	Mcm3	Low	3.09285
P25976;P25976-2	P25976	Ubtf	Low	4.08502
P26040	P26040	Ezr	Low	4.77556
P26043	P26043	Rdx	Low	9.05847
P26187	P26187	Mgmt	Low	4.98543
P26231	P26231	Ctnna1	Low	5.61631
P26350	P26350	Ptma	Low	7.89772
P26369	P26369	U2af2	Low	8.04331
P26516	P26516	Psmd7	Low	7.22854
P26638	P26638	Sars	Low	4.3791
P26645	P26645	Marcks	Low	6.59114
P27048;P63163	P27048	Snrpb	Low	5.85254
P27601	P27601	Gna13	Low	4.69475
P27612	P27612	Plaa	Low	3.49478
P27659	P27659	Rpl3	Low	9.76352
P28271	P28271	Aco1	Low	10.6344
P28352	P28352	Apex1	Low	12.0723
P28653	P28653	Bgn	Low	7.04169
P28656	P28656	Nap1l1	Low	5.69595
P28658	P28658	Atxn10	Low	5.36301
P28667	P28667	Marcksl1	Low	4.55528
P28867	P28867	Prkcd	Low	4.70846
P29341	P29341	Pabpc1	Low	9.68936
P29699	P29699	Ahsg	Low	7.42636
P29758	P29758	Oat	Low	5.74139
P30285	P30285	Cdk4	Low	5.64842
P30412	P30412	Ppic	Low	4.89974
P30416	P30416	Fkbp4	Low	9.33349
P30681	P30681	Hmgb2	Low	9.84085
P31001	P31001	Des	Low	6.26684
P31230	P31230	Aimp1	Low	5.13287
P31324	P31324	Prkar2b	Low	7.63832
P31786	P31786	Dbi	Low	10.2049
P31938	P31938	Map2k1	Low	11.3929
P32233	P32233	Drg1	Low	4.09179
P32261	P32261	Serpinc1	Low	10.1396
P32883	P32883	Kras	Low	5.83947
P32921-2	P32921	Wars	Low	3.53823
P34022	P34022	Ranbp1	Low	5.82497
P35235-1;P35235	P35235	Ptpn11	Low	6.66456
P35278	P35278	Rab5c	Low	11.5266
P35279-2	P35279	Rab6a	Low	4.69108
P35282	P35282	Rab21	Low	8.56212
P35283	P35283	Rab12	Low	6.1654
P35285	P35285	Rab22a	Low	5.61259
P35288	P35288	Rab23	Low	4.65797
P35293	P35293	Rab18	Low	7.09309
P35505	P35505	Fah	Low	4.71065
P35550	P35550	Fbl	Low	10.3703
P35585	P35585	Ap1m1	Low	4.36432
P35601-2;P35601	P35601	Rfc1	Low	3.21371
P35710	P35710	Sox5	Low	6.1435
P35979	P35979	Rpl12	Low	11.3811
P35980	P35980	Rpl18	Low	16.6207
P36536	P36536	Sar1a	Low	11.0601
P37040	P37040	Por	Low	6.27483
P37913	P37913	Lig1	Low	4.38455
P38060	P38060	Hmgcl	Low	10.809
P39054	P39054	Dnm2	Low	4.23464
P39447	P39447	Tjp1	Low	4.17169
P40124	P40124	Cap1	Low	6.76707
P40142	P40142	Tkt	Low	13.145
P40336;P40336-2	P40336	Vps26a	Low	3.87861
P41241	P41241	Csk	Low	3.99228
P41731	P41731	Cd63	Low	4.96697
P41778-2;P41778	P41778	Pbx1	Low	3.79971
P42125	P42125	Eci1	Low	15.2835
P42208	P42208	2002-09-01	Low	6.84917
P42227	P42227	Stat3	Low	3.94756
P42230	P42230	Stat5a	Low	3.43679
P42232	P42232	Stat5b	Low	4.44484
P42669	P42669	Pura	Low	8.21429
P43247	P43247	Msh2	Low	8.43688
P43275	P43275	Hist1h1a	Low	11.501
P45591	P45591	Cfl2	Low	19.2531
P45952	P45952	Acadm	Low	9.88099
P46061	P46061	Rangap1	Low	7.65538
P46460	P46460	Nsf	Low	5.13433
P46471	P46471	Psmc2	Low	5.91036
P46638	P46638	Rab11b	Low	12.8702
P46664	P46664	Adss	Low	4.91142
P46935	P46935	Nedd4	Low	7.68313
P46978	P46978	Stt3a	Low	5.15503
P47199	P47199	Cryz	Low	5.55725
P47740	P47740	Aldh3a2	Low	4.98417
P47753	P47753	Capza1	Low	7.14603
P47754	P47754	Capza2	Low	9.15635
P47757-2;P47757-4	P47757	Capzb	Low	11.7383
P47758	P47758	Srprb	Low	3.7302
P47791-2	P47791	Gsr	Low	5.15881
P47802	P47802	Mtx1	Low	6.58941
P47809	P47809	Map2k4	Low	4.24614
P47856-2;P47856	P47856	Gfpt1	Low	3.95799
P47915	P47915	Rpl29	Low	15.694
P47962	P47962	Rpl5	Low	11.6968
P47963	P47963	Rpl13	Low	6.76242
P47964	P47964	Rpl36	Low	7.84017
P48024	P48024	Eif1	Low	5.98887
P48036	P48036	Anxa5	Low	12.8507
P48193;P48193-2	P48193	Epb41	Low	5.1773
P48428	P48428	Tbca	Low	7.78553
P48678;P48678-2;P48678-3	P48678	Lmna	Low	17.5962
P48758	P48758	Cbr1	Low	4.61283
P48774	P48774	Gstm5	Low	4.09829
P49312;P49312-2	P49312	Hnrnpa1	Low	11.6816
P49442	P49442	Inpp1	Low	4.38172
P49443	P49443	Ppm1a	Low	5.95624
P49615	P49615	Cdk5	Low	3.21657
P49717	P49717	Mcm4	Low	3.54292
P49718	P49718	Mcm5	Low	3.5321
P49722	P49722	Psma2	Low	7.62819
P49813	P49813	Tmod1	Low	14.407
P49817	P49817	Cav1	Low	5.80786
P50285	P50285	Fmo1	Low	7.37014
P50396	P50396	Gdi1	Low	7.04686
P50429;P50429-2	P50429	Arsb	Low	6.90409
P50516;P50516-2	P50516	Atp6v1a	Low	5.51657
P50544	P50544	Acadvl	Low	13.8988
P50580;P50580-2	P50580	Pa2g4	Low	9.37734
P51150	P51150	Rab7a	Low	10.3312
P51410	P51410	Rpl9	Low	11.994
P51655	P51655	Gpc4	Low	4.6523
P51660	P51660	Hsd17b4	Low	11.0301
P51855	P51855	Gss	Low	5.15873
P51859	P51859	Hdgf	Low	7.50926
P51885	P51885	Lum	Low	15.5391
P52196	P52196	Tst	Low	10.8236
P52293	P52293	Kpna2	Low	2.99666
P52332	P52332	Jak1	Low	3.71446
P52431	P52431	Pold1	Low	5.53135
P52483	P52483	Ube2e3	Low	6.02913
P52503	P52503	Ndufs6	Low	5.30777
P53811	P53811	Pitpnb	Low	4.05775
P53986	P53986	Slc16a1	Low	13.7024
P53995	P53995	Anapc1	Low	4.5094
P53996	P53996	Cnbp	Low	5.4876
P54071	P54071	Idh2	Low	12.3206
P54103	P54103	Dnajc2	Low	7.10041
P54227	P54227	Stmn1	Low	16.6056
P54728	P54728	Rad23b	Low	5.9076
P54731	P54731	Faf1	Low	6.09754
P54775	P54775	Psmc4	Low	4.99634
P54923	P54923	Adprh	Low	6.74749
P55096	P55096	Abcd3	Low	7.73816
P55258	P55258	Rab8a	Low	6.06066
P55264	P55264	Adk	Low	6.881
P55288	P55288	Cdh11	Low	7.78341
P55937;P55937-1	P55937	Golga3	Low	4.08569
P56135	P56135	Atp5mf	Low	6.22453
P56212;P56212-2	P56212	Arpp19	Low	4.19741
P56376	P56376	Acyp1	Low	6.41355
P56382	P56382	Atp5f1e	Low	19.1758
P56395	P56395	Cyb5a	Low	10.6066
P56399	P56399	Usp5	Low	5.01887
P56546-2;P56546	P56546	Ctbp2	Low	4.32771
P56812	P56812	Pdcd5	Low	9.66406
P56959	P56959	Fus	Low	8.17603
P56960	P56960	Exosc10	Low	5.16909
P57759	P57759	Erp29	Low	6.78131
P57776;P57776-3	P57776	Eef1d	Low	19.4161
P57784	P57784	Snrpa1	Low	5.13658
P58044	P58044	Idi1	Low	6.32883
P58242	P58242	Smpdl3b	Low	4.8879
P58281-2;P58281	P58281	Opa1	Low	4.73819
P58710	P58710	Gulo	Low	11.1649
P58771-2	P58771	Tpm1	Low	15.6184
P58774-2	P58774	Tpm2	Low	16.3938
P58871	P58871	Tnks1bp1	Low	3.58962
P59242	P59242	Cgn	Low	5.40473
P59325	P59325	Eif5	Low	4.25334
P59708	P59708	Sf3b6	Low	5.21416
P59900	P59900	Emilin3	Low	4.13512
P59999	P59999	Arpc4	Low	10.6215
P60122	P60122	Ruvbl1	Low	7.49616
P60229	P60229	Eif3e	Low	4.97306
P60335	P60335	Pcbp1	Low	8.5223
P60521	P60521	Gabarapl2	Low	5.52864
P60710	P60710	Actb	Low	5.07267
P60766	P60766	Cdc42	Low	8.98192
P60824	P60824	Cirbp	Low	9.40572
P60843	P60843	Eif4a1	Low	11.2937
P60867	P60867	Rps20	Low	15.5134
P60904	P60904	Dnajc5	Low	11.3654
P61021	P61021	Rab5b	Low	6.47174
P61079	P61079	Ube2d3	Low	7.886
P61082	P61082	Ube2m	Low	7.50227
P61161	P61161	Actr2	Low	9.74336
P61164	P61164	Actr1a	Low	4.61389
P61202;P61202-2	P61202	Cops2	Low	4.24584
P61211	P61211	Arl1	Low	7.73642
P61222	P61222	Abce1	Low	3.52515
P61255	P61255	Rpl26	Low	7.56234
P61458	P61458	Pcbd1	Low	5.54776
P61620	P61620	Sec61a1	Low	7.24134
P61750	P61750	Arf4	Low	10.4103
P61924	P61924	Copz1	Low	7.00799
P61957	P61957	Sumo2	Low	11.0625
P61965	P61965	Wdr5	Low	9.37492
P61971	P61971	Nutf2	Low	6.53086
P61979-3	P61979	Hnrnpk	Low	16.1324
P61982	P61982	Ywhag	Low	12.5396
P62071	P62071	Rras2	Low	5.13686
P62082	P62082	Rps7	Low	6.43214
P62137	P62137	Ppp1ca	Low	11.2796
P62141	P62141	Ppp1cb	Low	4.80324
P62242	P62242	Rps8	Low	13.145
P62245	P62245	Rps15a	Low	8.51465
P62259	P62259	Ywhae	Low	10.746
P62264	P62264	Rps14	Low	11.6967
P62270	P62270	Rps18	Low	10.0763
P62281	P62281	Rps11	Low	13.117
P62301	P62301	Rps13	Low	9.11974
P62315	P62315	Snrpd1	Low	10.5375
P62317	P62317	Snrpd2	Low	8.32541
P62320	P62320	Snrpd3	Low	6.35521
P62331	P62331	Arf6	Low	5.08618
P62334	P62334	Psmc6	Low	7.39848
P62737	P62737	Acta2	Low	8.22616
P62748	P62748	Hpcal1	Low	6.40362
P62754	P62754	Rps6	Low	7.48485
P62821	P62821	Rab1A	Low	9.93403
P62849-2;P62849-3;P62849	P62849	Rps24	Low	6.1998
P62852	P62852	Rps25	Low	17.8043
P62855	P62855	Rps26	Low	6.51425
P62869	P62869	Elob	Low	5.02093
P62874	P62874	Gnb1	Low	10.2245
P62876	P62876	Polr2l	Low	5.07028
P62878	P62878	Rbx1	Low	4.77208
P62889	P62889	Rpl30	Low	3.64401
P62900	P62900	Rpl31	Low	8.16482
P62918	P62918	Rpl8	Low	14.8722
P62960	P62960	Ybx1	Low	7.00673
P62962	P62962	Pfn1	Low	14.3845
P62983	P62983	Rps27a	Low	9.33429
P62996	P62996	Tra2b	Low	9.44855
P63001	P63001	Rac1	Low	4.4658
P63005;P63005-2	P63005	Pafah1b1	Low	4.61238
P63024	P63024	Vamp3	Low	5.84562
P63073	P63073	Eif4e	Low	6.08309
P63085	P63085	Mapk1	Low	4.12221
P63087-2;P63087	P63087	Ppp1cc	Low	4.46052
P63094;P63094-3	P63094	Gnas	Low	6.39528
P63101	P63101	Ywhaz	Low	21.0957
P63242	P63242	Eif5a	Low	10.4363
P63254	P63254	Crip1	Low	8.6798
P63276	P63276	Rps17	Low	10.3541
P63280	P63280	Ube2i	Low	8.25437
P63323	P63323	Rps12	Low	9.62788
P63325	P63325	Rps10	Low	7.37405
P67778	P67778	Phb	Low	17.2677
P68040	P68040	Rack1	Low	8.22691
P68254;P68254-2	P68254	Ywhaq	Low	8.66867
P68510	P68510	Ywhah	Low	6.69072
P70168	P70168	Kpnb1	Low	6.51374
P70195	P70195	Psmb7	Low	5.14495
P70202	P70202	Lxn	Low	11.129
P70261	P70261	Pald1	Low	7.05799
P70288	P70288	Hdac2	Low	5.45147
P70290	P70290	Mpp1	Low	5.87513
P70296	P70296	Pebp1	Low	11.5067
P70297	P70297	Stam	Low	5.32874
P70302	P70302	Stim1	Low	4.21841
P70303;P70303-2	P70303	Ctps2	Low	3.42568
P70333	P70333	Hnrnph2	Low	5.93562
P70349	P70349	Hint1	Low	11.72
P70372	P70372	Elavl1	Low	6.10349
P70398	P70398	Usp9x	Low	3.21107
P70399-5;P70399;P70399-6	P70399	Tp53bp1	Low	4.38999
P70404	P70404	Idh3g	Low	3.8506
P70441	P70441	Slc9a3r1	Low	4.01473
P70670	P70670	Naca	Low	10.3058
P70677	P70677	Casp3	Low	4.6397
P70698	P70698	Ctps1	Low	3.34397
P80314	P80314	Cct2	Low	8.8684
P80315	P80315	Cct4	Low	13.4933
P80317	P80317	Cct6a	Low	9.89191
P81117	P81117	Nucb2	Low	4.36959
P82198	P82198	Tgfbi	Low	6.89199
P82343;P82343-2	P82343	Renbp	Low	4.48518
P83882	P83882	Rpl36a	Low	6.88644
P83917	P83917	Cbx1	Low	9.13986
P83940	P83940	Eloc	Low	11.9915
P84078;P61205	P84078	Arf1	Low	13.8046
P84084	P84084	Arf5	Low	6.94412
P84089	P84089	Erh	Low	14.4125
P84091	P84091	Ap2m1	Low	6.78238
P84096	P84096	Rhog	Low	4.41002
P97290	P97290	Serping1	Low	15.6668
P97298	P97298	Serpinf1	Low	5.9707
P97310	P97310	Mcm2	Low	4.16695
P97311	P97311	Mcm6	Low	3.65947
P97314	P97314	Csrp2	Low	4.74304
P97315	P97315	Csrp1	Low	7.71959
P97351	P97351	Rps3a	Low	14.2258
P97370	P97370	Atp1b3	Low	5.02068
P97371	P97371	Psme1	Low	10.1465
P97372	P97372	Psme2	Low	7.65983
P97376	P97376	Frg1	Low	5.26834
P97379	P97379	G3bp2	Low	4.27022
P97384	P97384	Anxa11	Low	4.66085
P97429	P97429	Anxa4	Low	9.31764
P97434-2	P97434	Mprip	Low	3.90823
P97447	P97447	Fhl1	Low	8.05902
P97461	P97461	Rps5	Low	10.1508
P97494	P97494	Gclc	Low	3.8046
P97496-2;P97496	P97496	Smarcc1	Low	3.87873
P97742	P97742	Cpt1a	Low	21.2248
P97760	P97760	Polr2c	Low	4.02354
P97765;P97765-2	P97765	Wbp2	Low	5.18197
P97770-2;P97770;P97770-3	P97770	Thumpd3	Low	9.2918
P97822;P97822-2	P97822	Anp32e	Low	5.33471
P97855	P97855	G3bp1	Low	11.8303
P97927	P97927	Lama4	Low	3.61469
P98078;P98078-2;P98078-3	P98078	Dab2	Low	3.74239
P99024	P99024	Tubb5	Low	15.5374
P99026	P99026	Psmb4	Low	8.96634
P99027	P99027	Rplp2	Low	8.48539
Q00422	Q00422	Gabpa	Low	3.48476
Q00612	Q00612	G6pdx	Low	9.09122
Q00897	Q00897	Serpina1d	Low	9.3568
Q00PI9	Q00PI9	Hnrnpul2	Low	5.1202
Q01320	Q01320	Top2a	Low	3.15561
Q01405	Q01405	Sec23a	Low	4.86506
Q01730	Q01730	Rsu1	Low	6.68929
Q01768	Q01768	Nme2	Low	15.3035
Q02248	Q02248	Ctnnb1	Low	3.42406
Q02257	Q02257	Jup	Low	4.26599
Q02788	Q02788	Col6a2	Low	8.98753
Q02819	Q02819	Nucb1	Low	3.66475
Q04447	Q04447	Ckb	Low	5.74369
Q04857	Q04857	Col6a1	Low	8.42351
Q05512;Q05512-3;Q05512-4;Q05512-2	Q05512	Mark2	Low	3.68975
Q05920	Q05920	Pc	Low	17.2738
Q05CL8	Q05CL8	Larp7	Low	4.74279
Q06185	Q06185	Atp5me	Low	13.5521
Q06890	Q06890	Clu	Low	4.57721
Q07076	Q07076	Anxa7	Low	5.88788
Q07113	Q07113	Igf2r	Low	9.73561
Q07133	Q07133	Hist1h1t	Low	5.24425
Q07417	Q07417	Acads	Low	9.30229
Q07456	Q07456	Ambp	Low	4.21179
Q08091;Q08091-2	Q08091	Cnn1	Low	7.46269
Q08093	Q08093	Cnn2	Low	4.68214
Q0P678	Q0P678	Zc3h18	Low	5.79379
Q148V7;Q148V7-2;Q148V7-3	Q148V7	Relch	Low	4.31313
Q1HFZ0;Q1HFZ0-2	Q1HFZ0	Nsun2	Low	4.71785
Q2TBE6	Q2TBE6	Pi4k2a	Low	4.33588
Q2VPQ9-2;Q2VPQ9	Q2VPQ9	Meaf6	Low	5.57258
Q3B7Z2;Q3B7Z2-2	Q3B7Z2	Osbp	Low	3.8617
Q3TC46	Q3TC46	Patl1	Low	4.40937
Q3TDN2;Q3TDN2-2	Q3TDN2	Faf2	Low	3.88708
Q3TDQ1	Q3TDQ1	Stt3b	Low	4.47457
Q3TEA8;Q3TEA8-3	Q3TEA8	Hp1bp3	Low	12.2284
Q3THE2	Q3THE2	Myl12b	Low	7.06708
Q3THS6	Q3THS6	Mat2a	Low	3.89064
Q3TIX9	Q3TIX9	Usp39	Low	5.75605
Q3TKT4;Q3TKT4-2	Q3TKT4	Smarca4	Low	2.96858
Q3TKY6	Q3TKY6	Cwc27	Low	5.48737
Q3TLH4	Q3TLH4	Prrc2c	Low	19.4236
Q3TW96;Q3TW96-2	Q3TW96	Uap1l1	Low	4.55285
Q3TWW8	Q3TWW8	Srsf6	Low	6.4663
Q3TYS2	Q3TYS2	Cybc1	Low	7.20569
Q3TZZ7;Q3TZZ7-2	Q3TZZ7	Esyt2	Low	4.24458
Q3U0V1	Q3U0V1	Khsrp	Low	5.24297
Q3U1J4	Q3U1J4	Ddb1	Low	6.32764
Q3U2K0;Q3U2K0-2	Q3U2K0	Fam193b	Low	7.08587
Q3U319	Q3U319	Rnf40	Low	4.57851
Q3U7R1;Q3U7R1-2	Q3U7R1	Esyt1	Low	5.44806
Q3U9G9	Q3U9G9	Lbr	Low	4.49707
Q3UA37	Q3UA37	Qrich1	Low	3.68709
Q3UDE2	Q3UDE2	Ttll12	Low	5.41279
Q3UEB3-2;Q3UEB3;Q3UEB3-3	Q3UEB3	Puf60	Low	4.62722
Q3UHD6;Q3UHD6-2	Q3UHD6	Snx27	Low	5.31988
Q3UHX2	Q3UHX2	Pdap1	Low	4.13554
Q3UIA2;Q3UIA2-2;Q3UIA2-4	Q3UIA2	Arhgap17	Low	4.20819
Q3UJB9	Q3UJB9	Edc4	Low	3.07012
Q3UJU9	Q3UJU9	Rmdn3	Low	6.74705
Q3UKC1	Q3UKC1	Tax1bp1	Low	5.02322
Q3UKJ7;Q3UKJ7-2	Q3UKJ7	Smu1	Low	3.53343
Q3UL36;Q3UL36-2	Q3UL36	Arglu1	Low	5.41556
Q3ULJ0;Q3ULJ0-2	Q3ULJ0	Gpd1l	Low	3.99999
Q3UMC0	Q3UMC0	Spata5	Low	13.2303
Q3UMF0-3;Q3UMF0	Q3UMF0	Cobll1	Low	3.41517
Q3UMU9-3;Q3UMU9	Q3UMU9	Hdgfl2	Low	4.77134
Q3UPH1	Q3UPH1	Prrc1	Low	4.46545
Q3UPL0;Q3UPL0-2	Q3UPL0	Sec31a	Low	4.67782
Q3URQ0	Q3URQ0	Tex10	Low	5.67443
Q3UTJ2-2	Q3UTJ2	Sorbs2	Low	7.53229
Q3UVK0	Q3UVK0	Ermp1	Low	5.77458
Q3UW53	Q3UW53	Fam129a	Low	5.8254
Q3V0K9	Q3V0K9	Pls1	Low	3.16548
Q3V1L4	Q3V1L4	Nt5c2	Low	4.97541
Q3V1T4;Q3V1T4-2	Q3V1T4	P3h1	Low	3.57561
Q3V3R1	Q3V3R1	Mthfd1l	Low	3.01433
Q4FK66	Q4FK66	Prpf38a	Low	7.00834
Q4PZA2-3;Q4PZA2-4;Q4PZA2	Q4PZA2	Ece1	Low	5.61462
Q4VA53	Q4VA53	Pds5b	Low	5.37992
Q4VAA2;Q4VAA2-2	Q4VAA2	Cdv3	Low	4.61437
Q4VAE3	Q4VAE3	Tmem65	Low	10.2756
Q505F5	Q505F5	Lrrc47	Low	4.23053
Q52KB6;Q52KB6-3;Q52KB6-2	Q52KB6	C2cd3	Low	10.6576
Q52KI8;Q52KI8-2	Q52KI8	Srrm1	Low	9.34642
Q569Z5;Q569Z5-2	Q569Z5	Ddx46	Low	4.18811
Q569Z6	Q569Z6	Thrap3	Low	9.38151
Q58A65-2;Q58A65;Q58A65-5;Q58A65-6;Q58A65-3;Q58A65-4	Q58A65	Spag9	Low	3.62409
Q59J78	Q59J78	Ndufaf2	Low	4.41329
Q5DTM8;Q5DTM8-2	Q5DTM8	Rnf20	Low	3.85732
Q5FWK3	Q5FWK3	Arhgap1	Low	5.30414
Q5RL79	Q5RL79	Krtcap2	Low	5.78158
Q5SW19;Q5SW19-3;Q5SW19-2	Q5SW19	Cluh	Low	3.45675
Q5SWU9;Q5SWU9-2	Q5SWU9	Acaca	Low	2.97844
Q5SYD0;Q5SYD0-2	Q5SYD0	Myo1d	Low	5.88461
Q5XJE5	Q5XJE5	Leo1	Low	5.98391
Q5XJY5	Q5XJY5	Arcn1	Low	5.30714
Q60605-2	Q60605	Myl6	Low	15.503
Q60648	Q60648	Gm2a	Low	8.81071
Q60649	Q60649	Clpb	Low	4.81777
Q60715-2	Q60715	P4ha1	Low	4.93484
Q60737	Q60737	Csnk2a1	Low	5.25842
Q60749	Q60749	Khdrbs1	Low	6.48071
Q60823	Q60823	Akt2	Low	7.13884
Q60847;Q60847-2;Q60847-5;Q60847-3;Q60847-4	Q60847	Col12a1	Low	9.13977
Q60930	Q60930	Vdac2	Low	13.2679
Q60931	Q60931	Vdac3	Low	11.3711
Q60967	Q60967	Papss1	Low	3.05576
Q60972	Q60972	Rbbp4	Low	7.00162
Q60973	Q60973	Rbbp7	Low	7.68205
Q61029;Q61029-2;Q61029-4;Q61033-2	Q61029	Tmpo	Low	7.21234
Q61033	Q61033	Tmpo	Low	11.087
Q61035	Q61035	Hars	Low	3.06035
Q61081	Q61081	Cdc37	Low	7.82629
Q61084	Q61084	Map3k3	Low	11.882
Q61103	Q61103	Dpf2	Low	5.47758
Q61166	Q61166	Mapre1	Low	10.0787
Q61187	Q61187	Tsg101	Low	3.65577
Q61205	Q61205	Pafah1b3	Low	5.27174
Q61206	Q61206	Pafah1b2	Low	5.90235
Q61207	Q61207	Psap	Low	11.4594
Q61233	Q61233	Lcp1	Low	6.94678
Q61387	Q61387	Cox7a2l	Low	5.30778
Q61425	Q61425	Hadh	Low	12.6516
Q61464-4	Q61464	Znf638	Low	3.25061
Q61490	Q61490	Alcam	Low	3.4343
Q61510	Q61510	Trim25	Low	9.47533
Q61543	Q61543	Glg1	Low	4.68044
Q61545	Q61545	Ewsr1	Low	9.42367
Q61555	Q61555	Fbn2	Low	3.51921
Q61576	Q61576	Fkbp10	Low	4.82337
Q61595;Q61595-15	Q61595	Ktn1	Low	4.46488
Q61644	Q61644	Pacsin1	Low	7.87155
Q61655	Q61655	Ddx19a	Low	5.36856
Q61687	Q61687	Atrx	Low	2.65563
Q61696;P17879	Q61696	Hspa1a	Low	6.68337
Q61702	Q61702	Itih1	Low	3.34379
Q61739-2	Q61739	Itga6	Low	3.68668
Q61753	Q61753	Phgdh	Low	4.27206
Q61768	Q61768	Kif5b	Low	3.68255
Q61789	Q61789	Lama3	Low	3.42952
Q61830	Q61830	Mrc1	Low	6.85976
Q61881	Q61881	Mcm7	Low	3.10951
Q61937	Q61937	Npm1	Low	9.98189
Q61941	Q61941	Nnt	Low	12.7877
Q62009;Q62009-3;Q62009-4	Q62009	Postn	Low	4.16007
Q62036	Q62036	Cep131	Low	5.58125
Q62048	Q62048	Pea15	Low	6.17833
Q62059;Q62059-2	Q62059	Vcan	Low	3.99029
Q62077	Q62077	Plcg1	Low	4.72648
Q62087	Q62087	Pon3	Low	10.561
Q62093	Q62093	Srsf2	Low	8.00795
Q62148	Q62148	Aldh1a2	Low	3.89476
Q62167;P16381	Q62167	Ddx3x	Low	6.43987
Q62186	Q62186	Ssr4	Low	5.08968
Q62189	Q62189	Snrpa	Low	3.97073
Q62348	Q62348	Tsn	Low	8.48878
Q62351	Q62351	Tfrc	Low	4.47635
Q62383	Q62383	Supt6h	Low	3.89594
Q62384	Q62384	Zpr1	Low	4.8466
Q62393	Q62393	Tpd52	Low	5.36947
Q62418-3;Q62418-2;Q62418	Q62418	Dbnl	Low	6.23495
Q62419	Q62419	Sh3gl1	Low	3.80979
Q62422	Q62422	Ostf1	Low	7.11789
Q62448	Q62448	Eif4g2	Low	3.50539
Q62523	Q62523	Zyx	Low	4.75214
Q63844	Q63844	Mapk3	Low	5.5785
Q63850	Q63850	Nup62	Low	7.85085
Q63918	Q63918	Cavin2	Low	4.72707
Q63932	Q63932	Map2k2	Low	6.19298
Q64010;Q64010-2	Q64010	Crk	Low	4.70198
Q64012-2;Q64012	Q64012	Raly	Low	7.01849
Q640M1	Q640M1	Utp14a	Low	7.11818
Q64105	Q64105	Spr	Low	10.0589
Q64152-2	Q64152	Btf3	Low	7.50454
Q64213;Q64213-2;Q64213-3	Q64213	Sf1	Low	4.53339
Q64331	Q64331	Myo6	Low	5.1518
Q64471	Q64471	Gstt1	Low	5.68967
Q64511	Q64511	Top2b	Low	5.08622
Q64521	Q64521	Gpd2	Low	7.13265
Q64669	Q64669	Nqo1	Low	10.3203
Q64674	Q64674	Srm	Low	4.49051
Q64727	Q64727	Vcl	Low	8.67931
Q64737	Q64737	Gart	Low	3.48717
Q66JS6	Q66JS6	Eif3j2	Low	6.65443
Q66X05	Q66X05	Nlrp4f	Low	6.51448
Q68FL6	Q68FL6	Mars	Low	5.70753
Q69Z99	Q69Z99	Znf512	Low	5.99076
Q69ZN7;Q69ZN7-4	Q69ZN7	Myof	Low	10.886
Q6A026	Q6A026	Pds5a	Low	4.95836
Q6B966	Q6B966	Nlrp14	Low	10.56
Q6DFV7	Q6DFV7	Ncoa7	Low	8.33813
Q6DFW4	Q6DFW4	Nop58	Low	6.75518
Q6DIC0	Q6DIC0	Smarca2	Low	6.54081
Q6IRU2	Q6IRU2	Tpm4	Low	11.0406
Q6NS46	Q6NS46	Pdcd11	Low	3.7665
Q6NVD0	Q6NVD0	Frem2	Low	5.02633
Q6NVF9	Q6NVF9	Cpsf6	Low	6.25073
Q6NWW9	Q6NWW9	Fndc3b	Low	6.2914
Q6NZB0	Q6NZB0	Dnajc8	Low	10.4896
Q6NZF1	Q6NZF1	Zc3h11a	Low	3.51013
Q6NZJ6	Q6NZJ6	Eif4g1	Low	5.06172
Q6NZN0-5;Q6NZN0-3;Q6NZN0-4;Q6NZN0-2;Q6NZN0	Q6NZN0	Rbm26	Low	4.84799
Q6P1B1	Q6P1B1	Xpnpep1	Low	6.40528
Q6P1F6	Q6P1F6	Ppp2r2a	Low	5.95022
Q6P2B1;Q6P2B1-2	Q6P2B1	Tnpo3	Low	3.50006
Q6P2K6	Q6P2K6	Ppp4r3a	Low	4.59074
Q6P549	Q6P549	Inppl1	Low	5.53246
Q6P5F9	Q6P5F9	Xpo1	Low	8.57912
Q6P6M7	Q6P6M7	Sepsecs	Low	7.89137
Q6P8I4	Q6P8I4	Pcnp	Low	7.76364
Q6P8M1;Q6P8M1-2	Q6P8M1	Tatdn1	Low	8.63539
Q6P9R2	Q6P9R2	Oxsr1	Low	5.01572
Q6PB66	Q6PB66	Lrpprc	Low	8.40002
Q6PB93;Q6PB93-2	Q6PB93	Galnt2	Low	6.83301
Q6PD03	Q6PD03	Ppp2r5a	Low	5.1754
Q6PD26	Q6PD26	Pigs	Low	4.95164
Q6PDG5-2;Q6PDG5	Q6PDG5	Smarcc2	Low	6.44349
Q6PDI5;Q6PDI5-2	Q6PDI5	Ecpas	Low	3.67144
Q6PDM2;Q6PDM2-3;Q6PDM2-2	Q6PDM2	Srsf1	Low	5.34206
Q6PDN3;Q6PDN3-3	Q6PDN3	Mylk	Low	8.29135
Q6PE01	Q6PE01	Snrnp40	Low	5.18986
Q6PFD9	Q6PFD9	Nup98	Low	3.25778
Q6PGB6-2;Q6PGB6;Q6PGB6-4;Q6PGB6-3	Q6PGB6	Naa50	Low	4.85847
Q6PGF3	Q6PGF3	Med16	Low	4.6101
Q6PHZ2	Q6PHZ2	Camk2d	Low	4.33749
Q6R891	Q6R891	Ppp1r9b	Low	4.22505
Q6W8Q3	Q6W8Q3	Pcp4l1	Low	5.64198
Q6WKZ8-2;Q6WKZ8-3	Q6WKZ8	Ubr2	Low	8.72942
Q6WVG3	Q6WVG3	Kctd12	Low	6.18459
Q6Y7W8	Q6Y7W8	Gigyf2	Low	16.3647
Q6ZQ38	Q6ZQ38	Cand1	Low	9.10224
Q6ZQ58	Q6ZQ58	Larp1	Low	3.61016
Q6ZQI3	Q6ZQI3	Mlec	Low	6.02047
Q6ZWN5	Q6ZWN5	Rps9	Low	12.3876
Q6ZWU9	Q6ZWU9	Rps27	Low	8.04408
Q6ZWV3	Q6ZWV3	Rpl10	Low	7.56212
Q6ZWV7	Q6ZWV7	Rpl35	Low	17.2705
Q71RI9-2;Q71RI9	Q71RI9	Kyat3	Low	8.4214
Q78IK2	Q78IK2	Atp5md	Low	12.6774
Q78IK4	Q78IK4	Apool	Low	5.08676
Q78IS1	Q78IS1	Tmed3	Low	5.99015
Q78JW9	Q78JW9	Ubfd1	Low	9.86711
Q78XF5	Q78XF5	Ostc	Low	5.20536
Q78ZA7	Q78ZA7	Nap1l4	Low	6.38324
Q791V5	Q791V5	Mtch2	Low	7.42918
Q7M6Y3-6;Q7M6Y3-5;Q7M6Y3;Q7M6Y3-2;Q7M6Y3-3;Q7M6Y3-4	Q7M6Y3	Picalm	Low	8.7061
Q7TMF3	Q7TMF3	Ndufa12	Low	5.33825
Q7TMK9	Q7TMK9	Syncrip	Low	7.37522
Q7TMM9	Q7TMM9	Tubb2a	Low	6.29963
Q7TMR0	Q7TMR0	Prcp	Low	4.63926
Q7TMY8;Q7TMY8-4;Q7TMY8-2	Q7TMY8	Huwe1	Low	3.85562
Q7TNC4-4;Q7TNC4;Q7TNC4-2;Q7TNC4-3	Q7TNC4	Luc7l2	Low	7.51164
Q7TNV0	Q7TNV0	Dek	Low	6.18459
Q7TPV4	Q7TPV4	Mybbp1a	Low	5.9856
Q7TQI3	Q7TQI3	Otub1	Low	7.64406
Q7TQK5	Q7TQK5	Ccdc93	Low	17.6219
Q7TSC1	Q7TSC1	Prrc2a	Low	4.18052
Q7TSV4	Q7TSV4	Pgm2	Low	9.79392
Q7TT37	Q7TT37	Elp1	Low	2.85406
Q7TT50	Q7TT50	Cdc42bpb	Low	4.79414
Q80SY5	Q80SY5	Prpf38b	Low	10.6304
Q80SZ7	Q80SZ7	Gng5	Low	9.17288
Q80U58	Q80U58	Pum2	Low	8.86292
Q80U78-2	Q80U78	Pum1	Low	8.82158
Q80U87	Q80U87	Usp8	Low	4.61086
Q80U93	Q80U93	Nup214	Low	3.81756
Q80UG5-3	Q80UG5	2009-09-01	Low	6.11745
Q80UM7	Q80UM7	Mogs	Low	6.92854
Q80V26	Q80V26	Impad1	Low	3.92488
Q80VD1	Q80VD1	Fam98b	Low	6.24099
Q80W00;Q80W00-2	Q80W00	Ppp1r10	Low	4.4615
Q80W54	Q80W54	Zmpste24	Low	5.68347
Q80WJ7	Q80WJ7	Mtdh	Low	4.44818
Q80X19-2;Q80X19	Q80X19	Col14a1	Low	6.76238
Q80X82	Q80X82	Sympk	Low	3.51778
Q80XI3;Q80XI3-3	Q80XI3	Eif4g3	Low	4.74727
Q80XU3	Q80XU3	Nucks1	Low	8.27458
Q80YR5	Q80YR5	Safb2	Low	4.08409
Q80YV3	Q80YV3	Trrap	Low	4.15933
Q80Z25	Q80Z25	Ofd1	Low	8.49906
Q80ZK0	Q80ZK0	Mrps10	Low	6.64136
Q810A7	Q810A7	Ddx42	Low	5.094
Q8BFQ4	Q8BFQ4	Wdr82	Low	4.86221
Q8BFR4	Q8BFR4	Gns	Low	5.44335
Q8BFY9;Q8BFY9-2	Q8BFY9	Tnpo1	Low	10.5033
Q8BFZ9	Q8BFZ9	Erlin2	Low	6.41475
Q8BG05	Q8BG05	Hnrnpa3	Low	11.4368
Q8BG05-2	Q8BG05	Hnrnpa3	Low	9.39754
Q8BG32	Q8BG32	Psmd11	Low	7.84091
Q8BG81	Q8BG81	Poldip3	Low	3.87859
Q8BG95	Q8BG95	Ppp1r12b	Low	9.17061
Q8BGC4	Q8BGC4	Zadh2	Low	22.4887
Q8BGD9	Q8BGD9	Eif4b	Low	5.72758
Q8BGQ7	Q8BGQ7	Aars	Low	4.42001
Q8BGR9	Q8BGR9	Ublcp1	Low	4.50164
Q8BGT7	Q8BGT7	Smndc1	Low	4.41829
Q8BGZ4;Q8BGZ4-2	Q8BGZ4	Cdc23	Low	14.5459
Q8BH66	Q8BH66	Atl1	Low	7.8145
Q8BH69	Q8BH69	Sephs1	Low	9.42742
Q8BH95	Q8BH95	Echs1	Low	16.958
Q8BHD7	Q8BHD7	Ptbp3	Low	13.7536
Q8BHG2;Q8BHG2-3;Q8BHG2-2	Q8BHG2	Czib	Low	4.96255
Q8BHG9	Q8BHG9	Cggbp1	Low	4.82512
Q8BHL5-2;Q8BHL5;Q8BHL5-3	Q8BHL5	Elmo2	Low	4.46864
Q8BI72	Q8BI72	Cdkn2aip	Low	6.40002
Q8BI84	Q8BI84	Mia3	Low	2.77487
Q8BIK4-2;Q8BIK4	Q8BIK4	Dock9	Low	6.17339
Q8BIQ5;Q8BIQ5-2	Q8BIQ5	Cstf2	Low	4.38208
Q8BIW1	Q8BIW1	Prune1	Low	4.78505
Q8BJ03-2;Q8BJ03	Q8BJ03	Cox15	Low	4.86222
Q8BJ05	Q8BJ05	Zc3h14	Low	4.083
Q8BJS4-2;Q8BJS4;Q8BJS4-3	Q8BJS4	Sun2	Low	3.76112
Q8BJU0	Q8BJU0	Sgta	Low	5.95568
Q8BJW6;Q8BJW6-2	Q8BJW6	Eif2a	Low	3.419
Q8BJY1	Q8BJY1	Psmd5	Low	4.93478
Q8BK64	Q8BK64	Ahsa1	Low	3.94046
Q8BK67	Q8BK67	Rcc2	Low	6.25894
Q8BKE6	Q8BKE6	Cyp20a1	Low	4.36248
Q8BKG3	Q8BKG3	Ptk7	Low	3.37547
Q8BKZ9	Q8BKZ9	Pdhx	Low	4.49308
Q8BL66	Q8BL66	Eea1	Low	2.8292
Q8BL97-4;Q8BL97-2;Q8BL97;Q8BL97-3	Q8BL97	Srsf7	Low	8.49819
Q8BMD8	Q8BMD8	Slc25a24	Low	14.1583
Q8BMF4	Q8BMF4	Dlat	Low	10.8829
Q8BMG7	Q8BMG7	Rab3gap2	Low	4.52256
Q8BMJ2	Q8BMJ2	Lars	Low	13.5001
Q8BMJ3	Q8BMJ3	Eif1ax	Low	7.72446
Q8BMK4	Q8BMK4	Ckap4	Low	5.69794
Q8BMP6	Q8BMP6	Acbd3	Low	6.04199
Q8BMQ2;Q8BMQ2-2	Q8BMQ2	Gtf3c4	Low	3.99392
Q8BMS4	Q8BMS4	Coq3	Low	6.14527
Q8BMS9	Q8BMS9	Rassf2	Low	6.55766
Q8BN58;Q8BN58-3;Q8BN58-2	Q8BN58	Arhgap28	Low	12.1292
Q8BP47	Q8BP47	Nars	Low	4.90444
Q8BP67	Q8BP67	Rpl24	Low	17.0788
Q8BP92	Q8BP92	Rcn2	Low	5.04321
Q8BPB0	Q8BPB0	Mob1b	Low	6.02615
Q8BPU7	Q8BPU7	Elmo1	Low	5.19843
Q8BRF7;Q8BRF7-3	Q8BRF7	Scfd1	Low	7.18646
Q8BRH0;Q8BRH0-2	Q8BRH0	Tmtc3	Low	4.58337
Q8BRT1	Q8BRT1	Clasp2	Low	3.64969
Q8BSQ9;Q8BSQ9-2	Q8BSQ9	Pbrm1	Low	9.48499
Q8BSY0	Q8BSY0	Asph	Low	4.23827
Q8BT14-3	Q8BT14	Cnot4	Low	16.6803
Q8BT60	Q8BT60	Cpne3	Low	7.90172
Q8BTI8;Q8BTI8-3;Q8BTI8-2	Q8BTI8	Srrm2	Low	3.39463
Q8BTS4	Q8BTS4	Nup54	Low	4.21952
Q8BTV1	Q8BTV1	Tusc3	Low	7.91386
Q8BTV2-2;Q8BTV2;Q8BTV2-3	Q8BTV2	Cpsf7	Low	4.76812
Q8BTX9	Q8BTX9	Hsdl1	Low	5.37767
Q8BTY8;Q8BTY8-2;Q8BTY8-3	Q8BTY8	Scfd2	Low	4.37094
Q8BU14	Q8BU14	Sec62	Low	4.59964
Q8BU31	Q8BU31	Rap2c	Low	5.06509
Q8BUV3	Q8BUV3	Gphn	Low	3.99913
Q8BV13	Q8BV13	Cops7b	Low	4.76989
Q8BVI4	Q8BVI4	Qdpr	Low	7.31044
Q8BVU5	Q8BVU5	Nudt9	Low	10.2377
Q8BVY0	Q8BVY0	Rsl1d1	Low	4.22249
Q8BWU5	Q8BWU5	Osgep	Low	6.48654
Q8BX02;Q8BX02-2	Q8BX02	Kank2	Low	4.60551
Q8BX09	Q8BX09	Rbbp5	Low	6.02728
Q8BX10	Q8BX10	Pgam5	Low	4.4666
Q8BXQ2	Q8BXQ2	Pigt	Low	5.22674
Q8BY87-2;Q8BY87	Q8BY87	Usp47	Low	5.27233
Q8BZH4	Q8BZH4	Pogz	Low	3.03891
Q8BZM1	Q8BZM1	Glmn	Low	7.89071
Q8BZQ7	Q8BZQ7	Anapc2	Low	5.82009
Q8BZR9	Q8BZR9	Ncbp3	Low	5.94953
Q8C050-2;Q8C050	Q8C050	Rps6ka5	Low	5.21536
Q8C0C7	Q8C0C7	Farsa	Low	3.65511
Q8C0L6	Q8C0L6	Paox	Low	7.2437
Q8C181;Q8C181-4;Q8C181-3;Q8C181-2	Q8C181	Mbnl2	Low	6.49918
Q8C1A5	Q8C1A5	Thop1	Low	7.2682
Q8C1B7-3;Q8C1B7-2;Q8C1B7	Q8C1B7	2011-09-01	Low	14.2913
Q8C2Q3	Q8C2Q3	Rbm14	Low	4.39025
Q8C4Y3-3	Q8C4Y3	Nelfb	Low	6.50456
Q8C547	Q8C547	Heatr5b	Low	19.3384
Q8C570	Q8C570	Rae1	Low	3.87108
Q8C6G8	Q8C6G8	Wdr26	Low	5.85478
Q8C6K9;Q8C6K9-2	Q8C6K9	Col6a6	Low	6.17702
Q8C7E9	Q8C7E9	Cstf2t	Low	4.78002
Q8C878	Q8C878	Uba3	Low	4.89203
Q8C8R3-4;Q8C8R3;Q8C8R3-5	Q8C8R3	Ank2	Low	6.94043
Q8C9X6;Q8C9X6-2	Q8C9X6	Epc1	Low	15.0041
Q8CAY6	Q8CAY6	Acat2	Low	4.5941
Q8CB77	Q8CB77	Eloa	Low	4.48234
Q8CBE3	Q8CBE3	Wdr37	Low	9.45754
Q8CBW3-2;Q8CBW3-4	Q8CBW3	Abi1	Low	3.95744
Q8CCJ3;Q8CCJ3-1	Q8CCJ3	Ufl1	Low	5.24919
Q8CCK0	Q8CCK0	H2afy2	Low	13.8959
Q8CCP0;Q8CCP0-2;Q8CCP0-3	Q8CCP0	Nemf	Low	5.0926
Q8CCS6-2;Q8CCS6	Q8CCS6	Pabpn1	Low	12.1288
Q8CDG1	Q8CDG1	Piwil2	Low	3.60564
Q8CDN6	Q8CDN6	Txnl1	Low	5.92946
Q8CFE2	Q8CFE2	Hpf1	Low	6.02567
Q8CFE3	Q8CFE3	Rcor1	Low	3.7956
Q8CFQ3	Q8CFQ3	Aqr	Low	4.30911
Q8CG47	Q8CG47	Smc4	Low	4.24401
Q8CG71	Q8CG71	P3h2	Low	8.05291
Q8CG72;Q8CG72-2	Q8CG72	Adprhl2	Low	6.43836
Q8CG76	Q8CG76	Akr7a2	Low	5.64727
Q8CGA0	Q8CGA0	Ppm1f	Low	15.6785
Q8CGC7	Q8CGC7	Eprs	Low	4.64859
Q8CGK3	Q8CGK3	Lonp1	Low	11.497
Q8CGY8	Q8CGY8	Ogt	Low	3.66618
Q8CH18;Q8CH18-3	Q8CH18	Ccar1	Low	3.88461
Q8CH25;Q8CH25-2	Q8CH25	Sltm	Low	5.20604
Q8CHH9;Q8CHH9-2	Q8CHH9	2008-09-01	Low	5.72183
Q8CHP8	Q8CHP8	Pgp	Low	5.70315
Q8CHT0	Q8CHT0	Aldh4a1	Low	4.96633
Q8CHY6	Q8CHY6	Gatad2a	Low	7.62761
Q8CI04	Q8CI04	Cog3	Low	7.69235
Q8CI11;Q8CI11-2	Q8CI11	Gnl3	Low	5.74685
Q8CI32	Q8CI32	Bag5	Low	5.22183
Q8CI59-2	Q8CI59	Steap3	Low	3.55718
Q8CI94	Q8CI94	Pygb	Low	5.87106
Q8CIB5	Q8CIB5	Fermt2	Low	5.41356
Q8CIE6	Q8CIE6	Copa	Low	18.8689
Q8CIN4	Q8CIN4	Pak2	Low	5.58043
Q8CJG0	Q8CJG0	Ago2	Low	12.1712
Q8JZM7	Q8JZM7	Cdc73	Low	5.24314
Q8JZN5	Q8JZN5	Acad9	Low	4.73372
Q8JZN7	Q8JZN7	Rhot2	Low	4.94078
Q8JZQ2	Q8JZQ2	Afg3l2	Low	3.43664
Q8JZU2	Q8JZU2	Slc25a1	Low	11.6929
Q8K003	Q8K003	Tma7	Low	8.02317
Q8K010	Q8K010	Oplah	Low	6.69901
Q8K019-2;Q8K019;Q8K019-3	Q8K019	Bclaf1	Low	4.2243
Q8K0D5	Q8K0D5	Gfm1	Low	4.43322
Q8K0T0	Q8K0T0	Rtn1	Low	10.8456
Q8K0U4	Q8K0U4	Hspa12a	Low	8.12748
Q8K183	Q8K183	Pdxk	Low	4.95366
Q8K1J6	Q8K1J6	Trnt1	Low	7.70621
Q8K1M6-3	Q8K1M6	Dnm1l	Low	4.32739
Q8K1R3;Q8K1R3-2	Q8K1R3	Pnpt1	Low	4.68407
Q8K1Z0	Q8K1Z0	Coq9	Low	6.22634
Q8K284;Q8K284-2	Q8K284	Gtf3c1	Low	3.449
Q8K2B3	Q8K2B3	Sdha	Low	10.2459
Q8K2C9	Q8K2C9	Hacd3	Low	9.37045
Q8K2G4;Q8K2G4-2	Q8K2G4	Bbs7	Low	7.64508
Q8K2Q7	Q8K2Q7	Brox	Low	3.8004
Q8K2T1;Q8K2T1-2;Q8K2T1-3	Q8K2T1	Nmral1	Low	8.11013
Q8K2T8	Q8K2T8	Paf1	Low	4.78056
Q8K2V6;Q8K2V6-2	Q8K2V6	Ipo11	Low	3.14334
Q8K2Z4;Q8K2Z4-2	Q8K2Z4	Ncapd2	Low	4.50601
Q8K310	Q8K310	Matr3	Low	6.52073
Q8K327	Q8K327	Champ1	Low	4.07622
Q8K370	Q8K370	Acad10	Low	3.78614
Q8K4B0	Q8K4B0	Mta1	Low	3.87522
Q8K4F5	Q8K4F5	Abhd11	Low	22.4261
Q8K4G5;Q8K4G5-2;Q8K4G5-4;Q8K4G5-3	Q8K4G5	Ablim1	Low	4.83774
Q8K4Z3	Q8K4Z3	Naxe	Low	6.11519
Q8K4Z5	Q8K4Z5	Sf3a1	Low	4.96749
Q8N7N5;Q8N7N5-2	Q8N7N5	Dcaf8	Low	3.43212
Q8QZT1	Q8QZT1	Acat1	Low	9.79532
Q8QZY3	Q8QZY3	Dppa3	Low	5.51299
Q8QZY9	Q8QZY9	Sf3b4	Low	3.87095
Q8R001	Q8R001	Mapre2	Low	15.0803
Q8R010	Q8R010	Aimp2	Low	4.77626
Q8R050-2;Q8R050	Q8R050	Gspt1	Low	6.09426
Q8R0A0	Q8R0A0	Gtf2f2	Low	4.74625
Q8R0F6;Q8R0F6-2	Q8R0F6	Ilkap	Low	4.07209
Q8R0X7	Q8R0X7	Sgpl1	Low	6.00863
Q8R164	Q8R164	Bphl	Low	6.86182
Q8R180	Q8R180	Ero1a	Low	9.63213
Q8R1A4;Q8R1A4-2	Q8R1A4	Dock7	Low	6.20245
Q8R1F1	Q8R1F1	Fam129b	Low	5.08265
Q8R1I1	Q8R1I1	Uqcr10	Low	9.59968
Q8R1Q8	Q8R1Q8	Dync1li1	Low	4.39086
Q8R1U1	Q8R1U1	Cog4	Low	12.333
Q8R1V4	Q8R1V4	Tmed4	Low	6.03243
Q8R1X6;Q8R1X6-2	Q8R1X6	Spart	Low	4.74758
Q8R2Y2;Q8R2Y2-2	Q8R2Y2	Mcam	Low	4.4127
Q8R2Y8	Q8R2Y8	Ptrh2	Low	17.1111
Q8R323	Q8R323	Rfc3	Low	3.14408
Q8R326;Q8R326-2	Q8R326	Pspc1	Low	4.9837
Q8R3D1	Q8R3D1	Tbc1d13	Low	4.67454
Q8R3F5	Q8R3F5	Mcat	Low	7.59
Q8R3G1	Q8R3G1	Ppp1r8	Low	5.33314
Q8R3N6	Q8R3N6	Thoc1	Low	5.11928
Q8R3Q6	Q8R3Q6	Ccdc58	Low	6.20363
Q8R3Y8-2;Q8R3Y8	Q8R3Y8	Irf2bp1	Low	4.52091
Q8R404	Q8R404	Micos13	Low	4.84334
Q8R480	Q8R480	Nup85	Low	14.0328
Q8R4G6	Q8R4G6	Mgat5	Low	8.80347
Q8R4H2	Q8R4H2	Arhgef12	Low	4.1011
Q8R4N0	Q8R4N0	Clybl	Low	11.1593
Q8VBT0	Q8VBT0	Tmx1	Low	4.75838
Q8VBT9;Q8VBT9-2;Q8VBT9-3	Q8VBT9	Aspscr1	Low	7.01269
Q8VBV7	Q8VBV7	Cops8	Low	8.64316
Q8VBW6	Q8VBW6	Nae1	Low	4.30279
Q8VBZ3	Q8VBZ3	Clptm1	Low	7.04866
Q8VC30	Q8VC30	Tkfc	Low	4.12167
Q8VC52	Q8VC52	Rbpms2	Low	5.29828
Q8VC70	Q8VC70	Rbms2	Low	4.849
Q8VCT4	Q8VCT4	Ces1d	Low	7.74443
Q8VCW8	Q8VCW8	Acsf2	Low	11.5295
Q8VD65	Q8VD65	Pik3r4	Low	6.49635
Q8VDF2	Q8VDF2	Uhrf1	Low	6.35803
Q8VDG3	Q8VDG3	Parn	Low	3.60628
Q8VDM4	Q8VDM4	Psmd2	Low	5.09675
Q8VDM6	Q8VDM6	Hnrnpul1	Low	7.09148
Q8VDP4	Q8VDP4	Ccar2	Low	5.67775
Q8VDS4	Q8VDS4	Rprd1a	Low	4.05008
Q8VE47	Q8VE47	Uba5	Low	5.72177
Q8VE73;Q8VE73-3	Q8VE73	Cul7	Low	4.60485
Q8VEE1	Q8VEE1	Lmcd1	Low	3.72898
Q8VEE4	Q8VEE4	Rpa1	Low	3.82444
Q8VEK3;Q8VEK3-2	Q8VEK3	Hnrnpu	Low	12.9989
Q8VH51-2;Q8VH51;Q8VH51-3	Q8VH51	Rbm39	Low	6.63612
Q8VHN8;Q8VHN8-2;Q8VHN8-3	Q8VHN8	Nudt16l1	Low	5.47635
Q8VHR5;Q8VHR5-2	Q8VHR5	Gatad2b	Low	3.33238
Q8VHX6;Q8VHX6-2	Q8VHX6	Flnc	Low	6.09157
Q8VI63	Q8VI63	Mob2	Low	6.16874
Q8VI75	Q8VI75	Ipo4	Low	6.15338
Q8VI84	Q8VI84	Noc3l	Low	10.4702
Q8VID5	Q8VID5	Recql5	Low	8.9006
Q91V01	Q91V01	Lpcat3	Low	6.12387
Q91V12-2	Q91V12	Acot7	Low	12.1005
Q91V36	Q91V36	Nrbp2	Low	4.64209
Q91V41	Q91V41	Rab14	Low	5.05051
Q91V61-2;Q91V61	Q91V61	Sfxn3	Low	7.98995
Q91V64	Q91V64	Isoc1	Low	5.2964
Q91V76	Q91V76	NA	Low	6.16834
Q91VC3	Q91VC3	Eif4a3	Low	5.93524
Q91VE6;Q91VE6-2	Q91VE6	Nifk	Low	16.4548
Q91VI7	Q91VI7	Rnh1	Low	12.0029
Q91VM5	Q91VM5	Rbmxl1	Low	10.3148
Q91VR5	Q91VR5	Ddx1	Low	8.07636
Q91VS7	Q91VS7	Mgst1	Low	18.5765
Q91VU0	Q91VU0	Fam3c	Low	5.57046
Q91VW5	Q91VW5	Golga4	Low	3.3163
Q91W39	Q91W39	Ncoa5	Low	5.59855
Q91W90	Q91W90	Txndc5	Low	5.77862
Q91W96	Q91W96	Anapc4	Low	4.87035
Q91WD5	Q91WD5	Ndufs2	Low	7.42005
Q91WJ8	Q91WJ8	Fubp1	Low	4.75582
Q91WK1	Q91WK1	Spryd4	Low	4.09926
Q91WP6	Q91WP6	Serpina3n	Low	3.05437
Q91WQ3	Q91WQ3	Yars	Low	15.7874
Q91X20	Q91X20	Ash2l	Low	5.89609
Q91X72	Q91X72	Hpx	Low	14.0056
Q91XW8;Q91XW8-3;Q91XW8-2	Q91XW8	Fkbp6	Low	11.9858
Q91YE6	Q91YE6	Ipo9	Low	3.64964
Q91YK2	Q91YK2	Rrp1b	Low	8.06278
Q91YR1	Q91YR1	Twf1	Low	4.78137
Q91YS8	Q91YS8	Camk1	Low	4.67554
Q91YT0	Q91YT0	Ndufv1	Low	5.2605
Q91YW3	Q91YW3	Dnajc3	Low	4.5959
Q91Z31;Q91Z31-2	Q91Z31	Ptbp2	Low	5.68193
Q91Z49;Q91Z49-2	Q91Z49	Fyttd1	Low	6.45099
Q91Z53	Q91Z53	Grhpr	Low	9.82164
Q91ZR2	Q91ZR2	Snx18	Low	5.68573
Q91ZW3	Q91ZW3	Smarca5	Low	5.20744
Q920B9	Q920B9	Supt16h	Low	3.89789
Q920Q6;Q920Q6-3;Q920Q6-2	Q920Q6	Msi2	Low	7.15299
Q921F2	Q921F2	Tardbp	Low	12.0156
Q921F4	Q921F4	Hnrnpll	Low	3.84628
Q921H8	Q921H8	Acaa1a	Low	6.75893
Q921H9	Q921H9	Coa7	Low	7.87104
Q921J2	Q921J2	Rheb	Low	10.2687
Q921M3;Q921M3-2	Q921M3	Sf3b3	Low	6.38384
Q921M4-2;Q921M4	Q921M4	Golga2	Low	3.60823
Q921M7	Q921M7	Fam49b	Low	5.07147
Q921T2;Q921T2-2;Q921T2-3	Q921T2	Tor1aip1	Low	3.77404
Q921W4;Q921W4-2	Q921W4	Cryzl1	Low	3.73107
Q921X9	Q921X9	Pdia5	Low	4.05864
Q922B2	Q922B2	Dars	Low	4.47843
Q922D8	Q922D8	Mthfd1	Low	4.21584
Q922F4	Q922F4	Tubb6	Low	6.06716
Q922J3;Q922J3-2	Q922J3	Clip1	Low	14.3209
Q922K7	Q922K7	Nop2	Low	4.63587
Q922L6	Q922L6	Nelfcd	Low	4.21743
Q922P9	Q922P9	Glyr1	Low	5.60868
Q922Q4	Q922Q4	Pycr2	Low	4.37071
Q922Q8	Q922Q8	Lrrc59	Low	6.196
Q922R8	Q922R8	Pdia6	Low	10.1277
Q922V4	Q922V4	Plrg1	Low	3.40271
Q923D2	Q923D2	Blvrb	Low	10.9994
Q923D5	Q923D5	Wbp11	Low	4.40614
Q923T9-3	Q923T9	Camk2g	Low	4.49051
Q924M7	Q924M7	Mpi	Low	8.54063
Q924Z4	Q924Z4	Cers2	Low	6.15222
Q925J9-4;Q925J9;Q925J9-3;Q925J9-2	Q925J9	Med1	Low	5.5962
Q99020	Q99020	Hnrnpab	Low	9.89693
Q99J09	Q99J09	Wdr77	Low	5.67117
Q99J36	Q99J36	Thumpd1	Low	3.99304
Q99J45	Q99J45	Nrbp1	Low	3.8375
Q99J77	Q99J77	Nans	Low	9.74008
Q99J99	Q99J99	Mpst	Low	5.13089
Q99JB2	Q99JB2	Stoml2	Low	6.23988
Q99JI6	Q99JI6	Rap1b	Low	10.9107
Q99JR1	Q99JR1	Sfxn1	Low	9.42188
Q99JR8-2;Q99JR8	Q99JR8	Smarcd2	Low	5.18503
Q99JX3;Q99JX3-2	Q99JX3	Gorasp2	Low	7.56479
Q99JY0	Q99JY0	Hadhb	Low	11.4737
Q99K48	Q99K48	Nono	Low	8.80299
Q99K85	Q99K85	Psat1	Low	4.00091
Q99KB8;Q99KB8-2	Q99KB8	Hagh	Low	6.98274
Q99KE1	Q99KE1	Me2	Low	15.2719
Q99KF1	Q99KF1	Tmed9	Low	5.85354
Q99KH8	Q99KH8	Stk24	Low	3.97105
Q99KJ8	Q99KJ8	Dctn2	Low	4.38799
Q99KK2;Q99KK2-2	Q99KK2	Cmas	Low	5.68381
Q99KN9;Q99KN9-2	Q99KN9	Clint1	Low	4.69375
Q99KP3	Q99KP3	Cryl1	Low	10.4229
Q99KP6;Q99KP6-2;Q99KP6-3	Q99KP6	Prpf19	Low	5.57929
Q99L04	Q99L04	Dhrs1	Low	7.25546
Q99L13	Q99L13	Hibadh	Low	15.7687
Q99L47	Q99L47	St13	Low	10.0851
Q99LB2	Q99LB2	Dhrs4	Low	5.28096
Q99LB6-2	Q99LB6	Mat2b	Low	4.59265
Q99LC3	Q99LC3	Ndufa10	Low	7.56324
Q99LC8	Q99LC8	Eif2b1	Low	6.23805
Q99LD4	Q99LD4	Gps1	Low	4.99116
Q99LE6	Q99LE6	Abcf2	Low	3.5893
Q99LF4	Q99LF4	Rtcb	Low	5.35184
Q99LG2	Q99LG2	Tnpo2	Low	3.35722
Q99LH1	Q99LH1	Gnl2	Low	4.64766
Q99LI7	Q99LI7	Cstf3	Low	4.69622
Q99LM2	Q99LM2	Cdk5rap3	Low	6.29813
Q99LP6	Q99LP6	Grpel1	Low	8.62856
Q99LU0	Q99LU0	Chmp1b1	Low	6.0254
Q99LX0	Q99LX0	Park7	Low	11.6008
Q99LY9	Q99LY9	Ndufs5	Low	6.6577
Q99M28;Q99M28-2	Q99M28	Rnps1	Low	10.6792
Q99M51	Q99M51	Nck1	Low	4.16309
Q99MD9	Q99MD9	Nasp	Low	3.84588
Q99MI1;Q99MI1-2	Q99MI1	Erc1	Low	3.8568
Q99MN9	Q99MN9	Pccb	Low	9.06758
Q99MV7;Q99MV7-2;Q99MV7-3	Q99MV7	Rnf17	Low	11.461
Q99MZ7	Q99MZ7	Pecr	Low	7.11465
Q99N57;Q99N57-2	Q99N57	Raf1	Low	4.54187
Q99N95	Q99N95	Mrpl3	Low	7.50694
Q99NH0;Q99NH0-3;Q99NH0-2	Q99NH0	Ankrd17	Low	3.47698
Q99P72;Q99P72-3	Q99P72	Rtn4	Low	6.30238
Q99P88	Q99P88	Nup155	Low	4.85541
Q99PL6	Q99PL6	Ubxn6	Low	5.26407
Q99PT1	Q99PT1	Arhgdia	Low	6.52889
Q99PU5	Q99PU5	Acsbg1	Low	15.6346
Q9CPP6	Q9CPP6	Ndufa5	Low	4.4035
Q9CPQ1	Q9CPQ1	Cox6c	Low	10.2776
Q9CPQ3	Q9CPQ3	Tomm22	Low	7.82626
Q9CPQ8	Q9CPQ8	Atp5mg	Low	11.039
Q9CPR4	Q9CPR4	Rpl17	Low	7.83716
Q9CPT4	Q9CPT4	Mydgf	Low	6.61939
Q9CPU0	Q9CPU0	Glo1	Low	11.4579
Q9CPU4	Q9CPU4	Mgst3	Low	7.62467
Q9CPW7	Q9CPW7	Zmat2	Low	3.70309
Q9CPY7;Q9CPY7-2	Q9CPY7	Lap3	Low	8.26188
Q9CQ45	Q9CQ45	Nenf	Low	3.52079
Q9CQ48	Q9CQ48	Nudcd2	Low	6.68271
Q9CQ54	Q9CQ54	Ndufc2	Low	4.95418
Q9CQ60	Q9CQ60	Pgls	Low	11.0604
Q9CQ65	Q9CQ65	Mtap	Low	4.00327
Q9CQ69	Q9CQ69	Uqcrq	Low	13.8369
Q9CQ75	Q9CQ75	Ndufa2	Low	4.51385
Q9CQ92	Q9CQ92	Fis1	Low	9.73347
Q9CQA3	Q9CQA3	Sdhb	Low	10.3358
Q9CQB5	Q9CQB5	Cisd2	Low	5.84317
Q9CQC6	Q9CQC6	Bzw1	Low	7.86386
Q9CQC7	Q9CQC7	Ndufb4	Low	8.70307
Q9CQE1	Q9CQE1	Nipsnap3b	Low	5.46361
Q9CQE8	Q9CQE8	RTRAF	Low	5.12136
Q9CQF0	Q9CQF0	Mrpl11	Low	3.85418
Q9CQF3	Q9CQF3	Nudt21	Low	4.69565
Q9CQF9	Q9CQF9	Pcyox1	Low	10.7293
Q9CQH3	Q9CQH3	Ndufb5	Low	5.95907
Q9CQH7	Q9CQH7	Btf3l4	Low	4.04259
Q9CQI3	Q9CQI3	Gmfb	Low	4.64582
Q9CQI7	Q9CQI7	Snrpb2	Low	7.00516
Q9CQJ4	Q9CQJ4	Rnf2	Low	5.79755
Q9CQJ6	Q9CQJ6	Denr	Low	4.13758
Q9CQJ8	Q9CQJ8	Ndufb9	Low	8.07092
Q9CQK7	Q9CQK7	Rwdd1	Low	5.55354
Q9CQM5	Q9CQM5	Txndc17	Low	9.59691
Q9CQM9	Q9CQM9	Glrx3	Low	11.6775
Q9CQN1	Q9CQN1	Trap1	Low	6.70864
Q9CQQ7	Q9CQQ7	Atp5pb	Low	11.8364
Q9CQR4	Q9CQR4	Acot13	Low	6.51801
Q9CQR6	Q9CQR6	Ppp6c	Low	4.64562
Q9CQS8	Q9CQS8	Sec61b	Low	8.49058
Q9CQU0	Q9CQU0	Txndc12	Low	7.24946
Q9CQU3	Q9CQU3	Rer1	Low	3.78737
Q9CQV7;Q9CQV7-3	Q9CQV7	Dnajc19	Low	4.94421
Q9CQV8;Q9CQV8-2	Q9CQV8	Ywhab	Low	12.2088
Q9CQY6	Q9CQY6	Uqcc2	Low	6.9405
Q9CQZ5	Q9CQZ5	Ndufa6	Low	6.30236
Q9CQZ6	Q9CQZ6	Ndufb3	Low	8.36568
Q9CR51	Q9CR51	Atp6v1g1	Low	4.31304
Q9CR62	Q9CR62	Slc25a11	Low	8.65053
Q9CR67	Q9CR67	Tmem33	Low	6.84957
Q9CR68	Q9CR68	Uqcrfs1	Low	9.11034
Q9CR86	Q9CR86	Carhsp1	Low	4.79603
Q9CRA4	Q9CRA4	Msmo1	Low	7.2941
Q9CRB6	Q9CRB6	Tppp3	Low	8.48204
Q9CRB9	Q9CRB9	Chchd3	Low	10.2587
Q9CRD0;Q9CRD0-3;Q9CRD0-2	Q9CRD0	Ociad1	Low	5.40119
Q9CRY7	Q9CRY7	Gdpd1	Low	4.46783
Q9CS42	Q9CS42	Prps2	Low	8.27559
Q9CSN1	Q9CSN1	Snw1	Low	3.3482
Q9CSU0;Q9CSU0-2;Q9CSU0-3	Q9CSU0	Rprd1b	Low	4.24549
Q9CT10	Q9CT10	Ranbp3	Low	4.07489
Q9CW46	Q9CW46	Raver1	Low	4.43093
Q9CWM4	Q9CWM4	Pfdn1	Low	3.85397
Q9CWU5;Q9CWU5-3	Q9CWU5	Khdc3	Low	9.84622
Q9CWZ3;Q9CWZ3-2	Q9CWZ3	Rbm8a	Low	6.77007
Q9CWZ7	Q9CWZ7	Napg	Low	5.16079
Q9CX00	Q9CX00	Ist1	Low	4.38073
Q9CX56	Q9CX56	Psmd8	Low	4.67254
Q9CX80	Q9CX80	Cygb	Low	5.33881
Q9CX86	Q9CX86	Hnrnpa0	Low	10.8073
Q9CXA2	Q9CXA2	L3hypdh	Low	6.34059
Q9CXI5	Q9CXI5	Manf	Low	10.0455
Q9CXR1	Q9CXR1	Dhrs7	Low	5.04404
Q9CXT8	Q9CXT8	Pmpcb	Low	3.63333
Q9CXW2	Q9CXW2	Mrps22	Low	9.30385
Q9CXW3	Q9CXW3	Cacybp	Low	6.75245
Q9CXW4	Q9CXW4	Rpl11	Low	13.4771
Q9CXY6	Q9CXY6	Ilf2	Low	6.80006
Q9CXZ1	Q9CXZ1	Ndufs4	Low	7.08346
Q9CY27	Q9CY27	Tecr	Low	8.05544
Q9CY57-5;Q9CY57-4;Q9CY57-3;Q9CY57-2;Q9CY57	Q9CY57	Chtop	Low	6.33424
Q9CY58;Q9CY58-4	Q9CY58	Serbp1	Low	6.62675
Q9CY64	Q9CY64	Blvra	Low	5.81178
Q9CY66-2;Q9CY66;Q9CY66-3	Q9CY66	Gar1	Low	6.00191
Q9CYH2	Q9CYH2	Prxl2a	Low	7.78965
Q9CYZ2	Q9CYZ2	Tpd52l2	Low	4.08139
Q9CZ04-2;Q9CZ04	Q9CZ04	Cops7a	Low	4.22436
Q9CZ13	Q9CZ13	Uqcrc1	Low	7.56028
Q9CZ30;Q9CZ30-2	Q9CZ30	Ola1	Low	5.91083
Q9CZ42-3;Q9CZ42	Q9CZ42	Naxd	Low	7.37637
Q9CZ44;Q9CZ44-3;Q9CZ44-2	Q9CZ44	Nsfl1c	Low	9.03881
Q9CZB0	Q9CZB0	Sdhc	Low	8.8346
Q9CZD3	Q9CZD3	Gars	Low	6.80425
Q9CZH3	Q9CZH3	Psmg3	Low	5.09781
Q9CZM2	Q9CZM2	Rpl15	Low	9.73217
Q9CZN7-2;Q9CZN7	Q9CZN7	Shmt2	Low	6.76812
Q9CZR2	Q9CZR2	Naalad2	Low	5.38396
Q9CZR8	Q9CZR8	Tsfm	Low	7.52672
Q9CZS1	Q9CZS1	Aldh1b1	Low	8.57251
Q9CZT6	Q9CZT6	Cmss1	Low	5.73683
Q9CZU3	Q9CZU3	Mtrex	Low	5.07785
Q9CZU6	Q9CZU6	Cs	Low	15.3795
Q9CZY3;Q9CZY3-2	Q9CZY3	Ube2v1	Low	15.0443
Q9D023	Q9D023	Mpc2	Low	8.05901
Q9D051	Q9D051	Pdhb	Low	9.64158
Q9D071;Q9D071-3;Q9D071-2	Q9D071	Mms19	Low	8.85009
Q9D0E1-2;Q9D0E1	Q9D0E1	Hnrnpm	Low	7.64357
Q9D0F3	Q9D0F3	Lman1	Low	4.25342
Q9D0F9	Q9D0F9	Pgm1	Low	9.19475
Q9D0I8	Q9D0I8	Mrto4	Low	3.65592
Q9D0I9	Q9D0I9	Rars	Low	5.01752
Q9D0J8	Q9D0J8	Ptms	Low	15.0749
Q9D0L7;Q9D0L7-2	Q9D0L7	Armc10	Low	3.96477
Q9D0L8;Q9D0L8-2;Q9D0L8-3	Q9D0L8	Rnmt	Low	3.9092
Q9D0M1	Q9D0M1	Prpsap1	Low	6.4347
Q9D0M3-2;Q9D0M3	Q9D0M3	Cyc1	Low	12.0822
Q9D0M5	Q9D0M5	Dynll2	Low	14.7028
Q9D0R2	Q9D0R2	Tars	Low	4.33598
Q9D0S9	Q9D0S9	Hint2	Low	7.25422
Q9D0T1	Q9D0T1	Snu13	Low	7.00833
Q9D0W5	Q9D0W5	Ppil1	Low	6.00398
Q9D114	Q9D114	Hddc3	Low	4.43164
Q9D154	Q9D154	Serpinb1a	Low	7.53676
Q9D172	Q9D172	Gatd3a	Low	11.5244
Q9D1A2	Q9D1A2	Cndp2	Low	7.62753
Q9D1E6	Q9D1E6	Tbcb	Low	4.42356
Q9D1G1	Q9D1G1	Rab1b	Low	12.1726
Q9D1H7;Q9D1H7-2	Q9D1H7	Get4	Low	4.37236
Q9D1J3	Q9D1J3	Sarnp	Low	5.61668
Q9D1K7	Q9D1K7	NA	Low	4.33665
Q9D1M0	Q9D1M0	Sec13	Low	6.58043
Q9D1P2	Q9D1P2	Kat8	Low	10.3088
Q9D1P4	Q9D1P4	Chordc1	Low	7.29005
Q9D1Q6	Q9D1Q6	Erp44	Low	4.9205
Q9D1R9	Q9D1R9	Rpl34	Low	8.99475
Q9D281	Q9D281	Fam114a1	Low	5.79667
Q9D287	Q9D287	Bcas2	Low	6.6166
Q9D2G2	Q9D2G2	Dlst	Low	11.1099
Q9D338	Q9D338	Mrpl19	Low	13.3392
Q9D358	Q9D358	Acp1	Low	6.36503
Q9D379	Q9D379	Ephx1	Low	9.50452
Q9D3P8	Q9D3P8	Plgrkt	Low	5.81124
Q9D3S3;Q9D3S3-3	Q9D3S3	Snx29	Low	8.90749
Q9D4H8;Q9D4H8-2	Q9D4H8	Cul2	Low	3.96143
Q9D554	Q9D554	Sf3a3	Low	4.93436
Q9D5T0	Q9D5T0	Atad1	Low	5.32155
Q9D5V6	Q9D5V6	Syap1	Low	3.09516
Q9D6U8	Q9D6U8	Fam162a	Low	4.67904
Q9D706	Q9D706	Rpap3	Low	3.0675
Q9D710	Q9D710	Tmx2	Low	7.09869
Q9D7B6	Q9D7B6	Acad8	Low	5.3429
Q9D7G0	Q9D7G0	Prps1	Low	8.6737
Q9D7N9	Q9D7N9	Apmap	Low	7.30601
Q9D7S7-2;Q9D7S7	Q9D7S7	Rpl22l1	Low	6.2803
Q9D7X3	Q9D7X3	Dusp3	Low	6.52246
Q9D7X8	Q9D7X8	Ggct	Low	6.2177
Q9D819	Q9D819	Ppa1	Low	6.33284
Q9D855	Q9D855	Uqcrb	Low	11.0938
Q9D868-2;Q9D868	Q9D868	Ppih	Low	4.53256
Q9D880	Q9D880	Timm50	Low	4.9353
Q9D883	Q9D883	U2af1	Low	4.98241
Q9D892	Q9D892	Itpa	Low	4.35731
Q9D8B3	Q9D8B3	Chmp4b	Low	10.076
Q9D8B4	Q9D8B4	Ndufa11	Low	8.37505
Q9D8E6	Q9D8E6	Rpl4	Low	15.1718
Q9D8S9	Q9D8S9	Bola1	Low	4.67734
Q9D8T2	Q9D8T2	Gsdmdc1	Low	4.96877
Q9D8W5	Q9D8W5	Psmd12	Low	4.46131
Q9D902	Q9D902	Gtf2e2	Low	9.52819
Q9D903	Q9D903	Ebna1bp2	Low	3.37586
Q9D906	Q9D906	Atg7	Low	5.12585
Q9D937	Q9D937		Low	6.91108
Q9D964	Q9D964	Gatm	Low	4.16909
Q9DAK9	Q9DAK9	Phpt1	Low	5.58967
Q9DAR7	Q9DAR7	Dcps	Low	6.65697
Q9DAW6	Q9DAW6	Prpf4	Low	5.73213
Q9DAW9	Q9DAW9	Cnn3	Low	5.5052
Q9DB05	Q9DB05	Napa	Low	5.86547
Q9DB20	Q9DB20	Atp5po	Low	14.5432
Q9DB73;Q9DB73-2	Q9DB73	Cyb5r1	Low	8.08075
Q9DB77	Q9DB77	Uqcrc2	Low	11.8567
Q9DBC7	Q9DBC7	Prkar1a	Low	8.61114
Q9DBD5	Q9DBD5	Pelp1	Low	9.34865
Q9DBE0	Q9DBE0	Csad	Low	10.0387
Q9DBE8	Q9DBE8	Alg2	Low	5.2206
Q9DBE9	Q9DBE9	Ftsj3	Low	3.27977
Q9DBG3;Q9DBG3-2	Q9DBG3	Ap2b1	Low	5.3923
Q9DBG5	Q9DBG5	Plin3	Low	4.22914
Q9DBG6	Q9DBG6	Rpn2	Low	8.64864
Q9DBH5	Q9DBH5	Lman2	Low	7.36788
Q9DBL1	Q9DBL1	Acadsb	Low	6.36712
Q9DBL7	Q9DBL7	Coasy	Low	5.54094
Q9DBP5	Q9DBP5	Cmpk1	Low	6.93103
Q9DBS2	Q9DBS2	Tprg1l	Low	5.88773
Q9DBZ5;Q9DBZ5-2	Q9DBZ5	Eif3k	Low	5.80576
Q9DC11	Q9DC11	Plxdc2	Low	5.69575
Q9DC16	Q9DC16	Ergic1	Low	7.74861
Q9DC61	Q9DC61	Pmpca	Low	5.03001
Q9DC69	Q9DC69	Ndufa9	Low	6.66504
Q9DC70	Q9DC70	Ndufs7	Low	8.08196
Q9DCD2	Q9DCD2	Xab2	Low	5.46375
Q9DCJ5	Q9DCJ5	Ndufa8	Low	5.44908
Q9DCL8	Q9DCL8	Ppp1r2	Low	3.7864
Q9DCL9	Q9DCL9	Paics	Low	3.70972
Q9DCM0	Q9DCM0	Ethe1	Low	7.84738
Q9DCN2-2;Q9DCN2	Q9DCN2	Cyb5r3	Low	11.6538
Q9DCS3	Q9DCS3	Mecr	Low	14.5639
Q9DCS9	Q9DCS9	Ndufb10	Low	7.45281
Q9DCT2	Q9DCT2	Ndufs3	Low	4.68843
Q9DCT8	Q9DCT8	Crip2	Low	5.41976
Q9EP69	Q9EP69	Sacm1l	Low	6.39714
Q9EPC1	Q9EPC1	Parva	Low	5.53856
Q9EPK6	Q9EPK6	Sil1	Low	5.73528
Q9EPL8	Q9EPL8	Ipo7	Low	3.90149
Q9EPU0;Q9EPU0-2	Q9EPU0	Upf1	Low	4.40902
Q9EPU4	Q9EPU4	Cpsf1	Low	4.7627
Q9EQ06;Q9EQ06-2	Q9EQ06	Hsd17b11	Low	13.0742
Q9EQ61	Q9EQ61	Pes1	Low	3.42194
Q9EQ80	Q9EQ80	Nif3l1	Low	5.20992
Q9EQG9;Q9EQG9-2;Q9EQG9-3	Q9EQG9	Col4a3bp	Low	5.38695
Q9EQH2	Q9EQH2	Erap1	Low	4.31413
Q9EQH3	Q9EQH3	Vps35	Low	7.18499
Q9EQP2	Q9EQP2	Ehd4	Low	14.197
Q9EQS3	Q9EQS3	Mycbp	Low	5.15702
Q9ER00	Q9ER00	Stx12	Low	3.3718
Q9ER72;Q9ER72-2	Q9ER72	Cars	Low	3.16916
Q9ERA6	Q9ERA6	Tfip11	Low	4.89063
Q9ERF3	Q9ERF3	Wdr61	Low	3.756
Q9ERG2	Q9ERG2	Strn3	Low	4.30209
Q9ERL9	Q9ERL9	Gucy1a1	Low	8.03747
Q9ERR7	Q9ERR7	Selenof	Low	5.58812
Q9ERS2	Q9ERS2	Ndufa13	Low	7.35001
Q9ES28;Q9ES28-2;Q9ES28-7;Q9ES28-4;Q9ES28-6	Q9ES28	Arhgef7	Low	3.0697
Q9ES46	Q9ES46	Parvb	Low	3.62963
Q9ES97-2;Q9ES97;Q9ES97-5	Q9ES97	Rtn3	Low	4.74316
Q9EST3	Q9EST3	Eif4enif1	Low	3.91943
Q9ESW4	Q9ESW4	Agk	Low	6.11023
Q9ESZ8-5;Q9ESZ8-4;Q9ESZ8-3;Q9ESZ8-6;Q9ESZ8-2;Q9ESZ8	Q9ESZ8	Gtf2i	Low	5.47424
Q9ET01	Q9ET01	Pygl	Low	6.46639
Q9ET22	Q9ET22	Dpp7	Low	4.38759
Q9ET26	Q9ET26	Rnf114	Low	7.96515
Q9ET30	Q9ET30	Tm9sf3	Low	8.10194
Q9JHI5	Q9JHI5	Ivd	Low	9.95141
Q9JHJ0	Q9JHJ0	Tmod3	Low	12.1585
Q9JHR7	Q9JHR7	Ide	Low	3.97777
Q9JHW4	Q9JHW4	Eefsec	Low	4.23774
Q9JI10;Q9JI10-2	Q9JI10	Stk3	Low	3.53279
Q9JIF0-2;Q9JIF0	Q9JIF0	Prmt1	Low	5.51304
Q9JIF7	Q9JIF7	Copb1	Low	7.8314
Q9JIH2	Q9JIH2	Nup50	Low	4.86011
Q9JIK5	Q9JIK5	Ddx21	Low	5.32751
Q9JIL4	Q9JIL4	Pdzk1	Low	3.43061
Q9JIW9	Q9JIW9	Ralb	Low	4.78617
Q9JIX0	Q9JIX0	Eny2	Low	5.37285
Q9JIX8-4;Q9JIX8	Q9JIX8	Acin1	Low	4.32404
Q9JIY5	Q9JIY5	Htra2	Low	6.27923
Q9JJA4	Q9JJA4	Wdr12	Low	3.89067
Q9JJI8	Q9JJI8	Rpl38	Low	6.46929
Q9JJU8	Q9JJU8	Sh3bgrl	Low	4.46978
Q9JK23	Q9JK23	Psmg1	Low	4.72002
Q9JK48-2;Q9JK48;Q9JK48-3	Q9JK48	Sh3glb1	Low	5.61907
Q9JK53	Q9JK53	Prelp	Low	8.71548
Q9JKB1	Q9JKB1	Uchl3	Low	5.47605
Q9JKB3	Q9JKB3	Ybx3	Low	7.17892
Q9JKF1	Q9JKF1	Iqgap1	Low	7.02465
Q9JKX6	Q9JKX6	Nudt5	Low	6.73224
Q9JL62	Q9JL62	Gltp	Low	6.45959
Q9JLI8	Q9JLI8	Sart3	Low	2.94088
Q9JLJ2	Q9JLJ2	Aldh9a1	Low	10.7896
Q9JLN9	Q9JLN9	Mtor	Low	4.04953
Q9JLQ0	Q9JLQ0	Cd2ap	Low	3.02594
Q9JLV2;Q9JLV2-2	Q9JLV2	Trpc4ap	Low	12.8118
Q9JM51	Q9JM51	Ptges	Low	13.1174
Q9JM76	Q9JM76	Arpc3	Low	6.60982
Q9JMA2	Q9JMA2	Qtrt1	Low	6.97143
Q9JMD0-4;Q9JMD0-3;Q9JMD0-2;Q9JMD0	Q9JMD0	Znf207	Low	4.29046
Q9JMG1	Q9JMG1	Edf1	Low	5.65209
Q9JMG7;Q9JMG7-2	Q9JMG7	Hdgfl3	Low	9.78328
Q9JMH6;Q9JMH6-2	Q9JMH6	Txnrd1	Low	4.76235
Q9JMH9;Q9JMH9-6;Q9JMH9-1;Q9JMH9-4;Q9JMH9-2;Q9JMH9-5;Q9JMH9-7	Q9JMH9	Myo18a	Low	3.4725
Q9QUI0	Q9QUI0	Rhoa	Low	9.22323
Q9QUM9	Q9QUM9	Psma6	Low	15.0366
Q9QX47-3;Q9QX47	Q9QX47	Son	Low	3.32133
Q9QXE7	Q9QXE7	Tbl1x	Low	4.24513
Q9QXG2	Q9QXG2	Chm	Low	18.8597
Q9QXK3;Q9QXK3-4	Q9QXK3	Copg2	Low	7.367
Q9QXS6-3;Q9QXS6;Q9QXS6-2	Q9QXS6	Dbn1	Low	6.76722
Q9QXT0	Q9QXT0	Cnpy2	Low	7.65715
Q9QXX0	Q9QXX0	Jag1	Low	11.3286
Q9QXX4	Q9QXX4	Slc25a13	Low	11.8173
Q9QY06;Q9QY06-2;Q9QY06-3	Q9QY06	Myo9b	Low	4.23308
Q9QY36	Q9QY36	Naa10	Low	5.01461
Q9QY76	Q9QY76	Vapb	Low	4.37754
Q9QYA2	Q9QYA2	Tomm40	Low	7.36157
Q9QYB5-2	Q9QYB5	Add3	Low	4.44385
Q9QYC0;Q9QYC0-2	Q9QYC0	Add1	Low	4.75086
Q9QYG0-2	Q9QYG0	Ndrg2	Low	5.62657
Q9QYH6	Q9QYH6	Maged1	Low	4.44975
Q9QYJ3	Q9QYJ3	Dnajb1	Low	3.86507
Q9QYR9	Q9QYR9	Acot2	Low	7.42673
Q9QZ06	Q9QZ06	Tollip	Low	5.08099
Q9QZ08	Q9QZ08	Nagk	Low	8.14818
Q9QZ23	Q9QZ23	Nfu1	Low	8.45641
Q9QZ88;Q9QZ88-2	Q9QZ88	Vps29	Low	7.44563
Q9QZD9	Q9QZD9	Eif3i	Low	6.49678
Q9QZE7	Q9QZE7	Tsnax	Low	3.53734
Q9QZQ1-2;Q9QZQ1	Q9QZQ1	Afdn	Low	3.70762
Q9QZQ8	Q9QZQ8	H2afy	Low	13.834
Q9R062	Q9R062	Gyg1	Low	5.58235
Q9R069	Q9R069	Bcam	Low	5.65631
Q9R0A0	Q9R0A0	Pex14	Low	3.81876
Q9R0B9	Q9R0B9	Plod2	Low	3.6606
Q9R0E2	Q9R0E2	Plod1	Low	3.35049
Q9R0I7	Q9R0I7	Ylpm1	Low	4.32989
Q9R0M6	Q9R0M6	Rab9a	Low	4.79033
Q9R0N0	Q9R0N0	Galk1	Low	4.80194
Q9R0Q6	Q9R0Q6	Arpc1a	Low	7.44862
Q9R0Q7	Q9R0Q7	Ptges3	Low	4.43927
Q9R0Q9	Q9R0Q9	Mpdu1	Low	9.85539
Q9R0X4;Q32MW3	Q9R0X4	Acot9	Low	4.67611
Q9R190	Q9R190	Mta2	Low	5.23072
Q9R1C7;Q9R1C7-2	Q9R1C7	Prpf40a	Low	4.65925
Q9R1M5;Q9R1M5-3;Q9R1M5-2;Q9R1M5-4;Q9R1M5-7;Q9R1M5-8	Q9R1M5	Nlrp5	Low	8.21237
Q9R1P0	Q9R1P0	Psma4	Low	7.53907
Q9R1P1	Q9R1P1	Psmb3	Low	8.06587
Q9R1P4	Q9R1P4	Psma1	Low	9.16646
Q9R1T2;Q9R1T2-2	Q9R1T2	Sae1	Low	4.19874
Q9R1Z7	Q9R1Z7	Pts	Low	8.94794
Q9R226	Q9R226	Khdrbs3	Low	5.22967
Q9R257	Q9R257	Hebp1	Low	7.38922
Q9WTI7;Q9WTI7-4	Q9WTI7	Myo1c	Low	4.46983
Q9WTL7	Q9WTL7	Lypla2	Low	6.80105
Q9WTM5	Q9WTM5	Ruvbl2	Low	5.98405
Q9WTQ5	Q9WTQ5	Akap12	Low	9.22216
Q9WTS2	Q9WTS2	Fut8	Low	7.63642
Q9WTU0	Q9WTU0	Phf2	Low	11.1111
Q9WTX2	Q9WTX2	Prkra	Low	4.58869
Q9WTX5	Q9WTX5	Skp1	Low	7.15472
Q9WTX6	Q9WTX6	Cul1	Low	4.23294
Q9WU78	Q9WU78	Pdcd6ip	Low	8.85007
Q9WUA2	Q9WUA2	Farsb	Low	9.18961
Q9WUB3	Q9WUB3	Pygm	Low	8.39942
Q9WUK4	Q9WUK4	Rfc2	Low	4.67257
Q9WUM5	Q9WUM5	Suclg1	Low	13.6805
Q9WUN2	Q9WUN2	Tbk1	Low	5.28084
Q9WUQ2	Q9WUQ2	Preb	Low	4.33088
Q9WUR2-2	Q9WUR2	Eci2	Low	4.60995
Q9WUR9	Q9WUR9	Ak4	Low	5.05892
Q9WUU7	Q9WUU7	Ctsz	Low	6.74937
Q9WV32	Q9WV32	Arpc1b	Low	7.36912
Q9WV54	Q9WV54	Asah1	Low	5.57384
Q9WV55	Q9WV55	Vapa	Low	11.0316
Q9WV80	Q9WV80	Snx1	Low	8.22783
Q9WV85	Q9WV85	Nme3	Low	8.64467
Q9WV91	Q9WV91	Ptgfrn	Low	6.43439
Q9WVA3	Q9WVA3	Bub3	Low	5.9604
Q9WVB3	Q9WVB3	Tle6	Low	11.1546
Q9WVE8	Q9WVE8	Pacsin2	Low	3.92542
Q9WVK4	Q9WVK4	Ehd1	Low	5.39215
Q9WVL0	Q9WVL0	Gstz1	Low	6.40479
Q9WVL3;Q9WVL3-2	Q9WVL3	Slc12a7	Low	5.03037
Q9Z0E6	Q9Z0E6	Gbp2	Low	6.18796
Q9Z0H3	Q9Z0H3	Smarcb1	Low	4.5792
Q9Z0H8-2	Q9Z0H8	Clip2	Low	4.65148
Q9Z0J0	Q9Z0J0	Npc2	Low	7.59925
Q9Z0K8	Q9Z0K8	Vnn1	Low	11.2573
Q9Z0N1	Q9Z0N1	Eif2s3x	Low	7.07552
Q9Z0P4	Q9Z0P4	Palm	Low	4.65373
Q9Z0P5;Q9Z0P5-2	Q9Z0P5	Twf2	Low	5.4834
Q9Z0S1	Q9Z0S1	Bpnt1	Low	8.60748
Q9Z0Y1	Q9Z0Y1	Dctn3	Low	5.15407
Q9Z0Z4-2;Q9Z0Z4	Q9Z0Z4	Heph	Low	6.02257
Q9Z108	Q9Z108	Stau1	Low	5.58667
Q9Z110	Q9Z110	Aldh18a1	Low	4.26171
Q9Z130	Q9Z130	Hnrnpdl	Low	5.85906
Q9Z1D1	Q9Z1D1	Eif3g	Low	3.37852
Q9Z1F9	Q9Z1F9	Uba2	Low	5.15135
Q9Z1J3	Q9Z1J3	Nfs1	Low	8.9943
Q9Z1N5	Q9Z1N5	Ddx39b	Low	13.6726
Q9Z1Q5	Q9Z1Q5	Clic1	Low	7.37652
Q9Z1Q9	Q9Z1Q9	Vars	Low	5.10797
Q9Z1T1	Q9Z1T1	Ap3b1	Low	7.52149
Q9Z1T6	Q9Z1T6	Pikfyve	Low	6.73977
Q9Z1Z2	Q9Z1Z2	Strap	Low	4.01344
Q9Z204-2;Q9Z204-4;Q9Z204-3	Q9Z204	Hnrnpc	Low	6.84843
Q9Z247	Q9Z247	Fkbp9	Low	2.9108
Q9Z2D6-2	Q9Z2D6	Mecp2	Low	11.6127
Q9Z2F7	Q9Z2F7	Bnip3l	Low	4.38766
Q9Z2I0	Q9Z2I0	Letm1	Low	4.87774
Q9Z2M7	Q9Z2M7	Pmm2	Low	8.51367
Q9Z2N8	Q9Z2N8	Actl6a	Low	5.51898
Q9Z2Q6	Q9Z2Q6	2005-09-01	Low	4.47928
Q9Z2U0	Q9Z2U0	Psma7	Low	15.4372
Q9Z2U1	Q9Z2U1	Psma5	Low	14.3036
Q9Z2W0	Q9Z2W0	Dnpep	Low	4.82974
Q9Z315	Q9Z315	Sart1	Low	4.65381
Q9Z329;Q9Z329-3;Q9Z329-2	Q9Z329	Itpr2	Low	11.1577
A2A690;A2A690-2	A2A690	Tanc2	Intermediate	19.899
A2AGX3	A2AGX3	Prdm11	Intermediate	5.93523
A2AQ19	A2AQ19	Rtf1	Intermediate	5.39158
A2ATU0	A2ATU0	Dhtkd1	Intermediate	8.67305
A2AWA9;A2AWA9-2	A2AWA9	Rabgap1	Intermediate	12.5005
A2RT67	A2RT67	Dennd3	Intermediate	20.6723
A3KGS3;A3KGS3-2	A3KGS3	Ralgapa2	Intermediate	21.4244
A6H630;A6H630-2;A6H630-4	A6H630	Armt1	Intermediate	18.3063
A6H8H2-2	A6H8H2	Dennd4c	Intermediate	8.39015
A8C756	A8C756	Thada	Intermediate	14.3675
B2RRF6	B2RRF6	Znf518a	Intermediate	7.19035
B2RXS4	B2RXS4	Plxnb2	Intermediate	20.7011
E9PVD3	E9PVD3	Dchs1	Intermediate	35.8091
E9Q557	E9Q557	Dsp	Intermediate	14.3742
E9Q5K9;E9Q5K9-3;E9Q5K9-2	E9Q5K9	Ythdc1	Intermediate	13.1141
F7BJB9	F7BJB9	Morc3	Intermediate	17.0191
G5E897	G5E897	Poglut3	Intermediate	9.42121
G5E8K5-3;G5E8K5;G5E8K5-5;G5E8K5-4	G5E8K5	Ank3	Intermediate	23.1494
O08528	O08528	Hk2	Intermediate	7.22841
O08579	O08579	Emd	Intermediate	17.0462
O08582	O08582	Gtpbp1	Intermediate	13.9011
O08599;O08599-2	O08599	Stxbp1	Intermediate	19.659
O08810	O08810	Eftud2	Intermediate	12.3105
O08912	O08912	Galnt1	Intermediate	5.44711
O09044	O09044	Snap23	Intermediate	6.21232
O09117-2;O09117	O09117	Sypl1	Intermediate	10.4196
O09174	O09174	Amacr	Intermediate	5.84378
O35074	O35074	Ptgis	Intermediate	9.12927
O35075	O35075	Vps26c	Intermediate	11.3392
O35099	O35099	Map3k5	Intermediate	7.60517
O35206	O35206	Col15a1	Intermediate	7.89604
O35435	O35435	Dhodh	Intermediate	10.9814
O35551;O35551-6;O35551-2;O35551-3;O35551-5	O35551	Rabep1	Intermediate	17.9152
O54901	O54901	Cd200	Intermediate	15.6344
O54974	O54974	Lgals7	Intermediate	9.73713
O54988	O54988	Slk	Intermediate	29.2767
O54998	O54998	Fkbp7	Intermediate	10.0499
O55013	O55013	Trappc3	Intermediate	6.95532
O55060	O55060	Tpmt	Intermediate	39.3693
O55111	O55111	Dsg2	Intermediate	22.0422
O55137	O55137	Acot1	Intermediate	9.63572
O55236	O55236	Rngtt	Intermediate	5.92558
O70194	O70194	Eif3d	Intermediate	46.1615
O70209	O70209	Pdlim3	Intermediate	10.4419
O70439	O70439	Stx7	Intermediate	7.61532
O70472	O70472	Tmem131	Intermediate	21.7227
O70493	O70493	Snx12	Intermediate	32.4664
O70589-5;O70589;O70589-3;O70589-2	O70589	Cask	Intermediate	31.7363
O88291	O88291	Znf326	Intermediate	13.8137
O88441	O88441	Mtx2	Intermediate	20.8865
O88491	O88491	Nsd1	Intermediate	9.80936
O88532	O88532	Zfr	Intermediate	11.5509
O88796	O88796	Rpp30	Intermediate	9.86127
O88811;O88811-2	O88811	Stam2	Intermediate	9.4802
O89112	O89112	Lancl1	Intermediate	20.0182
P01631	P01631		Intermediate	21.7369
P03911	P03911	Mtnd4	Intermediate	11.7281
P03921	P03921	Mtnd5	Intermediate	11.5506
P03930	P03930	Mtatp8	Intermediate	16.8252
P03958	P03958	Ada	Intermediate	6.7035
P04104	P04104	Krt1	Intermediate	6.83223
P05064	P05064	Aldoa	Intermediate	46.388
P06151	P06151	Ldha	Intermediate	31.8836
P06330;P01757;P01756	P06330		Intermediate	43.3643
P06795	P06795	Abcb1b	Intermediate	34.2397
P06802-2;P06802	P06802	Enpp1	Intermediate	7.98467
P08122	P08122	Col4a2	Intermediate	18.4563
P08207	P08207	S100a10	Intermediate	12.369
P08775	P08775	Polr2a	Intermediate	10.6932
P0DP28;P0DP27;P0DP26	P0DP28	Calm3	Intermediate	33.9936
P10833	P10833	Rras	Intermediate	13.2383
P10922	P10922	H1f0	Intermediate	49.5855
P11276	P11276	Fn1	Intermediate	43.3466
P11881-8;P11881-6;P11881-4;P11881-2	P11881	Itpr1	Intermediate	6.83042
P12367	P12367	Prkar2a	Intermediate	10.6666
P13634	P13634	Ca1	Intermediate	34.2091
P14685	P14685	Psmd3	Intermediate	25.7938
P14733	P14733	Lmnb1	Intermediate	23.5003
P14901	P14901	Hmox1	Intermediate	12.6025
P15105	P15105	Glul	Intermediate	13.8874
P16254	P16254	Srp14	Intermediate	19.6255
P19137	P19137	Lama1	Intermediate	12.3792
P19426-2;P19426	P19426	Nelfe	Intermediate	5.31384
P20029	P20029	Hspa5	Intermediate	53.3432
P20664	P20664	Prim1	Intermediate	11.2058
P21107-2	P21107	Tpm3	Intermediate	40.1097
P21126	P21126	Ubl4a	Intermediate	9.14977
P21812	P21812	Mcpt4	Intermediate	18.8835
P23591	P23591	Tsta3	Intermediate	10.1317
P24452	P24452	Capg	Intermediate	7.19686
P27641	P27641	Xrcc5	Intermediate	10.1288
P28738	P28738	Kif5c	Intermediate	13.9163
P29595	P29595	Nedd8	Intermediate	18.8038
P29788	P29788	Vtn	Intermediate	11.7337
P30115	P30115	Gsta3	Intermediate	8.98066
P30999	P30999	Ctnnd1	Intermediate	15.094
P35123	P35123	Usp4	Intermediate	5.78072
P35821	P35821	Ptpn1	Intermediate	10.4975
P36916;P36916-2	P36916	Gnl1	Intermediate	6.96806
P36993;P36993-3;P36993-5	P36993	Ppm1b	Intermediate	9.76192
P39749	P39749	Fen1	Intermediate	9.28647
P40240	P40240	Cd9	Intermediate	15.8227
P40630;P40630-2	P40630	Tfam	Intermediate	12.3299
P41233	P41233	Abca1	Intermediate	20.7794
P43274	P43274	Hist1h1e	Intermediate	33.7809
P43276	P43276	Hist1h1b	Intermediate	39.5897
P43277	P43277	Hist1h1d	Intermediate	20.9553
P43883	P43883	Plin2	Intermediate	9.84369
P45376	P45376	Akr1b1	Intermediate	50.4807
P46656	P46656	Fdx1	Intermediate	42.6274
P47911	P47911	Rpl6	Intermediate	24.5276
P47934	P47934	Crat	Intermediate	9.73451
P47941	P47941	Crkl	Intermediate	14.453
P48722;P48722-2	P48722	Hspa4l	Intermediate	12.2574
P48962	P48962	Slc25a4	Intermediate	39.925
P49138	P49138	Mapkapk2	Intermediate	6.10579
P49182	P49182	Serpind1	Intermediate	9.72595
P50136	P50136	Bckdha	Intermediate	11.0027
P50171;P50171-2	P50171	Hsd17b8	Intermediate	19.0189
P50431	P50431	Shmt1	Intermediate	13.3365
P51175	P51175	Ppox	Intermediate	6.86015
P51432	P51432	Plcb3	Intermediate	3.94213
P51881	P51881	Slc25a5	Intermediate	38.5125
P52430	P52430	Pon1	Intermediate	9.14482
P52623	P52623	Uck1	Intermediate	7.78493
P52760	P52760	Rida	Intermediate	19.5291
P52795	P52795	Efnb1	Intermediate	6.2867
P52875	P52875	Tmem165	Intermediate	6.97643
P52927	P52927	Hmga2	Intermediate	26.1711
P53564-3	P53564	Cux1	Intermediate	20.777
P53994	P53994	Rab2a	Intermediate	54.4173
P54320	P54320	Eln	Intermediate	6.36312
P54822	P54822	Adsl	Intermediate	25.0039
P55194	P55194	Sh3bp1	Intermediate	9.01534
P56371	P56371	Rab4a	Intermediate	13.2451
P56379	P56379	Atp5mpl	Intermediate	12.8118
P56391	P56391	Cox6b1	Intermediate	12.5527
P57716	P57716	Ncstn	Intermediate	10.7378
P57722-2;P57722	P57722	Pcbp3	Intermediate	6.86993
P57746	P57746	Atp6v1d	Intermediate	6.22648
P58021	P58021	Tm9sf2	Intermediate	16.2047
P58064	P58064	Mrps6	Intermediate	8.94555
P58389	P58389	Ptpa	Intermediate	19.9076
P58404-2;P58404	P58404	Strn4	Intermediate	5.35746
P58742	P58742	Aaas	Intermediate	6.23185
P59235	P59235	Nup43	Intermediate	17.5811
P59481	P59481	Lman2l	Intermediate	13.3564
P60670;P60670-2	P60670	Nploc4	Intermediate	18.5239
P60762-2;P60762	P60762	Morf4l1	Intermediate	5.34834
P60840-2;P60840;P60840-3	P60840	Ensa	Intermediate	4.92377
P61514	P61514	Rpl37a	Intermediate	29.685
P61759	P61759	Vbp1	Intermediate	11.4538
P61804	P61804	Dad1	Intermediate	14.0644
P61922;P61922-2	P61922	Abat	Intermediate	5.93896
P61961	P61961	Ufm1	Intermediate	8.40885
P62267	P62267	Rps23	Intermediate	17.0223
P62307	P62307	Snrpf	Intermediate	24.4716
P62309	P62309	Snrpg	Intermediate	25.4655
P62313	P62313	Lsm6	Intermediate	10.5299
P62717	P62717	Rpl18a	Intermediate	38.1036
P62862	P62862	Fau	Intermediate	9.21732
P62880	P62880	Gnb2	Intermediate	26.9783
P62965	P62965	Crabp1	Intermediate	7.61375
P63030	P63030	Mpc1	Intermediate	21.0653
P63168	P63168	Dynll1	Intermediate	18.7146
P63328-2;P63328	P63328	Ppp3ca	Intermediate	17.0513
P63330	P63330	Ppp2ca	Intermediate	7.56879
P68368	P68368	Tuba4a	Intermediate	10.6685
P68373	P68373	Tuba1c	Intermediate	27.9904
P69566;P69566-2	P69566	Ranbp9	Intermediate	9.14326
P70236	P70236	Map2k6	Intermediate	10.7649
P70268;P70268-2	P70268	Pkn1	Intermediate	5.51746
P70362	P70362	Ufd1	Intermediate	13.433
P70699	P70699	Gaa	Intermediate	17.4448
P83870	P83870	Phf5a	Intermediate	21.8907
P97355	P97355	Sms	Intermediate	11.9367
P97377-2;P97377	P97377	Cdk2	Intermediate	18.8009
P97386;P97386-2	P97386	Lig3	Intermediate	43.555
P97390	P97390	Vps45	Intermediate	5.55581
P97470	P97470	Ppp4c	Intermediate	21.5353
P97823;P97823-2	P97823	Lypla1	Intermediate	19.2804
P97863;P97863-3;P97863-2	P97863	Nfib	Intermediate	14.0389
P97868;P97868-2	P97868	Rbbp6	Intermediate	8.76324
P97930	P97930	Dtymk	Intermediate	10.681
P98192	P98192	Gnpat	Intermediate	10.7801
Q00262	Q00262	Stx2	Intermediate	29.5061
Q00899	Q00899	Yy1	Intermediate	18.2144
Q01147-1;Q01147	Q01147	Creb1	Intermediate	7.41854
Q01279	Q01279	Egfr	Intermediate	15.3336
Q02614	Q02614	Sap30bp	Intermediate	6.84616
Q02844	Q02844	Tpsab1	Intermediate	17.2902
Q03173;Q03173-5	Q03173	Enah	Intermediate	5.86789
Q03265	Q03265	Atp5f1a	Intermediate	26.7626
Q03958	Q03958	Pfdn6	Intermediate	5.40503
Q03963	Q03963	Eif2ak2	Intermediate	7.70333
Q04207;Q04207-2	Q04207	Rela	Intermediate	18.5049
Q05909	Q05909	Ptprg	Intermediate	6.92067
Q07139;Q07139-2	Q07139	Ect2	Intermediate	24.1464
Q08879-2	Q08879	Fbln1	Intermediate	15.4746
Q0P5W1;Q0P5W1-3;Q0P5W1-2	Q0P5W1	Vps8	Intermediate	8.94394
Q0VBL3-2;Q0VBL3	Q0VBL3	Rbm15	Intermediate	19.998
Q11136	Q11136	Pepd	Intermediate	8.98823
Q14AI0	Q14AI0	DSCC1	Intermediate	13.3917
Q1W617;Q1W617-2	Q1W617	Shroom4	Intermediate	19.625
Q2TPA8	Q2TPA8	Hsdl2	Intermediate	7.88053
Q3KNJ2	Q3KNJ2	Nhej1	Intermediate	37.8843
Q3TC72	Q3TC72	Fahd2	Intermediate	11.9595
Q3TCJ1	Q3TCJ1	Abraxas2	Intermediate	17.1346
Q3THG9	Q3THG9	Aarsd1	Intermediate	9.61936
Q3TIV5;Q3TIV5-2	Q3TIV5	Zc3h15	Intermediate	6.44252
Q3TYX3	Q3TYX3	Smyd5	Intermediate	10.616
Q3TZX8-2;Q3TZX8	Q3TZX8	Nol9	Intermediate	8.5851
Q3U0P5	Q3U0P5	NA	Intermediate	10.0345
Q3U962	Q3U962	Col5a2	Intermediate	7.66736
Q3UBX0	Q3UBX0	Tmem109	Intermediate	7.244
Q3UFY7;Q3UFY7-4;Q3UFY7-2	Q3UFY7	Nt5c3b	Intermediate	21.157
Q3UH66-7	Q3UH66	Wnk2	Intermediate	8.32559
Q3UI43	Q3UI43	Babam1	Intermediate	12.818
Q3ULD5	Q3ULD5	Mccc2	Intermediate	9.97732
Q3UM18;Q3UM18-2	Q3UM18	Lsg1	Intermediate	8.7748
Q3UM45	Q3UM45	Ppp1r7	Intermediate	24.054
Q3UMR5;Q3UMR5-2	Q3UMR5	Mcu	Intermediate	10.0282
Q3UNZ8;Q3UNZ8-2	Q3UNZ8	Cryzl2	Intermediate	15.3285
Q3UQA7	Q3UQA7	Selenoh	Intermediate	12.2102
Q3UUQ7	Q3UUQ7	Pgap1	Intermediate	7.70635
Q3V132	Q3V132	Slc25a31	Intermediate	12.9429
Q4LDD4-2;Q4LDD4;Q4LDD4-3	Q4LDD4	Arap1	Intermediate	4.54271
Q4VBE8	Q4VBE8	Wdr18	Intermediate	14.4406
Q505B7-2;Q505B7	Q505B7	Zbtb8os	Intermediate	5.90693
Q52KE7;Q52KE7-2	Q52KE7	Ccnl1	Intermediate	8.19204
Q5M8N0	Q5M8N0	Cnrip1	Intermediate	10.9535
Q5SF07;Q5SF07-2	Q5SF07	Igf2bp2	Intermediate	10.4443
Q5SUC9	Q5SUC9	Sco1	Intermediate	9.66265
Q5SVQ0-4;Q5SVQ0-2;Q5SVQ0-3;Q5SVQ0;Q5SVQ0-5	Q5SVQ0	Kat7	Intermediate	11.0416
Q5SWD9	Q5SWD9	Tsr1	Intermediate	13.5749
Q5U458	Q5U458	Dnajc11	Intermediate	8.78029
Q5U4D9	Q5U4D9	Thoc6	Intermediate	8.24378
Q5XG71	Q5XG71	Utp20	Intermediate	33.3626
Q5XJY4	Q5XJY4	Parl	Intermediate	7.46729
Q60520;Q60520-1	Q60520	Sin3a	Intermediate	10.1141
Q60631;Q60631-2	Q60631	Grb2	Intermediate	19.003
Q60675	Q60675	Lama2	Intermediate	39.9347
Q60676	Q60676	Ppp5c	Intermediate	16.4001
Q60692	Q60692	Psmb6	Intermediate	19.834
Q60695	Q60695	Rgl1	Intermediate	10.173
Q60714	Q60714	Slc27a1	Intermediate	14.4838
Q60778	Q60778	Nfkbib	Intermediate	20.3003
Q60809	Q60809	Cnot7	Intermediate	10.6369
Q60899	Q60899	Elavl2	Intermediate	7.51294
Q60932-2;Q60932	Q60932	Vdac1	Intermediate	25.5349
Q60996-3;Q60996	Q60996	Ppp2r5c	Intermediate	6.29591
Q61097	Q61097	Ksr1	Intermediate	19.2087
Q61133	Q61133	Gstt2	Intermediate	23.4584
Q61136	Q61136	Prpf4b	Intermediate	9.94638
Q61160	Q61160	Fadd	Intermediate	9.49131
Q61171	Q61171	Prdx2	Intermediate	27.0082
Q61183;Q61183-3;Q61183-4;Q61183-2	Q61183	Papola	Intermediate	15.4888
Q61189	Q61189	Clns1a	Intermediate	6.5771
Q61235	Q61235	Sntb2	Intermediate	9.37838
Q61239	Q61239	Fnta	Intermediate	8.34721
Q61245	Q61245	Col11a1	Intermediate	12.5878
Q61247	Q61247	Serpinf2	Intermediate	7.80275
Q61292	Q61292	Lamb2	Intermediate	18.7966
Q61301-2;Q61301-3;Q61301	Q61301	Ctnna2	Intermediate	8.93848
Q61391	Q61391	Mme	Intermediate	9.26348
Q61398	Q61398	Pcolce	Intermediate	5.36364
Q61466	Q61466	Smarcd1	Intermediate	10.4888
Q61496	Q61496	Ddx4	Intermediate	18.3999
Q61550	Q61550	Rad21	Intermediate	8.58161
Q61578	Q61578	Fdxr	Intermediate	35.4543
Q61686	Q61686	Cbx5	Intermediate	21.4507
Q61749	Q61749	Eif2b4	Intermediate	6.76035
Q61823	Q61823	Pdcd4	Intermediate	34.0637
Q62074	Q62074	Prkci	Intermediate	10.3626
Q62165	Q62165	Dag1	Intermediate	10.6223
Q62193	Q62193	Rpa2	Intermediate	22.3838
Q62245	Q62245	Sos1	Intermediate	7.33361
Q62356	Q62356	Fstl1	Intermediate	10.6724
Q62376;Q62376-2	Q62376	Snrnp70	Intermediate	40.7986
Q62433	Q62433	Ndrg1	Intermediate	37.3388
Q64008	Q64008	Rab34	Intermediate	10.2257
Q64133	Q64133	Maoa	Intermediate	21.5154
Q64337	Q64337	Sqstm1	Intermediate	6.67947
Q64435	Q64435	Ugt1a6	Intermediate	42.396
Q64726	Q64726	Azgp1	Intermediate	40.391
Q64GA5	Q64GA5	Pla2g4c	Intermediate	46.7643
Q69ZS7;Q69ZS7-2	Q69ZS7	Hbs1l	Intermediate	4.97661
Q69ZX8	Q69ZX8	Ablim3	Intermediate	9.43728
Q6A028	Q6A028	Swap70	Intermediate	9.33244
Q6A0A2;Q6A0A2-2;Q6A0A2-3	Q6A0A2	Larp4b	Intermediate	5.6658
Q6A0D4	Q6A0D4	Rftn1	Intermediate	26.7966
Q6DFV3	Q6DFV3	Arhgap21	Intermediate	14.3505
Q6GV12	Q6GV12	Kdsr	Intermediate	10.9589
Q6IR34;Q6IR34-3;Q6IR34-5;Q6IR34-2	Q6IR34	Gpsm1	Intermediate	14.362
Q6NS45;Q6NS45-2;Q6NS45-3	Q6NS45	Ccdc66	Intermediate	31.7883
Q6NSR8	Q6NSR8	Npepl1	Intermediate	12.8247
Q6NZC7	Q6NZC7	Sec23ip	Intermediate	12.7995
Q6P069-2;Q6P069	Q6P069	Sri	Intermediate	14.6606
Q6P4S8	Q6P4S8	Ints1	Intermediate	12.1228
Q6P5B0	Q6P5B0	Rrp12	Intermediate	7.24782
Q6P5E6	Q6P5E6	Gga2	Intermediate	6.81862
Q6P5G6	Q6P5G6	Ubxn7	Intermediate	10.9474
Q6P5H2-2;Q6P5H2	Q6P5H2	Nes	Intermediate	28.7031
Q6PAM1;Q6PAM1-2	Q6PAM1	Txlna	Intermediate	6.76868
Q6PAV2-2;Q6PAV2	Q6PAV2	Herc4	Intermediate	16.3758
Q6PD19;Q6PD19-2;Q6PD19-3	Q6PD19	Armh3	Intermediate	26.7111
Q6PDH0;Q6PDH0-2	Q6PDH0	Phldb1	Intermediate	17.2515
Q6PGC1	Q6PGC1	Dhx29	Intermediate	8.40198
Q6PGH2	Q6PGH2	Jpt2	Intermediate	13.4613
Q6PHN9	Q6PHN9	Rab35	Intermediate	9.80328
Q6PHQ8	Q6PHQ8	Naa35	Intermediate	6.15917
Q6Q477;Q6Q477-2	Q6Q477	Atp2b4	Intermediate	7.99607
Q6Y5D8;Q6Y5D8-3;Q6Y5D8-2;Q6Y5D8-4	Q6Y5D8	Arhgap10	Intermediate	21.4466
Q6ZPY7;Q6ZPY7-2	Q6ZPY7	Kdm3b	Intermediate	20.672
Q6ZPZ3;Q6ZPZ3-2	Q6ZPZ3	Zc3h4	Intermediate	6.06545
Q6ZQ11	Q6ZQ11	Chsy1	Intermediate	8.64821
Q6ZQ73	Q6ZQ73	Cand2	Intermediate	7.83922
Q6ZQF0	Q6ZQF0	Topbp1	Intermediate	7.77635
Q6ZQH8	Q6ZQH8	Nup188	Intermediate	8.24446
Q6ZWM4	Q6ZWM4	Lsm8	Intermediate	33.9014
Q6ZWQ7	Q6ZWQ7	Spcs3	Intermediate	7.48857
Q6ZWR6-4;Q6ZWR6	Q6ZWR6	Syne1	Intermediate	41.5999
Q70FJ1-2;Q70FJ1;Q70FJ1-3	Q70FJ1	Akap9	Intermediate	15.5378
Q78JE5	Q78JE5	Fbxo22	Intermediate	8.11252
Q78PG9	Q78PG9	Ccdc25	Intermediate	9.56277
Q78T54;Q78T54-2	Q78T54	Vma21	Intermediate	9.59438
Q791T5-2;Q791T5	Q791T5	Mtch1	Intermediate	11.1125
Q7TMB8;Q7TMB8-2	Q7TMB8	Cyfip1	Intermediate	25.5095
Q7TMQ7	Q7TMQ7	Wdr91	Intermediate	22.0462
Q7TNG5;Q7TNG5-2	Q7TNG5	Eml2	Intermediate	19.9721
Q7TNP2	Q7TNP2	Ppp2r1b	Intermediate	5.71344
Q7TPD0	Q7TPD0	Ints3	Intermediate	7.49549
Q7TPW1	Q7TPW1	Nexn	Intermediate	5.96102
Q7TQK1;Q7TQK1-2	Q7TQK1	Ints7	Intermediate	28.5425
Q7TSH6-3;Q7TSH6;Q7TSH6-2	Q7TSH6	NA	Intermediate	5.95445
Q7TSQ8	Q7TSQ8	Pdpr	Intermediate	8.13341
Q80SW1	Q80SW1	Ahcyl1	Intermediate	9.19313
Q80TQ5;Q80TQ5-2;Q80TQ5-3	Q80TQ5	Plekhm2	Intermediate	8.4315
Q80UK8	Q80UK8	Ints2	Intermediate	5.73923
Q80UU9	Q80UU9	Pgrmc2	Intermediate	4.64049
Q80W21	Q80W21	Gstm7	Intermediate	7.02008
Q80WQ2	Q80WQ2	Vac14	Intermediate	13.0668
Q80X41;Q80X41-5;Q80X41-3;Q80X41-2	Q80X41	Vrk1	Intermediate	25.4457
Q80XC2	Q80XC2	Trmt61a	Intermediate	16.6977
Q80Y81;Q80Y81-2	Q80Y81	Elac2	Intermediate	9.32765
Q80YD1	Q80YD1	Supv3l1	Intermediate	13.2563
Q80YQ2;Q80YQ2-2	Q80YQ2	Med23	Intermediate	4.86343
Q811B1	Q811B1	Xylt1	Intermediate	5.97165
Q811L6	Q811L6	Mast4	Intermediate	25.107
Q8BFS6;Q8BFS6-2;Q8BFS6-4	Q8BFS6	Cpped1	Intermediate	14.0196
Q8BG51-3	Q8BG51	Rhot1	Intermediate	29.7234
Q8BGA5	Q8BGA5	Krr1	Intermediate	22.8192
Q8BGB7;Q8BGB7-2	Q8BGB7	Enoph1	Intermediate	21.4318
Q8BGS0-2;Q8BGS0	Q8BGS0	Mak16	Intermediate	8.47698
Q8BGS2;Q8BGS2-2	Q8BGS2	Bola2	Intermediate	13.0615
Q8BH04	Q8BH04	Pck2	Intermediate	10.6524
Q8BH24	Q8BH24	Tm9sf4	Intermediate	17.8181
Q8BH58	Q8BH58	Tiprl	Intermediate	18.0572
Q8BH61	Q8BH61	F13a1	Intermediate	7.28568
Q8BH74	Q8BH74	Nup107	Intermediate	11.4026
Q8BH79;Q8BH79-2;Q8BH79-4;Q8BH79-3	Q8BH79	Ano10	Intermediate	5.96985
Q8BHC4	Q8BHC4	Dcakd	Intermediate	28.451
Q8BHN3-2	Q8BHN3	Ganab	Intermediate	43.6871
Q8BHT6	Q8BHT6	B3glct	Intermediate	5.58828
Q8BIJ7	Q8BIJ7	Rufy1	Intermediate	18.8957
Q8BJ64	Q8BJ64	Chdh	Intermediate	16.385
Q8BJD1	Q8BJD1	Itih5	Intermediate	19.9474
Q8BJZ4	Q8BJZ4	Mrps35	Intermediate	9.23465
Q8BK63	Q8BK63	Csnk1a1	Intermediate	11.2236
Q8BK72	Q8BK72	Mrps27	Intermediate	10.1856
Q8BKF1	Q8BKF1	Polrmt	Intermediate	18.1977
Q8BM55	Q8BM55	Tmem214	Intermediate	15.5628
Q8BMB0-3;Q8BMB0	Q8BMB0	Emsy	Intermediate	13.5694
Q8BMG1	Q8BMG1	Atrip	Intermediate	20.6743
Q8BML9	Q8BML9	Qars	Intermediate	22.9824
Q8BMS1	Q8BMS1	Hadha	Intermediate	31.7404
Q8BP22	Q8BP22	Fam92a	Intermediate	10.3573
Q8BP48	Q8BP48	Metap1	Intermediate	8.88754
Q8BQ47	Q8BQ47	Cnpy4	Intermediate	24.5687
Q8BR65	Q8BR65	Suds3	Intermediate	14.3298
Q8BSL7	Q8BSL7	Arf2	Intermediate	13.5308
Q8BT07;Q8BT07-2	Q8BT07	Cep55	Intermediate	9.63153
Q8BTJ4-2;Q8BTJ4	Q8BTJ4	Enpp4	Intermediate	10.606
Q8BTU1;Q8BTU1-2	Q8BTU1	Cfap20	Intermediate	9.90198
Q8BTW3	Q8BTW3	Exosc6	Intermediate	34.9638
Q8BU03	Q8BU03	Pwp2	Intermediate	7.69304
Q8BUK6	Q8BUK6	Hook3	Intermediate	5.41912
Q8BUN5	Q8BUN5	Smad3	Intermediate	12.7753
Q8BVQ5	Q8BVQ5	Ppme1	Intermediate	11.0412
Q8BXA1	Q8BXA1	Golim4	Intermediate	7.97012
[truncated: 692 more rows]

## Sheet: Fig. 3g
Uniprot IDs	Cluster	H1/2 Ovaries (days)	H1/2 Heart (days)
A2AN08	Low	3.82601	1.61
A2ASQ1	Low	4.78361	7.98
D3Z7P3	Low	4.39529	4.84
O08532	Low	10.3271	3.38
O08553	Low	9.62375	5.25
O08638	High	447.771	15.07
O08663	Low	3.18046	1.32
O08709	Low	9.75515	7.09
O08749	High	532.921	17.36
O08756	Low	11.3687	18.27
O08788	Low	6.09793	1.72
O08795	Low	7.34744	1.83
O08808	Low	5.14795	1.45
O09061	Low	7.61179	3.27
O09111	Low	5.18587	15.71
O09117	Intermediate	10.4196	4.31
O09167	Low	9.91349	4.11
O35099	Intermediate	7.60517	4.1
O35129	High	936.638	17.89
O35143	Low	11.1293	15.85
O35215	Low	6.95314	8.92
O35226	Low	6.62737	2.26
O35286	High	380.841	1.57
O35295	Low	15.77	11.44
O35344	Low	5.35991	2.01
O35350	Low	4.19684	7.29
O35381	Low	10.0877	3.15
O35459	Low	5.53242	2.99
O35593	Low	5.14387	3.98
O35643	Low	5.53585	3.47
O35658	Low	6.95149	14.61
O35685	Low	6.36784	3.29
O35737	High	193.183	2.44
O35857	Low	14.1933	6.46
O35864	Low	7.08148	3.87
O35887	Low	7.2289	1.87
O35900	Low	10.5132	9.19
O54724	Low	9.76787	8.86
O54734	Low	8.32196	4.12
O54774	Low	3.91445	2.52
O54950	Low	7.88954	2.9
O54988	Intermediate	29.2767	1.14
O55023	Low	5.77127	8.01
O55029	Low	8.25367	1.14
O55126	Low	8.5224	17.27
O55142	Low	8.94072	3.39
O55143	High	1021.36	3.38
O55234	High	262.59	3.97
O70133	Low	6.70892	0.69
O70194	Intermediate	46.1615	3.26
O70251	Low	7.23646	3.58
O70310	High	89.0114	2.07
O70325	Low	5.08403	5.81
O70435	Low	7.14297	3.45
O70456	Low	9.87102	4.35
O70492	Low	10.8782	1.58
O88342	Low	7.12751	5.49
O88441	Intermediate	20.8865	14.73
O88456	Low	5.9117	4.61
O88487	Low	6.97824	3.4
O88531	Low	9.94317	4.63
O88544	Low	6.28244	2.86
O88545	Low	6.30228	2.88
O88569	Low	18.8294	2.27
O88653	Low	4.31173	1.97
O88696	Low	5.8076	8.09
O88712	Low	5.0828	2.32
O88738	High	826.602	0.81
O88844	High	94.0879	6.18
O88851	Low	6.52845	7.1
O88958	Low	5.63782	7.4
O89023	Low	7.77027	3
P00493	Low	5.20756	4.56
P00920	Low	17.5637	24.77
P02468	Low	5.2265	9.95
P05064	Intermediate	46.388	3.66
P05132	Low	7.07601	2.42
P05201	Low	8.88446	6.94
P05202	Low	12.0021	18.02
P06151	Intermediate	31.8836	5.52
P06745	High	1372.71	7.15
P07356	High	342.706	9.01
P07901	Low	13.1801	2.66
P08003	High	181.064	3.95
P08030	Low	4.38922	3.09
P08113	High	1166.33	2.12
P08228	Low	16.8449	10.68
P08249	High	208.397	18.37
P08752	Low	10.292	2.79
P09055	Low	7.23088	2.62
P09103	High	2839.47	2.27
P09405	High	131.413	1.72
P09411	High	1065.38	9.03
P09528	Low	16.7165	2.68
P09671	High	75.1666	17.08
P10126	High	605.505	3.19
P10518	Low	6.24937	4.01
P10605	Low	7.78409	1.8
P10630	Low	4.43451	1.77
P10639	Low	13.6474	9.71
P10649	Low	13.5628	6.52
P10922	Intermediate	49.5855	28.98
P11352	Low	12.2341	13.56
P11404	Low	4.9175	9.7
P11438	Low	8.17053	1.46
P11499	Low	12.5284	2.14
P11983	Low	6.97621	2.15
P12367	Intermediate	10.6666	8.87
P12382	Low	6.67303	2.44
P12787	Low	8.86471	15.68
P12970	Low	10.0719	2.42
P14094	Low	3.96211	8.72
P14131	Low	8.56435	2.64
P14148	High	87.6646	3.62
P14152	Low	10.9748	7.09
P14206	High	257.229	6.14
P14211	High	604.289	2.26
P14602	Low	4.48962	2.97
P14685	Intermediate	25.7938	3
P14824	High	812.99	5.91
P14869	Low	11.2916	2.76
P15105	Intermediate	13.8874	0.64
P15116	Low	4.0504	3.81
P15327	Low	13.1252	21.92
P15532	Low	16.166	8.15
P15864	High	94.5525	22.44
P16045	Low	14.122	5.66
P16125	Low	12.7872	5.23
P16332	Low	4.29166	5.9
P16546	High	161.872	9.53
P16858	Low	18.1355	5.51
P17182	High	270.084	11.1
P17426	Low	5.70271	3.15
P17427	Low	4.12386	2.71
P17563	Low	5.27009	7.75
P17710	Low	4.97423	10.35
P17742	High	186.923	6.48
P17751	High	104.176	8.49
P18242	Low	14.4468	2.11
P18572	Low	7.9239	3.19
P18760	Low	9.73333	2.88
P19096	Low	6.63107	2.27
P19157	Low	7.36207	7.54
P19536	Low	13.1146	16.5
P19783	Low	7.88895	15.53
P20029	Intermediate	53.3432	2.54
P20108	High	234.304	16.82
P20152	High	97.3046	5.23
P21107	Intermediate	40.1097	5.9
P21278	Low	5.1765	1.5
P21279	Low	5.45285	3.53
P21981	Low	12.0972	6.04
P22315	Low	5.39798	5.07
P22892	High	6.84161	2.77
P23116	High	1126.04	1.73
P23242	Low	7.09162	7.55
P23492	Low	5.20688	9.6
P24270	Low	12.0298	2.35
P24369	Low	11.48	2.68
P24472	Low	17.7274	7.37
P24527	Low	10.5802	9
P24549	High	84.8194	5.98
P25444	High	181.641	4.33
P26039	High	981.733	2.93
P26040	Low	4.77556	3.25
P26041	High	870.309	4.33
P26043	Low	9.05847	2.8
P26231	Low	5.61631	1.61
P26443	High	2290.07	15.45
P26516	Low	7.22854	3.54
P26638	Low	4.3791	2.24
P26645	Low	6.59114	1.82
P27612	Low	3.49478	4.82
P27773	High	261.293	2.39
P28271	Low	10.6344	5.98
P28352	Low	12.0723	4.01
P28474	High	920.759	6.84
P29341	Low	9.68936	2.44
P29595	Intermediate	18.8038	3.3
P29758	Low	5.74139	2.51
P30416	Low	9.33349	2.33
P31230	Low	5.13287	3.96
P31938	Low	11.3929	2.63
P32020	High	106.52	2.31
P32067	High	799.433	1.71
P32921	Low	3.53823	3.98
P34022	Low	5.82497	4.89
P34914	High	80.5898	4.91
P35235	Low	6.66456	3.06
P35278	Low	11.5266	2.29
P35279	Low	4.69108	1.29
P35282	Low	8.56212	1.28
P35283	Low	6.1654	1.15
P35293	Low	7.09309	1.09
P35486	High	31.461	11.7
P35505	Low	4.71065	7.93
P35564	High	551.154	2.57
P35700	High	149.071	4.4
P35979	Low	11.3811	6.69
P35980	Low	16.6207	4.59
P36536	Low	11.0601	3.48
P37040	Low	6.27483	2.81
P37804	High	293.243	5.12
P38647	High	436.83	5.66
P39054	Low	4.23464	2.41
P40124	Low	6.76707	2.96
P40142	Low	13.145	9.76
P40336	Low	3.87861	3.04
P41105	High	863.153	6.06
P41216	High	64.0074	10.72
P42125	Low	15.2835	17.66
P42208	Low	6.84917	4.07
P42669	Low	8.21429	13.33
P42932	High	1044.01	2.21
P43274	Intermediate	33.7809	34.71
P43277	Intermediate	20.9553	26.7
P45376	Intermediate	50.4807	8.77
P45591	Low	19.2531	4.58
P45952	Low	9.88099	10.67
P46471	Low	5.91036	2.78
P46638	Low	12.8702	1.8
P46935	Low	7.68313	0.99
P47199	Low	5.55725	9.76
P47738	High	337.388	5.33
P47753	Low	7.14603	2.27
P47754	Low	9.15635	5.65
P47757	Low	11.7383	4.83
P47791	Low	5.15881	9.91
P47802	Low	6.58941	16.35
P47809	Low	4.24614	11.34
P47857	High	729.661	2.85
P47911	Intermediate	24.5276	5.14
P47915	Low	15.694	4.26
P47934	Intermediate	9.73451	15.17
P47941	Intermediate	14.453	2.4
P48036	Low	12.8507	6.27
P48678	Low	17.5962	10
P48722	Intermediate	12.2574	2.88
P48758	Low	4.61283	8.1
P48774	Low	4.09829	4.72
P48962	Intermediate	39.925	16.91
P49312	Low	11.6816	2.5
P49442	Low	4.38172	7.41
P49443	Low	5.95624	3.01
P49615	Low	3.21657	5.43
P49722	Low	7.62819	3.76
P49817	Low	5.80786	9.14
P50171	Intermediate	19.0189	17.3
P50247	High	103.732	11.5
P50396	Low	7.04686	5.54
P50516	Low	5.51657	4.07
P50518	High	661.181	0.8
P50544	Low	13.8988	9.31
P50580	Low	9.37734	3.49
P51150	Low	10.3312	3.25
P51410	Low	11.994	4.09
P51660	Low	11.0301	2.62
P51855	Low	5.15873	6.63
P51859	Low	7.50926	4.8
P51881	Intermediate	38.5125	15.4
P52196	Low	10.8236	11.5
P52480	High	363.276	4.69
P52503	Low	5.30777	8.07
P53395	High	90.6987	14.2
P53810	High	181.127	2.83
P53986	Low	13.7024	4.53
P53994	Intermediate	54.4173	1.27
P53996	Low	5.4876	0.98
P54071	Low	12.3206	18.34
P54728	Low	5.9076	3.1
P54775	Low	4.99634	3.39
P54822	Intermediate	25.0039	5.51
P54923	Low	6.74749	1.44
P55258	Low	6.06066	6.07
P55264	Low	6.881	4.08
P55937	Low	4.08569	1.82
P56135	Low	6.22453	18.36
P56376	Low	6.41355	8.4
P56379	Intermediate	12.8118	16.17
P56391	Intermediate	12.5527	17.01
P56395	Low	10.6066	6.43
P56399	Low	5.01887	4.2
P56480	High	63.4818	16.39
P57776	Low	19.4161	2.39
P57780	High	100.169	6.06
P58044	Low	6.32883	3.98
P58064	Intermediate	8.94555	6.53
P58252	High	483.941	2.79
P58281	Low	4.73819	11.15
P58389	Intermediate	19.9076	10.26
P58771	Low	15.6184	5.36
P59325	Low	4.25334	4.64
P59999	Low	10.6215	5.39
P60229	Low	4.97306	1.25
P60335	Low	8.5223	1.69
P60710	Low	5.07267	3.67
P60766	Low	8.98192	3.16
P60843	Low	11.2937	1.03
P60867	Low	15.5134	5.98
P61021	Low	6.47174	2.21
P61027	High	1644.25	3.51
P61079	Low	7.886	2.56
P61082	Low	7.50227	1.5
P61087	High	35.5627	2.75
P61089	High	211.743	6.11
P61161	Low	9.74336	5.28
P61164	Low	4.61389	3.51
P61202	Low	4.24584	3.74
P61211	Low	7.73642	0.99
P61222	Low	3.52515	4.11
P61255	Low	7.56234	4.57
P61750	Low	10.4103	1.5
P61759	Intermediate	11.4538	2.05
P61922	Intermediate	5.93896	11.14
P61957	Low	11.0625	2.08
P61971	Low	6.53086	6.03
P61979	High	152.783	1.79
P61982	Low	12.5396	4.71
P62082	Low	6.43214	4.15
P62141	Low	4.80324	1.87
P62192	High	928.908	1.44
P62196	High	1898.37	1.85
P62242	Low	13.145	5.73
P62245	Low	8.51465	5.45
P62259	Low	10.746	4.95
P62264	Low	11.6967	5.49
P62267	Intermediate	17.0223	2.94
P62270	Low	10.0763	4.88
P62281	Low	13.117	2.13
P62301	Low	9.11974	4.15
P62315	Low	10.5375	7.71
P62317	Low	8.32541	4.73
P62320	Low	6.35521	4
P62331	Low	5.08618	5.34
P62334	Low	7.39848	2.7
P62702	High	223.268	3.19
P62717	Intermediate	38.1036	4.68
P62751	High	331.002	2.29
P62754	Low	7.48485	4.64
P62774	High	124.538	4.12
P62806	High	253.839	42.37
P62821	Low	9.93403	2.88
P62827	High	710.39	5.16
P62830	High	225.691	5.42
P62852	Low	17.8043	4.5
P62862	Intermediate	9.21732	3.36
P62869	Low	5.02093	2.04
P62880	Intermediate	26.9783	3.92
P62897	High	147.199	17.54
P62900	Low	8.16482	5.57
P62918	Low	14.8722	5.37
P62962	Low	14.3845	4.14
P63001	Low	4.4658	3.39
P63005	Low	4.61238	2.01
P63017	High	459.917	3.42
P63037	High	214.137	0.18
P63038	High	88.0308	16.28
P63073	Low	6.08309	2.79
P63085	Low	4.12221	0.97
P63094	Low	6.39528	1.31
P63101	Low	21.0957	4.6
P63242	Low	10.4363	3.45
P63260	High	143.385	5.35
P63276	Low	10.3541	4.47
P63323	Low	9.62788	4.75
P63325	Low	7.37405	4.22
P63328	Intermediate	17.0513	3.01
P63330	Intermediate	7.56879	3.67
P67778	Low	17.2677	15.01
P68037	High	145.585	4.92
P68040	Low	8.22691	2
P68254	Low	8.66867	1.75
P68368	Intermediate	10.6685	5.48
P68369	High	59.6437	3.18
P68372	High	68.5377	10.54
P68510	Low	6.69072	3.57
P70168	Low	6.51374	3.28
P70195	Low	5.14495	3.79
P70290	Low	5.87513	14.02
P70296	Low	11.5067	8.92
P70336	High	231.04	2.13
P70349	Low	11.72	8.4
P70398	Low	3.21107	1.67
P70404	Low	3.8506	8.06
P70670	Low	10.3058	2.1
P80314	Low	8.8684	2.58
P80315	Low	13.4933	2.5
P80316	High	317.622	2.6
P80317	Low	9.89191	2.84
P83940	Low	11.9915	2.85
P84084	Low	6.94412	2.41
P84091	Low	6.78238	2.82
P97315	Low	7.71959	5.17
P97351	Low	14.2258	3.59
P97355	Intermediate	11.9367	4.54
P97371	Low	10.1465	2.88
P97372	Low	7.65983	3.44
P97384	Low	4.66085	3.02
P97447	Low	8.05902	4.46
P97449	High	101.353	15.68
P97494	Low	3.8046	12.77
P97742	Low	21.2248	2.25
P97807	High	122.427	17.15
P97823	Intermediate	19.2804	9.89
P99024	Low	15.5374	6.94
P99026	Low	8.96634	3.62
P99029	High	548.372	14.8
Q00612	Low	9.09122	6.15
Q00PI9	Low	5.1202	2.34
Q01405	Low	4.86506	1.68
Q01730	Low	6.68929	9.24
Q01768	Low	15.3035	6.71
Q01853	High	172.36	2.55
Q02248	Low	3.42406	8.22
Q02257	Low	4.26599	4.99
Q02819	Low	3.66475	0.7
Q03265	Intermediate	26.7626	14.11
Q04447	Low	5.74369	5.66
Q05920	Low	17.2738	7.56
Q06185	Low	13.5521	18.37
Q06890	Low	4.57721	0.44
Q11011	High	1088.25	5.73
Q3B7Z2	Low	3.8617	2.7
Q3TC72	Intermediate	11.9595	13.5
Q3THK7	High	198.051	0.88
Q3THS6	Low	3.89064	1.56
Q3TXS7	High	106.023	3.21
Q3U0V1	Low	5.24297	2.25
Q3U1J4	Low	6.32764	1.3
Q3ULD5	Intermediate	9.97732	17.14
Q3ULJ0	Low	3.99999	6.9
Q3UM45	Intermediate	24.054	5.31
Q3UMC0	Low	13.2303	2.12
Q3UPL0	Low	4.67782	1.66
Q3UTJ2	Low	7.53229	3.52
Q4VAE3	Low	10.2756	15.36
Q505F5	Low	4.23053	4.7
Q58A65	Low	3.62409	1.59
Q59J78	Low	4.41329	6.56
Q5M8N0	Intermediate	10.9535	7.68
Q5SUC9	Intermediate	9.66265	16.8
Q5SUR0	High	62.578	11.25
Q5U458	Intermediate	8.78029	11.51
Q5XJY5	Low	5.30714	2.03
Q60631	Intermediate	19.003	0.9
Q60676	Intermediate	16.4001	4.03
Q60692	Intermediate	19.834	3.82
Q60737	Low	5.25842	1.2
Q60854	High	79.3982	7.4
Q60864	High	174.123	3.07
Q60930	Low	13.2679	14.44
Q60931	Low	11.3711	14.05
Q60932	Intermediate	25.5349	13.54
Q61035	Low	3.06035	4.59
Q61081	Low	7.82629	1.77
Q61166	Low	10.0787	2.72
Q61171	Intermediate	27.0082	7.75
Q61207	Low	11.4594	1.71
Q61301	Intermediate	8.93848	1.63
Q61316	High	207.787	3.02
Q61425	Low	12.6516	17.39
Q61543	Low	4.68044	1.66
Q61553	High	869.644	3.79
Q61578	Intermediate	35.4543	13.99
Q61595	Low	4.46488	0.62
Q61598	High	236.381	4.64
Q61699	High	221.704	0.82
Q61768	Low	3.68255	2.16
Q61838	High	129.728	1.17
Q62048	Low	6.17833	1.44
Q62077	Low	4.72648	1.57
Q62165	Intermediate	10.6223	5.44
Q62188	High	63.2491	7.93
Q62189	Low	3.97073	0.7
Q62261	High	165.909	2.6
Q62348	Low	8.48878	1.28
Q62351	Low	4.47635	0.88
Q62426	High	109.093	6.39
Q62448	Low	3.50539	0.56
Q62465	High	724.262	1.87
Q63932	Low	6.19298	3.46
Q64010	Low	4.70198	3.9
Q64105	Low	10.0589	7.73
Q64433	High	81.404	14.17
Q64514	High	996.32	2.96
Q64521	Low	7.13265	11.28
Q64727	Low	8.67931	9.33
Q64737	Low	3.48717	4.76
Q68FD5	High	297.555	3.49
Q68FL6	Low	5.70753	2.52
Q6IRU2	Low	11.0406	2.78
Q6IRU5	High	35.3226	3.86
Q6NZJ6	Low	5.06172	1.63
Q6P069	Intermediate	14.6606	5.04
Q6P1B1	Low	6.40528	3.45
Q6P1F6	Low	5.95022	3.76
Q6P4T2	High	93.8913	0.69
Q6P5E4	High	242.398	1.77
Q6P5F9	Low	8.57912	4.58
Q6P6M7	Low	7.89137	18.58
Q6PB66	Low	8.40002	5.08
Q6PD03	Low	5.1754	5.81
Q6PDI5	Low	3.67144	2.15
Q6PGB6	Low	4.85847	2.9
Q6PHN9	Intermediate	9.80328	4.25
Q6PHZ2	Low	4.33749	4.2
Q6R891	Low	4.22505	16.4
Q6ZQ38	Low	9.10224	5.57
Q6ZWN5	Low	12.3876	2.3
Q6ZWQ0	High	504.562	14.05
Q6ZWR6	Intermediate	41.5999	3.87
Q6ZWV3	Low	7.56212	3.51
Q6ZWV7	Low	17.2705	4.51
Q71LX4	High	935.922	8.27
Q78IK4	Low	5.08676	18.12
Q78PY7	High	124.926	1.05
Q78ZA7	Low	6.38324	1.08
Q791T5	Intermediate	11.1125	9.06
Q791V5	Low	7.42918	14.47
Q7M6Y3	Low	8.7061	1.95
Q7TMF3	Low	5.33825	11.9
Q7TMK9	Low	7.37522	3.52
Q7TMY8	Low	3.85562	2.14
Q7TNG5	Intermediate	19.9721	6.12
Q7TQI3	Low	7.64406	3.4
Q80UG5	Low	6.11745	3.11
Q80W21	Intermediate	7.02008	8.41
Q80X90	High	717.795	3.56
Q8BFR5	High	588.301	14.1
Q8BFS6	Intermediate	14.0196	3.19
Q8BFZ3	High	1219.01	4.61
Q8BFZ9	Low	6.41475	4.65
Q8BG05	Low	11.4368	3.27
Q8BG32	Low	7.84091	2.32
Q8BG51	Intermediate	29.7234	7.42
Q8BGB7	Intermediate	21.4318	6.25
Q8BGC4	Low	22.4887	13.29
Q8BGD9	Low	5.72758	2.72
Q8BGQ7	Low	4.42001	1.06
Q8BGS2	Intermediate	13.0615	3.39
Q8BH58	Intermediate	18.0572	2.92
Q8BH95	Low	16.958	18.04
Q8BHN3	Intermediate	43.6871	1.29
Q8BIJ6	High	364.779	14.3
Q8BIW1	Low	4.78505	3.54
Q8BJU0	Low	5.95568	2.3
Q8BJY1	Low	4.93478	7.21
Q8BK64	Low	3.94046	1.06
Q8BK72	Intermediate	10.1856	5.54
Q8BKZ9	Low	4.49308	16.12
Q8BL66	Low	2.8292	3.41
Q8BLY2	High	299.818	2.5
Q8BMF4	Low	10.8829	17.38
Q8BMJ2	Low	13.5001	1.3
Q8BMS1	Intermediate	31.7404	14.8
Q8BP47	Low	4.90444	2.88
Q8BP67	Low	17.0788	4.48
Q8BUV3	Low	3.99913	2.61
Q8BVI4	Low	7.31044	8.71
Q8BVQ5	Intermediate	11.0412	2.29
Q8BWF0	High	314.633	17.5
Q8BWT1	High	472.239	17.94
Q8BY87	Low	5.27233	1.39
Q8C0C7	Low	3.65511	2.87
Q8C0M9	Intermediate	26.189	8.02
Q8C1A5	Low	7.2682	5.68
Q8C1B7	Low	14.2913	5.81
Q8C5H8	Intermediate	12.6066	12.04
Q8C7R4	High	63.5532	3.39
Q8C878	Low	4.89203	4.5
Q8C8R3	Low	6.94043	5.12
Q8CBE3	Low	9.45754	7.86
Q8CDN6	Low	5.92946	2.41
Q8CFI0	Intermediate	16.5108	18.2
Q8CG76	Low	5.64727	11.08
Q8CGA0	Low	15.6785	4.95
Q8CGC7	Low	4.64859	3.6
Q8CGK3	Low	11.497	10.74
Q8CGY8	Low	3.66618	1.72
Q8CHH9	Low	5.72183	5.35
Q8CHP8	Low	5.70315	7.94
Q8CHT0	Low	4.96633	15.4
Q8CI94	Low	5.87106	3.99
Q8CIB5	Low	5.41356	4.19
Q8CIE6	Low	18.8689	1.54
Q8CIG8	Intermediate	12.6928	2.77
Q8CIN4	Low	5.58043	1.23
Q8CJG0	Low	12.1712	10.68
Q8JZN5	Low	4.73372	15.33
Q8JZQ2	Low	3.43664	8.43
Q8JZQ9	High	153.613	2.91
Q8JZS9	Intermediate	10.4462	8.68
Q8K010	Low	6.69901	3.57
Q8K0D5	Low	4.43322	2.57
Q8K0T0	Low	10.8456	9.93
Q8K0U4	Low	8.12748	6.34
Q8K183	Low	4.95366	5.83
Q8K1J6	Low	7.70621	4.45
Q8K1M6	Intermediate	6.77351	5.24
Q8K1Z0	Low	6.22634	9.94
Q8K215	High	26.1446	12.39
Q8K274	Intermediate	5.03231	10.39
Q8K2B3	Low	10.2459	10.18
Q8K310	Low	6.52073	1.41
Q8K370	Low	3.78614	15.85
Q8K3J1	Intermediate	10.34	13.54
Q8K411	High	1153.19	8.11
Q8K4Z3	Low	6.11519	12.98
Q8K4Z5	Low	4.96749	2.1
Q8QZT1	Low	9.79532	14.1
Q8R001	Low	15.0803	4.34
Q8R010	Low	4.77626	3.48
Q8R016	High	816.186	5.77
Q8R050	Low	6.09426	1.47
Q8R081	High	917.599	3.72
Q8R0F8	High	507.69	8.38
Q8R127	Intermediate	13.1179	9.89
Q8R164	Low	6.86182	15.89
Q8R180	Low	9.63213	1.92
Q8R1G2	High	79.3019	8.03
Q8R1I1	Low	9.59968	17.64
Q8R1Q8	Low	4.39086	2.96
Q8R2Y8	Low	17.1111	7.42
Q8R3Q6	Low	6.20363	18.26
Q8R404	Low	4.84334	15.5
Q8R480	Low	14.0328	7.87
Q8R4N0	Low	11.1593	15.21
Q8VBW6	Low	4.30279	4.5
Q8VCW8	Low	11.5295	6.57
Q8VD04	Intermediate	8.66742	3.35
Q8VD62	Intermediate	18.4861	1.53
Q8VDD5	High	494.498	5.76
Q8VDM4	Low	5.09675	2.56
Q8VDN2	Intermediate	44.734	8.66
Q8VDP4	Low	5.67775	10.96
Q8VDQ1	Intermediate	10.7266	3.54
Q8VE22	Intermediate	8.38081	5.48
Q8VEK3	Low	12.9989	1.83
Q8VEM8	High	1339.11	13.32
Q8VIJ6	High	439.34	2.97
Q8WTY4	Intermediate	15.9389	1.88
Q91V12	Low	12.1005	7.93
Q91V41	Low	5.05051	2.07
Q91V64	Low	5.2964	4.89
Q91V76	Low	6.16834	3.63
Q91V92	High	225.646	4.64
Q91VI7	Low	12.0029	3.95
Q91VM9	Intermediate	8.98522	13.83
Q91VN4	Intermediate	17.4604	13.01
Q91VR2	High	892.428	18.75
Q91VR5	Low	8.07636	3.26
Q91W90	Low	5.77862	3.92
Q91WD5	Low	7.42005	10.61
Q91WJ8	Low	4.75582	2.18
Q91WQ3	Low	15.7874	2.52
Q91WS0	High	359.639	13.83
Q91X72	Low	14.0056	1.15
Q91YP2	Intermediate	9.39396	1.86
Q91YT0	Low	5.2605	9.09
Q91Z53	Low	9.82164	9.7
Q91ZU6	Intermediate	12.6231	1.81
Q920E5	Intermediate	20.0442	2.89
Q921F2	Low	12.0156	3.13
Q921H8	Low	6.75893	3.14
Q921H9	Low	7.87104	9.12
Q921M3	Low	6.38384	0.18
Q922B2	Low	4.47843	3.37
Q922D8	Low	4.21584	2.05
Q922J3	Low	14.3209	1.22
Q922Q1	High	1617.83	5.87
Q922R8	Low	10.1277	2.55
Q924M7	Low	8.54063	7.34
Q925I1	Intermediate	13.0005	18.05
Q93092	High	261.967	3.52
Q99020	Low	9.89693	1.07
Q99J09	Low	5.67117	3.56
Q99J45	Low	3.8375	1.48
Q99J99	Low	5.13089	4.33
Q99JI4	High	344.569	2.16
Q99JY0	Low	11.4737	7.36
Q99K51	High	162.765	3.12
Q99KB8	Low	6.98274	8.14
Q99KC8	High	591.407	2.78
Q99KH8	Low	3.97105	1.8
Q99KI0	High	72.7669	15.52
Q99KJ8	Low	4.38799	3.47
Q99KK7	High	141.741	5.07
Q99KN9	Low	4.69375	1.91
Q99KP6	Low	5.57929	1.88
Q99KQ4	Intermediate	41.6175	2.84
Q99L13	Low	15.7687	15.74
Q99L47	Low	10.0851	2.46
Q99LB2	Low	5.28096	16.77
Q99LB6	Low	4.59265	2.4
Q99LC3	Low	7.56324	12.93
Q99LC5	Intermediate	38.8719	15.95
Q99LD4	Low	4.99116	3.74
Q99LD8	High	99.5235	7.46
Q99LF4	Low	5.35184	3.69
Q99LP6	Low	8.62856	4.76
Q99LX0	Low	11.6008	8.79
Q99LY9	Low	6.6577	15.94
Q99MI1	Low	3.8568	3.56
Q99MN1	High	514.21	3.13
Q99MN9	Low	9.06758	17.89
Q99MR6	High	601.714	1.83
Q99PL5	High	187.748	1.9
Q99PT1	Low	6.52889	6
Q9CPP6	Low	4.4035	12.65
Q9CPQ1	Low	10.2776	14.66
Q9CPQ8	Low	11.039	17.37
Q9CPR4	Low	7.83716	3.26
Q9CPT4	Low	6.61939	1.59
Q9CPU0	Low	11.4579	7.09
Q9CPU4	Low	7.62467	5.89
Q9CPV4	High	133.782	8.71
Q9CPY7	Low	8.26188	7.62
Q9CQ54	Low	4.95418	17.18
Q9CQ60	Low	11.0604	8.26
Q9CQ69	Low	13.8369	16.39
Q9CQ75	Low	4.51385	13.27
Q9CQ92	Low	9.73347	8.33
Q9CQA3	Low	10.3358	9.18
Q9CQB5	Low	5.84317	7.5
Q9CQC7	Low	8.70307	16.15
Q9CQF3	Low	4.69565	0.99
Q9CQF9	Low	10.7293	4.93
Q9CQH3	Low	5.95907	16.32
Q9CQI3	Low	4.64582	5.59
Q9CQM5	Low	9.59691	7.63
Q9CQM9	Low	11.6775	3.05
Q9CQN1	Low	6.70864	3.21
Q9CQQ7	Low	11.8364	18.63
Q9CQR4	Low	6.51801	13.79
Q9CQR6	Low	4.64562	2.37
Q9CQU0	Low	7.24946	2.65
Q9CQV8	Low	12.2088	3.32
Q9CQW1	High	1408.65	3.02
Q9CQW2	Intermediate	13.1226	1.59
Q9CQX8	Intermediate	16.7182	18.62
Q9CQZ5	Low	6.30236	11.57
Q9CQZ6	Low	8.36568	16.59
Q9CR09	Intermediate	10.6892	1.22
Q9CR16	High	89.0718	1.26
Q9CR57	High	1085.11	4.67
Q9CR61	Intermediate	8.73561	16.7
Q9CR62	Low	8.65053	15.26
Q9CR68	Low	9.11034	12.58
Q9CRB6	Low	8.48204	2.67
Q9CRB9	Low	10.2587	19.03
Q9CRD0	Low	5.40119	3.33
Q9CT10	Low	4.07489	1.26
Q9CVB6	High	183.647	4.75
Q9CWE0	High	824.303	3.77
Q9CWF2	Intermediate	14.1684	10.95
Q9CWK8	High	281.027	5.07
Q9CX56	Low	4.67254	2.35
Q9CX86	Low	10.8073	1.43
Q9CXW3	Low	6.75245	0.83
Q9CXW4	Low	13.4771	2.64
Q9CXY6	Low	6.80006	8.29
Q9CXZ1	Low	7.08346	11.84
Q9CY58	Low	6.62675	1.63
Q9CY64	Low	5.81178	7.44
Q9CYH2	Low	7.78965	5.07
Q9CZ04	Low	4.22436	2.56
Q9CZ13	Low	7.56028	17.28
Q9CZ30	Low	5.91083	6.1
Q9CZ42	Low	7.37637	12.19
Q9CZ44	Low	9.03881	3.49
Q9CZB0	Low	8.8346	17.1
Q9CZD3	Low	6.80425	3.63
Q9CZJ2	Intermediate	15.7191	5.1
Q9CZS1	Low	8.57251	13.46
Q9CZU6	Low	15.3795	18.08
Q9CZW5	High	100.856	5.8
Q9CZX8	High	222.73	5.57
Q9CZY3	Low	15.0443	4.5
Q9D023	Low	8.05901	8.73
Q9D051	Low	9.64158	13.87
Q9D0E1	Low	7.64357	3.78
Q9D0F9	Low	9.19475	7.86
Q9D0I9	Low	5.01752	4.59
Q9D0M3	Low	12.0822	17.52
Q9D0M5	Low	14.7028	3.94
Q9D0R2	Low	4.33598	0.98
Q9D0S9	Low	7.25422	10.97
Q9D154	Low	7.53676	3.42
Q9D172	Low	11.5244	17.25
Q9D1A2	Low	7.62753	5.98
Q9D1D4	High	699.781	1.52
Q9D1E6	Low	4.42356	1.96
Q9D1G1	Low	12.1726	2.65
Q9D1M0	Low	6.58043	1.24
Q9D1Q6	Low	4.9205	2.25
Q9D2G2	Low	11.1099	18.95
Q9D358	Low	6.36503	10.89
Q9D3D9	High	59.2597	19.08
Q9D4H8	Low	3.96143	3.48
Q9D5T0	Low	5.32155	5.21
Q9D5V5	Intermediate	6.28089	2.64
Q9D6J5	Intermediate	17.0935	16.18
Q9D6M3	High	113.176	8.71
Q9D7G0	Low	8.6737	4.37
Q9D7P6	Intermediate	5.8105	2.02
Q9D7X3	Low	6.52246	4.1
Q9D7X8	Low	6.2177	8.24
Q9D819	Low	6.33284	3.5
Q9D855	Low	11.0938	17.6
Q9D880	Low	4.9353	8.6
Q9D892	Low	4.35731	7.03
Q9D8B4	Low	8.37505	11.92
Q9D8E6	Low	15.1718	5.65
Q9D8N0	High	1775.86	4.73
Q9D8S4	Intermediate	16.6412	9.01
Q9D8W5	Low	4.46131	3.39
Q9D8Y0	High	1613.42	4.76
Q9DAK9	Low	5.58967	7.78
Q9DAR7	Low	6.65697	4.68
Q9DB20	Low	14.5432	18.73
Q9DB27	High	139.175	4.79
Q9DB73	Low	8.08075	15.05
Q9DB77	Low	11.8567	17.9
Q9DBC7	Low	8.61114	1.08
Q9DBG3	Low	5.3923	4.2
Q9DBH5	Low	7.36788	2.44
Q9DBJ1	High	66.2041	6.99
Q9DBL1	Low	6.36712	5.64
Q9DBL7	Low	5.54094	7.16
Q9DBP5	Low	6.93103	6.67
Q9DBZ5	Low	5.80576	1.36
Q9DC69	Low	6.66504	12.56
Q9DC70	Low	8.08196	9.25
Q9DCD0	High	242.917	7.07
Q9DCJ5	Low	5.44908	16.12
Q9DCL8	Low	3.7864	1.6
Q9DCL9	Low	3.70972	1.89
Q9DCN2	Low	11.6538	8.83
Q9DCS3	Low	14.5639	15.67
Q9DCS9	Low	7.45281	15.78
Q9DCT1	Intermediate	9.89001	1.75
Q9DCT2	Low	4.68843	12.22
Q9DCT8	Low	5.41976	3.12
Q9DCW4	High	290.981	15.09
Q9DCZ1	Intermediate	10.9106	3.41
Q9DCZ4	Intermediate	6.46001	15.98
Q9EPL8	Low	3.90149	1.37
Q9EPU0	Low	4.40902	0.81
Q9EQ20	High	105.687	12.89
Q9EQH3	Low	7.18499	4.74
Q9EQP2	Low	14.197	2
Q9EQQ9	Intermediate	22.3325	1.28
Q9EQU5	Intermediate	31.0085	2.02
Q9ER00	Low	3.3718	2.52
Q9ER72	Low	3.16916	10.87
Q9ERE7	Intermediate	15.082	0.81
Q9ERK4	High	1079.51	2.38
Q9ERS2	Low	7.35001	15.76
Q9ES97	Low	4.74316	7.23
Q9ESW4	Low	6.11023	11.91
Q9ET01	Low	6.46639	1.77
Q9JHI5	Low	9.95141	14.27
Q9JHR7	Low	3.97777	2.59
Q9JHU4	High	330.129	2.74
Q9JHU9	High	361.587	3.16
Q9JIF7	Low	7.8314	2.42
Q9JII6	Intermediate	28.8301	7.37
Q9JIW9	Low	4.78617	1.45
Q9JIY5	Low	6.27923	14.28
Q9JJU8	Low	4.46978	3.35
Q9JJV2	Intermediate	9.86651	9.73
Q9JJZ2	Intermediate	16.1925	2.04
Q9JK48	Low	5.61907	2.36
Q9JKB1	Low	5.47605	8.36
Q9JKF1	Low	7.02465	1.43
Q9JKR6	High	197.143	1.15
Q9JL62	Low	6.45959	5.29
Q9JLI8	Low	2.94088	7.88
Q9JLJ2	Low	10.7896	6.96
Q9JLN9	Low	4.04953	2.16
Q9JLV5	High	146.13	1.67
Q9JM76	Low	6.60982	2.84
Q9JMA1	High	81.6732	3.31
Q9JMH6	Low	4.76235	4.7
Q9QUH0	High	36.7516	10.6
Q9QUI0	Low	9.22323	1.76
Q9QUM9	Low	15.0366	3.76
Q9QUR6	Intermediate	5.0107	5.13
Q9QXS1	High	180.442	8.14
Q9QXX4	Low	11.8173	17.28
Q9QXZ0	High	65.4268	1.14
Q9QY76	Low	4.37754	6.06
Q9QYA2	Low	7.36157	11.58
Q9QYB1	Intermediate	37.7731	1.52
Q9QYC0	Low	4.75086	3.21
Q9QYG0	Low	5.62657	2.47
Q9QYJ0	High	149.082	2.11
Q9QZ06	Low	5.08099	2.66
Q9QZ23	Low	8.45641	5.18
Q9QZ73	Intermediate	8.41382	5.11
Q9QZ88	Low	7.44563	4.61
Q9QZD9	Low	6.49678	1.61
Q9QZE5	High	123.834	2.03
Q9QZE7	Low	3.53734	1.86
Q9R069	Low	5.65631	2.81
Q9R0M6	Low	4.79033	3.32
Q9R0P5	High	382.447	4.2
Q9R0P9	High	1441.65	5.93
Q9R0Q6	Low	7.44862	4.27
Q9R0Q7	Low	4.43927	3.08
Q9R0X4	Low	4.67611	13.96
Q9R0Y5	High	70.3079	9.09
Q9R1P0	Low	7.53907	3.9
Q9R1P1	Low	8.06587	4.08
Q9R1P4	Low	9.16646	3.79
Q9R1T2	Low	4.19874	2.74
Q9R257	Low	7.38922	0.23
Q9WTP7	High	695.347	11.18
Q9WTQ5	Low	9.22216	1.96
Q9WTX5	Low	7.15472	2.1
Q9WTX6	Low	4.23294	2.27
Q9WU78	Low	8.85007	3.01
Q9WUA2	Low	9.18961	4.33
Q9WUA3	High	886.241	2.72
Q9WUB3	Low	8.39942	4.02
Q9WUK2	Intermediate	12.5869	2.33
Q9WUL7	Intermediate	14.3226	1.12
Q9WUM5	Low	13.6805	16.72
Q9WUR9	Low	5.05892	15.09
Q9WV55	Low	11.0316	3.72
Q9WV80	Low	8.22783	6.22
Q9WVE8	Low	3.92542	1.96
Q9WVJ2	Intermediate	5.40061	3.55
Q9WVL0	Low	6.40479	12.88
Q9WVQ5	Intermediate	10.0505	3.37
Q9Z0N1	Low	7.07552	1.24
Q9Z0S1	Low	8.60748	8.97
Q9Z0Y1	Low	5.15407	2.28
Q9Z1F9	Low	5.15135	2.87
Q9Z1G3	Intermediate	5.576	2.14
Q9Z1J3	Low	8.9943	6.42
Q9Z1N5	Low	13.6726	2.58
Q9Z1Q9	Low	5.10797	5.12
Q9Z1X4	High	457.389	4.39
Q9Z1Z0	High	371.548	1.76
Q9Z1Z2	Low	4.01344	1.14
Q9Z204	Low	6.84843	1.72
Q9Z2I0	Low	4.87774	12.75
Q9Z2I8	Intermediate	34.4484	5.61
Q9Z2I9	High	486.978	13.61
Q9Z2U0	Low	15.4372	3.76
Q9Z2U1	Low	14.3036	3.79
Q9Z2W0	Low	4.82974	5.27
O55131	NA	NA	3.75
P05213	NA	NA	4.66
P11798	NA	NA	6.31
P62631	NA	NA	4.95
P62814	NA	NA	2.73
P62908	NA	NA	4.52
Q76MZ3	NA	NA	3.44
Q7TQD2	NA	NA	6.42
Q8C7X2	NA	NA	1.6
Q8R5C5	NA	NA	2.35
Q9WV60	NA	NA	2.16
P10637	NA	NA	7.65
P28660	NA	NA	4.04
P30275	NA	NA	9.34
P46096	NA	NA	19.33
Q60668	NA	NA	4.89
Q61990	NA	NA	1.02
Q6PIC6	NA	NA	23.34
Q7TPR4	NA	NA	7.77
Q8VDJ3	NA	NA	1.06
P01942	NA	NA	22.24
P06801	NA	NA	4.79
P13707	NA	NA	5.54
P15508	NA	NA	4.46
P17183	NA	NA	7.74
P17879	Low	6.68337	0.2
P35802	NA	NA	28.05
P51174	NA	NA	17.55
P62835	NA	NA	4.03
P68033	NA	NA	16.24
Q02053	NA	NA	4.25
Q60597	NA	NA	5.3
Q62425	NA	NA	10.54
Q6PIE5	NA	NA	2.92
Q8BGH2	NA	NA	17.68
Q8BH59	NA	NA	16.69
Q8BMF3	NA	NA	14.88
Q8BW75	NA	NA	11.36
Q8CAQ8	NA	NA	16.62
Q8QZS1	NA	NA	15.03
Q8VDQ8	NA	NA	9.52
Q91VD9	NA	NA	12.14
Q91ZA3	NA	NA	15.69
Q91ZJ5	NA	NA	3.18
Q921G7	NA	NA	17.13
Q99KY4	NA	NA	11.95
Q99MR8	NA	NA	11.83
Q9CQ62	NA	NA	18.77
Q9CWJ9	NA	NA	6.44
Q9D0K2	NA	NA	7.22
Q9D6J6	NA	NA	11.9
Q9D6R2	NA	NA	16.18
Q9DCX2	NA	NA	17.91
Q9R0P3	NA	NA	9.76
Q9Z0X1	NA	NA	18.83
Q9Z2Y8	NA	NA	4.84
E9Q401	NA	NA	4.22
O08529	NA	NA	3.08
O09131	NA	NA	5.4
O55042	NA	NA	12.03
O88587	NA	NA	2.57
P02088	NA	NA	22.05
P23506	NA	NA	8.17
P23927	NA	NA	2.47
P27546	NA	NA	1.89
P35276	NA	NA	2.37
P35762	NA	NA	0.77
P63028	NA	NA	1.93
P63321	NA	NA	5.36
P70122	NA	NA	1.65
P70414	NA	NA	3.07
P80313	NA	NA	2.18
P80318	NA	NA	2.97
Q05BC3	NA	NA	1.64
Q06138	NA	NA	1.14
Q2NL51	NA	NA	4.55
Q3UGR5	NA	NA	8.59
Q3UHB1	NA	NA	2.21
Q3UHJ0	NA	NA	2.83
Q3UUI3	NA	NA	18.81
Q60870	NA	NA	7.93
Q61102	NA	NA	9.54
Q61411	NA	NA	4.28
Q61735	NA	NA	3.43
Q62446	NA	NA	1.97
Q64516	NA	NA	11.1
Q6PER3	NA	NA	1.39
Q6ZWX6	NA	NA	1.25
Q80XN0	NA	NA	11.86
Q8BKC5	NA	NA	1.72
Q8BLF1	NA	NA	3.28
Q8BX70	NA	NA	1.44
Q8CC88	NA	NA	7.99
Q8QZY1	NA	NA	1.98
Q8R0Y6	NA	NA	6.01
Q8R1B4	NA	NA	1.05
Q8VCT3	NA	NA	5.49
Q99JY9	NA	NA	1.34
Q99L43	NA	NA	3.57
Q9CQD1	NA	NA	1.14
Q9CYT6	NA	NA	1.73
Q9D0J4	NA	NA	2.02
Q9D2N4	NA	NA	12.04
Q9D517	NA	NA	3.44
Q9D6K8	NA	NA	4.77
Q9DBF1	NA	NA	7.85
Q9DC07	NA	NA	12.8
Q9DCM2	NA	NA	12.6
Q9EPK7	NA	NA	2.05
Q9JLZ3	NA	NA	13.39
Q9WUM3	NA	NA	2.73
O35678	NA	NA	3.43
O88685	NA	NA	3.38
P17047	NA	NA	1.01
P32848	NA	NA	21.08
P62627	NA	NA	1.59
P63158	NA	NA	6.15
Q05816	NA	NA	5.83
Q3TMH2	NA	NA	7.15
Q3UGC7	NA	NA	2.1
Q60902	NA	NA	2.27
Q6PDL0	NA	NA	1.75
Q80VP1	NA	NA	2.78
Q8BK08	NA	NA	10.98
Q8BWY3	NA	NA	1.75
Q91WK2	NA	NA	1.9
Q99J08	NA	NA	9.61
Q9CQA1	NA	NA	1.11
Q9CU62	NA	NA	7.16
Q9CX34	NA	NA	1.57
Q9D1H6	NA	NA	14.39
Q9D6Y7	NA	NA	6.73
Q9D832	NA	NA	0.9
Q9D8U8	NA	NA	3.15
Q9D924	NA	NA	1.56
Q9QUR7	NA	NA	1.78
Q9QZM0	NA	NA	1.67
Q9R1P3	NA	NA	3.81
Q9Z1W9	NA	NA	3.6
B1AR13	NA	NA	13.9
B1AY13	NA	NA	2.07
O88986	NA	NA	21.46
P07724	NA	NA	2.09
P21460	NA	NA	0.72
P28650	NA	NA	4.42
P67984	NA	NA	5.4
P85094	NA	NA	13.68
Q60759	NA	NA	11.57
Q64520	NA	NA	5.53
Q6GQV7	NA	NA	1.87
Q80X50	NA	NA	1.55
Q8BTM8	NA	NA	3.45
Q8C0L9	NA	NA	0.95
Q91W50	NA	NA	0.95
Q922Q9	NA	NA	3.69
Q9CQV1	NA	NA	1.98
Q9D7A8	NA	NA	7.72
Q9DB60	NA	NA	5.63
Q9EP89	NA	NA	18.36
Q9JHW2	NA	NA	11.93
Q9JMC3	NA	NA	2.95
Q9R111	NA	NA	12.23
Q9WV98	NA	NA	18.23
Q9Z1P6	NA	NA	10.6
O09114	NA	NA	1.06
P56375	NA	NA	7.04
Q8C460	NA	NA	6.14
Q8R0P4	NA	NA	5.14
Q91W89	NA	NA	4.57
Q922E4	NA	NA	3.74
Q99NB9	NA	NA	0.64
Q9CQ80	NA	NA	2.1
Q9D9V3	NA	NA	9.15
Q9DCV4	NA	NA	13.08
F6ZDS4	NA	NA	0.95
O08997	NA	NA	4.86
P45377	NA	NA	9.82
P53612	NA	NA	3.99
Q3UMT1	NA	NA	14.43
Q64442	NA	NA	5.68
Q6PE15	NA	NA	12.22
Q8BH55	NA	NA	13.56
Q8BU30	NA	NA	1.27
Q8K0Z7	NA	NA	4.58
Q8K2C6	NA	NA	11.92
Q8VE38	NA	NA	8.7
Q99PV0	NA	NA	0.81
Q9CPW4	NA	NA	4.03
Q9CRA7	NA	NA	11.95
Q9CRB8	NA	NA	9.7
Q9DB15	NA	NA	7.03
Q9JI91	NA	NA	7.31
Q9WTR5	NA	NA	8.97
A2ASS6	NA	NA	9.18
P31750	NA	NA	2.07
Q2M3X8	NA	NA	8.93
Q811I0	NA	NA	3.24
Q8BHG1	NA	NA	0.85
Q8R5H1	NA	NA	2.44
Q9D6K5	NA	NA	3.48
Q80UM3	NA	NA	2.59
Q8QZR5	NA	NA	5.75
Q91VF2	NA	NA	3.71
Q9D1M4	NA	NA	6.57
Q9EST5	NA	NA	2.58
Q9WVA4	NA	NA	2.85
A2AAJ9	NA	NA	6.8
O70433	NA	NA	5.71
Q8CC21	NA	NA	7.97
Q91VT4	NA	NA	17.29
Q8BP40	NA	NA	15.02

## Sheet: Fig. 3h
Uniprot IDs	Cluster	H1/2 Ovaries (days)	H1/2 brain cortex (days)
A2A432	Low	4.75741	7.06883
A2A690	Intermediate	19.899	8.07529
A2AN08	Low	3.82601	4.98184
A2APV2	Low	4.38099	8.94
A2AWA9	Intermediate	12.5005	5.15358
A6H8H2	Intermediate	8.39015	10.9863
B1AZP2	Low	5.77681	6.36584
B2RY56	Low	3.91558	3.45373
D3YZP9	Low	3.81959	6.69403
D3Z7P3	Low	4.39529	15.8983
E9Q912	Low	4.05649	8.0371
F8VPU2	Low	5.1743	7.60323
G5E829	Low	4.08332	14.7623
G5E8K5	Intermediate	23.1494	14.5902
O08532	Low	10.3271	12.9819
O08547	Low	4.47452	9.22559
O08553	Low	9.62375	32.5252
O08582	Intermediate	13.9011	4.95156
O08585	Low	4.91467	20.7962
O08599	Intermediate	19.659	24.5017
O08638	High	447.771	10.7479
O08663	Low	3.18046	4.51352
O08709	Low	9.75515	14.4881
O08749	High	532.921	35.8753
O08756	Low	11.3687	29.1459
O08759	Low	4.60775	5.94976
O08788	Low	6.09793	6.91415
O08795	Low	7.34744	7.42373
O08807	Low	5.52648	6.82814
O08808	Low	5.14795	7.59025
O08810	Intermediate	12.3105	5.17333
O08915	Low	7.83026	5.56212
O09061	Low	7.61179	9.1603
O09111	Low	5.18587	27.4097
O09167	Low	9.91349	11.6843
O35129	High	936.638	30.897
O35215	Low	6.95314	16.0269
O35226	Low	6.62737	5.52377
O35286	High	380.841	5.68806
O35295	Low	15.77	14.0765
O35326	Low	6.96933	6.41291
O35343	Low	4.43069	5.61538
O35344	Low	5.35991	5.77958
O35350	Low	4.19684	7.0245
O35381	Low	10.0877	7.87105
O35551	Intermediate	17.9152	6.78504
O35593	Low	5.14387	7.29966
O35643	Low	5.53585	14.5165
O35658	Low	6.95149	26.1893
O35685	Low	6.36784	6.66487
O35691	Low	4.90798	4.96584
O35857	Low	14.1933	13.263
O35864	Low	7.08148	9.35695
O54734	Low	8.32196	7.68912
O54774	Low	3.91445	9.6707
O54833	Low	7.85693	9.16708
O54901	Intermediate	15.6344	12.6176
O54916	Low	7.58037	8.14209
O54950	Low	7.88954	8.6382
O54984	Low	4.88498	8.29474
O54988	Intermediate	29.2767	6.43425
O55023	Low	5.77127	14.34
O55029	Low	8.25367	4.96772
O55106	Low	4.15761	6.52948
O55126	Low	8.5224	34.1817
O55142	Low	8.94072	10.9837
O55143	High	1021.36	7.12757
O55234	High	262.59	9.0075
O70133	Low	6.70892	6.30544
O70194	Intermediate	46.1615	6.77598
O70251	Low	7.23646	9.39648
O70252	Low	4.9863	5.29334
O70310	High	89.0114	5.13513
O70311	Low	6.90384	7.75437
O70318	High	108.141	22.8032
O70325	Low	5.08403	11.9085
O70435	Low	7.14297	11.4321
O70456	Low	9.87102	8.44749
O70493	Intermediate	32.4664	7.49248
O70503	Low	5.30723	6.66367
O70566	High	113.957	8.58015
O70589	Intermediate	31.7363	16.8545
O88342	Low	7.12751	15.147
O88384	Low	6.92276	4.45495
O88441	Intermediate	20.8865	21.3107
O88447	Low	14.8979	4.83438
O88487	Low	6.97824	6.78402
O88531	Low	9.94317	25.0114
O88532	Intermediate	11.5509	3.66679
O88543	Low	3.7467	10.8785
O88544	Low	6.28244	11.1791
O88545	Low	6.30228	10.7198
O88569	Low	18.8294	10.3026
O88653	Low	4.31173	6.61925
O88696	Low	5.8076	20.522
O88712	Low	5.0828	17.06
O88844	High	94.0879	15.019
O88851	Low	6.52845	15.4871
O88958	Low	5.63782	11.8057
O89023	Low	7.77027	23.4034
O89053	Low	6.29947	16.3522
O89112	Intermediate	20.0182	7.04615
P00405	Low	8.38783	22.1111
P00493	Low	5.20756	7.80683
P00920	Low	17.5637	23.1831
P03911	Intermediate	11.7281	30.0827
P03921	Intermediate	11.5506	30.5385
P05064	Intermediate	46.388	8.24015
P05132	Low	7.07601	10.8054
P05201	Low	8.88446	12.8069
P05202	Low	12.0021	34.9682
P05622	High	607.907	28.9005
P06151	Intermediate	31.8836	13.1919
P06745	High	1372.71	13.0995
P07356	High	342.706	6.5633
P07901	Low	13.1801	6.74361
P08003	High	181.064	6.00984
P08030	Low	4.38922	9.68642
P08113	High	1166.33	5.97577
P08122	Intermediate	18.4563	69.5128
P08228	Low	16.8449	16.4771
P08249	High	208.397	35.221
P08752	Low	10.292	21.3016
P09055	Low	7.23088	8.45455
P09103	High	2839.47	7.43929
P09405	High	131.413	5.87429
P09411	High	1065.38	14.2321
P09528	Low	16.7165	9.03521
P09671	High	75.1666	33.791
Q3THW5	Low	18.1853	14.5221
P0DP28	Intermediate	33.9936	9.52496
P10126	High	605.505	7.11802
P10518	Low	6.24937	10.4601
P10605	Low	7.78409	5.5251
P10630	Low	4.43451	4.31204
P10639	Low	13.6474	15.695
P10649	Low	13.5628	15.3082
P10852	Low	11.2981	22.1427
P10922	Intermediate	49.5855	44.0941
P11352	Low	12.2341	13.801
P11404	Low	4.9175	17.4318
P11438	Low	8.17053	4.75791
P11499	Low	12.5284	5.52255
P11881	Intermediate	6.83042	6.23119
P11983	Low	6.97621	8.01526
P12382	Low	6.67303	10.6347
P12658	Low	4.15384	8.97355
P12787	Low	8.86471	25.9827
P12970	Low	10.0719	11.4314
P13020	High	182.447	11.2496
P13595	Low	4.77651	19.1034
P14094	Low	3.96211	17.8017
P14115	Low	7.28338	11.3782
P14131	Low	8.56435	12.1021
P14148	High	87.6646	12.2133
P14152	Low	10.9748	13.1257
P14206	High	257.229	12.2578
P14211	High	604.289	6.8939
P14685	Intermediate	25.7938	6.76435
P14824	High	812.99	8.18921
P14869	Low	11.2916	10.8083
P14873	High	106.861	4.46041
P15105	Intermediate	13.8874	9.41829
P15116	Low	4.0504	8.98024
P15327	Low	13.1252	10.2505
P15532	Low	16.166	12.8724
P15864	High	94.5525	15.5838
P16045	Low	14.122	10.2116
P16125	Low	12.7872	12.5363
P16332	Low	4.29166	9.30582
P16460	Low	3.84814	10.6172
P16546	High	161.872	18.477
P16858	Low	18.1355	12.4872
P17156	High	1764.88	7.89361
P17182	High	270.084	13.8919
P17426	Low	5.70271	18.0737
P17427	Low	4.12386	17.8585
P17563	Low	5.27009	14.3351
P17710	Low	4.97423	28.4663
P17742	High	186.923	10.1728
P17751	High	104.176	13.8557
P18052	Low	5.47381	8.50887
P18242	Low	14.4468	9.76383
P18572	Low	7.9239	13.532
P18653	Low	4.05693	7.83094
P18760	Low	9.73333	8.34577
P19096	Low	6.63107	6.93282
P19157	Low	7.36207	16.1419
P19253	High	431.322	13.6354
P19536	Low	13.1146	24.8297
P19783	Low	7.88895	25.6212
P20029	Intermediate	53.3432	6.32043
P20060	Low	3.90949	5.62788
P20108	High	234.304	29.9201
P20152	High	97.3046	10.4908
P20357	Low	4.71978	7.3465
P21126	Intermediate	9.14977	6.65991
P21278	Low	5.1765	11.6515
P21279	Low	5.45285	15.9467
P21981	Low	12.0972	5.15952
P22315	Low	5.39798	16.5345
P22892	High	6.84161	10.171
P23116	High	1126.04	5.63926
P23198	Low	9.5889	3.6649
P23242	Low	7.09162	9.99472
P23492	Low	5.20688	11.6081
P24270	Low	12.0298	5.60739
P24369	Low	11.48	7.01341
P24472	Low	17.7274	12.8768
P24527	Low	10.5802	16.3342
P24547	Low	4.34432	6.70845
P24549	High	84.8194	14.2747
P25444	High	181.641	12.4942
P26039	High	981.733	7.45196
P26040	Low	4.77556	8.11414
P26041	High	870.309	7.98726
P26043	Low	9.05847	8.01109
P26231	Low	5.61631	6.93476
P26369	Low	8.04331	4.88418
P26443	High	2290.07	28.6012
P26516	Low	7.22854	7.42094
P26638	Low	4.3791	6.72649
P26645	Low	6.59114	18.3351
P27048	Low	5.85254	9.22326
P27601	Low	4.69475	19.4476
P27612	Low	3.49478	8.4599
P27659	Low	9.76352	12.0019
P27773	High	261.293	7.0896
P28271	Low	10.6344	11.7881
P28352	Low	12.0723	8.5925
P28474	High	920.759	13.6468
P28656	Low	5.69595	6.47301
P28658	Low	5.36301	3.56084
P28738	Intermediate	13.9163	4.19592
P28867	Low	4.70846	7.60145
P29341	Low	9.68936	9.92626
P29595	Intermediate	18.8038	10.8107
P29758	Low	5.74139	6.70634
P30416	Low	9.33349	7.19875
P30999	Intermediate	15.094	7.83072
P31230	Low	5.13287	6.29762
P31324	Low	7.63832	27.3489
P31938	Low	11.3929	9.03556
P32067	High	799.433	5.50048
P32233	Low	4.09179	3.42791
P32921	Low	3.53823	7.08125
P34022	Low	5.82497	8.73184
P34914	High	80.5898	12.5185
P35235	Low	6.66456	8.7616
P35278	Low	11.5266	7.62456
P35279	Low	4.69108	4.54948
P35282	Low	8.56212	7.50191
P35283	Low	6.1654	7.48507
P35285	Low	5.61259	10.7504
P35293	Low	7.09309	6.07948
P35486	High	31.461	33.4644
P35505	Low	4.71065	18.7912
P35550	Low	10.3703	7.65126
P35564	High	551.154	5.63549
P35585	Low	4.36432	10.8586
P35700	High	149.071	12.4364
P35979	Low	11.3811	12.7554
P35980	Low	16.6207	13.3249
P36916	Intermediate	6.96806	8.17102
P37040	Low	6.27483	5.66638
P37804	High	293.243	6.05526
P38647	High	436.83	11.164
P39054	Low	4.23464	7.80047
P39447	Low	4.17169	4.09515
P40124	Low	6.76707	10.3073
P40142	Low	13.145	14.6516
P40336	Low	3.87861	9.76807
P41105	High	863.153	10.5288
P41216	High	64.0074	9.94784
P42125	Low	15.2835	25.4957
P42208	Low	6.84917	19.4025
P42669	Low	8.21429	21.9018
P42932	High	1044.01	7.86247
P43274	Intermediate	33.7809	31.1701
P43276	Intermediate	39.5897	29.6856
P43277	Intermediate	20.9553	28.5678
P45376	Intermediate	50.4807	15.1758
P45591	Low	19.2531	15.4981
P45952	Low	9.88099	12.1773
P46061	Low	7.65538	4.14054
P46460	Low	5.13433	10.7073
P46471	Low	5.91036	7.21957
P46638	Low	12.8702	5.82525
P46664	Low	4.91142	9.02972
P46735	High	1302.92	7.24667
P46935	Low	7.68313	3.89965
P47199	Low	5.55725	13.1766
P47738	High	337.388	10.4336
P47740	Low	4.98417	7.90337
P47753	Low	7.14603	10.7259
P47754	Low	9.15635	11.2742
P47757	Low	11.7383	11.2693
P47758	Low	3.7302	5.46925
P47791	Low	5.15881	17.5206
P47802	Low	6.58941	14.3071
P47809	Low	4.24614	7.49783
P47857	High	729.661	10.5009
P47911	Intermediate	24.5276	10.5434
P47915	Low	15.694	13.5166
P47934	Intermediate	9.73451	18.9353
P47941	Intermediate	14.453	5.75116
P47962	Low	11.6968	14.5137
P48036	Low	12.8507	13.0942
P48193	Low	5.1773	11.3352
P48428	Low	7.78553	9.0978
P48678	Low	17.5962	18.3104
P48722	Intermediate	12.2574	9.17001
P48758	Low	4.61283	12.2147
P48774	Low	4.09829	13.1804
P48962	Intermediate	39.925	30.6343
P49312	Low	11.6816	8.04563
P49442	Low	4.38172	12.5764
P49443	Low	5.95624	7.91956
P49615	Low	3.21657	9.67728
P49722	Low	7.62819	9.3124
P50247	High	103.732	16.9161
P50396	Low	7.04686	10.2265
P50429	Low	6.90409	5.81754
P50516	Low	5.51657	12.7843
P50518	High	661.181	11.9671
P50544	Low	13.8988	10.4383
P50580	Low	9.37734	7.02352
P51150	Low	10.3312	6.28586
P51410	Low	11.994	12.5181
P51660	Low	11.0301	5.89146
P51859	Low	7.50926	8.95946
P51863	High	681.386	20.4407
P51881	Intermediate	38.5125	30.2531
P52196	Low	10.8236	21.2498
P52480	High	363.276	11.3025
P52503	Low	5.30777	21.6367
P52760	Intermediate	19.5291	13.3381
P53026	High	685.761	13.5422
P53395	High	90.6987	19.0629
P53810	High	181.127	11.7053
P53811	Low	4.05775	7.85526
P53986	Low	13.7024	13.5253
P53994	Intermediate	54.4173	8.56173
P53996	Low	5.4876	3.38552
P54071	Low	12.3206	25.8259
P54227	Low	16.6056	6.28267
P54728	Low	5.9076	7.35277
P54775	Low	4.99634	5.90448
P54822	Intermediate	25.0039	12.8382
P54923	Low	6.74749	6.05581
P55258	Low	6.06066	13.0722
P55264	Low	6.881	9.18946
P55288	Low	7.78341	5.3817
P56371	Intermediate	13.2451	7.17658
P56376	Low	6.41355	14.1877
P56391	Intermediate	12.5527	13.5059
P56399	Low	5.01887	9.37397
P56480	High	63.4818	30.266
P56959	Low	8.17603	5.99796
P57746	Intermediate	6.22648	11.5432
P57759	Low	6.78131	7.08299
P57776	Low	19.4161	9.16583
P57780	High	100.169	12.2878
P58044	Low	6.32883	9.81691
P58252	High	483.941	4.45729
P58281	Low	4.73819	20.2873
P58389	Intermediate	19.9076	11.959
P58404	Intermediate	5.35746	6.24624
P58771	Low	15.6184	9.04427
P58871	Low	3.58962	6.72131
P59325	Low	4.25334	5.69239
P59999	Low	10.6215	15.5461
P60122	Low	7.49616	6.13716
P60229	Low	4.97306	7.1712
P60335	Low	8.5223	5.91165
P60521	Low	5.52864	6.33112
P60710	Low	5.07267	18.7313
P60766	Low	8.98192	12.6419
P60824	Low	9.40572	4.68038
P60843	Low	11.2937	5.14992
P60867	Low	15.5134	12.9356
P60904	Low	11.3654	21.6136
P61021	Low	6.47174	9.33537
P61027	High	1644.25	15.1346
P61079	Low	7.886	6.66015
P61082	Low	7.50227	8.33214
P61087	High	35.5627	5.88664
P61089	High	211.743	10.1405
P61161	Low	9.74336	14.3087
P61164	Low	4.61389	7.554
P61202	Low	4.24584	9.4443
P61211	Low	7.73642	5.0486
P61222	Low	3.52515	5.50888
P61255	Low	7.56234	11.4634
P61358	High	223.799	10.1555
P61620	Low	7.24134	4.98449
P61750	Low	10.4103	6.39524
P61759	Intermediate	11.4538	8.29729
P61922	Intermediate	5.93896	22.2927
P61924	Low	7.00799	4.58611
P61971	Low	6.53086	14.2783
P61979	High	152.783	6.84525
P61982	Low	12.5396	8.91268
P62082	Low	6.43214	10.4856
P62137	Low	11.2796	7.92968
P62141	Low	4.80324	8.18043
P62192	High	928.908	6.92981
P62196	High	1898.37	6.80429
P62242	Low	13.145	14.4943
P62245	Low	8.51465	12.4517
P62259	Low	10.746	12.4848
P62264	Low	11.6967	10.958
P62267	Intermediate	17.0223	13.1085
P62270	Low	10.0763	13.5433
P62281	Low	13.117	12.3885
P62301	Low	9.11974	11.124
P62315	Low	10.5375	14.7347
P62317	Low	8.32541	11.6868
P62320	Low	6.35521	9.81261
P62331	Low	5.08618	23.3701
P62334	Low	7.39848	6.30706
P62702	High	223.268	13.5968
P62717	Intermediate	38.1036	11.5877
P62748	Low	6.40362	8.65834
P62751	High	331.002	12.3222
P62754	Low	7.48485	9.75749
P62774	High	124.538	7.25204
P62806	High	253.839	75.7453
P62821	Low	9.93403	10.4827
P62827	High	710.39	9.96128
P62830	High	225.691	12.5936
P62852	Low	17.8043	11.2201
P62855	Low	6.51425	12.1235
P62869	Low	5.02093	5.9374
P62874	Low	10.2245	34.1334
P62880	Intermediate	26.9783	30.7991
P62889	Low	3.64401	12.0974
P62897	High	147.199	32.5689
P62900	Low	8.16482	9.45482
P62918	Low	14.8722	12.1124
P62962	Low	14.3845	11.9997
P62983	Low	9.33429	5.50935
P62996	Low	9.44855	9.03017
P63001	Low	4.4658	19.6498
P63005	Low	4.61238	5.20626
P63017	High	459.917	7.72367
P63037	High	214.137	4.68188
P63038	High	88.0308	29.4844
P63073	Low	6.08309	4.91871
P63085	Low	4.12221	7.92613
P63087	Low	4.46052	8.53191
P63101	Low	21.0957	11.3735
P63168	Intermediate	18.7146	8.01439
P63242	Low	10.4363	6.72865
P63260	High	143.385	19.6397
P63276	Low	10.3541	12.2566
P63323	Low	9.62788	17.8242
P63325	Low	7.37405	11.5955
P63328	Intermediate	17.0513	9.76008
P63330	Intermediate	7.56879	8.2559
P67778	Low	17.2677	33.4253
P68037	High	145.585	7.97361
P68040	Low	8.22691	8.62596
P68254	Low	8.66867	10.2927
P68368	Intermediate	10.6685	30.6972
P68369	High	59.6437	31.3158
P68372	High	68.5377	32.545
P68510	Low	6.69072	6.388
P70168	Low	6.51374	9.17688
P70195	Low	5.14495	8.74801
P70202	Low	11.129	13.0081
P70236	Intermediate	10.7649	8.08454
P70296	Low	11.5067	14.6198
P70297	Low	5.32874	9.10323
P70333	Low	5.93562	6.55355
P70336	High	231.04	8.31874
P70349	Low	11.72	14.106
P70398	Low	3.21107	5.74978
P70399	Low	4.38999	4.32881
P70404	Low	3.8506	26.1377
P70441	Low	4.01473	13.6141
P70670	Low	10.3058	5.9217
P70698	Low	3.34397	6.66787
P80314	Low	8.8684	8.65028
P80315	Low	13.4933	9.54726
P80316	High	317.622	8.71028
P80317	Low	9.89191	7.95048
P83882	Low	6.88644	9.03674
P83940	Low	11.9915	8.77845
P84078	Low	13.8046	9.67599
P84084	Low	6.94412	9.63828
P84089	Low	14.4125	7.0209
P84091	Low	6.78238	17.861
P84096	Low	4.41002	22.5698
P97315	Low	7.71959	8.96745
P97351	Low	14.2258	13.8267
P97355	Intermediate	11.9367	8.47215
P97370	Low	5.02068	24.3137
P97371	Low	10.1465	8.42435
P97379	Low	4.27022	4.65258
P97384	Low	4.66085	5.11203
P97390	Intermediate	5.55581	8.18294
P97393	High	641.719	5.62906
P97449	High	101.353	18.5115
P97461	Low	10.1508	12.7279
P97494	Low	3.8046	11.1499
P97765	Low	5.18197	5.53253
P97807	High	122.427	29.588
P99024	Low	15.5374	28.1037
P99026	Low	8.96634	8.5494
P99029	High	548.372	25.9793
Q00612	Low	9.09122	11.6174
Q00PI9	Low	5.1202	6.72447
Q01405	Low	4.86506	7.56351
Q01730	Low	6.68929	8.02147
Q01768	Low	15.3035	13.9392
Q01853	High	172.36	8.30655
Q02248	Low	3.42406	7.74517
Q02257	Low	4.26599	7.43589
Q03173	Intermediate	5.86789	6.44439
Q03265	Intermediate	26.7626	31.3847
Q04447	Low	5.74369	12.8768
Q04690	High	1666.5	9.59781
Q05512	Low	3.68975	7.94701
Q05920	Low	17.2738	17.4572
Q06185	Low	13.5521	35.2941
Q07076	Low	5.88788	7.15715
Q08460	High	3645.52	11.6025
Q0GNC1	High	2078.44	4.96426
Q11011	High	1088.25	12.6586
Q148V7	Low	4.31313	10.61
Q2TPA8	Intermediate	7.88053	10.0377
Q3B7Z2	Low	3.8617	8.75334
Q3TC72	Intermediate	11.9595	28.0445
Q3TEA8	Low	12.2284	6.71894
Q3THK7	High	198.051	7.47563
Q3THS6	Low	3.89064	6.56066
Q3TLH4	Low	19.4236	3.96044
Q3TXS7	High	106.023	6.79691
Q3TYX3	Intermediate	10.616	10.4979
Q3U0V1	Low	5.24297	5.82676
Q3U1J4	Low	6.32764	5.23978
Q3UEB3	Low	4.62722	3.90095
Q3UH66	Intermediate	8.32559	7.71991
Q3UHD6	Low	5.31988	8.12315
Q3UJB9	Low	3.07012	3.76081
Q3UJU9	Low	6.74705	13.9849
Q3UL36	Low	5.41556	8.07133
Q3ULJ0	Low	3.99999	11.7059
Q3UM45	Intermediate	24.054	10.5844
Q3UMC0	Low	13.2303	8.19623
Q3UMR5	Intermediate	10.0282	35.0812
Q3UMU9	Low	4.77134	9.43073
Q3UPL0	Low	4.67782	6.68088
Q3UTJ2	Low	7.53229	5.54483
Q3UVL4	High	2279.66	8.25786
Q3V132	Intermediate	12.9429	7.23743
Q3V1L4	Low	4.97541	7.9581
Q3V3R1	Low	3.01433	25.5584
Q4VAE3	Low	10.2756	28.3444
Q501J6	High	98.6349	4.45038
Q505F5	Low	4.23053	6.99253
Q569Z6	Low	9.38151	5.06479
Q58A65	Low	3.62409	4.48287
Q5FWK3	Low	5.30414	12.7758
Q5M8N0	Intermediate	10.9535	23.1914
Q5SUC9	Intermediate	9.66265	16.4271
Q5SUR0	High	62.578	21.94
Q5SWU9	Low	2.97844	6.51522
Q5SYD0	Low	5.88461	27.9051
Q5U458	Intermediate	8.78029	20.6981
Q5XJY5	Low	5.30714	4.24923
Q60598	High	934.528	13.4608
Q60605	Low	15.503	7.14214
Q60631	Intermediate	19.003	5.49264
Q60676	Intermediate	16.4001	10.2404
Q60737	Low	5.25842	8.21379
Q60749	Low	6.48071	5.65064
Q60854	High	79.3982	14.0494
Q60864	High	174.123	9.44041
Q60865	High	105.444	4.41155
Q60930	Low	13.2679	29.4971
Q60931	Low	11.3711	32.2875
Q60932	Intermediate	25.5349	31.2802
Q60972	Low	7.00162	3.2154
Q61033	Low	7.21234	10.2931
Q61035	Low	3.06035	6.72766
Q61081	Low	7.82629	6.53764
Q61097	Intermediate	19.2087	12.3981
Q61166	Low	10.0787	10.5652
Q61171	Intermediate	27.0082	11.8939
Q61207	Low	11.4594	8.25652
Q61292	Intermediate	18.7966	42.4209
Q61301	Intermediate	8.93848	13.2098
Q61316	High	207.787	9.29837
Q61425	Low	12.6516	20.034
Q61490	Low	3.4343	10.0667
Q61543	Low	4.68044	4.01372
Q61545	Low	9.42367	7.85589
Q61553	High	869.644	13.1185
Q61595	Low	4.46488	4.31062
Q61598	High	236.381	8.99498
Q61644	Low	7.87155	15.8738
Q61655	Low	5.36856	5.78768
Q61656	High	169.311	3.53883
Q61696	Low	6.68337	7.21906
Q61699	High	221.704	6.79843
Q61753	Low	4.27206	12.5388
Q61768	Low	3.68255	4.47465
Q61792	High	1801.74	13.3498
Q61879	High	314.223	9.0418
Q61937	Low	9.98189	9.34325
Q62048	Low	6.17833	9.57948
Q62059	Low	3.99029	61.4908
Q62077	Low	4.72648	7.48828
Q62165	Intermediate	10.6223	9.85586
Q62167	Low	6.43987	3.83294
Q62188	High	63.2491	31.5641
Q62189	Low	3.97073	6.15611
Q62261	High	165.909	14.192
Q62318	High	572.75	6.03173
Q62348	Low	8.48878	9.12393
Q62351	Low	4.47635	4.53002
Q62376	Intermediate	40.7986	6.62858
Q62418	Low	6.23495	13.2743
Q62426	High	109.093	15.0229
Q62433	Intermediate	37.3388	7.95006
Q62448	Low	3.50539	5.28966
Q62465	High	724.262	16.1813
Q62523	Low	4.75214	6.22824
Q63844	Low	5.5785	10.9806
Q63932	Low	6.19298	8.07168
Q64010	Low	4.70198	9.87753
Q64012	Low	7.01849	4.11481
Q64105	Low	10.0589	14.1477
Q64133	Intermediate	21.5154	24.1154
Q64213	Low	4.53339	4.96281
Q64331	Low	5.1518	5.41808
Q64433	High	81.404	26.5128
Q64487	High	2511.77	7.38406
Q64511	Low	5.08622	4.10797
Q64514	High	996.32	10.7035
Q64521	Low	7.13265	26.7785
Q64674	Low	4.49051	8.56941
Q64727	Low	8.67931	13.4985
Q64737	Low	3.48717	8.24791
Q68FD5	High	297.555	22.4164
Q68FL6	Low	5.70753	7.42118
Q69ZW3	High	898.877	6.64868
Q6DFV3	Intermediate	14.3505	11.0252
Q6DFW4	Low	6.75518	12.7362
Q6DIC0	Low	6.54081	4.24283
Q6GQT9	High	290.215	8.12376
Q6IRU5	High	35.3226	20.3851
Q6NVF9	Low	6.25073	5.44465
Q6NZB0	Low	10.4896	5.67656
Q6NZJ6	Low	5.06172	4.172
Q6P1B1	Low	6.40528	11.6908
Q6P1F6	Low	5.95022	9.65688
Q6P2B1	Low	3.50006	8.81841
Q6P4T2	High	93.8913	3.90649
Q6P5E4	High	242.398	7.92755
Q6P5F9	Low	8.57912	11.2018
Q6P9R2	Low	5.01572	13.8388
Q6PB66	Low	8.40002	8.50265
Q6PD03	Low	5.1754	7.68558
Q6PD26	Low	4.95164	6.54478
Q6PDG5	Low	6.44349	4.65368
Q6PDI5	Low	3.67144	5.21017
Q6PDM2	Low	5.34206	10.8716
Q6PGB6	Low	4.85847	6.27239
Q6PHN9	Intermediate	9.80328	18.3493
Q6PHZ2	Low	4.33749	10.2941
Q6Q477	Intermediate	7.99607	18.0397
Q6R891	Low	4.22505	7.63516
Q6URW6	High	380.031	10.3126
Q6ZQ38	Low	9.10224	11.5882
Q6ZQ58	Low	3.61016	5.50942
Q6ZQI3	Low	6.02047	8.56737
Q6ZWN5	Low	12.3876	12.6118
Q6ZWR6	Intermediate	41.5999	8.34844
Q6ZWU9	Low	8.04408	8.65476
Q6ZWV3	Low	7.56212	8.78341
Q6ZWV7	Low	17.2705	12.0161
Q71LX4	High	935.922	11.9452
Q78IK4	Low	5.08676	18.2924
Q78PY7	High	124.926	5.16444
Q78ZA7	Low	6.38324	7.12246
Q791T5	Intermediate	11.1125	8.25265
Q791V5	Low	7.42918	31.307
Q7M6Y3	Low	8.7061	7.91467
Q7TMB8	Intermediate	25.5095	10.0847
Q7TMF3	Low	5.33825	24.2258
Q7TMK9	Low	7.37522	12.0184
Q7TMM9	Low	6.29963	37.0269
Q7TMY8	Low	3.85562	5.78755
Q7TQH0	High	393.646	6.71756
Q7TQI3	Low	7.64406	8.98059
Q7TQK5	Low	17.6219	9.20875
Q7TT37	Low	2.85406	5.05943
Q7TT50	Low	4.79414	7.0361
Q80SW1	Intermediate	9.19313	12.726
Q80TM9	High	2411.75	5.97627
Q80UG5	Low	6.11745	16.1278
Q80UM7	Low	6.92854	9.6446
Q80VD1	Low	6.24099	9.98038
Q80WJ7	Low	4.44818	6.95175
Q80WQ2	Intermediate	13.0668	11.7151
Q80X90	High	717.795	4.92515
Q80XI3	Low	4.74727	5.16373
Q80XU3	Low	8.27458	7.83438
Q810A7	Low	5.094	3.79069
Q810B6	High	4423.22	10.2337
Q8BFQ4	Low	4.86221	3.37371
Q8BFR5	High	588.301	29.2167
Q8BFZ3	High	1219.01	18.9512
Q8BFZ9	Low	6.41475	13.6856
Q8BG05	Low	11.4368	12.0826
Q8BG32	Low	7.84091	6.51093
Q8BG51	Intermediate	29.7234	12.1678
Q8BGB7	Intermediate	21.4318	9.63984
Q8BGC4	Low	22.4887	22.0612
Q8BGD9	Low	5.72758	8.43552
Q8BGQ7	Low	4.42001	6.44858
Q8BGS2	Intermediate	13.0615	8.22444
Q8BH04	Intermediate	10.6524	14.065
Q8BH58	Intermediate	18.0572	7.69064
Q8BH66	Low	7.8145	6.77095
Q8BH95	Low	16.958	27.4882
Q8BHL5	Low	4.46864	5.58364
Q8BHN3	Intermediate	43.6871	7.93165
Q8BIJ6	High	364.779	24.61
Q8BIW1	Low	4.78505	8.77743
Q8BJY1	Low	4.93478	9.2797
Q8BK63	Intermediate	11.2236	3.48781
Q8BK64	Low	3.94046	7.76298
Q8BK67	Low	6.25894	4.19683
Q8BKZ9	Low	4.49308	34.7871
Q8BL66	Low	2.8292	8.72299
Q8BLY2	High	299.818	5.51072
Q8BMF4	Low	10.8829	41.884
Q8BMG7	Low	4.52256	6.88396
Q8BMJ2	Low	13.5001	8.40856
Q8BMJ3	Low	7.72446	3.58827
Q8BMK4	Low	5.69794	12.1991
Q8BMP6	Low	6.04199	5.10092
Q8BMS1	Intermediate	31.7404	18.92
Q8BP47	Low	4.90444	6.82848
Q8BP67	Low	17.0788	8.074
Q8BP92	Low	5.04321	6.16636
Q8BRF7	Low	7.18646	5.8927
Q8BRT1	Low	3.64969	7.61149
Q8BTX9	Low	5.37767	11.1166
Q8BUK6	Intermediate	5.41912	7.2806
Q8BUV3	Low	3.99913	15.0969
Q8BVI4	Low	7.31044	14.0401
Q8BVQ5	Intermediate	11.0412	5.74892
Q8BWF0	High	314.633	31.7623
Q8BWT1	High	472.239	22.6265
Q8BX10	Low	4.4666	14.2288
Q8C052	Intermediate	6.90995	4.54365
Q8C0C7	Low	3.65511	10.8448
Q8C0M9	Intermediate	26.189	12.8529
Q8C1A5	Low	7.2682	11.3481
Q8C1B7	Low	14.2913	24.7794
Q8C2Q3	Low	4.39025	8.95109
Q8C547	Low	19.3384	5.23314
Q8C7K6	Intermediate	8.09895	7.91687
Q8C7R4	High	63.5532	8.21624
Q8C878	Low	4.89203	8.4792
Q8C8R3	Low	6.94043	9.14735
Q8CAA7	Intermediate	8.41479	6.42091
Q8CAY6	Low	4.5941	13.5248
Q8CBE3	Low	9.45754	14.8354
Q8CBW3	Low	3.95744	10.5354
Q8CC35	Intermediate	8.18256	11.2687
Q8CDG3	High	1512.34	6.48262
Q8CDN6	Low	5.92946	6.20119
Q8CFI0	Intermediate	16.5108	5.9567
Q8CG72	Low	6.43836	9.68446
Q8CG76	Low	5.64727	14.8794
Q8CGA0	Low	15.6785	10.2596
Q8CGC7	Low	4.64859	8.15357
Q8CGK3	Low	11.497	19.7765
Q8CGY8	Low	3.66618	9.72925
Q8CHH9	Low	5.72183	14.8737
Q8CHP8	Low	5.70315	14.1748
Q8CHT0	Low	4.96633	19.2455
Q8CI94	Low	5.87106	17.0646
Q8CIB5	Low	5.41356	7.57339
Q8CIE6	Low	18.8689	4.46615
Q8CIG8	Intermediate	12.6928	9.48762
Q8CIN4	Low	5.58043	7.58671
Q8CJ19	Intermediate	12.4096	12.1412
Q8CJG0	Low	12.1712	14.5432
Q8JZN5	Low	4.73372	15.0517
Q8JZN7	Low	4.94078	10.0721
Q8JZQ2	Low	3.43664	17.3197
Q8JZQ9	High	153.613	8.58385
Q8JZU2	Low	11.6929	20.6861
Q8K010	Low	6.69901	9.68163
Q8K019	Low	4.2243	4.84358
Q8K021	Intermediate	18.4094	8.83351
Q8K0D5	Low	4.43322	7.15944
Q8K0T0	Low	10.8456	5.82399
Q8K0U4	Low	8.12748	16.3773
Q8K183	Low	4.95366	14.2903
Q8K1J6	Low	7.70621	10.4622
Q8K1M6	Intermediate	6.77351	12.6595
Q8K1Z0	Low	6.22634	10.6735
Q8K274	Intermediate	5.03231	9.84935
Q8K2B3	Low	10.2459	13.2092
Q8K2C9	Low	9.37045	6.72843
Q8K2K6	Intermediate	14.442	10.1666
Q8K2Q7	Low	3.8004	4.66182
Q8K2T1	Low	8.11013	15.8218
Q8K310	Low	6.52073	4.5545
Q8K354	Intermediate	15.0802	14.9736
Q8K370	Low	3.78614	12.4277
Q8K394	Intermediate	11.3582	16.2217
Q8K3H0	High	42.9928	8.63508
Q8K3J1	Intermediate	10.34	25.7816
Q8K411	High	1153.19	18.3054
Q8K4G5	Low	4.83774	12.1698
Q8K4Z3	Low	6.11519	20.6751
Q8K4Z5	Low	4.96749	4.65391
Q8QZT1	Low	9.79532	29.5022
Q8R001	Low	15.0803	9.37918
Q8R010	Low	4.77626	8.32256
Q8R016	High	816.186	11.6377
Q8R050	Low	6.09426	6.35868
Q8R081	High	917.599	12.4931
Q8R0F8	High	507.69	25.8255
Q8R127	Intermediate	13.1179	12.5501
Q8R164	Low	6.86182	28.7291
Q8R180	Low	9.63213	6.07835
Q8R1I1	Low	9.59968	35.3162
Q8R1Q8	Low	4.39086	6.30022
Q8R1V4	Low	6.03243	5.2491
Q8R2Y8	Low	17.1111	9.89761
Q8R326	Low	4.9837	9.24426
Q8R3Q6	Low	6.20363	27.286
Q8R4H2	Low	4.1011	5.67692
Q8R4N0	Low	11.1593	24.5125
Q8R550	Intermediate	5.97419	10.4578
Q8R574	Intermediate	12.1778	9.67714
Q8VBW6	Low	4.30279	10.8233
Q8VCW8	Low	11.5295	18.8599
Q8VD04	Intermediate	8.66742	7.99868
Q8VD65	Low	6.49635	7.3529
Q8VDD5	High	494.498	6.4838
Q8VDM4	Low	5.09675	6.22375
Q8VDN2	Intermediate	44.734	17.1367
Q8VDP4	Low	5.67775	5.12745
Q8VDQ1	Intermediate	10.7266	8.85965
Q8VE97	High	669.022	7.49178
Q8VEK3	Low	12.9989	6.61488
Q8VEM8	High	1339.11	25.97
Q8VH51	Low	6.63612	3.20058
Q8VHJ5	Intermediate	8.97878	9.26689
Q8VHN8	Low	5.47635	4.40194
Q8VI75	Low	6.15338	4.66826
Q8VIJ6	High	439.34	10.676
Q91V12	Low	12.1005	8.06915
Q91V36	Low	4.64209	8.56775
Q91V41	Low	5.05051	7.93315
Q91V61	Low	7.98995	32.6526
Q91V64	Low	5.2964	12.1199
Q91V76	Low	6.16834	12.5155
Q91V92	High	225.646	10.1915
Q91VC3	Low	5.93524	4.89206
Q91VI7	Low	12.0029	7.95556
Q91VM5	Low	10.3148	9.36065
Q91VM9	Intermediate	8.98522	20.2165
Q91VN4	Intermediate	17.4604	19.57
Q91VR2	High	892.428	36.4377
Q91VR5	Low	8.07636	7.14662
Q91VZ6	Intermediate	20.8027	9.83676
Q91W69	Intermediate	5.8983	9.43581
Q91W90	Low	5.77862	4.71459
Q91WD5	Low	7.42005	23.9579
Q91WJ8	Low	4.75582	6.011
Q91WK1	Low	4.09926	19.7341
Q91WQ3	Low	15.7874	6.63632
Q91WS0	High	359.639	29.2432
Q91X97	Intermediate	13.9315	6.35482
Q91XL9	Intermediate	19.176	5.52238
Q91YD9	Intermediate	7.60655	5.07079
Q91YE6	Low	3.64964	6.06205
Q91YP2	Intermediate	9.39396	11.7371
Q91YQ5	Intermediate	27.9933	6.73268
Q91YR1	Low	4.78137	10.353
Q91YS8	Low	4.67554	6.48063
Q91YT0	Low	5.2605	20.9315
Q91Z31	Low	5.68193	5.48712
Q91Z53	Low	9.82164	16.1779
Q91ZU6	Intermediate	12.6231	4.85246
Q91ZX7	High	2086.46	4.00405
Q920E5	Intermediate	20.0442	8.40993
Q921F2	Low	12.0156	7.50015
Q921F4	Low	3.84628	7.21681
Q921H8	Low	6.75893	5.36959
Q921H9	Low	7.87104	13.1947
Q921J2	Low	10.2687	7.05937
Q921M3	Low	6.38384	6.69271
Q921M7	Low	5.07147	12.4237
Q921W4	Low	3.73107	8.30926
Q922B2	Low	4.47843	8.76913
Q922D8	Low	4.21584	10.1468
Q922F4	Low	6.06716	32.3828
Q922H2	Intermediate	13.8196	13.9414
Q922H4	Intermediate	8.16764	8.87172
Q922J3	Low	14.3209	5.58989
Q922Q1	High	1617.83	13.7302
Q922Q4	Low	4.37071	10.316
Q922Q8	Low	6.196	6.50243
Q922R8	Low	10.1277	6.55862
Q923D2	Low	10.9994	12.465
Q923T9	Low	4.49051	8.66504
Q924M7	Low	8.54063	11.6826
Q93092	High	261.967	13.2447
Q99020	Low	9.89693	6.74987
Q99J09	Low	5.67117	8.85717
Q99J45	Low	3.8375	5.73177
Q99J99	Low	5.13089	14.4607
Q99JI4	High	344.569	7.10837
Q99JI6	Low	10.9107	18.2068
Q99JR1	Low	9.42188	28.4592
Q99JY0	Low	11.4737	12.7527
Q99K48	Low	8.80299	7.59664
Q99K51	High	162.765	6.65955
Q99K70	Intermediate	6.78358	7.19329
Q99K85	Low	4.00091	9.69994
Q99KB8	Low	6.98274	9.90163
Q99KC8	High	591.407	8.3388
Q99KE1	Low	15.2719	15.7154
Q99KF1	Low	5.85354	7.12359
Q99KH8	Low	3.97105	6.73426
Q99KI0	High	72.7669	28.7785
Q99KJ8	Low	4.38799	6.828
Q99KK2	Low	5.68381	12.0626
Q99KK7	High	141.741	12.572
Q99KN9	Low	4.69375	8.71171
Q99KP3	Low	10.4229	8.17459
Q99KP6	Low	5.57929	5.15538
Q99KQ4	Intermediate	41.6175	7.30835
Q99L04	Low	7.25546	10.5543
Q99L13	Low	15.7687	23.1922
Q99L47	Low	10.0851	8.4008
Q99LB2	Low	5.28096	19.4358
Q99LB6	Low	4.59265	7.03472
Q99LC3	Low	7.56324	26.7182
Q99LC5	Intermediate	38.8719	25.2301
Q99LD4	Low	4.99116	9.86253
Q99LD8	High	99.5235	21.7179
Q99LF4	Low	5.35184	8.99609
Q99LG2	Low	3.35722	6.49508
Q99LI8	High	1119.19	9.80868
Q99LP6	Low	8.62856	9.2749
Q99LR1	Intermediate	6.63758	5.76553
Q99LX0	Low	11.6008	14.5146
Q99LY9	Low	6.6577	28.7871
Q99M71	Intermediate	6.65723	4.95356
Q99MI1	Low	3.8568	7.98156
Q99MK8	Intermediate	13.144	6.79806
Q99MN1	High	514.21	8.32234
Q99MN9	Low	9.06758	29.6691
Q99MR6	High	601.714	6.50448
Q99P72	Low	6.30238	5.79418
Q99PL5	High	187.748	4.69167
Q99PL6	Low	5.26407	10.6136
Q99PT1	Low	6.52889	14.0199
Q99PU5	Low	15.6346	5.02823
Q99PU8	Intermediate	7.09723	4.55474
Q9CPP6	Low	4.4035	27.0667
Q9CPQ1	Low	10.2776	26.4949
Q9CPQ3	Low	7.82626	13.4334
Q9CPQ8	Low	11.039	34.7254
Q9CPR4	Low	7.83716	12.4062
Q9CPT4	Low	6.61939	7.14458
Q9CPU0	Low	11.4579	12.9886
Q9CPU4	Low	7.62467	26.2482
Q9CPV4	High	133.782	12.8368
Q9CPX6	Intermediate	5.96646	7.02029
Q9CPY7	Low	8.26188	14.661
Q9CQ54	Low	4.95418	29.6308
Q9CQ69	Low	13.8369	31.6174
Q9CQ92	Low	9.73347	11.1321
Q9CQA3	Low	10.3358	17.7344
Q9CQB5	Low	5.84317	9.86056
Q9CQC6	Low	7.86386	5.13364
Q9CQC7	Low	8.70307	28.5846
Q9CQE8	Low	5.12136	8.96364
Q9CQF3	Low	4.69565	5.9064
Q9CQF9	Low	10.7293	6.41589
Q9CQH3	Low	5.95907	30.2793
Q9CQI3	Low	4.64582	11.3847
Q9CQI6	Intermediate	9.55451	19.7689
Q9CQJ6	Low	4.13758	15.5577
Q9CQJ8	Low	8.07092	30.4969
Q9CQK7	Low	5.55354	7.16674
Q9CQM5	Low	9.59691	15.8823
Q9CQM9	Low	11.6775	8.25174
Q9CQN1	Low	6.70864	6.39692
Q9CQQ7	Low	11.8364	33.1055
Q9CQR4	Low	6.51801	22.5555
Q9CQR6	Low	4.64562	8.12158
Q9CQU0	Low	7.24946	8.72837
Q9CQV8	Low	12.2088	9.21284
Q9CQW1	High	1408.65	12.0527
Q9CQW2	Intermediate	13.1226	5.61914
Q9CQY6	Low	6.9405	10.6428
Q9CQZ5	Low	6.30236	22.9218
Q9CR09	Intermediate	10.6892	6.47623
Q9CR16	High	89.0718	8.36685
Q9CR57	High	1085.11	12.3114
Q9CR61	Intermediate	8.73561	30.9208
Q9CR62	Low	8.65053	32.9001
Q9CR68	Low	9.11034	28.2878
Q9CRB9	Low	10.2587	25.9766
Q9CRC9	High	560.326	11.5071
Q9CRD0	Low	5.40119	5.25279
Q9CRY7	Low	4.46783	7.13628
Q9CT10	Low	4.07489	5.22629
Q9CVB6	High	183.647	16.2049
Q9CWE0	High	824.303	14.4006
Q9CWF2	Intermediate	14.1684	22.1634
Q9CWK8	High	281.027	12.2513
Q9CWS0	Intermediate	25.5264	23.0038
Q9CWZ3	Low	6.77007	5.31997
Q9CWZ7	Low	5.16079	10.978
Q9CX00	Low	4.38073	6.83351
Q9CX56	Low	4.67254	6.0637
Q9CX86	Low	10.8073	5.4975
Q9CXS4	Intermediate	23.5012	30.3789
Q9CXW3	Low	6.75245	4.75921
Q9CXW4	Low	13.4771	12.0059
Q9CXY6	Low	6.80006	10.0328
Q9CXZ1	Low	7.08346	24.2426
Q9CY27	Low	8.05544	4.7342
Q9CY50	Intermediate	20.7689	4.82918
Q9CY58	Low	6.62675	3.51342
Q9CY64	Low	5.81178	11.9181
Q9CYG7	Intermediate	12.1604	4.51397
Q9CYH2	Low	7.78965	7.40565
Q9CZ04	Low	4.22436	10.8893
Q9CZ13	Low	7.56028	35.6829
Q9CZ30	Low	5.91083	7.10456
Q9CZ42	Low	7.37637	20.2469
Q9CZ44	Low	9.03881	8.18418
Q9CZB0	Low	8.8346	28.1578
Q9CZD3	Low	6.80425	6.50395
Q9CZJ2	Intermediate	15.7191	9.35343
Q9CZM2	Low	9.73217	11.3567
Q9CZN7	Low	6.76812	9.29468
Q9CZS1	Low	8.57251	31.7646
Q9CZU6	Low	15.3795	33.4873
Q9CZW5	High	100.856	16.4899
Q9CZX8	High	222.73	12.7745
Q9CZY3	Low	15.0443	9.63275
Q9D023	Low	8.05901	16.2068
Q9D051	Low	9.64158	39.7109
Q9D0A3	Intermediate	8.70982	7.71361
Q9D0E1	Low	7.64357	8.12775
Q9D0F9	Low	9.19475	14.5629
Q9D0I9	Low	5.01752	9.64395
Q9D0L7	Low	3.96477	14.7233
Q9D0L8	Low	3.9092	5.61098
Q9D0M1	Low	6.4347	10.576
Q9D0M3	Low	12.0822	38.2715
Q9D0M5	Low	14.7028	13.15
Q9D0R2	Low	4.33598	10.3623
Q9D0R8	Intermediate	12.7663	7.16541
Q9D0S9	Low	7.25422	16.8587
Q9D154	Low	7.53676	19.8112
Q9D172	Low	11.5244	28.188
Q9D1A2	Low	7.62753	12.6364
Q9D1D4	High	699.781	6.93508
Q9D1E6	Low	4.42356	6.87332
Q9D1G1	Low	12.1726	9.64124
Q9D1G5	Intermediate	13.0075	15.6873
Q9D1J3	Low	5.61668	7.19442
Q9D1K7	Low	4.33665	10.0874
Q9D1M0	Low	6.58043	8.82165
Q9D1P4	Low	7.29005	4.17596
Q9D1Q6	Low	4.9205	6.66951
Q9D1R9	Low	8.99475	12.2109
Q9D2G2	Low	11.1099	40.0057
Q9D2V7	Intermediate	8.31962	6.12608
Q9D379	Low	9.50452	5.73645
Q9D3D9	High	59.2597	36.251
Q9D4H8	Low	3.96143	8.38576
Q9D554	Low	4.93436	5.08145
Q9D5T0	Low	5.32155	6.05836
Q9D5V5	Intermediate	6.28089	9.6774
Q9D6J5	Intermediate	17.0935	31.6849
Q9D6M3	High	113.176	18.1066
Q9D6Z1	Intermediate	21.3054	6.11037
Q9D710	Low	7.09869	4.93206
Q9D7G0	Low	8.6737	11.4888
Q9D7N9	Low	7.30601	6.8751
Q9D7P6	Intermediate	5.8105	5.34723
Q9D7S7	Low	6.2803	5.41593
Q9D7X3	Low	6.52246	8.26385
Q9D7X8	Low	6.2177	12.6286
Q9D819	Low	6.33284	7.5359
Q9D855	Low	11.0938	33.962
Q9D880	Low	4.9353	13.4166
Q9D892	Low	4.35731	13.0779
Q9D8B4	Low	8.37505	20.755
Q9D8E6	Low	15.1718	11.7694
Q9D8N0	High	1775.86	13.6472
Q9D8W5	Low	4.46131	8.04162
Q9D8Y0	High	1613.42	11.515
Q9D906	Low	5.12585	9.81982
Q9DAK9	Low	5.58967	12.9034
Q9DAR7	Low	6.65697	12.9232
Q9DB05	Low	5.86547	7.13517
Q9DB20	Low	14.5432	35.4004
Q9DB27	High	139.175	11.2963
Q9DB73	Low	8.08075	28.7983
Q9DB77	Low	11.8567	35.4978
Q9DBC7	Low	8.61114	11.6086
Q9DBE8	Low	5.2206	6.28932
Q9DBG3	Low	5.3923	18.438
Q9DBG6	Low	8.64864	6.50973
Q9DBH5	Low	7.36788	6.15871
Q9DBJ1	High	66.2041	13.2069
Q9DBL1	Low	6.36712	7.56914
Q9DBL7	Low	5.54094	11.8492
Q9DBP5	Low	6.93103	10.8206
Q9DBS2	Low	5.88773	11.3474
Q9DC16	Low	7.74861	7.60338
Q9DC61	Low	5.03001	9.54341
Q9DC69	Low	6.66504	27.0302
Q9DC70	Low	8.08196	22.9046
Q9DCD0	High	242.917	12.8279
Q9DCJ5	Low	5.44908	30.2965
Q9DCL8	Low	3.7864	14.5206
Q9DCL9	Low	3.70972	6.81934
Q9DCN2	Low	11.6538	10.7335
Q9DCR2	Intermediate	12.5613	13.0487
Q9DCS3	Low	14.5639	28.7709
Q9DCS9	Low	7.45281	30.1331
Q9DCT1	Intermediate	9.89001	7.38863
Q9DCT2	Low	4.68843	27.9787
Q9DCT8	Low	5.41976	9.96236
Q9DCW4	High	290.981	23.6486
Q9DCZ1	Intermediate	10.9106	10.8499
Q9DCZ4	Intermediate	6.46001	29.6745
Q9EP69	Low	6.39714	7.56004
Q9EP72	Intermediate	15.4757	3.96356
Q9EPL8	Low	3.90149	5.45263
Q9EPU0	Low	4.40902	4.92123
Q9EQ20	High	105.687	19.2921
Q9EQF6	Intermediate	13.217	38.5543
Q9EQH3	Low	7.18499	9.41402
Q9EQQ9	Intermediate	22.3325	5.09929
Q9EQU5	Intermediate	31.0085	6.7592
Q9ER00	Low	3.3718	6.79426
Q9ER72	Low	3.16916	9.70404
Q9ERD7	Intermediate	18.2714	27.8354
Q9ERE7	Intermediate	15.082	7.3201
Q9ERG2	Low	4.30209	7.52821
Q9ERK4	High	1079.51	7.55072
Q9ERL9	Low	8.03747	5.02168
Q9ERS2	Low	7.35001	30.9999
Q9ERU9	High	1032.67	3.44167
Q9ES28	Low	3.0697	9.0981
Q9ES97	Low	4.74316	5.24645
Q9ESW4	Low	6.11023	21.2672
Q9ESZ8	Low	5.47424	3.74594
Q9JHI5	Low	9.95141	18.9865
Q9JHR7	Low	3.97777	7.62573
Q9JHU4	High	330.129	6.8623
Q9JHU9	High	361.587	8.39239
Q9JIF0	Low	5.51304	6.75589
Q9JIF7	Low	7.8314	5.96423
Q9JII6	Intermediate	28.8301	14.6482
Q9JIW9	Low	4.78617	30.1052
Q9JJI8	Low	6.46929	6.45052
Q9JJU8	Low	4.46978	6.26178
Q9JJV2	Intermediate	9.86651	9.75921
Q9JJZ2	Intermediate	16.1925	28.5407
Q9JKB1	Low	5.47605	14.1445
Q9JKF1	Low	7.02465	4.54101
Q9JKR6	High	197.143	6.21578
Q9JKX6	Low	6.73224	7.65557
Q9JL62	Low	6.45959	28.0679
Q9JLB0	Intermediate	6.67675	25.3157
Q9JLI8	Low	2.94088	5.67828
Q9JLJ2	Low	10.7896	14.4258
Q9JLN9	Low	4.04953	6.54033
Q9JLV5	High	146.13	8.13508
Q9JM76	Low	6.60982	11.9734
Q9JMA1	High	81.6732	7.99571
Q9JMG7	Low	9.78328	14.1571
Q9JMH6	Low	4.76235	12.6751
Q9JMH9	Low	3.4725	8.5882
Q9QUI0	Low	9.22323	11.8746
Q9QUM9	Low	15.0366	9.04165
Q9QUR6	Intermediate	5.0107	12.8207
Q9QXB9	High	3015.18	6.57481
Q9QXG2	Low	18.8597	6.15933
Q9QXK3	Low	7.367	6.10758
Q9QXS1	High	180.442	14.0173
Q9QXS6	Low	6.76722	13.3812
Q9QXX4	Low	11.8173	31.9105
Q9QXY6	Intermediate	11.6751	12.3998
Q9QXZ0	High	65.4268	6.91908
Q9QY76	Low	4.37754	6.91148
Q9QYA2	Low	7.36157	11.4316
Q9QYB1	Intermediate	37.7731	10.3513
Q9QYB5	Low	4.44385	11.183
Q9QYC0	Low	4.75086	16.1254
Q9QYF1	Intermediate	10.5089	6.01369
Q9QYG0	Low	5.62657	6.5482
Q9QYJ0	High	149.082	6.20586
Q9QYJ3	Low	3.86507	7.35898
Q9QYR9	Low	7.42673	21.4963
Q9QZ06	Low	5.08099	7.51014
Q9QZ23	Low	8.45641	7.22298
Q9QZ73	Intermediate	8.41382	6.43826
Q9QZ88	Low	7.44563	8.71768
Q9QZD9	Low	6.49678	6.22523
Q9QZE5	High	123.834	4.4878
Q9QZQ1	Low	3.70762	8.80446
Q9QZQ8	Low	13.834	17.6383
Q9R0M6	Low	4.79033	5.01754
Q9R0P5	High	382.447	9.93687
Q9R0P9	High	1441.65	8.63348
Q9R0Q6	Low	7.44862	14.3837
Q9R0Q7	Low	4.43927	8.18542
Q9R0Q9	Low	9.85539	7.16239
Q9R0X4	Low	4.67611	29.3788
Q9R0Y5	High	70.3079	12.902
Q9R1P0	Low	7.53907	9.1302
Q9R1P1	Low	8.06587	9.22806
Q9R1P4	Low	9.16646	9.42336
Q9R1T2	Low	4.19874	8.11886
Q9R1T4	Intermediate	7.29441	32.2749
Q9R226	Low	5.22967	4.84474
Q9R257	Low	7.38922	13.9713
Q9WTL7	Low	6.80105	10.4918
Q9WTM5	Low	5.98405	8.47097
Q9WTP6	Intermediate	62.4611	21.3317
Q9WTP7	High	695.347	16.5429
Q9WTQ5	Low	9.22216	10.1288
Q9WTX5	Low	7.15472	6.33063
Q9WTX6	Low	4.23294	5.93981
Q9WU78	Low	8.85007	8.17279
Q9WUA2	Low	9.18961	11.0301
Q9WUA3	High	886.241	10.2842
Q9WUB3	Low	8.39942	17.4413
Q9WUK2	Intermediate	12.5869	6.76064
Q9WUL7	Intermediate	14.3226	6.53546
Q9WUM4	Intermediate	5.51822	16.0845
Q9WUM5	Low	13.6805	30.9334
Q9WUR2	Low	4.60995	13.3875
Q9WUR9	Low	5.05892	23.4356
Q9WV54	Low	5.57384	22.8034
Q9WV55	Low	11.0316	7.49015
Q9WV80	Low	8.22783	9.20282
Q9WVA3	Low	5.9604	5.25996
Q9WVE8	Low	3.92542	8.14053
Q9WVG6	Intermediate	8.60809	7.28528
Q9WVJ2	Intermediate	5.40061	7.785
Q9WVL0	Low	6.40479	20.9601
Q9Z0H4	Intermediate	7.52831	4.94539
Q9Z0H8	Low	4.65148	5.40253
Q9Z0N1	Low	7.07552	7.13612
Q9Z0P4	Low	4.65373	23.9595
Q9Z0P5	Low	5.4834	9.56332
Q9Z0R4	High	818.945	14.7579
Q9Z0S1	Low	8.60748	15.1247
Q9Z0U1	High	345.783	7.60817
Q9Z0Y1	Low	5.15407	8.14163
Q9Z110	Low	4.26171	13.621
Q9Z130	Low	5.85906	6.17383
Q9Z1B3	Intermediate	18.9454	13.2363
Q9Z1D1	Low	3.37852	4.41007
Q9Z1E4	Intermediate	9.81444	13.0957
Q9Z1F9	Low	5.15135	5.16875
Q9Z1G3	Intermediate	5.576	9.74957
Q9Z1G4	Intermediate	6.49801	21.2907
Q9Z1J3	Low	8.9943	15.9558
Q9Z1N5	Low	13.6726	7.83143
Q9Z1Q9	Low	5.10797	13.1576
Q9Z1X4	High	457.389	5.83641
Q9Z1Z0	High	371.548	7.96543
Q9Z1Z2	Low	4.01344	5.36407
Q9Z204	Low	6.84843	4.66111
Q9Z2D1	Intermediate	5.81134	8.1457
Q9Z2D6	Low	11.6127	15.1654
Q9Z2I0	Low	4.87774	22.647
Q9Z2I8	Intermediate	34.4484	14.346
Q9Z2I9	High	486.978	25.1477
Q9Z2Q6	Low	4.47928	24.9842
Q9Z2U0	Low	15.4372	9.47472
Q9Z2U1	Low	14.3036	9.13987
Q9Z2W0	Low	4.82974	12.3087
O55131	NA	NA	17.2102
P05213	NA	NA	30.2624
P11798	NA	NA	9.71943
P62631	NA	NA	5.32283
P62814	NA	NA	12.1528
P62908	NA	NA	11.8427
Q76MZ3	NA	NA	7.73148
Q7TQD2	NA	NA	26.63
Q8C7X2	NA	NA	4.59415
Q8R5C5	NA	NA	6.44126
Q9WV60	NA	NA	7.22405
P10637	NA	NA	19.3465
P16330	NA	NA	63.6017
P28652	NA	NA	9.10706
P28660	NA	NA	10.6768
P30275	NA	NA	28.7781
P46096	NA	NA	11.4807
Q60668	NA	NA	11.1481
Q61990	NA	NA	6.17917
Q6PIC6	NA	NA	17.5437
Q7TPR4	NA	NA	24.2154
Q8VDJ3	NA	NA	3.91397
Q9Z2Y3	NA	NA	16.1299
O88737	NA	NA	12.3065
O88935	NA	NA	27.5553
P01942	NA	NA	21.8616
P06801	NA	NA	13.6711
P08551	NA	NA	39.2789
P08553	NA	NA	34.4578
P13707	NA	NA	11.9107
P15508	NA	NA	10.8336
P17183	NA	NA	13.2655
P19246	NA	NA	40.5457
P23819	NA	NA	9.29044
P35802	NA	NA	19.4046
P39053	NA	NA	10.9093
P46660	NA	NA	43.781
P51174	NA	NA	26.5499
P62835	NA	NA	25.1257
P63011	NA	NA	11.2441
P68033	NA	NA	19.0385
Q02053	NA	NA	10.6458
Q2PFD7	NA	NA	8.04329
Q3UH60	NA	NA	7.54327
Q5SQX6	NA	NA	10.6834
Q60597	NA	NA	19.1821
Q62108	NA	NA	16.3048
Q62420	NA	NA	21.3032
Q62425	NA	NA	16.3385
Q64332	NA	NA	23.1616
Q6A0A9	NA	NA	6.87459
Q6PIE5	NA	NA	19.4374
Q80TJ1	NA	NA	13.2824
Q80XI4	NA	NA	17.5101
Q8BGH2	NA	NA	29.4751
Q8BH59	NA	NA	32.6153
Q8BKX1	NA	NA	6.4365
Q8BMF3	NA	NA	32.1605
Q8BW75	NA	NA	24.9838
Q8BYI9	NA	NA	45.1893
Q8BZ98	NA	NA	9.2606
Q8CAQ8	NA	NA	25.8462
Q8CHC4	NA	NA	10.5554
Q8K0S0	NA	NA	6.16227
Q8QZS1	NA	NA	28.2084
Q8R2R9	NA	NA	9.88493
Q8VDQ8	NA	NA	65.1983
Q91VD9	NA	NA	23.704
Q91ZA3	NA	NA	26.0531
Q91ZJ5	NA	NA	12.02
Q921G7	NA	NA	24.1614
Q99104	NA	NA	6.89206
Q99KY4	NA	NA	10.4974
Q99MR8	NA	NA	22.6606
Q9CQ62	NA	NA	25.7092
Q9CWJ9	NA	NA	11.7966
Q9D0K2	NA	NA	17.0227
Q9D6F9	NA	NA	19.8621
Q9D6J6	NA	NA	22.0546
Q9D6R2	NA	NA	31.7189
Q9DCX2	NA	NA	30.3025
Q9JME5	NA	NA	9.80559
Q9QWI6	NA	NA	11.4984
Q9QYB8	NA	NA	17.3859
Q9QYR6	NA	NA	6.13436
Q9R0P3	NA	NA	14.3635
Q9WV92	NA	NA	25.5537
Q9Z0X1	NA	NA	29.8749
Q9Z1S5	NA	NA	24.9455
Q9Z2Y8	NA	NA	10.5075
E9Q401	NA	NA	8.22613
F6SEU4	NA	NA	18.4126
O08529	NA	NA	10.6428
O08539	NA	NA	19.46
O09131	NA	NA	10.6248
O55042	NA	NA	25.7613
O88587	NA	NA	6.56857
P03995	NA	NA	13.9849
P23506	NA	NA	13.1368
P23927	NA	NA	10.4053
P27546	NA	NA	6.38301
P35276	NA	NA	11.403
P35762	NA	NA	18.7132
P60469	NA	NA	11.2161
P63028	NA	NA	6.2482
P63321	NA	NA	24.5097
P70122	NA	NA	5.30451
P70414	NA	NA	14.7458
P80313	NA	NA	7.76352
P80318	NA	NA	9.13582
Q06138	NA	NA	6.34822
Q2NL51	NA	NA	7.12414
Q3UGR5	NA	NA	15.1948
Q3UHB1	NA	NA	8.88631
Q3UHJ0	NA	NA	9.17156
Q3UUI3	NA	NA	30.2431
Q60870	NA	NA	6.84114
Q60875	NA	NA	6.7804
Q61102	NA	NA	19.5763
Q61411	NA	NA	22.5098
Q61735	NA	NA	26.877
Q62095	NA	NA	3.9086
Q62446	NA	NA	4.19843
Q63810	NA	NA	10.2937
Q64516	NA	NA	30.8173
Q6PER3	NA	NA	10.0892
Q6ZWX6	NA	NA	6.52355
Q80XN0	NA	NA	25.3855
Q8BGX0	NA	NA	11.8616
Q8BKC5	NA	NA	6.42491
Q8BLF1	NA	NA	6.42864
Q8BX70	NA	NA	8.2124
Q8C854	NA	NA	11.178
Q8CC88	NA	NA	10.3619
Q8QZY1	NA	NA	5.87371
Q8R0Y6	NA	NA	11.9327
Q8R1B4	NA	NA	5.63348
Q8VCT3	NA	NA	12.725
Q99JY9	NA	NA	15.7481
Q99L43	NA	NA	7.00596
Q9CQD1	NA	NA	8.71761
Q9CYT6	NA	NA	9.47108
Q9CZW4	NA	NA	5.32271
Q9D0J4	NA	NA	7.22571
Q9D2N4	NA	NA	7.89479
Q9D517	NA	NA	5.45795
Q9D6K8	NA	NA	7.298
Q9DBF1	NA	NA	16.2521
Q9DCM2	NA	NA	14.0157
Q9EPK7	NA	NA	9.29452
Q9JLZ3	NA	NA	28.6946
Q9WUM3	NA	NA	13.9243
Q9Z0J4	NA	NA	7.18325
A2AGT5	NA	NA	4.64907
A2AJA9	NA	NA	18.9067
B1AXV0	NA	NA	10.1662
B2RSH2	NA	NA	23.7408
B2RXC1	NA	NA	7.71466
B9EKR1	NA	NA	14.7195
D3YZU1	NA	NA	16.0842
E9PUL5	NA	NA	15.3015
O08688	NA	NA	9.30645
O08917	NA	NA	22.2034
O08989	NA	NA	8.60923
O35098	NA	NA	25.4384
O35136	NA	NA	13.7539
O35382	NA	NA	8.47796
O35465	NA	NA	3.93762
O35633	NA	NA	17.8026
O35678	NA	NA	9.54746
O35874	NA	NA	23.3878
O35927	NA	NA	8.36482
O35963	NA	NA	15.2309
O54829	NA	NA	17.299
O54991	NA	NA	16.1431
O70161	NA	NA	16.6984
O70443	NA	NA	39.8228
O88343	NA	NA	18.756
O88485	NA	NA	6.1761
O88643	NA	NA	8.6412
O88685	NA	NA	6.97864
O88704	NA	NA	8.43119
O88741	NA	NA	17.3777
P01831	NA	NA	21.5871
P04370	NA	NA	104.643
P05063	NA	NA	6.58157
P05480	NA	NA	11.946
P11627	NA	NA	9.74692
P12960	NA	NA	20.4146
P14231	NA	NA	17.8564
P16054	NA	NA	7.32271
P16388	NA	NA	15.2584
P17047	NA	NA	4.7008
P18872	NA	NA	35.2851
P20444	NA	NA	7.84213
P20917	NA	NA	34.2927
P23818	NA	NA	8.95315
P28661	NA	NA	14.3477
P28663	NA	NA	10.3542
P28740	NA	NA	11.8589
P29387	NA	NA	19.6087
P31648	NA	NA	13.9767
P31650	NA	NA	22.475
P32037	NA	NA	23.808
P32848	NA	NA	5.56996
P35290	NA	NA	7.45868
P35438	NA	NA	6.91725
P35803	NA	NA	16.2273
P42859	NA	NA	8.21341
P43006	NA	NA	21.6794
P43406	NA	NA	7.50026
P46097	NA	NA	9.77589
P47708	NA	NA	8.23389
P47746	NA	NA	13.8354
P48318	NA	NA	5.61587
P48320	NA	NA	11.7429
P49025	NA	NA	8.50738
P54763	NA	NA	11.5418
P55012	NA	NA	12.7078
P56564	NA	NA	20.6997
P60202	NA	NA	156.617
P60879	NA	NA	5.73223
P61264	NA	NA	26.7164
P61294	NA	NA	4.78885
P61327	NA	NA	6.97918
P61329	NA	NA	7.86522
P62482	NA	NA	10.0981
P62627	NA	NA	6.14588
P62746	NA	NA	11.8091
P62761	NA	NA	6.63998
P62812	NA	NA	6.20908
P62823	NA	NA	11.803
P62881	NA	NA	21.6906
P63137	NA	NA	6.81761
P63158	NA	NA	8.25633
P63318	NA	NA	8.70812
P68404	NA	NA	8.54781
P70175	NA	NA	6.36853
P70206	NA	NA	11.3859
P70232	NA	NA	5.43627
P70704	NA	NA	10.3128
P97300	NA	NA	13.9183
P97427	NA	NA	33.2646
P97445	NA	NA	11.4467
P97797	NA	NA	18.4441
Q02357	NA	NA	13.4489
Q05816	NA	NA	9.74796
Q0KL02	NA	NA	8.34602
Q3TLI0	NA	NA	6.50255
Q3TMH2	NA	NA	10.3568
Q3TXX4	NA	NA	20.4248
Q3TY86	NA	NA	17.9655
Q3U0M1	NA	NA	7.15498
Q3UGC7	NA	NA	7.6423
Q3UNH4	NA	NA	13.7035
Q3USB7	NA	NA	10.4231
Q3UU96	NA	NA	6.17827
Q3UYC0	NA	NA	16.2941
Q4KMM3	NA	NA	8.55475
Q4KUS2	NA	NA	8.90183
Q56A07	NA	NA	10.4502
Q5DQR4	NA	NA	9.17858
Q5DTL9	NA	NA	8.5279
Q5DU25	NA	NA	8.93108
Q5F2E8	NA	NA	7.61716
Q5H8C4	NA	NA	10.9478
Q5PR73	NA	NA	8.39099
Q5SSL4	NA	NA	5.63438
Q60634	NA	NA	22.4144
Q60771	NA	NA	168.346
Q60790	NA	NA	6.67662
Q60902	NA	NA	13.0571
Q61151	NA	NA	9.88476
Q61330	NA	NA	11.9251
Q61548	NA	NA	20.1439
Q61831	NA	NA	5.20788
Q62277	NA	NA	23.6888
Q62443	NA	NA	8.62784
Q640R3	NA	NA	14.8768
Q64444	NA	NA	11.3481
Q68FL4	NA	NA	12.6335
Q69Z98	NA	NA	9.84165
Q69ZK0	NA	NA	4.91716
Q69ZK9	NA	NA	9.79809
Q6A065	NA	NA	7.77236
Q6NXK7	NA	NA	15.3135
Q6P9K8	NA	NA	15.7656
Q6P9K9	NA	NA	9.15958
Q6PAJ1	NA	NA	6.29692
Q6PCP5	NA	NA	7.48851
Q6PDL0	NA	NA	5.77898
Q6PH08	NA	NA	17.0165
Q6VNB8	NA	NA	4.94895
Q6WQJ1	NA	NA	8.20194
Q6ZPE2	NA	NA	14.5133
Q6ZPJ3	NA	NA	5.96995
Q6ZQ08	NA	NA	5.96313
Q7TQF7	NA	NA	21.2591
Q7TSJ2	NA	NA	32.2173
Q80T41	NA	NA	8.10597
Q80TB8	NA	NA	11.5918
Q80TS3	NA	NA	6.38163
Q80TZ3	NA	NA	10.8591
Q80U28	NA	NA	7.68831
Q80U49	NA	NA	6.68359
Q80U63	NA	NA	12.4551
Q80UG2	NA	NA	10.5499
Q80UP3	NA	NA	6.44388
Q80VP0	NA	NA	8.2159
Q80VP1	NA	NA	14.5789
Q80X80	NA	NA	10.8978
Q80Y17	NA	NA	17.1369
Q80Z24	NA	NA	16.6831
Q80Z38	NA	NA	9.82368
Q80ZJ1	NA	NA	24.3433
Q810U3	NA	NA	42.4183
Q810U4	NA	NA	8.38577
Q811D0	NA	NA	13.2945
Q812A2	NA	NA	8.13266
Q8BG39	NA	NA	18.3236
Q8BGN8	NA	NA	16.3526
Q8BGT8	NA	NA	6.51209
Q8BH44	NA	NA	13.4755
Q8BH57	NA	NA	11.0935
Q8BHC1	NA	NA	8.74478
Q8BHE3	NA	NA	7.97465
Q8BIZ1	NA	NA	12.9413
Q8BJI1	NA	NA	7.53355
Q8BK08	NA	NA	20.0736
Q8BL65	NA	NA	12.5562
Q8BLJ3	NA	NA	11.8756
Q8BLK3	NA	NA	15.9994
Q8BLQ9	NA	NA	14.6341
Q8BPN8	NA	NA	13.6212
Q8BRV5	NA	NA	12.9783
Q8BSS9	NA	NA	13.9774
Q8BTG7	NA	NA	3.86602
Q8BTY2	NA	NA	9.13422
Q8BVE3	NA	NA	11.6638
Q8BWY3	NA	NA	5.92362
Q8BYM5	NA	NA	6.68718
Q8BYR5	NA	NA	13.5593
Q8C0E2	NA	NA	8.20384
Q8C419	NA	NA	9.56532
Q8C754	NA	NA	7.77735
Q8C8N2	NA	NA	22.7946
Q8CBY8	NA	NA	6.3672
Q8CGF6	NA	NA	6.09784
Q8CJH3	NA	NA	8.62857
Q8JZP2	NA	NA	19.125
Q8JZR6	NA	NA	6.18627
Q8K212	NA	NA	12.9341
Q8K400	NA	NA	9.40239
Q8K406	NA	NA	21.359
Q8R0S2	NA	NA	6.75644
Q8R2Y0	NA	NA	5.98358
Q8R366	NA	NA	23.2944
Q8R3P0	NA	NA	23.868
Q8R570	NA	NA	3.18023
Q8VD37	NA	NA	19.5386
Q8VE33	NA	NA	11.9929
Q8VED9	NA	NA	37.5658
Q8VEH3	NA	NA	6.73609
Q8VEK0	NA	NA	9.16745
Q8VHQ9	NA	NA	8.06837
Q91V14	NA	NA	10.1385
Q91WC3	NA	NA	8.25952
Q91WK2	NA	NA	7.44851
Q91XM9	NA	NA	13.6318
Q91Z61	NA	NA	7.32473
Q91ZZ3	NA	NA	15.4697
Q920I9	NA	NA	13.1088
Q920N7	NA	NA	9.40332
Q923S9	NA	NA	7.18488
Q925N0	NA	NA	18.6389
Q99J08	NA	NA	12.1473
Q99JG2	NA	NA	15.3774
Q99JY8	NA	NA	5.85968
Q99N28	NA	NA	10.3922
Q99NE5	NA	NA	11.8134
Q99PJ0	NA	NA	18.4394
Q9CPW0	NA	NA	10.4047
Q9CQA1	NA	NA	6.83938
Q9CQS4	NA	NA	15.777
Q9CR95	NA	NA	12.3594
Q9CS84	NA	NA	6.28562
Q9CX34	NA	NA	5.50524
Q9CZC8	NA	NA	10.0273
Q9CZR3	NA	NA	25.9292
Q9D1H6	NA	NA	21.5776
Q9D2P8	NA	NA	177.212
Q9D394	NA	NA	6.07134
Q9D415	NA	NA	5.34124
Q9D4H1	NA	NA	8.41454
Q9D6Y7	NA	NA	11.2297
Q9D832	NA	NA	9.02915
Q9D8U8	NA	NA	11.3843
Q9D924	NA	NA	6.32497
Q9DC28	NA	NA	5.31053
Q9EPJ9	NA	NA	12.5401
Q9EPK2	NA	NA	15.6496
Q9EPN1	NA	NA	6.8716
Q9EPW0	NA	NA	7.05232
Q9EQZ6	NA	NA	13.985
Q9ESN6	NA	NA	10.941
Q9ESN9	NA	NA	3.66892
Q9JHK4	NA	NA	10.6306
Q9JI46	NA	NA	9.62809
Q9JIA1	NA	NA	22.7373
Q9JIS5	NA	NA	17.6263
Q9JJK2	NA	NA	21.6629
Q9JKD3	NA	NA	17.4564
Q9JKY5	NA	NA	8.47924
Q9JLC8	NA	NA	6.59772
Q9JLM8	NA	NA	9.11016
Q9JM52	NA	NA	7.4112
Q9QUR7	NA	NA	8.60376
Q9QUR8	NA	NA	8.98791
Q9QWY8	NA	NA	9.73429
Q9QYF9	NA	NA	3.91601
Q9QYS2	NA	NA	18.7152
Q9QYX7	NA	NA	8.98242
Q9QZM0	NA	NA	5.67201
Q9R0K7	NA	NA	12.3899
Q9R0N7	NA	NA	13.7894
Q9R1C6	NA	NA	7.25208
Q9R1P3	NA	NA	7.94353
Q9R1Q8	NA	NA	11.2248
Q9R1R2	NA	NA	6.04591
Q9R1V4	NA	NA	16.7978
Q9R1V6	NA	NA	21.9432
Q9R1V7	NA	NA	18.7632
Q9WV18	NA	NA	8.15852
Q9WV34	NA	NA	14.6033
Q9WVQ1	NA	NA	8.91173
Q9Z0E0	NA	NA	5.01948
Q9Z1W9	NA	NA	9.82179
Q9Z218	NA	NA	13.1432
Q9Z2H5	NA	NA	16.4486
Q9Z2W9	NA	NA	10.3802
A2A5R2	NA	NA	7.76943
A2AG50	NA	NA	6.63057
A2ALS5	NA	NA	6.48917
A2CG49	NA	NA	8.5369
B0V2N1	NA	NA	6.99847
B1AR13	NA	NA	17.9745
B1AY13	NA	NA	7.02473
B9EJA2	NA	NA	9.04575
E9Q8I9	NA	NA	4.57457
O08914	NA	NA	9.29546
O35239	NA	NA	15.8068
O35250	NA	NA	7.99676
O88448	NA	NA	2.84619
O88910	NA	NA	16.1186
O88986	NA	NA	21.1085
O88998	NA	NA	14.3703
P06837	NA	NA	28.8258
P08556	NA	NA	18.4889
P0C192	NA	NA	6.52702
P12023	NA	NA	3.52656
P12849	NA	NA	6.84243
P15209	NA	NA	4.27528
P17809	NA	NA	7.45295
P21460	NA	NA	2.69642
P22723	NA	NA	5.95157
P24288	NA	NA	13.7763
P28650	NA	NA	18.2721
P29533	NA	NA	7.04342
P33173	NA	NA	3.3586
P35436	NA	NA	6.32724
P45878	NA	NA	6.33787
P51830	NA	NA	10.6171
P54285	NA	NA	9.37624
P54823	NA	NA	3.71243
P61226	NA	NA	24.5144
P62069	NA	NA	9.89129
P63044	NA	NA	14.4873
P67871	NA	NA	10.0228
P68181	NA	NA	8.70364
P84086	NA	NA	9.50782
P85094	NA	NA	22.7297
P97798	NA	NA	6.91243
Q00493	NA	NA	4.18064
Q03141	NA	NA	7.18037
Q08331	NA	NA	10.5231
Q3UGY8	NA	NA	4.46271
Q4ACU6	NA	NA	22.3462
Q5EBJ4	NA	NA	10.495
Q60780	NA	NA	8.30853
Q61290	NA	NA	8.42829
Q61361	NA	NA	20.1316
Q62283	NA	NA	7.5638
Q64520	NA	NA	11.2578
Q6A4J8	NA	NA	7.85152
Q6KAR6	NA	NA	7.41977
Q6NZL0	NA	NA	6.56678
Q6PA06	NA	NA	6.38502
Q6PFD5	NA	NA	11.946
Q6PHU5	NA	NA	3.84477
Q6ZQ18	NA	NA	12.6971
Q6ZQ82	NA	NA	5.41518
Q80U23	NA	NA	7.95781
Q80X50	NA	NA	4.6293
Q80YN3	NA	NA	15.7133
Q8BJH1	NA	NA	9.22014
Q8BNY6	NA	NA	7.17185
Q8BTM8	NA	NA	7.37037
Q8BWG8	NA	NA	7.05389
Q8BWR2	NA	NA	8.80221
Q8BXK8	NA	NA	8.24612
Q8C0L0	NA	NA	4.05845
Q8C0L9	NA	NA	7.41547
Q8C163	NA	NA	30.6842
Q8C437	NA	NA	6.82932
Q8C522	NA	NA	9.2378
Q8CCN5	NA	NA	6.71522
Q8CH72	NA	NA	4.93886
Q8JZS0	NA	NA	25.1377
Q8R0A7	NA	NA	8.80425
Q8R0S4	NA	NA	10.2297
Q8R3S6	NA	NA	9.05631
Q8R3V5	NA	NA	14.3082
Q8R5H6	NA	NA	9.31936
Q8R5M8	NA	NA	12.7923
Q91VR7	NA	NA	6.65659
Q91W50	NA	NA	4.63252
Q91YM2	NA	NA	7.09661
Q91ZR1	NA	NA	8.49467
Q920Q4	NA	NA	7.16171
Q922Q9	NA	NA	7.82565
Q99JF8	NA	NA	6.03392
Q99KW9	NA	NA	4.33842
Q9CZT8	NA	NA	9.30641
Q9D1K2	NA	NA	13.7839
Q9D387	NA	NA	11.7952
Q9DB60	NA	NA	9.81819
Q9DBT5	NA	NA	10.1528
Q9DC51	NA	NA	18.5786
Q9EP89	NA	NA	25.5441
Q9ERI6	NA	NA	11.2096
Q9ES56	NA	NA	7.42865
Q9JHW2	NA	NA	19.3652
Q9JKC6	NA	NA	16.9484
Q9JKF6	NA	NA	12.3628
Q9JKK7	NA	NA	11.4837
Q9JMC3	NA	NA	7.3114
Q9QXL2	NA	NA	7.20427
Q9R111	NA	NA	13.473
Q9WUB4	NA	NA	5.72771
Q9Z140	NA	NA	6.93548
Q9Z1L5	NA	NA	12.8189
Q9Z2D0	NA	NA	2.90021
A2AQ25	NA	NA	14.162
A6H5Z3	NA	NA	9.66064
O09114	NA	NA	3.94468
O35681	NA	NA	14.3377
O54865	NA	NA	7.18239
O55125	NA	NA	35.8709
O88507	NA	NA	10.1172
O88848	NA	NA	7.15038
P48453	NA	NA	10.8134
P55066	NA	NA	14.5398
P70663	NA	NA	2.16461
P83510	NA	NA	8.70115
P84075	NA	NA	5.95073
Q01097	NA	NA	7.43593
Q04750	NA	NA	4.47192
Q3TDD9	NA	NA	7.48397
Q3TPX4	NA	NA	10.3693
Q3UH93	NA	NA	12.1562
Q3UHL1	NA	NA	9.8722
Q52KF3	NA	NA	6.1822
Q5SRX1	NA	NA	7.0413
Q5SSM3	NA	NA	9.22853
Q61011	NA	NA	33.5143
Q63739	NA	NA	12.5325
Q641P0	NA	NA	16.5313
Q64455	NA	NA	5.56841
Q68FF6	NA	NA	9.66054
Q68FM6	NA	NA	8.59823
Q6P5U7	NA	NA	16.8995
Q6PF93	NA	NA	7.93001
Q6PGF7	NA	NA	9.62818
Q6PGN3	NA	NA	10.2443
Q80TL4	NA	NA	15.3674
Q80TR1	NA	NA	6.18577
Q80TY0	NA	NA	8.08678
Q8BG73	NA	NA	27.7334
Q8BGR6	NA	NA	15.2416
Q8BGU5	NA	NA	17.0646
Q8BR63	NA	NA	9.84423
Q8BXZ1	NA	NA	5.86742
Q8C078	NA	NA	6.6593
Q8C460	NA	NA	10.8826
Q8C729	NA	NA	14.8825
Q8CCB4	NA	NA	8.24423
Q8CFE4	NA	NA	11.6362
Q8CHU3	NA	NA	9.39661
Q8CI71	NA	NA	7.91663
Q8CIQ7	NA	NA	4.7116
Q8K4Q0	NA	NA	7.30079
Q8R071	NA	NA	11.4299
Q8VHL1	NA	NA	7.03889
Q91W89	NA	NA	11.8866
Q91XU3	NA	NA	7.49388
Q91XV3	NA	NA	31.9637
Q920P3	NA	NA	7.8375
Q921E2	NA	NA	13.0564
Q922E4	NA	NA	10.2508
Q99NB9	NA	NA	4.27193
Q9CR26	NA	NA	9.77824
Q9CYR6	NA	NA	14.8031
Q9D8W7	NA	NA	10.8762
Q9D9V3	NA	NA	17.5408
Q9DBR7	NA	NA	6.00557
Q9ESJ4	NA	NA	9.42523
Q9QZB9	NA	NA	6.24257
Q9WTT4	NA	NA	13.0637
Q9Z2A0	NA	NA	6.0164
Q9Z2H2	NA	NA	22.2321
D3YVF0	NA	NA	14.5
F6ZDS4	NA	NA	5.09704
O35405	NA	NA	3.456
O35526	NA	NA	32.6421
O35841	NA	NA	6.24088
O35954	NA	NA	7.9472
O54781	NA	NA	5.52008
O54983	NA	NA	13.7101
O89001	NA	NA	3.79725
P08414	NA	NA	6.10627
P26049	NA	NA	6.76485
P27671	NA	NA	3.78068
P28028	NA	NA	7.98925
P28741	NA	NA	4.83
P53612	NA	NA	10.2725
P56695	NA	NA	6.29111
P63082	NA	NA	24.1843
P63141	NA	NA	13.0497
P70207	NA	NA	5.42902
P70392	NA	NA	6.71264
Q08642	NA	NA	14.5581
Q3UFS0	NA	NA	4.47126
Q3UHD9	NA	NA	9.14257
Q3UVX5	NA	NA	8.52204
Q5DTY9	NA	NA	12.9028
Q5RJI5	NA	NA	10.1782
Q60625	NA	NA	14.8732
Q61481	NA	NA	6.99729
Q63912	NA	NA	22.7736
Q68FD9	NA	NA	12.5765
Q6NS52	NA	NA	7.02772
Q6NS60	NA	NA	10.1553
Q6PE15	NA	NA	27.5618
Q6ZPQ6	NA	NA	6.34818
Q6ZQK5	NA	NA	7.80943
Q7SIG6	NA	NA	8.8131
Q80TE7	NA	NA	7.64193
Q80TK0	NA	NA	5.72951
Q80TL0	NA	NA	9.22654
Q80TL7	NA	NA	5.33825
Q80TV8	NA	NA	7.46621
Q80UJ7	NA	NA	6.83428
Q811P8	NA	NA	5.45089
Q8BFQ8	NA	NA	9.56255
Q8BGZ1	NA	NA	5.07704
Q8BH55	NA	NA	24.8957
Q8BJ42	NA	NA	9.29581
Q8BLR2	NA	NA	7.12024
Q8BR92	NA	NA	16.6713
Q8BU30	NA	NA	7.51889
Q8BXR9	NA	NA	7.2098
Q8C0T5	NA	NA	5.82681
Q8C167	NA	NA	4.6861
Q8C1B1	NA	NA	6.71208
Q8C9H6	NA	NA	6.84213
Q8CHG7	NA	NA	7.28095
Q8JZW4	NA	NA	8.14418
Q8R3Z5	NA	NA	5.74642
Q8VHH5	NA	NA	7.5819
Q8VHI6	NA	NA	9.52595
Q8VHW2	NA	NA	12.2631
Q91V09	NA	NA	10.7036
Q922S4	NA	NA	11.2432
Q99PV0	NA	NA	4.17876
Q9CQ02	NA	NA	7.76073
Q9CQ85	NA	NA	20.6133
Q9CRB8	NA	NA	13.396
Q9CYN9	NA	NA	6.96249
Q9DB34	NA	NA	9.57628
Q9EPL2	NA	NA	2.4921
Q9ERB0	NA	NA	9.48489
Q9JI91	NA	NA	23.66
Q9JKN6	NA	NA	4.56569
Q9QVP9	NA	NA	4.75747
Q9QZB7	NA	NA	7.7164
Q9QZX7	NA	NA	13.3388
Q9WTR5	NA	NA	14.5802
Q9WVK8	NA	NA	4.36908
[truncated: 205 more rows]

## Sheet: Fig. 3i
Uniprot IDs	Cluster	H1/2 Ovaries (days)	H1/2 brain cortex (days)
A2A4P0	High	244.164	2.61086
A2ATU0	Intermediate	8.67305	5.37365
A3KMP2	Low	3.81241	3.88176
A6X935	Low	18.2177	1.92506
E9Q557	Intermediate	14.3742	2.37367
O08553	Low	9.62375	6.60864
O08585	Low	4.91467	2.85669
O08638	High	447.771	3.13075
O08663	Low	3.18046	1.76621
O08677	Low	5.77614	2.04553
O08709	Low	9.75515	4.36477
O08749	High	532.921	5.69086
O08756	Low	11.3687	5.59599
O08795	Low	7.34744	3.48132
O08807	Low	5.52648	3.52415
O09061	Low	7.61179	4.16242
O09106	High	2642.29	2.37933
O09111	Low	5.18587	4.8042
O09167	Low	9.91349	5.83973
O09172	Low	9.10392	2.39239
O09174	Intermediate	5.84378	3.93688
O35129	High	936.638	6.03945
O35215	Low	6.95314	5.18377
O35295	Low	15.77	7.7175
O35343	Low	4.43069	2.64641
O35344	Low	5.35991	2.48102
O35381	Low	10.0877	4.44368
O35459	Low	5.53242	2.55012
O35593	Low	5.14387	3.76557
O35643	Low	5.53585	4.66263
O35658	Low	6.95149	5.089
O35660	Low	3.72239	4.64545
O35685	Low	6.36784	2.26927
O35737	High	193.183	2.88956
O35857	Low	14.1933	4.32946
O35864	Low	7.08148	3.19253
O35887	Low	7.2289	3.47094
O35945	Low	14.5882	4.0256
O35969	Low	6.75026	2.3714
O54692	Low	7.02777	3.34274
O54734	Low	8.32196	6.54561
O54879	Low	6.67245	2.41532
O54950	Low	7.88954	3.76271
O54962	Low	5.99744	3.51183
O54988	Intermediate	29.2767	3.48771
O55023	Low	5.77127	5.71058
O55029	Low	8.25367	3.15626
O55060	Intermediate	39.3693	4.09383
O55137	Intermediate	9.63572	4.75605
O55142	Low	8.94072	5.68713
O55143	High	1021.36	2.82566
O55234	High	262.59	3.52541
O70133	Low	6.70892	3.11443
O70194	Intermediate	46.1615	3.50543
O70251	Low	7.23646	4.28358
O70252	Low	4.9863	2.67754
O70310	High	89.0114	2.72116
O70325	Low	5.08403	2.21559
O70435	Low	7.14297	4.06121
O70475	Low	3.98471	2.95069
O70492	Low	10.8782	2.55063
O70503	Low	5.30723	3.21885
O88342	Low	7.12751	4.97665
O88428	High	633.747	3.11017
O88441	Intermediate	20.8865	3.86079
O88456	Low	5.9117	3.56027
O88531	Low	9.94317	5.69507
O88543	Low	3.7467	4.16655
O88544	Low	6.28244	3.84271
O88569	Low	18.8294	4.02186
O88653	Low	4.31173	3.17331
O88844	High	94.0879	4.53512
O88851	Low	6.52845	5.27891
O89023	Low	7.77027	4.89321
O89053	Low	6.29947	4.76341
O89079	Low	4.96706	3.09531
O89112	Intermediate	20.0182	4.02081
P00329	Low	11.1396	4.56153
P00375	Low	4.56153	4.15693
P00405	Low	8.38783	5.48116
P00920	Low	17.5637	10.1035
P01027	High	2721.39	1.88163
P03921	Intermediate	11.5506	5.35745
P04104	Intermediate	6.83223	6.70517
P05064	Intermediate	46.388	2.72742
P05201	Low	8.88446	4.93501
P05202	Low	12.0021	5.72045
P06151	Intermediate	31.8836	4.92484
P06745	High	1372.71	4.56589
P06795	Intermediate	34.2397	3.00728
P06802	Intermediate	7.98467	4.36367
P07309	Low	9.17324	2.28013
P07356	High	342.706	6.35652
P07901	Low	13.1801	2.68106
P08003	High	181.064	3.39645
P08113	High	1166.33	3.2985
P08228	Low	16.8449	4.89891
P08249	High	208.397	5.6625
P09055	Low	7.23088	3.3302
P09103	High	2839.47	3.41343
P09405	High	131.413	2.86851
P09411	High	1065.38	4.77013
P09528	Low	16.7165	2.96565
P09671	High	75.1666	5.60504
Q3THW5	Low	18.1853	5.161
P10107	Low	12.9533	3.25078
P10126	High	605.505	3.82669
P10518	Low	6.24937	3.88329
P10605	Low	7.78409	2.45019
P10630	Low	4.43451	2.17755
P10639	Low	13.6474	4.14661
P10649	Low	13.5628	4.69373
P10711	High	55.0488	1.51503
P10833	Intermediate	13.2383	2.77159
P10922	Intermediate	49.5855	11.5544
P11276	Intermediate	43.3466	2.46549
P11352	Low	12.2341	4.26907
P11438	Low	8.17053	1.61675
P11499	Low	12.5284	2.6536
P11679	Low	4.57212	6.84624
P11983	Low	6.97621	2.94211
P12367	Intermediate	10.6666	4.12416
P12787	Low	8.86471	5.22007
P12970	Low	10.0719	5.9256
P13439	Low	4.55378	2.67021
P14094	Low	3.96211	4.75752
P14115	Low	7.28338	6.3814
P14131	Low	8.56435	6.25725
P14148	High	87.6646	6.21239
P14152	Low	10.9748	4.58916
P14206	High	257.229	7.22593
P14211	High	604.289	3.5829
P14576	Low	3.96942	2.40246
P14685	Intermediate	25.7938	3.58494
P14733	Intermediate	23.5003	15.7551
P14824	High	812.99	3.95147
P14869	Low	11.2916	7.97408
P14901	Intermediate	12.6025	2.03193
P15105	Intermediate	13.8874	3.75771
P15532	Low	16.166	4.13844
P15626	High	156.778	5.29302
P15864	High	94.5525	5.68153
P16015	Low	3.75945	4.14537
P16254	Intermediate	19.6255	3.08497
P16332	Low	4.29166	2.6565
P16460	Low	3.84814	3.90858
P16546	High	161.872	4.48683
P16858	Low	18.1355	4.47596
P17156	High	1764.88	2.18807
P17182	High	270.084	4.61268
P17225	Low	6.80331	4.11632
P17426	Low	5.70271	4.90915
P17427	Low	4.12386	4.62114
P17563	Low	5.27009	4.77062
P17742	High	186.923	3.75547
P17751	High	104.176	4.80119
P18242	Low	14.4468	3.3314
P18572	Low	7.9239	3.20456
P18760	Low	9.73333	3.09027
P19096	Low	6.63107	2.59693
P19157	Low	7.36207	4.67679
P19253	High	431.322	6.63712
P19324	High	241.226	2.39955
P19536	Low	13.1146	5.40656
P19783	Low	7.88895	5.29403
P20029	Intermediate	53.3432	3.11268
P20108	High	234.304	5.44585
P20152	High	97.3046	7.4528
P20918	Low	3.70274	2.02476
P21300	Low	5.42044	6.19628
P21550	Low	4.83255	4.55224
P21614	Low	3.69568	2.03352
P21981	Low	12.0972	4.52535
P22315	Low	5.39798	3.78479
P22892	High	6.84161	2.80439
P22907	Low	4.20415	2.82635
P23116	High	1126.04	2.72544
P23492	Low	5.20688	4.46472
P23591	Intermediate	10.1317	4.31747
P23953	High	298.517	2.04438
P24270	Low	12.0298	1.92378
P24369	Low	11.48	3.56695
P24472	Low	17.7274	4.80835
P24527	Low	10.5802	5.96795
P24549	High	84.8194	3.9162
P25444	High	181.641	6.53173
P26039	High	981.733	3.39196
P26040	Low	4.77556	4.11852
P26041	High	870.309	4.76406
P26043	Low	9.05847	3.40822
P26231	Low	5.61631	2.53214
P26443	High	2290.07	5.43965
P26516	Low	7.22854	3.95711
P26638	Low	4.3791	3.43644
P27612	Low	3.49478	3.35218
P27659	Low	9.76352	7.39042
P27773	High	261.293	3.41991
P28271	Low	10.6344	4.07494
P28474	High	920.759	4.83855
P28653	Low	7.04169	3.84549
P28656	Low	5.69595	2.55016
P28843	High	554.438	4.87805
P28867	Low	4.70846	4.94364
P29341	Low	9.68936	4.17445
P29391	High	86.9826	3.16267
P29699	Low	7.42636	1.86994
P29758	Low	5.74139	1.86558
P30115	Intermediate	8.98066	4.62653
P30416	Low	9.33349	2.25965
P30681	Low	9.84085	4.4735
P30999	Intermediate	15.094	2.41915
P31230	Low	5.13287	4.06347
P31786	Low	10.2049	4.41551
P31938	Low	11.3929	2.63915
P32020	High	106.52	2.24167
P32067	High	799.433	2.50152
P32233	Low	4.09179	2.34171
P32261	Low	10.1396	1.74978
P34022	Low	5.82497	3.86693
P34914	High	80.5898	3.31903
P35278	Low	11.5266	2.45336
P35293	Low	7.09309	2.92073
P35486	High	31.461	5.29403
P35505	Low	4.71065	4.98685
P35550	Low	10.3703	4.02237
P35564	High	551.154	3.0464
P35585	Low	4.36432	5.44264
P35700	High	149.071	3.8062
P35979	Low	11.3811	7.35435
P35980	Low	16.6207	6.39228
P36536	Low	11.0601	2.88373
P36993	Intermediate	9.76192	3.11807
P37040	Low	6.27483	2.67351
P38060	Low	10.809	4.62175
P38647	High	436.83	3.27574
P39054	Low	4.23464	3.33148
P39447	Low	4.17169	2.86229
P40124	Low	6.76707	3.81028
P40142	Low	13.145	6.80356
P40336	Low	3.87861	3.03919
P40630	Intermediate	12.3299	5.09573
P41105	High	863.153	3.47195
P41216	High	64.0074	3.18315
P42125	Low	15.2835	5.68223
P42208	Low	6.84917	4.39717
P42227	Low	3.94756	1.32823
P42230	Low	3.43679	2.0559
P42932	High	1044.01	2.57503
P43274	Intermediate	33.7809	11.7413
P43276	Intermediate	39.5897	27.0233
P43277	Intermediate	20.9553	13.1241
P43883	Intermediate	9.84369	2.1401
P45376	Intermediate	50.4807	5.47034
P45591	Low	19.2531	4.22213
P45952	Low	9.88099	4.25701
P46061	Low	7.65538	2.312
P46471	Low	5.91036	3.01972
P46638	Low	12.8702	2.80536
P46664	Low	4.91142	2.42903
P46735	High	1302.92	2.52909
P46935	Low	7.68313	1.52901
P47199	Low	5.55725	4.76603
P47738	High	337.388	2.64813
P47740	Low	4.98417	3.73805
P47753	Low	7.14603	3.90671
P47757	Low	11.7383	3.79723
P47791	Low	5.15881	5.20733
P47802	Low	6.58941	3.87883
P47811	High	1621.89	1.55986
P47911	Intermediate	24.5276	6.34896
P47915	Low	15.694	6.47408
P47962	Low	11.6968	7.33955
P47963	Low	6.76242	6.67868
P47964	Low	7.84017	5.94593
P48024	Low	5.98887	1.4685
P48036	Low	12.8507	5.18978
P48193	Low	5.1773	17.4158
P48428	Low	7.78553	2.38044
P48678	Low	17.5962	8.12361
P48722	Intermediate	12.2574	2.88139
P48758	Low	4.61283	4.44567
P48774	Low	4.09829	4.68772
P48962	Intermediate	39.925	5.38012
P49312	Low	11.6816	4.2667
P49442	Low	4.38172	3.99727
P49443	Low	5.95624	2.17373
P49722	Low	7.62819	3.85671
P50136	Intermediate	11.0027	3.96662
P50247	High	103.732	3.57403
P50285	Low	7.37014	2.88745
P50396	Low	7.04686	3.13068
P50431	Intermediate	13.3365	4.42496
P50516	Low	5.51657	2.85381
P50518	High	661.181	2.09581
P50544	Low	13.8988	3.10982
P50580	Low	9.37734	4.68501
P51150	Low	10.3312	2.12043
P51410	Low	11.994	7.0845
P51660	Low	11.0301	2.42605
P51855	Low	5.15873	4.55883
P51859	Low	7.50926	4.55254
P51863	High	681.386	2.02128
P51881	Intermediate	38.5125	5.06483
P51885	Low	15.5391	12.6834
P52196	Low	10.8236	5.29747
P52430	Intermediate	9.14482	1.90255
P52480	High	363.276	4.65856
P52760	Intermediate	19.5291	4.85908
P53026	High	685.761	5.92915
P53395	High	90.6987	5.00413
P53986	Low	13.7024	3.28366
P53994	Intermediate	54.4173	2.75907
P54071	Low	12.3206	5.74582
P54728	Low	5.9076	3.20094
P54775	Low	4.99634	3.71312
P54869	High	132	3.75171
P55096	Low	7.73816	3.07676
P55258	Low	6.06066	3.11954
P55264	Low	6.881	3.96435
P56135	Low	6.22453	5.89085
P56376	Low	6.41355	4.22806
P56379	Intermediate	12.8118	5.38367
P56391	Intermediate	12.5527	4.73785
P56395	Low	10.6066	3.18257
P56399	Low	5.01887	3.74735
P56480	High	63.4818	6.12159
P56959	Low	8.17603	3.19754
P57722	Intermediate	6.86993	2.58937
P57759	Low	6.78131	3.27892
P57776	Low	19.4161	4.32406
P57780	High	100.169	3.96571
P58021	Intermediate	16.2047	1.67826
P58044	Low	6.32883	2.10738
P58252	High	483.941	2.5929
P58281	Low	4.73819	4.12342
P58389	Intermediate	19.9076	4.52417
P58710	Low	11.1649	2.56303
P59242	Low	5.40473	3.81594
P59325	Low	4.25334	2.35901
P60229	Low	4.97306	3.32588
P60335	Low	8.5223	2.63559
P60521	Low	5.52864	1.46644
P60670	Intermediate	18.5239	3.20442
P60710	Low	5.07267	4.60303
P60766	Low	8.98192	2.56313
P60843	Low	11.2937	2.50963
P60867	Low	15.5134	7.32675
P61021	Low	6.47174	2.4473
P61027	High	1644.25	2.93166
P61082	Low	7.50227	2.50541
P61087	High	35.5627	2.45644
P61089	High	211.743	4.13067
P61161	Low	9.74336	4.66169
P61164	Low	4.61389	3.10703
P61202	Low	4.24584	3.86122
P61211	Low	7.73642	2.52503
P61222	Low	3.52515	2.95654
P61255	Low	7.56234	6.41239
P61358	High	223.799	6.28164
P61458	Low	5.54776	4.49133
P61514	Intermediate	29.685	7.06968
P61620	Low	7.24134	4.07171
P61750	Low	10.4103	2.23103
P61922	Intermediate	5.93896	4.33068
P61924	Low	7.00799	3.42735
P61961	Intermediate	8.40885	3.01972
P61971	Low	6.53086	4.20293
P61979	High	152.783	2.82479
P61982	Low	12.5396	3.80516
P62082	Low	6.43214	5.79724
P62137	Low	11.2796	2.14697
P62192	High	928.908	3.23485
P62196	High	1898.37	3.5145
P62242	Low	13.145	6.93425
P62245	Low	8.51465	6.87101
P62259	Low	10.746	3.92651
P62264	Low	11.6967	6.27851
P62267	Intermediate	17.0223	6.6314
P62270	Low	10.0763	5.96102
P62281	Low	13.117	6.36382
P62301	Low	9.11974	6.52036
P62315	Low	10.5375	7.95213
P62317	Low	8.32541	5.52992
P62320	Low	6.35521	4.74222
P62331	Low	5.08618	6.90867
P62334	Low	7.39848	3.34716
P62702	High	223.268	6.91626
P62717	Intermediate	38.1036	6.50506
P62737	Low	8.22616	3.98464
P62751	High	331.002	6.53912
P62754	Low	7.48485	6.2842
P62774	High	124.538	3.2409
P62806	High	253.839	33.738
P62821	Low	9.93403	3.04506
P62827	High	710.39	3.49659
P62830	High	225.691	6.55644
P62843	High	53.5761	6.26517
P62849	Low	6.1998	6.9642
P62852	Low	17.8043	5.95846
P62869	Low	5.02093	2.28587
P62874	Low	10.2245	3.74322
P62889	Low	3.64401	6.40883
P62897	High	147.199	5.24694
P62900	Low	8.16482	6.69966
P62918	Low	14.8722	6.4865
P62960	Low	7.00673	2.68038
P62962	Low	14.3845	3.85242
P62983	Low	9.33429	6.31397
P63005	Low	4.61238	2.40547
P63017	High	459.917	2.25491
P63024	Low	5.84562	3.14767
P63030	Intermediate	21.0653	3.94394
P63037	High	214.137	1.5768
P63038	High	88.0308	5.22716
P63073	Low	6.08309	3.70182
P63101	Low	21.0957	4.08178
P63242	Low	10.4363	3.30874
P63260	High	143.385	4.63071
P63276	Low	10.3541	6.20599
P63280	Low	8.25437	2.17513
P63323	Low	9.62788	7.76027
P63325	Low	7.37405	6.43053
P63330	Intermediate	7.56879	2.4994
P67778	Low	17.2677	5.84811
P68037	High	145.585	3.42219
P68040	Low	8.22691	5.83457
P68254	Low	8.66867	3.08848
P68368	Intermediate	10.6685	3.45804
P68372	High	68.5377	6.10595
P68373	Intermediate	27.9904	4.01522
P68510	Low	6.69072	3.13492
P70168	Low	6.51374	2.91581
P70195	Low	5.14495	3.94103
P70296	Low	11.5067	4.80185
P70302	Low	4.21841	2.98655
P70333	Low	5.93562	3.47931
P70349	Low	11.72	4.51974
P70372	Low	6.10349	3.0709
P70441	Low	4.01473	2.15924
P70670	Low	10.3058	2.83016
P80314	Low	8.8684	3.14552
P80315	Low	13.4933	3.23802
P80316	High	317.622	2.80712
P80317	Low	9.89191	3.48552
P82198	Low	6.89199	2.04035
P83882	Low	6.88644	5.13576
P83940	Low	11.9915	3.16138
P84084	Low	6.94412	2.62084
P84089	Low	14.4125	3.54089
P84091	Low	6.78238	4.78148
P84099	High	270.804	5.36471
P97351	Low	14.2258	6.83847
P97371	Low	10.1465	3.7209
P97372	Low	7.65983	3.97333
P97384	Low	4.66085	2.5496
P97429	Low	9.31764	4.01417
P97449	High	101.353	2.00578
P97461	Low	10.1508	7.2268
P97494	Low	3.8046	3.85692
P97742	Low	21.2248	3.66754
P97807	High	122.427	4.94293
P97822	Low	5.33471	2.23557
P97823	Intermediate	19.2804	3.77953
P97855	Low	11.8303	4.60456
P99024	Low	15.5374	3.56227
P99027	Low	8.48539	6.17146
P99029	High	548.372	4.79454
Q00623	High	172.397	1.70097
Q00915	High	255.834	4.42778
Q01279	Intermediate	15.3336	1.89942
Q01405	Low	4.86506	3.55899
Q01730	Low	6.68929	3.54841
Q01768	Low	15.3035	4.15021
Q01853	High	172.36	2.99015
Q02257	Low	4.26599	1.99444
Q02788	Low	8.98753	23.5885
Q02819	Low	3.66475	2.00279
Q03265	Intermediate	26.7626	5.64337
Q04857	Low	8.42351	23.3187
Q05920	Low	17.2738	5.00937
Q06185	Low	13.5521	6.22159
Q06890	Low	4.57721	2.12027
Q07076	Low	5.88788	3.02546
Q07417	Low	9.30229	5.75608
Q11011	High	1088.25	4.07878
Q2TPA8	Intermediate	7.88053	3.33677
Q3TC72	Intermediate	11.9595	5.73869
Q3TEA8	Low	12.2284	2.99804
Q3THE2	Low	7.06708	2.94062
Q3THG9	Intermediate	9.61936	2.46107
Q3THK7	High	198.051	2.26068
Q3THS6	Low	3.89064	2.57174
Q3TXS7	High	106.023	3.62089
Q3U0V1	Low	5.24297	3.09123
Q3U1J4	Low	6.32764	2.35348
Q3U319	Low	4.57851	15.9417
Q3UEB3	Low	4.62722	1.83759
Q3UHX2	Low	4.13554	2.70154
Q3UIA2	Low	4.20819	3.2651
Q3UJU9	Low	6.74705	6.66135
Q3ULD5	Intermediate	9.97732	4.92152
Q3ULJ0	Low	3.99999	4.51297
Q3UM45	Intermediate	24.054	3.5195
Q3UMF0	Low	3.41517	3.20013
Q3UMR5	Intermediate	10.0282	4.84413
Q3UMU9	Low	4.77134	3.89825
Q3UPH1	Low	4.46545	4.30379
Q3UPL0	Low	4.67782	2.9708
Q3V0K9	Low	3.16548	3.75334
Q3V3R1	Low	3.01433	4.07411
Q4PZA2	Low	5.61462	1.44122
Q4VA53	Low	5.37992	2.94806
Q501J6	High	98.6349	1.78596
Q569Z6	Low	9.38151	0.346574
Q59J78	Low	4.41329	3.52558
Q5FWK3	Low	5.30414	2.89541
Q5SUC9	Intermediate	9.66265	5.33888
Q5SUF2	High	920.636	3.65411
Q5SWU9	Low	2.97844	2.52618
Q5U458	Intermediate	8.78029	4.70808
Q5XJY5	Low	5.30714	2.8483
Q60605	Low	15.503	2.50451
Q60631	Intermediate	19.003	4.06872
Q60648	Low	8.81071	1.67971
Q60676	Intermediate	16.4001	3.767
Q60737	Low	5.25842	1.54681
Q60749	Low	6.48071	3.01329
Q60854	High	79.3982	6.06694
Q60864	High	174.123	3.11737
Q60865	High	105.444	1.79611
Q60930	Low	13.2679	4.42298
Q60931	Low	11.3711	4.85874
Q60932	Intermediate	25.5349	4.38659
Q60972	Low	7.00162	2.345
Q61029	Low	7.21234	3.25888
Q61035	Low	3.06035	3.70301
Q61081	Low	7.82629	2.1756
Q61133	Intermediate	23.4584	5.41987
Q61166	Low	10.0787	2.36783
Q61171	Intermediate	27.0082	4.36422
Q61207	Low	11.4594	2.78261
Q61233	Low	6.94678	3.92218
Q61235	Intermediate	9.37838	3.34878
Q61316	High	207.787	3.24446
Q61387	Low	5.30778	4.84854
Q61425	Low	12.6516	5.64705
Q61490	Low	3.4343	2.98931
Q61510	Low	9.47533	2.20017
Q61578	Intermediate	35.4543	6.67161
Q61595	Low	4.46488	1.05794
Q61598	High	236.381	3.29122
Q61656	High	169.311	1.61466
Q61699	High	221.704	1.55103
Q61739	Low	3.68668	2.02467
Q61792	High	1801.74	3.65208
Q61823	Intermediate	34.0637	1.81862
Q61830	Low	6.85976	3.25536
Q61838	High	129.728	2.65553
Q61879	High	314.223	3.30961
Q61937	Low	9.98189	3.84953
Q61941	Low	12.7877	5.857
Q62048	Low	6.17833	3.36528
Q62087	Low	10.561	4.09989
Q62093	Low	8.00795	4.33583
Q62167	Low	6.43987	1.62709
Q62186	Low	5.08968	5.68456
Q62241	High	1114.83	2.28268
Q62261	High	165.909	2.98989
Q62318	High	572.75	3.68539
Q62348	Low	8.48878	3.55178
Q62376	Intermediate	40.7986	4.58461
Q62393	Low	5.36947	4.1834
Q62422	Low	7.11789	2.5237
Q62465	High	724.262	4.53586
Q63844	Low	5.5785	3.83102
Q63918	Low	4.72707	2.96331
Q63932	Low	6.19298	2.57968
Q64105	Low	10.0589	4.70122
Q64152	Low	7.50454	2.66581
Q64213	Low	4.53339	2.3258
Q64433	High	81.404	5.16985
Q64435	Intermediate	42.396	4.52048
Q64471	Low	5.68967	4.63737
Q64514	High	996.32	5.33457
Q64521	Low	7.13265	5.16946
Q64669	Low	10.3203	5.2132
Q64674	Low	4.49051	3.61231
Q64727	Low	8.67931	5.26148
Q64737	Low	3.48717	2.75217
Q68FD5	High	297.555	5.21438
Q68FL6	Low	5.70753	3.17521
Q6GQT9	High	290.215	6.15365
Q6IRU2	Low	11.0406	5.55006
Q6IRU5	High	35.3226	3.9656
Q6NSR8	Intermediate	12.8247	5.17004
Q6NZJ6	Low	5.06172	2.0614
Q6P069	Intermediate	14.6606	4.24229
Q6P1B1	Low	6.40528	3.55333
Q6P5E4	High	242.398	3.5609
Q6P5F9	Low	8.57912	4.85635
Q6P6M7	Low	7.89137	3.66853
Q6PB66	Low	8.40002	2.44539
Q6PDI5	Low	3.67144	2.63049
Q6PDM2	Low	5.34206	4.75279
Q6PGC1	Intermediate	8.40198	5.54385
Q6PHN9	Intermediate	9.80328	3.83304
Q6ZQ38	Low	9.10224	3.98006
Q6ZQI3	Low	6.02047	6.7634
Q6ZWM4	Intermediate	33.9014	8.02672
Q6ZWN5	Low	12.3876	6.20044
Q6ZWQ7	Intermediate	7.48857	4.18113
Q6ZWU9	Low	8.04408	4.39034
Q6ZWV3	Low	7.56212	3.18096
Q6ZWV7	Low	17.2705	6.85199
Q71LX4	High	935.922	9.42673
Q71RI9	Low	8.4214	4.59083
Q78IK2	Low	12.6774	4.25074
Q78IK4	Low	5.08676	4.95725
Q78PY7	High	124.926	4.01848
Q78XF5	Low	5.20536	9.41137
Q78ZA7	Low	6.38324	3.55917
Q791V5	Low	7.42918	4.95052
Q7M6Y3	Low	8.7061	3.1621
Q7TMB8	Intermediate	25.5095	1.22561
Q7TMF3	Low	5.33825	3.64038
Q7TMK9	Low	7.37522	3.40571
Q7TMM9	Low	6.29963	2.78552
Q7TMR0	Low	4.63926	2.37607
Q7TMY8	Low	3.85562	2.56912
Q7TPV4	Low	5.9856	2.1217
Q7TQI3	Low	7.64406	3.30354
Q80SZ7	Low	9.17288	4.54423
Q80UG5	Low	6.11745	2.91821
Q80UM7	Low	6.92854	5.96204
Q80UU9	Intermediate	4.64049	2.76441
Q80W21	Intermediate	7.02008	4.57719
Q80W54	Low	5.68347	2.93228
Q80WJ7	Low	4.44818	4.25518
Q80X19	Low	6.76238	3.4178
Q80X90	High	717.795	3.25612
Q8BFR5	High	588.301	4.42086
Q8BFS6	Intermediate	14.0196	2.98038
Q8BFW7	High	296.388	3.04079
Q8BFZ9	Low	6.41475	3.43516
Q8BG05	Low	11.4368	4.13486
Q8BG32	Low	7.84091	2.74644
Q8BGC4	Low	22.4887	4.06502
Q8BGQ7	Low	4.42001	2.16869
Q8BGS2	Intermediate	13.0615	3.13103
Q8BH24	Intermediate	17.8181	2.4489
Q8BH69	Low	9.42742	5.74082
Q8BH95	Low	16.958	5.65881
Q8BHN3	Intermediate	43.6871	3.57707
Q8BI84	Low	2.77487	2.2135
Q8BIJ6	High	364.779	5.33744
Q8BJ03	Low	4.86222	2.62491
Q8BJ64	Intermediate	16.385	5.40066
Q8BJU0	Low	5.95568	4.88975
Q8BJW6	Low	3.419	3.40538
Q8BJY1	Low	4.93478	3.65536
Q8BJZ4	Intermediate	9.23465	4.24566
Q8BK64	Low	3.94046	2.41191
Q8BK72	Intermediate	10.1856	4.24541
Q8BKZ9	Low	4.49308	5.82085
Q8BL66	Low	2.8292	3.7282
Q8BM55	Intermediate	15.5628	2.39719
Q8BMF4	Low	10.8829	6.2805
Q8BMJ2	Low	13.5001	3.82184
Q8BML9	Intermediate	22.9824	4.28729
Q8BMS1	Intermediate	31.7404	4.92257
Q8BMS4	Low	6.14527	4.32393
Q8BP47	Low	4.90444	3.22664
Q8BP67	Low	17.0788	5.31963
Q8BRF7	Low	7.18646	2.6497
Q8BSE0	High	842.688	5.23802
Q8BSY0	Low	4.23827	4.37759
Q8BT60	Low	7.90172	2.73744
Q8BUV3	Low	3.99913	3.40864
Q8BVI4	Low	7.31044	4.64576
Q8BWF0	High	314.633	5.47229
Q8BWT1	High	472.239	5.53986
Q8BX09	Low	6.02728	4.89286
Q8C0C7	Low	3.65511	6.5262
Q8C0M9	Intermediate	26.189	4.04073
Q8C165	Intermediate	4.55886	3.10794
Q8C2Q3	Low	4.39025	3.74512
Q8C5H8	Intermediate	12.6066	5.67572
Q8C5W3	Intermediate	7.421	2.30645
Q8C878	Low	4.89203	3.22537
Q8C8R3	Low	6.94043	3.94854
Q8CAY6	Low	4.5941	4.13067
Q8CCJ3	Low	5.24919	2.83531
Q8CCS6	Low	12.1288	4.21212
Q8CDN6	Low	5.92946	2.28122
Q8CG76	Low	5.64727	4.59023
Q8CGC7	Low	4.64859	3.4216
Q8CGK3	Low	11.497	4.12981
Q8CHP8	Low	5.70315	5.25172
Q8CHT0	Low	4.96633	5.25749
Q8CI94	Low	5.87106	5.14739
Q8CIB5	Low	5.41356	3.61986
Q8CIE6	Low	18.8689	3.28055
Q8CIN4	Low	5.58043	2.44075
Q8JZN5	Low	4.73372	5.14261
Q8JZQ2	Low	3.43664	4.53482
Q8JZQ9	High	153.613	3.49377
Q8JZU2	Low	11.6929	5.24317
Q8K010	Low	6.69901	3.40304
Q8K023	Intermediate	40.7085	4.892
Q8K157	Intermediate	20.6481	4.90307
Q8K183	Low	4.95366	4.39118
Q8K1M6	Intermediate	6.77351	3.13068
Q8K1Z0	Low	6.22634	3.81112
Q8K2B3	Low	10.2459	4.47249
Q8K2C9	Low	9.37045	3.82891
Q8K2I9	Intermediate	11.5124	3.81574
Q8K310	Low	6.52073	2.32987
Q8K370	Low	3.78614	5.64176
Q8K411	High	1153.19	3.66231
Q8K441	High	135.487	2.58232
Q8K4Z3	Low	6.11519	5.32024
Q8QZT1	Low	9.79532	5.23723
Q8QZY9	Low	3.87095	3.9445
Q8QZZ7	Intermediate	11.8798	2.18414
Q8R010	Low	4.77626	4.23309
Q8R016	High	816.186	4.08262
Q8R050	Low	6.09426	2.95535
Q8R081	High	917.599	4.47929
Q8R0F8	High	507.69	5.51386
Q8R0W0	Intermediate	16.9128	2.45867
Q8R0X7	Low	6.00863	2.7757
Q8R164	Low	6.86182	5.1828
Q8R180	Low	9.63213	3.77562
Q8R1F5	Intermediate	11.068	5.20283
Q8R1G2	High	79.3019	3.76629
Q8R1V4	Low	6.03243	3.42616
Q8R2Y8	Low	17.1111	4.02
Q8R3Q6	Low	6.20363	6.13052
Q8R404	Low	4.84334	2.79811
Q8R4N0	Low	11.1593	5.6799
Q8VBT0	Low	4.75838	3.09904
Q8VC30	Low	4.12167	4.24047
Q8VCR7	Intermediate	20.3758	4.64934
Q8VCT4	Low	7.74443	3.0728
Q8VCW8	Low	11.5295	4.6041
Q8VDD5	High	494.498	3.13407
Q8VDK1	Intermediate	22.9573	4.9663
Q8VDM4	Low	5.09675	3.25055
Q8VDM6	Low	7.09148	3.6658
Q8VDN2	Intermediate	44.734	4.50066
Q8VDP4	Low	5.67775	2.8659
Q8VDQ1	Intermediate	10.7266	4.45754
Q8VDW0	Intermediate	7.32565	4.71802
Q8VE47	Low	5.72177	4.06312
Q8VEK3	Low	12.9989	2.94593
Q8VEM8	High	1339.11	4.45367
Q8VHE0	Intermediate	11.992	2.53274
Q8VIJ6	High	439.34	3.83516
Q91V41	Low	5.05051	2.36533
Q91V64	Low	5.2964	3.97026
Q91V76	Low	6.16834	3.5289
Q91V92	High	225.646	2.82502
Q91VC3	Low	5.93524	2.44259
Q91VI7	Low	12.0029	3.05553
Q91VM5	Low	10.3148	3.99221
Q91VM9	Intermediate	8.98522	5.61003
Q91VR2	High	892.428	6.35536
Q91VR5	Low	8.07636	3.67269
Q91VS7	Low	18.5765	3.9723
Q91W90	Low	5.77862	2.88577
Q91WD5	Low	7.42005	4.89632
Q91WQ3	Low	15.7874	4.04167
Q91WS0	High	359.639	4.72075
Q91WU5	High	332.301	3.12934
Q91X72	Low	14.0056	3.19327
Q91YH5	High	4529.07	3.06696
Q91YN5	Intermediate	6.1281	1.81669
Q91YP3	Intermediate	17.8386	2.73398
Q91YQ5	Intermediate	27.9933	5.77046
Q91YR1	Low	4.78137	3.02995
Q91YT0	Low	5.2605	4.46831
Q91YW3	Low	4.5959	1.85457
Q91Z53	Low	9.82164	5.24515
Q91ZX7	High	2086.46	1.80383
Q920A5	High	1474.29	3.726
Q920E5	Intermediate	20.0442	2.96236
Q920L1	Intermediate	19.6613	1.49083
Q921F2	Low	12.0156	3.56842
Q921H8	Low	6.75893	2.50727
Q921I1	High	76.2912	2.02249
Q921X9	Low	4.05864	6.52312
Q922B2	Low	4.47843	3.61589
Q922D4	Intermediate	19.4716	2.11432
Q922D8	Low	4.21584	3.90924
Q922L6	Low	4.21743	4.23089
Q922P9	Low	5.60868	1.77421
Q922Q1	High	1617.83	3.65093
Q922Q8	Low	6.196	6.50537
Q922R8	Low	10.1277	3.55424
Q923D2	Low	10.9994	4.99224
Q925I1	Intermediate	13.0005	5.52199
Q93092	High	261.967	3.90527
Q99020	Low	9.89693	2.97125
Q99J77	Low	9.74008	6.35973
Q99J99	Low	5.13089	3.62838
Q99JB2	Low	6.23988	5.11171
Q99JI4	High	344.569	3.57062
Q99JI6	Low	10.9107	4.06514
Q99JR1	Low	9.42188	5.1999
Q99JX3	Low	7.56479	3.49818
Q99JX4	Intermediate	36.838	4.17785
Q99JY0	Low	11.4737	5.54917
Q99K28	Intermediate	7.37554	2.37966
Q99K51	High	162.765	3.82152
Q99KB8	Low	6.98274	3.40253
Q99KC8	High	591.407	3.35819
Q99KI0	High	72.7669	5.25629
Q99KJ8	Low	4.38799	2.9064
Q99KK7	High	141.741	4.41284
Q99KN9	Low	4.69375	2.78933
Q99KP6	Low	5.57929	3.2491
Q99KQ4	Intermediate	41.6175	3.01801
Q99KR7	Intermediate	10.1729	5.00377
Q99L04	Low	7.25546	3.44635
Q99L13	Low	15.7687	5.82012
Q99L47	Low	10.0851	2.12778
Q99LB2	Low	5.28096	3.7185
Q99LB6	Low	4.59265	3.69245
Q99LB7	Intermediate	17.7403	5.62894
Q99LC3	Low	7.56324	4.56859
Q99LC5	Intermediate	38.8719	5.50008
Q99LC8	Low	6.23805	3.00506
Q99LD4	Low	4.99116	3.50402
Q99LD9	Intermediate	10.6095	4.13042
Q99LF4	Low	5.35184	4.10693
Q99LM2	Low	6.29813	2.93987
Q99LP6	Low	8.62856	2.68049
Q99LX0	Low	11.6008	4.30032
Q99LY9	Low	6.6577	5.24853
Q99MN1	High	514.21	3.79038
Q99MN9	Low	9.06758	5.7122
Q99MR6	High	601.714	3.78562
Q99MZ7	Low	7.11465	3.66842
Q99N16	Intermediate	23.2284	2.21368
Q99N92	Intermediate	14.1606	4.71032
Q99N96	Intermediate	6.78692	4.22922
Q99P88	Low	4.85541	9.90069
Q99PL5	High	187.748	3.01939
Q99PT1	Low	6.52889	4.3852
Q9CPP6	Low	4.4035	5.09854
Q9CPQ1	Low	10.2776	5.0978
Q9CPQ8	Low	11.039	6.26262
Q9CPR4	Low	7.83716	6.13188
Q9CPT4	Low	6.61939	3.56548
Q9CPU0	Low	11.4579	4.32622
Q9CPV4	High	133.782	4.21943
Q9CPX6	Intermediate	5.96646	2.48962
Q9CPY7	Low	8.26188	4.1206
Q9CQ54	Low	4.95418	5.16022
Q9CQ60	Low	11.0604	4.4326
Q9CQ65	Low	4.00327	4.2143
Q9CQ75	Low	4.51385	4.77703
Q9CQ92	Low	9.73347	3.29999
Q9CQA3	Low	10.3358	4.53274
Q9CQB5	Low	5.84317	3.6032
Q9CQC6	Low	7.86386	2.03335
Q9CQE1	Low	5.46361	6.46864
Q9CQE7	Intermediate	8.05417	2.38228
Q9CQE8	Low	5.12136	3.8442
Q9CQF0	Low	3.85418	4.9899
Q9CQF3	Low	4.69565	3.28009
Q9CQF9	Low	10.7293	2.99112
Q9CQH3	Low	5.95907	5.86942
Q9CQH7	Low	4.04259	4.52461
Q9CQI6	Intermediate	9.55451	4.57886
Q9CQJ8	Low	8.07092	5.03832
Q9CQM5	Low	9.59691	4.55434
Q9CQM9	Low	11.6775	2.92535
Q9CQN1	Low	6.70864	2.57489
Q9CQQ7	Low	11.8364	6.14084
Q9CQR4	Low	6.51801	5.22578
Q9CQU0	Low	7.24946	2.63404
Q9CQV6	Intermediate	13.8095	1.20226
Q9CQV8	Low	12.2088	3.33605
Q9CQX8	Intermediate	16.7182	5.32862
Q9CQZ5	Low	6.30236	3.44456
Q9CQZ6	Low	8.36568	5.17854
Q9CR09	Intermediate	10.6892	2.77309
Q9CR16	High	89.0718	3.31673
Q9CR51	Low	4.31304	1.98966
Q9CR57	High	1085.11	6.44339
Q9CR61	Intermediate	8.73561	5.60799
Q9CR62	Low	8.65053	5.6064
Q9CR68	Low	9.11034	3.45227
Q9CRA4	Low	7.2941	1.65759
Q9CRB9	Low	10.2587	5.42602
Q9CS42	Low	8.27559	4.03744
Q9CVB6	High	183.647	5.73275
Q9CWK8	High	281.027	5.04621
Q9CWS0	Intermediate	25.5264	4.928
Q9CWZ3	Low	6.77007	2.25362
Q9CX00	Low	4.38073	2.34179
Q9CX56	Low	4.67254	2.89203
Q9CXA2	Low	6.34059	3.90627
Q9CXI5	Low	10.0455	3.05709
Q9CXR1	Low	5.04404	3.09178
Q9CXS4	Intermediate	23.5012	14.412
Q9CXW3	Low	6.75245	2.21704
Q9CXW4	Low	13.4771	6.22578
Q9CXZ1	Low	7.08346	3.73543
Q9CY27	Low	8.05544	3.08148
Q9CY50	Intermediate	20.7689	4.95353
Q9CY58	Low	6.62675	2.83451
Q9CY64	Low	5.81178	4.71753
Q9CY66	Low	6.00191	6.72436
Q9CYH2	Low	7.78965	3.21325
Q9CZ04	Low	4.22436	3.2143
Q9CZ13	Low	7.56028	4.86214
Q9CZ30	Low	5.91083	3.97857
Q9CZ42	Low	7.37637	4.86027
Q9CZ44	Low	9.03881	2.76226
Q9CZB0	Low	8.8346	4.99782
Q9CZD3	Low	6.80425	3.34377
Q9CZM2	Low	9.73217	6.82601
Q9CZN7	Low	6.76812	3.13429
Q9CZR8	Low	7.52672	3.94877
Q9CZS1	Low	8.57251	5.9355
Q9CZU6	Low	15.3795	5.67967
Q9CZW5	High	100.856	3.78252
Q9CZX8	High	222.73	6.85199
Q9CZY3	Low	15.0443	3.32724
Q9D023	Low	8.05901	3.54379
Q9D051	Low	9.64158	5.18377
Q9D0E1	Low	7.64357	3.14331
Q9D0F3	Low	4.25342	3.27049
Q9D0F9	Low	9.19475	4.78478
Q9D0I9	Low	5.01752	4.79936
Q9D0J8	Low	15.0749	3.3383
Q9D0M1	Low	6.4347	3.74857
Q9D0M3	Low	12.0822	5.28313
Q9D0M5	Low	14.7028	3.40078
Q9D0R2	Low	4.33598	3.25765
Q9D172	Low	11.5244	5.13556
Q9D1A2	Low	7.62753	4.13276
Q9D1D4	High	699.781	3.41704
Q9D1G1	Low	12.1726	2.92245
Q9D1J3	Low	5.61668	2.19768
Q9D1M0	Low	6.58043	4.80069
Q9D1Q6	Low	4.9205	3.25919
Q9D1R9	Low	8.99475	5.85206
Q9D2G2	Low	11.1099	5.82526
Q9D2V7	Intermediate	8.31962	4.92958
Q9D358	Low	6.36503	4.32258
Q9D379	Low	9.50452	3.3967
Q9D3D9	High	59.2597	6.69352
Q9D554	Low	4.93436	3.96265
Q9D6M3	High	113.176	3.90187
Q9D6U8	Low	4.67904	3.67561
Q9D7B6	Low	5.3429	6.09575
Q9D7G0	Low	8.6737	3.20597
Q9D7N9	Low	7.30601	3.6516
Q9D7X3	Low	6.52246	3.40554
Q9D819	Low	6.33284	4.34561
Q9D855	Low	11.0938	3.56282
Q9D892	Low	4.35731	3.90472
Q9D8E6	Low	15.1718	6.39818
Q9D8N0	High	1775.86	6.61274
Q9D8W5	Low	4.46131	4.01313
Q9D906	Low	5.12585	2.72737
Q9DAK9	Low	5.58967	3.95756
Q9DAR7	Low	6.65697	4.65825
Q9DB20	Low	14.5432	6.26206
Q9DB25	Intermediate	7.06262	3.23923
Q9DB27	High	139.175	4.3129
Q9DB77	Low	11.8567	5.00992
Q9DBC7	Low	8.61114	2.18614
Q9DBE0	Low	10.0387	4.17232
Q9DBG3	Low	5.3923	5.18202
Q9DBG6	Low	8.64864	5.50838
Q9DBG7	High	53.9608	2.35853
Q9DBH5	Low	7.36788	2.39989
Q9DBJ1	High	66.2041	4.69199
Q9DBL1	Low	6.36712	2.77614
Q9DBL7	Low	5.54094	3.93264
Q9DBP5	Low	6.93103	4.25779
Q9DBZ5	Low	5.80576	3.40688
Q9DC16	Low	7.74861	3.49298
Q9DC50	Intermediate	6.07459	1.98365
Q9DC61	Low	5.03001	3.18703
Q9DC69	Low	6.66504	4.27961
Q9DC70	Low	8.08196	3.0167
Q9DCD0	High	242.917	4.42976
Q9DCJ5	Low	5.44908	5.31718
Q9DCJ9	High	444.784	5.15811
Q9DCL9	Low	3.70972	1.8392
Q9DCM0	Low	7.84738	4.62964
Q9DCN2	Low	11.6538	3.84953
Q9DCS3	Low	14.5639	5.42624
Q9DCS9	Low	7.45281	5.18396
Q9DCT1	Intermediate	9.89001	2.8167
Q9DCT2	Low	4.68843	5.03997
Q9DCT8	Low	5.41976	3.18974
Q9DCW4	High	290.981	5.50816
Q9DCZ4	Intermediate	6.46001	4.69914
Q9EP72	Intermediate	15.4757	1.7317
Q9EPC1	Low	5.53856	3.5756
Q9EPE9	High	501.955	3.00005
Q9EPL8	Low	3.90149	1.6667
Q9EPQ7	High	156.631	2.22198
Q9EPU0	Low	4.40902	1.77088
Q9EQ06	Low	13.0742	2.30715
Q9EQ20	High	105.687	5.09611
Q9EQ32	Intermediate	9.10892	2.34965
Q9EQH2	Low	4.31413	3.1406
Q9EQH3	Low	7.18499	3.65343
Q9EQK5	High	245.572	4.25231
Q9EQP2	Low	14.197	3.5316
Q9EQS3	Low	5.15702	2.91385
Q9EQU5	Intermediate	31.0085	3.30094
Q9ER72	Low	3.16916	3.30015
Q9ER88	Intermediate	7.09237	4.63365
Q9ERF3	Low	3.756	2.70692
Q9ERK4	High	1079.51	3.19614
Q9ESW4	Low	6.11023	5.45013
Q9ESX5	Intermediate	6.48503	7.28172
Q9ET01	Low	6.46639	5.8454
Q9JHI5	Low	9.95141	5.19815
Q9JHR7	Low	3.97777	2.88301
Q9JHS4	High	387.2	1.63791
Q9JHU4	High	330.129	3.01782
Q9JIF0	Low	5.51304	3.54189
Q9JIF7	Low	7.8314	3.30306
Q9JII6	Intermediate	28.8301	4.68754
Q9JIK5	Low	5.32751	1.50638
Q9JIL4	Low	3.43061	2.84999
Q9JJI8	Low	6.46929	5.2187
Q9JK23	Low	4.72002	2.12212
Q9JKR6	High	197.143	3.11422
Q9JLB0	Intermediate	6.67675	3.01008
Q9JLJ2	Low	10.7896	4.7267
Q9JM76	Low	6.60982	4.65715
Q9JMA1	High	81.6732	3.00174
Q9JMH6	Low	4.76235	3.9274
Q9NYQ2	Intermediate	16.4897	3.16976
Q9QUH0	High	36.7516	3.94708
Q9QUI0	Low	9.22323	2.47637
Q9QUM9	Low	15.0366	3.83792
Q9QUR6	Intermediate	5.0107	3.64498
Q9QX47	Low	3.32133	1.69567
Q9QXK3	Low	7.367	3.82806
Q9QXS1	High	180.442	3.90869
Q9QXT0	Low	7.65715	3.62061
Q9QXX4	Low	11.8173	5.50139
Q9QXY6	Intermediate	11.6751	3.83229
Q9QY76	Low	4.37754	4.50403
Q9QYB1	Intermediate	37.7731	3.30259
Q9QYF1	Intermediate	10.5089	2.93719
Q9QYG0	Low	5.62657	2.00979
Q9QYJ0	High	149.082	2.33631
Q9QYR9	Low	7.42673	5.75704
Q9QZ23	Low	8.45641	2.41342
Q9QZ82	High	645.721	6.79123
Q9QZ88	Low	7.44563	3.60367
Q9QZD8	Intermediate	6.33888	3.70558
Q9QZD9	Low	6.49678	2.37591
Q9QZE5	High	123.834	3.68186
Q9QZQ8	Low	13.834	6.29133
Q9R062	Low	5.58235	10.7715
Q9R099	Intermediate	9.11383	1.75092
Q9R0A0	Low	3.81876	2.8155
Q9R0M5	Intermediate	7.35296	4.63675
Q9R0N0	Low	4.80194	3.95598
Q9R0P5	High	382.447	3.51299
Q9R0Q7	Low	4.43927	3.24979
Q9R0Q9	Low	9.85539	3.79401
Q9R112	Intermediate	9.96629	2.0309
Q9R1C7	Low	4.65925	2.8665
Q9R1J0	High	239.143	2.54483
Q9R1P0	Low	7.53907	3.96673
Q9R1P1	Low	8.06587	8.31831
Q9R1P4	Low	9.16646	4.01278
Q9R1Z7	Low	8.94794	4.46242
Q9R257	Low	7.38922	2.2942
Q9WTI7	Low	4.46983	4.94346
Q9WTP6	Intermediate	62.4611	5.19815
Q9WTP7	High	695.347	4.01115
Q9WTX5	Low	7.15472	1.95286
Q9WU78	Low	8.85007	2.39881
Q9WUA2	Low	9.18961	6.42309
Q9WUK2	Intermediate	12.5869	2.46645
Q9WUM5	Low	13.6805	4.99332
Q9WUQ2	Low	4.33088	4.1598
Q9WUR2	Low	4.60995	4.503
Q9WUU7	Low	6.74937	2.4647
Q9WV32	Low	7.36912	5.03594
Q9WV54	Low	5.57384	5.21673
Q9WV55	Low	11.0316	4.29087
Q9WVE8	Low	3.92542	2.57398
Q9WVJ2	Intermediate	5.40061	4.1588
Q9WVK4	Low	5.39215	3.03699
Q9WVL0	Low	6.40479	4.83198
Q9WVQ5	Intermediate	10.0505	4.61514
Q9Z0K8	Low	11.2573	2.14687
Q9Z0N1	Low	7.07552	3.28981
Q9Z0S1	Low	8.60748	4.23206
Q9Z108	Low	5.58667	2.00581
Q9Z1D1	Low	3.37852	2.53265
Q9Z1G3	Intermediate	5.576	2.46369
Q9Z1J3	Low	8.9943	3.45684
Q9Z1N5	Low	13.6726	5.10324
Q9Z1Q5	Low	7.37652	3.53674
Q9Z1Q9	Low	5.10797	6.98455
Q9Z1Z0	High	371.548	3.23825
Q9Z1Z2	Low	4.01344	2.12677
Q9Z2I0	Low	4.87774	4.27657
Q9Z2I8	Intermediate	34.4484	5.19737
Q9Z2I9	High	486.978	4.76488
Q9Z2M7	Low	8.51367	4.54583
Q9Z2U0	Low	15.4372	3.92662
Q9Z2U1	Low	14.3036	4.1648
Q9Z2Z6	High	112.771	5.73845
Q9Z315	Low	4.65381	77.0592
O55131	NA	NA	3.65855
P05213	NA	NA	4.29686
P11798	NA	NA	2.91667
P62814	NA	NA	3.4828
P62908	NA	NA	6.61274
Q76MZ3	NA	NA	3.4243
Q8C7X2	NA	NA	6.07411
Q60668	NA	NA	5.71856
Q61990	NA	NA	2.8979
Q6PIC6	NA	NA	4.57734
Q7TPR4	NA	NA	4.76636
Q8VDJ3	NA	NA	2.30366
P01942	NA	NA	14.6311
P06801	NA	NA	4.80601
P13707	NA	NA	4.03791
P15508	NA	NA	3.36104
P51174	NA	NA	5.66389
P62835	NA	NA	3.48315
Q02053	NA	NA	3.54587
Q60597	NA	NA	2.95945
Q62425	NA	NA	3.05237
Q6A0A9	NA	NA	3.1882
Q8BGH2	NA	NA	6.04208
Q8BH59	NA	NA	5.65627
Q8BW75	NA	NA	4.62993
Q8CAQ8	NA	NA	5.84343
Q8QZS1	NA	NA	5.42878
Q91VD9	NA	NA	5.05762
Q91ZA3	NA	NA	5.88785
Q91ZJ5	NA	NA	3.43925
Q921G7	NA	NA	5.68293
Q99MR8	NA	NA	5.52023
Q9CQ62	NA	NA	5.69601
Q9CWJ9	NA	NA	4.40989
Q9D6J6	NA	NA	4.6414
Q9D6R2	NA	NA	5.4527
Q9DCX2	NA	NA	6.28962
Q9R0P3	NA	NA	4.89926
Q9Z0X1	NA	NA	5.43837
Q9Z2Y8	NA	NA	3.65584
O09131	NA	NA	4.09831
O88587	NA	NA	3.05304
P02088	NA	NA	13.5077
P03995	NA	NA	6.78658
P63028	NA	NA	1.92042
P80313	NA	NA	2.98867
P80318	NA	NA	3.31348
Q3UGR5	NA	NA	4.72268
Q61102	NA	NA	3.80391
Q61735	NA	NA	3.5325
Q62446	NA	NA	5.6918
Q64516	NA	NA	4.0365
Q6ZWX6	NA	NA	3.68225
Q80XN0	NA	NA	5.73512
Q8BKC5	NA	NA	2.1076
Q8BX70	NA	NA	7.23083
Q8CC88	NA	NA	4.00432
Q8QZY1	NA	NA	3.59498
Q8R0Y6	NA	NA	3.84761
Q8VCT3	NA	NA	4.35421
Q99JY9	NA	NA	6.37729
Q9D517	NA	NA	2.88421
Q9DBF1	NA	NA	4.93413
Q9DCM2	NA	NA	3.99221
Q9JLZ3	NA	NA	5.87537
Q9WUM3	NA	NA	3.80819
A2AGT5	NA	NA	11.5862
B2RSH2	NA	NA	3.44335
O35465	NA	NA	1.95617
O35678	NA	NA	2.64505
O88685	NA	NA	3.13847
P05063	NA	NA	2.62675
P05480	NA	NA	2.54623
P17047	NA	NA	1.68136
P29387	NA	NA	3.44395
P62627	NA	NA	1.81386
P62746	NA	NA	3.11334
P63158	NA	NA	4.33176
Q05816	NA	NA	4.69723
Q3TMH2	NA	NA	3.73886
Q3UGC7	NA	NA	2.79986
Q3UNH4	NA	NA	0.346574
Q5H8C4	NA	NA	5.18532
Q60902	NA	NA	5.12702
Q64444	NA	NA	0.346574
Q80VP1	NA	NA	5.05744
Q8BWY3	NA	NA	2.63499
Q8K4Z0	NA	NA	2.51893
Q8R2Y0	NA	NA	1.84706
Q8VEH3	NA	NA	3.22387
Q91WK2	NA	NA	2.97603
Q99J08	NA	NA	3.42845
Q9CX34	NA	NA	2.20832
Q9D1H6	NA	NA	3.38459
Q9D6Y7	NA	NA	4.1271
Q9D8U8	NA	NA	5.74392
Q9JKY5	NA	NA	2.26031
B1AR13	NA	NA	5.15581
O08914	NA	NA	3.33967
O88986	NA	NA	5.37219
P07724	NA	NA	3.04781
P08556	NA	NA	3.4943
P45878	NA	NA	3.57689
P67984	NA	NA	7.58616
P85094	NA	NA	5.67084
Q60759	NA	NA	3.99301
Q61335	NA	NA	3.01887
Q6P8X1	NA	NA	4.85159
Q6PA06	NA	NA	1.93912
Q6ZQ18	NA	NA	3.39512
Q8BTM8	NA	NA	5.46345
Q91W50	NA	NA	1.34503
Q922Q9	NA	NA	0.471738
Q9EP89	NA	NA	6.10407
Q9ERI6	NA	NA	3.46003
Q9JHW2	NA	NA	4.9804
Q9R111	NA	NA	4.75605
Q9Z1P6	NA	NA	3.00317
O55022	NA	NA	2.82255
O55125	NA	NA	5.78949
Q04750	NA	NA	2.40281
Q922E4	NA	NA	3.09254
Q9CQ80	NA	NA	3.05116
Q9CR26	NA	NA	3.14695
Q9CYR6	NA	NA	5.41226
Q9D9V3	NA	NA	4.45883
Q9DCV4	NA	NA	4.12994
O08997	NA	NA	3.09946
O35841	NA	NA	2.16981
P45377	NA	NA	6.05766
Q60770	NA	NA	3.0556
Q64442	NA	NA	4.15083
Q80UJ7	NA	NA	3.3262
Q8BU30	NA	NA	4.03767
Q99PV0	NA	NA	1.83537
Q9CPW4	NA	NA	4.09105
Q9DB15	NA	NA	4.40597
Q9WVK8	NA	NA	1.95003
P11031	NA	NA	2.15964
P26883	NA	NA	3.80746
P62911	NA	NA	7.02455
Q05D44	NA	NA	2.89765
Q3UFF7	NA	NA	3.59498
Q6P3D0	NA	NA	4.42524
Q810J8	NA	NA	2.30473
Q8JZR0	NA	NA	3.03214
Q920P5	NA	NA	10.6246
Q9CQX2	NA	NA	4.0042
Q9D6K5	NA	NA	3.43746
Q9JM14	NA	NA	4.31733
P43024	NA	NA	4.23309
P55302	NA	NA	1.95589
Q62086	NA	NA	4.11718
Q80UM3	NA	NA	3.38327
Q8QZR5	NA	NA	3.03905
Q91VF2	NA	NA	4.89718
Q91W43	NA	NA	3.27807
Q9D024	NA	NA	3.1833
Q9D1M4	NA	NA	5.13975
Q9EST5	NA	NA	3.43585
Q9JK42	NA	NA	0.346574
Q9WVA4	NA	NA	4.18782
Q9Z2X1	NA	NA	2.44475
P07759	NA	NA	2.12599
P17665	NA	NA	5.51737
P28665	NA	NA	1.93473
P60764	NA	NA	3.99451
P61205	Low	13.8046	3.25605
Q3TES0	NA	NA	13.7885
Q3URE1	NA	NA	3.34531
Q8BWM0	NA	NA	4.87034
Q91VT4	NA	NA	5.81329
Q99KV1	NA	NA	3.44318
Q99L45	NA	NA	5.77658
Q99M87	NA	NA	2.51674
Q9JJ28	NA	NA	2.80797
Q9R0H0	NA	NA	1.86262
Q9WU79	NA	NA	2.84473
B2RQC6	NA	NA	5.03265
O88952	NA	NA	2.92883
P59017	NA	NA	5.08919
P97352	NA	NA	3.74826
P97450	NA	NA	5.63305
P97493	NA	NA	3.03765
Q3UIU2	NA	NA	5.53146
Q3UQ44	NA	NA	3.14281
Q6P542	NA	NA	2.46365
Q8BP40	NA	NA	5.06631
Q8R4U7	NA	NA	3.09192
Q8R5J9	NA	NA	3.00643
Q8VCM7	NA	NA	2.15887
Q922B1	NA	NA	4.50959
Q99K01	NA	NA	2.06632
Q9CQC9	NA	NA	2.88643
Q9QXG4	NA	NA	2.97827
O70274	NA	NA	2.46913
P11103	NA	NA	2.07526
P50172	NA	NA	3.06791
P52825	NA	NA	4.34208
Q14C51	NA	NA	4.50931
Q69ZZ6	NA	NA	0.75482
Q6ZPU9	NA	NA	0.989045
Q6ZWY3	NA	NA	4.93589
Q8C6I2	NA	NA	2.18414
Q8R146	NA	NA	3.73584
Q91VA6	NA	NA	2.506
Q924D0	NA	NA	5.16889
Q99L88	NA	NA	3.03746
Q9JI75	NA	NA	4.81336
Q9JLT4	NA	NA	5.89938
E9PV24	NA	NA	2.12752
O08583	NA	NA	4.76619
O88455	NA	NA	3.64325
P05214	NA	NA	4.1184
P16675	NA	NA	2.32651
P24788	NA	NA	2.17683
P47955	NA	NA	7.1488
P56528	NA	NA	9.94405
P56565	NA	NA	2.30742
P62075	NA	NA	3.93946
Q05793	NA	NA	6.22159
Q61147	NA	NA	2.38277
Q61234	NA	NA	4.0801
Q64523	NA	NA	16.1178
Q8BMA6	NA	NA	4.17873
Q8K0E8	NA	NA	2.01734
Q8VCN5	NA	NA	4.06812
Q99J39	NA	NA	5.17371
Q9CR21	NA	NA	5.10512
Q9D6Y9	NA	NA	5.93499
Q9D8V0	NA	NA	2.78277
Q9QY30	NA	NA	3.21975
O35943	NA	NA	4.91524
O89086	NA	NA	2.92295
P16627	NA	NA	2.18002
P54726	NA	NA	2.87416
P62743	NA	NA	5.82503
P97792	NA	NA	1.69194
Q149F3	NA	NA	2.71041
Q61285	NA	NA	2.68748
Q61646	NA	NA	2.14989
Q80Y14	NA	NA	3.11422
Q8BWU8	NA	NA	1.64955
Q8C196	NA	NA	5.24754
Q8VCH8	NA	NA	1.97638
Q8VCI5	NA	NA	2.9362
Q91WT9	NA	NA	2.47438
Q91YI0	NA	NA	3.6762
Q923B0	NA	NA	3.09503
Q99JW2	NA	NA	4.46385
Q9CWD8	NA	NA	1.12666
Q9D4J1	NA	NA	3.05607
Q9JLI6	NA	NA	3.05385
Q9QXE0	NA	NA	3.11408
P03893	NA	NA	5.60821
Q8BGA8	NA	NA	4.90238
E9PVA8	NA	NA	3.1048
A2AT37	NA	NA	3.46704
Q5EG47	NA	NA	2.5358
Q6P3A8	NA	NA	4.89476
Q9JMD3	NA	NA	4.10328
P34884	NA	NA	4.56348
Q8BTY1	NA	NA	4.75133
Q9CQ91	NA	NA	5.28817
P0DP26	Intermediate	33.9936	4.22445
Q8BGJ9	NA	NA	2.46641
Q9CQR2	NA	NA	6.93494
P62858	NA	NA	6.06906
P47739	NA	NA	3.66522
Q78JN3	NA	NA	4.38312
Q60604	NA	NA	0.346574
O88990	NA	NA	4.23723
Q9JLF6	NA	NA	6.04737
Q6P9N1	NA	NA	2.11719
Q9CWH6	NA	NA	3.87547
Q60936	NA	NA	2.014
Q9WUZ9	NA	NA	2.7066
P01029	NA	NA	1.96092
Q80XI7	NA	NA	25.9072
P0C0S6	Low	18.1853	8.01373
Q62000	NA	NA	8.78848
O88207	NA	NA	3.86165
Q9D711	NA	NA	3.83336
P62274	NA	NA	5.64682
P33267	NA	NA	1.88588
O70250	NA	NA	4.54508
P60060	NA	NA	3.47625
P40936	NA	NA	4.60976
O89017	NA	NA	2.82008
P15392	NA	NA	1.61631
P0CG49	NA	NA	1.74993
Q62159	NA	NA	2.31954
O35345	NA	NA	1.71917
Q61559	NA	NA	2.01517
Q99LT0	NA	NA	2.55228
Q9DBB8	NA	NA	4.77456
Q91ZV0	NA	NA	2.35945
Q99P30	NA	NA	2.41406
Q32MW3	Low	4.67611	0.346574
Q9CXE7	NA	NA	3.46314
P49935	NA	NA	3.02678
Q91WG0	NA	NA	3.18916
Q3TJZ6	NA	NA	3.91145
P16381	Low	6.43987	1.68011
P62984	NA	NA	3.50065
P05784	NA	NA	7.8655
Q9JL35	NA	NA	3.03726
Q8BVW0	NA	NA	8.40892
Q8CD54	NA	NA	3.68568
P07758	NA	NA	1.73513
P09041	NA	NA	4.87531
P06728	NA	NA	1.58477
P97501	NA	NA	2.0634
Q60710	NA	NA	5.9803
Q8VCR2	NA	NA	2.28426
P04117	NA	NA	6.94119
Q9QXC1	NA	NA	1.38884
P15331	NA	NA	7.39199
P00015	NA	NA	5.1255
P50462	NA	NA	3.86715
P31254	NA	NA	3.46756
Q9WU28	NA	NA	3.21221
A1Z198	NA	NA	3.11107
Q08857	NA	NA	2.35129
P86048	NA	NA	3.18396
Q8BZF8	NA	NA	2.12014
P0DN34	NA	NA	5.49071
P09581	NA	NA	17.2747
Q64436	NA	NA	13.2672
O54754	NA	NA	2.52517
P34928	NA	NA	1.72474
Q91XF0	NA	NA	4.73461
P33622	NA	NA	1.68764
Q9D020	NA	NA	3.86177
P16406	NA	NA	1.87847
Q8CGB3	NA	NA	1.22426
O88783	NA	NA	0.346574
P01887	NA	NA	1.73584
P58321	NA	NA	5.69858
Q8VDC1	NA	NA	1.97099
E9Q4Z2	NA	NA	2.27968
Q91VA0	NA	NA	5.48484
Q61176	NA	NA	4.90446
Q8BR90	NA	NA	3.29568
P10853	NA	NA	20.7778
Q8BH86	NA	NA	5.21968
Q9CQQ8	NA	NA	5.05044
Q9CQ21	NA	NA	4.19137
Q64522	NA	NA	14.9401
Q05421	NA	NA	1.57317
Q91WK5	NA	NA	5.44863
G3X982	NA	NA	3.24332
Q00519	NA	NA	3.50402
Q99L20	NA	NA	4.85329
Q99K67	NA	NA	4.78825
Q9WVD5	NA	NA	4.31706
Q8C3X2	NA	NA	5.52595
Q9CRT8	NA	NA	4.85346
Q8CGY6	NA	NA	0.652239
Q9DCF9	NA	NA	3.13329
Q9D404	NA	NA	6.04024
P02301	NA	NA	42.9326
Q3UZZ6	NA	NA	3.60657
Q62264	NA	NA	1.72721
Q9D7J9	NA	NA	4.86266
Q571G4	NA	NA	3.51504
Q8K2Q9	NA	NA	0.895811
C0HKE1	Low	8.65352	17.8877
Q8K424	NA	NA	2.91925
Q60766	NA	NA	2.88217
Q8CHQ9	NA	NA	2.21747
Q8BH00	NA	NA	3.96685
Q8VC97	NA	NA	3.06831
Q5F285	NA	NA	5.42158
O08573	NA	NA	2.23254
Q9D939	NA	NA	3.89321
Q91V16	NA	NA	2.67253
Q9D5J6	NA	NA	4.30152
Q9DCQ2	NA	NA	4.87462
O35403	NA	NA	2.34913
Q8VCX1	NA	NA	4.03086
Q9DBK0	NA	NA	2.56678
Q91X83	NA	NA	2.64111
Q9D8C4	NA	NA	2.93875
Q6Q899	NA	NA	3.29255
Q8VBT2	NA	NA	3.0527
P16331	NA	NA	1.7407
Q922Y1	NA	NA	2.21729
P55050	NA	NA	4.34643
Q80TA1	NA	NA	3.63523
Q91Y97	NA	NA	2.74829
P25688	NA	NA	3.16044
Q9QXD6	NA	NA	3.88993
Q8JZL3	NA	NA	2.69712
Q8BHI7	NA	NA	2.00109
Q91X52	NA	NA	4.35805
Q8VC12	NA	NA	4.33624
O08705	NA	NA	1.78865
Q9DBA8	NA	NA	4.84126
Q3U2P1	NA	NA	2.54862
Q9CXN7	NA	NA	4.79786
Q9DCG6	NA	NA	4.75801
Q9R1S7	NA	NA	3.30929
Q9EQF5	NA	NA	3.71501
P51658	NA	NA	2.89143
Q8R0N6	NA	NA	4.00154
Q9R013	NA	NA	4.29127
Q99PG0	NA	NA	2.74231
P13597	NA	NA	5.11812
Q8VCU1	NA	NA	3.23674
Q63880	NA	NA	2.85987
P24721	NA	NA	1.88707
O08600	NA	NA	3.17761
Q8CHR6	NA	NA	2.2765
Q8VCH0	NA	NA	2.19087
Q80XL6	NA	NA	1.9813
E9Q414	NA	NA	1.77298
Q8JZZ0	NA	NA	2.57479
Q8VCC1	NA	NA	1.6196
Q7TNG8	NA	NA	4.0735
O88843	NA	NA	1.79467
Q9WVM8	NA	NA	5.52991
Q91XD4	NA	NA	4.00108
Q9CXF0	NA	NA	4.42792
Q9DBT9	NA	NA	5.28193
P17717	NA	NA	2.99746
Q9Z2G9	NA	NA	3.18901
O35490	NA	NA	3.70707
P21440	NA	NA	2.00927
Q64512	NA	NA	2.30934
Q8BGT5	NA	NA	1.86425
A2BIM8	NA	NA	2.0384
P29351	NA	NA	2.50022
A2AJL3	NA	NA	4.08551
Q8VCZ9	NA	NA	4.35861
P70697	NA	NA	2.19688
Q3U4I7	NA	NA	4.88149
Q9QXN0	NA	NA	4.17131
P12815	NA	NA	3.08869
P36552	NA	NA	3.61966
Q8R0F9	NA	NA	3.77984
Q91X34	NA	NA	2.37566
Q9QXF8	NA	NA	4.31249
Q8BWP5	NA	NA	3.00434
Q91WN4	NA	NA	4.40038
P12710	NA	NA	4.52077
Q9WVJ3	NA	NA	3.1384
O08601	NA	NA	3.74158
O88451	NA	NA	2.76938
Q3ULW8	NA	NA	4.39182
Q9EQC1	NA	NA	2.73634
O35488	NA	NA	2.8011
Q9D826	NA	NA	2.89995
P00186	NA	NA	1.78718
Q64478	High	190.692	21.0875
Q99KR3	NA	NA	2.54946
Q8BWQ1	NA	NA	3.87017
P42925	NA	NA	3.19202
Q64FW2	NA	NA	1.93158
Q9R078	NA	NA	3.61702
Q64459	NA	NA	1.57763
Q61193	NA	NA	5.31779
Q03311	NA	NA	1.70346
O35469	NA	NA	2.01741
P53657	NA	NA	4.3751
Q91X91	NA	NA	4.26041
P52792	NA	NA	1.47186
P97364	NA	NA	4.05089
Q9DBM2	NA	NA	3.05318
P23589	NA	NA	3.81311
Q571F8	NA	NA	2.66898
Q60636	NA	NA	1.18187
P13516	NA	NA	1.99936
Q8K0C4	NA	NA	1.75491
Q5U5V2	NA	NA	3.80829
Q9WU19	NA	NA	2.41355
Q8QZY2	NA	NA	5.03466
Q9DCS2	NA	NA	3.6047
Q8C119	NA	NA	2.31589
Q9D9J3	NA	NA	5.68457
Q78JT3	NA	NA	4.32744
P97306	NA	NA	11.3306
Q9DBW0	NA	NA	3.00917
Q4LDG0	NA	NA	2.56983
Q91WG8	NA	NA	2.1045
Q9QXN3	NA	NA	2.94449
Q64374	NA	NA	5.04805
P24456	NA	NA	2.16025
Q8BK48	NA	NA	3.09565
P56656	NA	NA	1.72405
P56657	NA	NA	1.70066
P56593	NA	NA	1.98997
Q9D1G2	NA	NA	1.49456
Q8C7E7	NA	NA	5.07652
P39061	NA	NA	1.88163
P49429	NA	NA	2.19695
P12790	NA	NA	1.88519
Q3V3R4	NA	NA	4.20357
P35492	NA	NA	3.7849
P70694	NA	NA	3.86327
Q9DBN5	NA	NA	1.85403
Q9CW42	NA	NA	3.54542
P34927	NA	NA	1.79861
Q8CFX1	NA	NA	3.15067
Q9CZE3	NA	NA	3.06587
Q91XE0	NA	NA	5.33601
O88697	NA	NA	2.60538
Q6XVG2	NA	NA	2.38917
P56654	NA	NA	1.84807
P70691	NA	NA	3.84686
Q62452	NA	NA	3.86047
Q9DCU9	NA	NA	5.80501
E9Q4F7	NA	NA	13.0157
Q9DB29	NA	NA	4.50066
Q3UEG6	NA	NA	5.69929
Q99JT9	NA	NA	1.8545
Q3UNX5	NA	NA	4.90463
A0JNU3	NA	NA	3.07888
Q91WU0	NA	NA	3.45942
Q3UP75	NA	NA	2.55472
P52840	NA	NA	3.08477
O54749	NA	NA	1.74333
Q63886	NA	NA	3.66154
Q8CIM7	NA	NA	2.04191
Q61009	NA	NA	2.72041
Q64458	NA	NA	2.03454
Q91X77	NA	NA	1.99783
P11725	NA	NA	5.71032
P50236	NA	NA	1.52989
E9Q5K4	NA	NA	1.8008
Q8CFA2	NA	NA	4.2211
Q924Y0	NA	NA	2.79107
Q9CZ05	NA	NA	11.6741
P28659	NA	NA	2.16571
Q8VCC2	NA	NA	3.38699
O54909	NA	NA	3.11702
O55071	NA	NA	1.93723
Q9QZ85	NA	NA	2.16968
Q8CC86	NA	NA	4.60655
Q8K4L0	NA	NA	0.970238
Q8BL06	NA	NA	5.23111
Q61039	NA	NA	4.25805
Q8R086	NA	NA	5.44221
Q9QXZ6	NA	NA	2.62208
Q6PD31	NA	NA	0.346574
Q8VEC3	NA	NA	4.93923
Q9DCN1	NA	NA	2.86301
P52843	NA	NA	1.63093
O08966	NA	NA	1.55863
O88329	NA	NA	2.54965
Q9CRB3	NA	NA	3.00493
Q91X44	NA	NA	5.2187
Q497M3	NA	NA	0.926501
E9QAT4	NA	NA	2.74215
P53808	NA	NA	3.77531
Q9CR98	NA	NA	4.9088
Q9R092	NA	NA	2.4945
Q9DBG1	NA	NA	2.8719
Q64464	NA	NA	2.11213
Q9JK38	NA	NA	4.45611
P31809	NA	NA	3.02572
O08586	NA	NA	2.1255
Q91W64	NA	NA	1.71607
Q3UIR3	NA	NA	1.80176
P17932	NA	NA	7.34344
Q9QWG7	NA	NA	4.12993
P13745	NA	NA	3.58401
Q9D2R0	NA	NA	2.08842
Q9WVB2	NA	NA	4.82475
Q3UHH1	NA	NA	0.782925
Q9QYR7	NA	NA	2.37428
Q60866	NA	NA	4.57508
O35400	NA	NA	3.59581
Q8QZR3	NA	NA	3.48841
Q9Z2V4	NA	NA	2.10478
O70303	NA	NA	1.80394
P97328	NA	NA	4.4172
Q64310	NA	NA	3.35608
O09173	NA	NA	3.80119
P00184	NA	NA	1.75872
P56655	NA	NA	1.7967
P11714	NA	NA	2.36565
Q9DD20	NA	NA	2.58613
Q9QZW0	NA	NA	4.25518
Q3TLP5	NA	NA	5.33231
P01902	NA	NA	1.90642
P08226	NA	NA	1.9781
Q9D110	NA	NA	5.44948
Q5FW57	NA	NA	5.74273
Q9DCY0	NA	NA	3.65719
Q9WV68	NA	NA	2.85711
O35423	NA	NA	3.69068
Q8CIF4	NA	NA	2.61201
Q8CAS9	NA	NA	2.29778
Q8BYJ6	NA	NA	1.85793
P97872	NA	NA	2.47699
Q9JMA7	NA	NA	1.6255
Q8BHA3	NA	NA	4.52225
P48776	NA	NA	1.67617
Q14DH7	NA	NA	3.97151
Q2EMV9	NA	NA	2.72936
Q3UKK2	NA	NA	4.16392
P27046	NA	NA	2.01143
Q5U4C9	NA	NA	0.878242
O35166	NA	NA	2.4233
Q4KWH5	NA	NA	3.59214
Q80W22	NA	NA	4.20816
A2AKK5	NA	NA	2.33304
Q566J8	NA	NA	2.07287
Q5YD48	NA	NA	2.02945
P35329	NA	NA	9.17165
Q8BWN8	NA	NA	3.16773
Q91VH6	NA	NA	3.05647
P50295	NA	NA	4.91158
C0HK79	Low	5.10246	0.437168
Q61333	NA	NA	0.346574
Q9QWK5	NA	NA	0.833435
Q80Y44	NA	NA	4.59479
Q8C9B9	NA	NA	2.17735
Q9JM99	NA	NA	1.10228
Q6ZPY2	NA	NA	0.346574
P11260	NA	NA	4.91873
Q8K009	NA	NA	3.65613
Q05915	NA	NA	1.84328
Q9DBC0	NA	NA	2.89155
P13011	NA	NA	1.82005
Q64176	NA	NA	2.20008
Q9WVA2	NA	NA	6.50995
P08101	NA	NA	1.78444
Q99N42	NA	NA	3.10272
P70671	NA	NA	2.30488
P48771	NA	NA	4.56138
Q91XE4	NA	NA	4.3054
Q8CHE4	NA	NA	5.42093
Q9ESW8	NA	NA	2.47447
Q8K2C7	NA	NA	1.56447
Q69Z23	NA	NA	5.26028
Q8VC28	NA	NA	4.60655
P42225	NA	NA	1.72941
P28230	NA	NA	1.64272
Q9DBB4	NA	NA	3.21982
Q9DCX8	NA	NA	2.70307
Q9WUX5	NA	NA	0.671671
Q8K3W0	NA	NA	3.04299
Q9Z0M5	NA	NA	1.95984
Q64299	NA	NA	2.11732
O35205	NA	NA	3.16231
P26361	NA	NA	2.23643
B2RU80	NA	NA	3.81049
O88533	NA	NA	3.74169
Q9CX98	NA	NA	6.55211
Q8K5B2	NA	NA	2.14229
Q8VDG5	NA	NA	3.44395
O35386	NA	NA	1.7998
Q7TNB4	NA	NA	4.94364
Q9JJJ3	NA	NA	2.1192
Q9WV27	NA	NA	4.05219
Q7TNH6	NA	NA	4.74807
O88822	NA	NA	1.78872
Q9JJL3	NA	NA	1.86403
Q9JM62	NA	NA	2.51277
O70570	NA	NA	1.79207
Q69ZA1	NA	NA	0.841688
E9Q3E1	NA	NA	4.46385
Q9Z0R9	NA	NA	1.69565
Q9QXD1	NA	NA	0.897348
Q3TNA1	NA	NA	4.39438
P49962	NA	NA	3.2575
Q80W93	NA	NA	4.21943
Q7TN22	NA	NA	4.18292
P62892	NA	NA	6.44009
Q9JJN0	NA	NA	0.690138
C0HKD1	NA	NA	1.06223
Q8VDW4	NA	NA	0.988304
P14246	NA	NA	2.40392
Q8BHZ4	NA	NA	1.16125
P19639	NA	NA	5.23921
Q0VBN2	NA	NA	1.13668
Q9QY84	NA	NA	0.941425
Q8R0J8	NA	NA	4.43033
Q9R008	NA	NA	4.46515
A2AS89	NA	NA	5.80988
P49586	NA	NA	2.37929
Q811S7	NA	NA	1.1285
Q91W52	NA	NA	3.10585
Q9D7A6	NA	NA	7.06068
Q8K0L3	NA	NA	3.43678
B5X0G2	NA	NA	1.96398
Q9DB26	NA	NA	2.70761
Q9D0F1	NA	NA	0.908844
A2AKQ0	NA	NA	3.64795
Q3TX51	NA	NA	1.65646
Q9EP75	NA	NA	2.1148
Q8R2E9	NA	NA	2.08944
Q68FG0	NA	NA	24.001
Q9DA73	NA	NA	1.8814
P27786	NA	NA	1.74007
O09159	NA	NA	2.44475
Q61526	NA	NA	1.40983
Q00547	NA	NA	26.778
Q9JKX3	NA	NA	1.83506
Q8VCB3	NA	NA	4.09892
P63078	NA	NA	1.06771
Q3UZ18	NA	NA	24.219
Q7TS99	NA	NA	1.16165
Q8VDG7	NA	NA	3.19327
Q64481	NA	NA	1.58508
P28063	NA	NA	3.60817
Q99JB0	NA	NA	2.80604
P00796	NA	NA	4.27869
Q5XG73	NA	NA	2.24411
P70266	NA	NA	3.22177
P11930	NA	NA	2.84403
Q923B6	NA	NA	2.53914
Q283N4	NA	NA	3.14731
Q9CQY5	NA	NA	6.22131
P98197	NA	NA	3.98544
P01895	NA	NA	1.88496
Q71KT5	NA	NA	3.27838
Q692V3	NA	NA	5.18784

## Sheet: Fig. 3j
Uniprot IDs	Cluster	H1/2 Ovaries (days)	H1/2 cricoid cartilage (days)
A2APV2	Low	4.38099	3.62288
A2ASQ1	Low	4.78361	11.2024
E9Q634	High	1122.62	2.26849
G5E829	Low	4.08332	7.3692
O08528	Intermediate	7.22841	4.52225
O08532	Low	10.3271	11.196
O08547	Low	4.47452	5.5086
O08553	Low	9.62375	7.1092
O08638	High	447.771	7.53094
O08677	Low	5.77614	2.16805
O08709	Low	9.75515	7.3912
O08749	High	532.921	15.2106
O08756	Low	11.3687	10.8866
O08795	Low	7.34744	4.52239
O09061	Low	7.61179	5.80379
O09111	Low	5.18587	15.4479
O09167	Low	9.91349	5.83703
O35129	High	936.638	13.1017
O35206	Intermediate	7.89604	10.5663
O35215	Low	6.95314	10.6442
O35226	Low	6.62737	3.38079
O35295	Low	15.77	10.1501
O35326	Low	6.96933	2.90701
O35343	Low	4.43069	3.01473
O35344	Low	5.35991	3.90803
O35350	Low	4.19684	7.0614
O35381	Low	10.0877	5.59238
O35459	Low	5.53242	4.37911
O35639	Low	5.30216	6.4383
O35643	Low	5.53585	6.58009
O35658	Low	6.95149	11.5969
O35660	Low	3.72239	6.75648
O35737	High	193.183	4.11351
O35855	Low	3.86589	8.71554
O35864	Low	7.08148	5.66366
O35887	Low	7.2289	5.04952
O35945	Low	14.5882	4.45453
O54724	Low	9.76787	8.61963
O54734	Low	8.32196	6.39494
O54774	Low	3.91445	3.66038
O54950	Low	7.88954	4.76112
O54962	Low	5.99744	8.86094
O54984	Low	4.88498	4.85363
O54988	Intermediate	29.2767	3.54506
O55029	Low	8.25367	4.31317
O55126	Low	8.5224	16.1328
O55137	Intermediate	9.63572	11.3158
O55142	Low	8.94072	6.59324
O55143	High	1021.36	5.82232
O55234	High	262.59	6.00361
O70133	Low	6.70892	4.30486
O70209	Intermediate	10.4419	5.64544
O70251	Low	7.23646	6.10837
O70310	High	89.0114	3.56475
O70318	High	108.141	5.71668
O70400	Low	5.87287	4.43203
O70423	Low	12.6582	11.2287
O70435	Low	7.14297	5.61253
O70456	Low	9.87102	3.28802
O70475	Low	3.98471	5.04272
O70492	Low	10.8782	3.67961
O70503	Low	5.30723	4.04014
O70589	Intermediate	31.7363	7.88294
O88286	Low	8.69084	24.3082
O88342	Low	7.12751	7.38058
O88428	High	633.747	3.58948
O88441	Intermediate	20.8865	11.9005
O88456	Low	5.9117	6.9471
O88543	Low	3.7467	5.66181
O88544	Low	6.28244	5.71833
O88569	Low	18.8294	5.41818
O88653	Low	4.31173	3.45451
O88844	High	94.0879	6.66712
O88851	Low	6.52845	9.41584
O89079	Low	4.96706	4.00131
P00329	Low	11.1396	8.25765
P00405	Low	8.38783	15.2273
P01027	High	2721.39	2.23189
P02468	Low	5.2265	27.7536
P02469	Low	6.35875	22.1985
P03921	Intermediate	11.5506	14.6326
P03958	Intermediate	6.7035	2.27261
P04104	Intermediate	6.83223	5.3797
P05064	Intermediate	46.388	7.80659
P05132	Low	7.07601	6.18937
P05201	Low	8.88446	10.8296
P05202	Low	12.0021	16.869
P06151	Intermediate	31.8836	9.29276
P06745	High	1372.71	10.4594
P06802	Intermediate	7.98467	9.51668
P07091	High	72.4856	11.3827
P07309	Low	9.17324	1.86996
P07356	High	342.706	9.66867
P07901	Low	13.1801	3.39429
P08003	High	181.064	4.89857
P08113	High	1166.33	4.65574
P08121	Low	5.74495	113.352
P08122	Intermediate	18.4563	32.2544
P08207	Intermediate	12.369	11.4504
P08228	Low	16.8449	9.7093
P08249	High	208.397	16.2539
P09055	Low	7.23088	5.89436
P09103	High	2839.47	4.77901
P09405	High	131.413	4.03755
P09411	High	1065.38	12.5366
P09528	Low	16.7165	3.99624
P09671	High	75.1666	14.6682
P10107	Low	12.9533	3.69432
P10126	High	605.505	5.54939
P10493	Low	4.24004	11.6456
P10605	Low	7.78409	2.82548
P10630	Low	4.43451	3.42219
P10639	Low	13.6474	7.70078
P10649	Low	13.5628	6.8734
P10922	Intermediate	49.5855	35.5369
P11087	Low	7.23979	115.717
P11276	Intermediate	43.3466	8.1427
P11352	Low	12.2341	8.78514
P11404	Low	4.9175	12.0234
P11499	Low	12.5284	3.42557
P11531	High	2357.99	14.6033
P11679	Low	4.57212	7.95852
P11983	Low	6.97621	4.14959
P12367	Intermediate	10.6666	10.3362
P12787	Low	8.86471	13.7981
P12970	Low	10.0719	6.16076
P13020	High	182.447	5.66922
P14069	High	226.699	7.57621
P14115	Low	7.28338	6.36499
P14131	Low	8.56435	5.65309
P14148	High	87.6646	6.26517
P14152	Low	10.9748	10.0376
P14206	High	257.229	7.18734
P14211	High	604.289	4.93466
P14576	Low	3.96942	2.28505
P14602	Low	4.48962	5.27108
P14733	Intermediate	23.5003	36.9088
P14824	High	812.99	7.38255
P14869	Low	11.2916	6.93633
P15105	Intermediate	13.8874	2.68839
P15532	Low	16.166	7.34383
P15626	High	156.778	7.47772
P15864	High	94.5525	26.3004
P16015	Low	3.75945	12.8694
P16045	Low	14.122	6.63394
P16110	High	66.7056	4.20701
P16125	Low	12.7872	8.26849
P16254	Intermediate	19.6255	2.67124
P16332	Low	4.29166	4.76849
P16546	High	161.872	7.48135
P16858	Low	18.1355	10.0544
P17156	High	1764.88	6.09897
P17182	High	270.084	9.87178
P17225	Low	6.80331	5.1185
P17426	Low	5.70271	5.80915
P17427	Low	4.12386	6.46201
P17563	Low	5.27009	5.80258
P17710	Low	4.97423	6.97156
P17742	High	186.923	6.85199
P17751	High	104.176	12.0642
P18242	Low	14.4468	3.44045
P18572	Low	7.9239	6.63299
P18760	Low	9.73333	5.15332
P19096	Low	6.63107	2.98237
P19157	Low	7.36207	8.95655
P19324	High	241.226	2.20716
P19536	Low	13.1146	14.7698
P19783	Low	7.88895	14.4361
P20029	Intermediate	53.3432	4.40066
P20060	Low	3.90949	2.63534
P20108	High	234.304	13.986
P20152	High	97.3046	9.5871
P20918	Low	3.70274	1.70194
P21107	Intermediate	40.1097	16.2292
P21278	Low	5.1765	9.88093
P21550	Low	4.83255	12.0894
P21614	Low	3.69568	1.73086
P21619	High	236.427	33.9695
P21981	Low	12.0972	8.38248
P22315	Low	5.39798	6.16077
P22892	High	6.84161	4.27974
P23492	Low	5.20688	6.88637
P23953	High	298.517	2.18949
P24369	Low	11.48	4.7909
P24452	Intermediate	7.19686	6.28819
P24472	Low	17.7274	5.09573
P24527	Low	10.5802	10.2423
P24549	High	84.8194	4.49177
P25444	High	181.641	6.48619
P26039	High	981.733	5.29666
P26040	Low	4.77556	3.35797
P26041	High	870.309	6.68094
P26231	Low	5.61631	2.4877
P26443	High	2290.07	8.88821
P26516	Low	7.22854	5.11472
P26638	Low	4.3791	4.22007
P27048	Low	5.85254	5.87911
P27641	Intermediate	10.1288	4.75556
P27659	Low	9.76352	6.81192
P27773	High	261.293	4.5115
P28271	Low	10.6344	6.05157
P28474	High	920.759	8.37185
P28653	Low	7.04169	15.347
P28654	High	176.883	3.65758
P28656	Low	5.69595	3.19099
P29341	Low	9.68936	5.11623
P29391	High	86.9826	3.93108
P29699	Low	7.42636	2.40247
P29758	Low	5.74139	2.81985
P30412	Low	4.89974	3.34031
P30681	Low	9.84085	8.18742
P31001	Low	6.26684	8.44683
P31324	Low	7.63832	3.99635
P31786	Low	10.2049	8.3552
P32020	High	106.52	3.57726
P32067	High	799.433	4.27236
P32261	Low	10.1396	1.64694
P32921	Low	3.53823	6.07331
P34022	Low	5.82497	5.46775
P34914	High	80.5898	7.27141
P35486	High	31.461	10.4366
P35505	Low	4.71065	6.37084
P35564	High	551.154	3.98934
P35700	High	149.071	5.66737
P35979	Low	11.3811	6.66584
P35980	Low	16.6207	6.3203
P36536	Low	11.0601	7.40041
P37040	Low	6.27483	3.64077
P37804	High	293.243	6.50049
P38060	Low	10.809	6.3414
P38647	High	436.83	6.08531
P40124	Low	6.76707	4.68818
P40142	Low	13.145	6.28164
P40336	Low	3.87861	4.15406
P41216	High	64.0074	9.60836
P42125	Low	15.2835	14.0342
P42208	Low	6.84917	6.07438
P42932	High	1044.01	3.8679
P43276	Intermediate	39.5897	49.546
P45376	Intermediate	50.4807	12.2844
P45591	Low	19.2531	9.96474
P45952	Low	9.88099	8.89277
P46460	Low	5.13433	4.84401
P46471	Low	5.91036	5.08098
P46638	Low	12.8702	4.20484
P46664	Low	4.91142	3.40563
P46935	Low	7.68313	1.84711
P47199	Low	5.55725	10.724
P47738	High	337.388	4.13104
P47740	Low	4.98417	4.75589
P47753	Low	7.14603	5.74273
P47754	Low	9.15635	8.15995
P47757	Low	11.7383	6.40854
P47791	Low	5.15881	8.97975
P47811	High	1621.89	3.90341
P47856	Low	3.95799	2.70792
P47857	High	729.661	4.87634
P47911	Intermediate	24.5276	5.83359
P47934	Intermediate	9.73451	14.6775
P47962	Low	11.6968	6.86148
P47963	Low	6.76242	6.95303
P47964	Low	7.84017	5.94952
P48036	Low	12.8507	8.47783
P48678	Low	17.5962	13.349
P48722	Intermediate	12.2574	4.01336
P48758	Low	4.61283	7.76288
P48774	Low	4.09829	7.82245
P48962	Intermediate	39.925	16.7366
P49312	Low	11.6816	5.56365
P49442	Low	4.38172	8.28385
P49722	Low	7.62819	10.5669
P49817	Low	5.80786	11.2771
P50247	High	103.732	16.7427
P50285	Low	7.37014	4.54925
P50396	Low	7.04686	7.13298
P50516	Low	5.51657	4.1972
P50544	Low	13.8988	8.6352
P50580	Low	9.37734	5.42093
P51150	Low	10.3312	3.18315
P51410	Low	11.994	6.28249
P51859	Low	7.50926	10.0463
P51881	Intermediate	38.5125	7.92259
P51885	Low	15.5391	12.5855
P52196	Low	10.8236	6.5069
P52430	Intermediate	9.14482	4.02431
P52480	High	363.276	8.47627
P53026	High	685.761	5.95769
P53395	High	90.6987	9.58776
P53810	High	181.127	5.57599
P54071	Low	12.3206	15.4945
P54731	Low	6.09754	3.30227
P54775	Low	4.99634	3.56392
P54923	Low	6.74749	4.93519
P55258	Low	6.06066	4.84177
P55264	Low	6.881	6.8503
P56135	Low	6.22453	17.1762
P56376	Low	6.41355	7.6258
P56379	Intermediate	12.8118	13.1179
P56391	Intermediate	12.5527	12.0884
P56395	Low	10.6066	4.64887
P56399	Low	5.01887	5.95794
P56480	High	63.4818	15.8108
P56959	Low	8.17603	4.37759
P57759	Low	6.78131	4.91385
P57776	Low	19.4161	5.36284
P57780	High	100.169	4.76636
P58021	Intermediate	16.2047	3.24986
P58252	High	483.941	4.68897
P58281	Low	4.73819	9.48412
P58389	Intermediate	19.9076	8.57969
P58771	Low	15.6184	17.6486
P58774	Low	16.3938	16.4097
P59999	Low	10.6215	8.02022
P60335	Low	8.5223	3.47294
P60710	Low	5.07267	6.20127
P60766	Low	8.98192	4.66656
P60843	Low	11.2937	3.64258
P60867	Low	15.5134	6.79789
P61027	High	1644.25	5.25331
P61079	Low	7.886	4.39271
P61089	High	211.743	22.1914
P61161	Low	9.74336	7.0769
P61202	Low	4.24584	5.01137
P61211	Low	7.73642	3.33076
P61222	Low	3.52515	4.71082
P61358	High	223.799	6.32664
P61750	Low	10.4103	3.78842
P61924	Low	7.00799	4.7385
P61961	Intermediate	8.40885	4.41411
P61971	Low	6.53086	9.73795
P61979	High	152.783	3.60301
P61982	Low	12.5396	7.58201
P62082	Low	6.43214	6.1657
P62137	Low	11.2796	3.5153
P62141	Low	4.80324	3.98612
P62192	High	928.908	4.42552
P62242	Low	13.145	6.64252
P62245	Low	8.51465	6.16981
P62259	Low	10.746	6.69449
P62264	Low	11.6967	6.3475
P62267	Intermediate	17.0223	6.61148
P62270	Low	10.0763	6.05104
P62281	Low	13.117	6.35915
P62301	Low	9.11974	6.33648
P62315	Low	10.5375	10.4178
P62320	Low	6.35521	6.88637
P62334	Low	7.39848	4.66044
P62702	High	223.268	6.68803
P62717	Intermediate	38.1036	6.41684
P62737	Low	8.22616	33.453
P62748	Low	6.40362	3.85125
P62751	High	331.002	5.93677
P62754	Low	7.48485	6.37582
P62774	High	124.538	4.25439
P62806	High	253.839	64.0025
P62821	Low	9.93403	4.95796
P62827	High	710.39	6.59356
P62830	High	225.691	6.70388
P62849	Low	6.1998	7.67477
P62852	Low	17.8043	6.18743
P62869	Low	5.02093	4.5052
P62874	Low	10.2245	7.67435
P62889	Low	3.64401	6.49227
P62897	High	147.199	15.5466
P62900	Low	8.16482	6.25669
P62918	Low	14.8722	6.09655
P62960	Low	7.00673	3.7265
P62962	Low	14.3845	5.73228
P63001	Low	4.4658	9.15771
P63005	Low	4.61238	3.47782
P63017	High	459.917	4.44753
P63038	High	88.0308	11.0629
P63085	Low	4.12221	3.58977
P63101	Low	21.0957	5.65627
P63242	Low	10.4363	5.24178
P63260	High	143.385	6.32409
P63276	Low	10.3541	6.37817
P63280	Low	8.25437	3.60011
P63323	Low	9.62788	7.16653
P63325	Low	7.37405	5.97773
P63328	Intermediate	17.0513	4.72541
P67778	Low	17.2677	12.1509
P68037	High	145.585	6.55272
P68040	Low	8.22691	5.49049
P68254	Low	8.66867	4.95247
P68368	Intermediate	10.6685	8.07205
P68372	High	68.5377	10.4061
P68373	Intermediate	27.9904	5.60277
P68510	Low	6.69072	5.24813
P70168	Low	6.51374	4.74466
P70195	Low	5.14495	5.33211
P70296	Low	11.5067	10.9286
P70302	Low	4.21841	4.55479
P70333	Low	5.93562	4.8162
P70349	Low	11.72	9.22106
P70404	Low	3.8506	13.3554
P70670	Low	10.3058	4.66467
P80314	Low	8.8684	4.15917
P80315	Low	13.4933	14.8781
P80316	High	317.622	4.38437
P80317	Low	9.89191	4.39006
P81117	Low	4.36959	3.55287
P82198	Low	6.89199	5.8055
P83940	Low	11.9915	6.59481
P84091	Low	6.78238	5.94695
P84228	High	786.017	121.392
P97315	Low	7.71959	6.78492
P97351	Low	14.2258	6.97612
P97355	Intermediate	11.9367	6.82232
P97371	Low	10.1465	14.8748
P97372	Low	7.65983	5.65281
P97384	Low	4.66085	4.79106
P97429	Low	9.31764	7.15248
P97447	Low	8.05902	8.2962
P97449	High	101.353	8.43912
P97461	Low	10.1508	6.44908
P97494	Low	3.8046	4.71753
P97807	High	122.427	14.1893
P97822	Low	5.33471	4.21648
P97823	Intermediate	19.2804	8.04255
P97927	Low	3.61469	10.4327
P99024	Low	15.5374	5.79167
P99027	Low	8.48539	5.24833
P99029	High	548.372	10.7849
Q00612	Low	9.09122	3.77778
Q00623	High	172.397	1.57344
Q00PI9	Low	5.1202	4.31424
Q01149	High	202.874	100.311
Q01405	Low	4.86506	5.18241
Q01730	Low	6.68929	7.91354
Q01768	Low	15.3035	8.16235
Q01853	High	172.36	4.54329
Q02788	Low	8.98753	82.9123
Q02819	Low	3.66475	2.4588
Q03265	Intermediate	26.7626	14.3687
Q04447	Low	5.74369	6.64539
Q04857	Low	8.42351	80.8807
Q05920	Low	17.2738	6.4383
Q06185	Low	13.5521	17.1126
Q07417	Low	9.30229	12.3754
Q08091	Low	7.46269	9.81586
Q08093	Low	4.68214	4.87103
Q11011	High	1088.25	7.25847
Q1HFZ0	Low	4.71785	7.05134
Q2TPA8	Intermediate	7.88053	7.93029
Q3TC72	Intermediate	11.9595	12.6927
Q3TEA8	Low	12.2284	5.77599
Q3THG9	Intermediate	9.61936	3.28241
Q3TIX9	Low	5.75605	4.59449
Q3TXS7	High	106.023	5.13157
Q3U1J4	Low	6.32764	3.1673
Q3U7R1	Low	5.44806	5.3231
Q3UEB3	Low	4.62722	2.61763
Q3UFY7	Intermediate	21.157	4.7001
Q3UIA2	Low	4.20819	4.02829
Q3UJB9	Low	3.07012	3.19254
Q3UJU9	Low	6.74705	6.11807
Q3ULD5	Intermediate	9.97732	10.231
Q3ULJ0	Low	3.99999	6.17421
Q3UMR5	Intermediate	10.0282	10.9971
Q3UPH1	Low	4.46545	4.94646
Q3UPL0	Low	4.67782	3.103
Q3UTJ2	Low	7.53229	6.23586
Q3V0K9	Low	3.16548	2.44609
Q4VA53	Low	5.37992	4.37773
Q501J6	High	98.6349	1.97712
Q5FWK3	Low	5.30414	4.06669
Q5SSZ5	High	3949.16	2.68225
Q5SUC9	Intermediate	9.66265	11.7493
Q5SUF2	High	920.636	3.18711
Q5SWU9	Low	2.97844	3.13478
Q5XJY5	Low	5.30714	3.77141
Q60605	Low	15.503	3.7936
Q60648	Low	8.81071	2.46803
Q60675	Intermediate	39.9347	36.243
Q60714	Intermediate	14.4838	5.1238
Q60715	Low	4.93484	3.3258
Q60749	Low	6.48071	3.55041
Q60847	Low	9.13977	22.8385
Q60854	High	79.3982	10.0968
Q60864	High	174.123	4.88252
Q60865	High	105.444	2.24015
Q60930	Low	13.2679	11.1753
Q60931	Low	11.3711	13.7584
Q60932	Intermediate	25.5349	13.3477
Q60972	Low	7.00162	2.55944
Q60996	Intermediate	6.29591	3.95632
Q61035	Low	3.06035	5.44136
Q61081	Low	7.82629	3.03062
Q61171	Intermediate	27.0082	7.51623
Q61206	Low	5.90235	6.05157
Q61207	Low	11.4594	3.00995
Q61233	Low	6.94678	4.40863
Q61239	Intermediate	8.34721	5.51298
Q61292	Intermediate	18.7966	29.5396
Q61316	High	207.787	4.74807
Q61387	Low	5.30778	11.6584
Q61398	Intermediate	5.36364	2.3088
Q61425	Low	12.6516	13.4618
Q61490	Low	3.4343	3.48501
Q61543	Low	4.68044	2.64056
Q61554	High	2141.7	77.4466
Q61555	Low	3.51921	162.711
Q61576	Low	4.82337	2.28028
Q61595	Low	4.46488	3.59404
Q61598	High	236.381	5.5603
Q61656	High	169.311	2.65233
Q61699	High	221.704	2.38572
Q61753	Low	4.27206	4.26067
Q61823	Intermediate	34.0637	4.77392
Q61838	High	129.728	3.13237
Q61879	High	314.223	6.54036
Q61937	Low	9.98189	5.45678
Q61941	Low	12.7877	15.8397
Q62009	Low	4.16007	11.7224
Q62048	Low	6.17833	4.61437
Q62087	Low	10.561	5.24496
Q62165	Intermediate	10.6223	9.32966
Q62167	Low	6.43987	1.78258
Q62186	Low	5.08968	4.31317
Q62188	High	63.2491	6.17861
Q62261	High	165.909	3.96639
Q62348	Low	8.48878	6.22299
Q62376	Intermediate	40.7986	6.5826
Q62393	Low	5.36947	4.56604
Q62465	High	724.262	6.18826
Q63844	Low	5.5785	4.83046
Q63918	Low	4.72707	7.49956
Q64010	Low	4.70198	6.30766
Q64012	Low	7.01849	2.09369
Q64105	Low	10.0589	8.87228
Q64213	Low	4.53339	2.88073
Q64433	High	81.404	9.89292
Q64511	Low	5.08622	3.14802
Q64521	Low	7.13265	9.12636
Q64669	Low	10.3203	1.78819
Q64674	Low	4.49051	4.88665
Q64727	Low	8.67931	10.0376
Q64737	Low	3.48717	5.33716
Q68FD5	High	297.555	5.87562
Q6DFW4	Low	6.75518	9.01186
Q6IRU2	Low	11.0406	5.69671
Q6NSR8	Intermediate	12.8247	6.42547
Q6P069	Intermediate	14.6606	7.29245
Q6P1B1	Low	6.40528	14.4813
Q6P1F6	Low	5.95022	4.85567
Q6P5E4	High	242.398	6.01273
Q6P5F9	Low	8.57912	6.74497
Q6P9R2	Low	5.01572	7.17136
Q6PB66	Low	8.40002	6.15201
Q6PDI5	Low	3.67144	3.6078
Q6PDM2	Low	5.34206	7.15139
Q6PDN3	Low	8.29135	5.22834
Q6PHN9	Intermediate	9.80328	6.76704
Q6PHZ2	Low	4.33749	6.77497
Q6URW6	High	380.031	3.56026
Q6ZQ38	Low	9.10224	6.01194
Q6ZQ73	Intermediate	7.83922	5.09405
Q6ZQI3	Low	6.02047	6.89356
Q6ZWM4	Intermediate	33.9014	9.49387
Q6ZWN5	Low	12.3876	6.82971
Q6ZWQ7	Intermediate	7.48857	5.08863
Q6ZWR6	Intermediate	41.5999	16.9557
Q6ZWV3	Low	7.56212	4.38091
Q70IV5	High	937.689	7.46363
Q71LX4	High	935.922	18.1952
Q71RI9	Low	8.4214	10.4508
Q78IK4	Low	5.08676	14.3094
Q78PY7	High	124.926	5.04897
Q78ZA7	Low	6.38324	3.80349
Q791V5	Low	7.42918	11.6417
Q7M6Y3	Low	8.7061	4.02583
Q7TMF3	Low	5.33825	8.999
Q7TMK9	Low	7.37522	4.86129
Q7TMM9	Low	6.29963	5.57842
Q7TMY8	Low	3.85562	3.22125
Q7TPV4	Low	5.9856	2.44682
Q7TSQ8	Intermediate	8.13341	8.99374
Q7TSV4	Low	9.79392	9.07023
Q80UG5	Low	6.11745	3.7189
Q80WJ7	Low	4.44818	4.0122
Q80X19	Low	6.76238	7.86686
Q80X90	High	717.795	6.43441
Q8BFR5	High	588.301	10.7732
Q8BFZ3	High	1219.01	14.8693
Q8BG05	Low	11.4368	5.85527
Q8BG32	Low	7.84091	3.91919
Q8BG95	Low	9.17061	4.94064
Q8BGB7	Intermediate	21.4318	7.56339
Q8BGQ7	Low	4.42001	3.3262
Q8BH24	Intermediate	17.8181	4.58431
Q8BH61	Intermediate	7.28568	9.9798
Q8BH95	Low	16.958	11.6261
Q8BHG2	Low	4.96255	4.95743
Q8BIJ6	High	364.779	11.1807
Q8BIW1	Low	4.78505	5.07391
Q8BJY1	Low	4.93478	6.12321
Q8BK64	Low	3.94046	3.35616
Q8BKZ9	Low	4.49308	16.402
Q8BLY2	High	299.818	3.05136
Q8BMF4	Low	10.8829	17.307
Q8BMJ2	Low	13.5001	3.97641
Q8BMK4	Low	5.69794	5.29241
Q8BML9	Intermediate	22.9824	4.96733
Q8BMS1	Intermediate	31.7404	12.4555
Q8BMS4	Low	6.14527	11.0453
Q8BP67	Low	17.0788	5.94084
Q8BP92	Low	5.04321	5.52727
Q8BRF7	Low	7.18646	3.52236
Q8BSY0	Low	4.23827	4.81135
Q8BT60	Low	7.90172	3.70469
Q8BTV2	Low	4.76812	3.74371
Q8BVI4	Low	7.31044	9.58776
Q8BWT1	High	472.239	12.8718
Q8BZW8	Intermediate	7.94913	6.127
Q8C0C7	Low	3.65511	6.75714
Q8C1A5	Low	7.2682	7.35903
Q8C2Q3	Low	4.39025	5.6676
Q8C8R3	Low	6.94043	6.24627
Q8CCS6	Low	12.1288	3.5526
Q8CGC7	Low	4.64859	5.08098
Q8CGK3	Low	11.497	9.62504
Q8CHH9	Low	5.72183	5.89156
Q8CHP8	Low	5.70315	9.50037
Q8CHT0	Low	4.96633	10.7132
Q8CI04	Low	7.69235	4.13202
Q8CI94	Low	5.87106	6.68771
Q8CIB5	Low	5.41356	7.53462
Q8CIE6	Low	18.8689	4.79355
Q8CIN4	Low	5.58043	3.21229
Q8JZN5	Low	4.73372	9.88868
Q8JZQ2	Low	3.43664	8.47835
Q8JZQ9	High	153.613	14.9674
Q8K010	Low	6.69901	5.52155
Q8K0C9	Intermediate	14.5291	4.94311
Q8K0D5	Low	4.43322	3.73866
Q8K183	Low	4.95366	6.46413
Q8K1M6	Intermediate	6.77351	6.86182
Q8K1Z0	Low	6.22634	10.4084
Q8K2B3	Low	10.2459	9.60104
Q8K2Q7	Low	3.8004	4.74206
Q8K370	Low	3.78614	13.1827
Q8K3J1	Intermediate	10.34	12.0401
Q8K411	High	1153.19	7.55268
Q8K4Z3	Low	6.11519	9.94401
Q8QZT1	Low	9.79532	11.0859
Q8QZY9	Low	3.87095	4.01197
Q8QZZ7	Intermediate	11.8798	5.35188
Q8R016	High	816.186	5.80598
Q8R0F8	High	507.69	14.916
Q8R127	Intermediate	13.1179	10.4076
Q8R164	Low	6.86182	9.37002
Q8R1F1	Low	5.08265	3.55132
Q8R1F5	Intermediate	11.068	12.3666
Q8R1G2	High	79.3019	10.6918
Q8R1S0	Intermediate	13.8603	13.6702
Q8R1V4	Low	6.03243	5.60187
Q8R2Y8	Low	17.1111	7.12931
Q8R326	Low	4.9837	5.30213
Q8R3B1	Intermediate	8.71568	9.24258
Q8R404	Low	4.84334	14.3183
Q8R4N0	Low	11.1593	10.7565
Q8VBW6	Low	4.30279	6.84421
Q8VCR7	Intermediate	20.3758	7.39791
Q8VCT4	Low	7.74443	4.44995
Q8VCW8	Low	11.5295	5.84392
Q8VDD5	High	494.498	3.98212
Q8VDM4	Low	5.09675	4.36986
Q8VDN2	Intermediate	44.734	6.8503
Q8VDQ1	Intermediate	10.7266	6.65815
Q8VDW0	Intermediate	7.32565	5.93346
Q8VEK3	Low	12.9989	4.51797
Q8VEM8	High	1339.11	12.771
Q8VHX6	Low	6.09157	6.47287
Q8VI75	Low	6.15338	3.01959
Q8VIJ6	High	439.34	6.36354
Q91V12	Low	12.1005	6.06747
Q91V41	Low	5.05051	4.36371
Q91V76	Low	6.16834	5.31005
Q91V92	High	225.646	4.0318
Q91VC3	Low	5.93524	3.36031
Q91VI7	Low	12.0029	4.73219
Q91VM9	Intermediate	8.98522	9.82352
Q91VR2	High	892.428	18.0884
Q91VR5	Low	8.07636	5.45313
Q91W90	Low	5.77862	4.06968
Q91WD5	Low	7.42005	10.9269
Q91WJ8	Low	4.75582	5.42602
Q91WQ3	Low	15.7874	5.70867
Q91WS0	High	359.639	12.1744
Q91X72	Low	14.0056	3.64335
Q91YQ5	Intermediate	27.9933	6.1855
Q91YR1	Low	4.78137	4.04109
Q91YR9	High	178.649	4.81938
Q91YT0	Low	5.2605	10.113
Q91Z53	Low	9.82164	9.41649
Q920A5	High	1474.29	3.43125
Q920Q6	Low	7.15299	5.78539
Q921F2	Low	12.0156	5.17989
Q921I1	High	76.2912	2.21676
Q922B2	Low	4.47843	4.97647
Q922D8	Low	4.21584	5.27009
Q922Q1	High	1617.83	4.30379
Q922Q8	Low	6.196	5.87388
Q922R8	Low	10.1277	4.5954
Q924M7	Low	8.54063	11.1762
Q925J9	Low	5.5962	25.3436
Q93092	High	261.967	5.56857
Q99020	Low	9.89693	4.66954
Q99J77	Low	9.74008	8.47679
Q99JB2	Low	6.23988	9.70251
Q99JI6	Low	10.9107	6.63616
Q99JY0	Low	11.4737	8.3557
Q99K48	Low	8.80299	4.54821
Q99K51	High	162.765	4.97557
Q99K85	Low	4.00091	4.4877
Q99KB8	Low	6.98274	8.14174
Q99KC8	High	591.407	4.69135
Q99KF1	Low	5.85354	5.62072
Q99KI0	High	72.7669	13.8824
Q99KJ8	Low	4.38799	4.90463
Q99KK2	Low	5.68381	9.89504
Q99KK7	High	141.741	6.76935
Q99L13	Low	15.7687	12.4142
Q99L47	Low	10.0851	4.0925
Q99LB2	Low	5.28096	11.2515
Q99LC3	Low	7.56324	13.3567
Q99LC5	Intermediate	38.8719	13.6312
Q99LC8	Low	6.23805	3.67123
Q99LF4	Low	5.35184	6.42071
Q99LP6	Low	8.62856	4.68644
Q99LX0	Low	11.6008	9.87178
Q99LY9	Low	6.6577	14.9756
Q99MD9	Low	3.84588	2.64772
Q99ME9	Intermediate	8.8859	14.2242
Q99MN1	High	514.21	4.95654
Q99MN9	Low	9.06758	11.0559
Q99N96	Intermediate	6.78692	6.62412
Q99PL5	High	187.748	2.91336
Q99PT1	Low	6.52889	7.87354
Q9CPP6	Low	4.4035	11.7532
Q9CPQ1	Low	10.2776	13.4827
Q9CPQ3	Low	7.82626	7.33761
Q9CPR4	Low	7.83716	6.00621
Q9CPT4	Low	6.61939	5.16811
Q9CPU0	Low	11.4579	9.08629
Q9CPV4	High	133.782	6.74793
Q9CPY7	Low	8.26188	6.66007
Q9CQ54	Low	4.95418	13.8838
Q9CQ60	Low	11.0604	7.57786
Q9CQ65	Low	4.00327	8.10983
Q9CQ75	Low	4.51385	12.6764
Q9CQ92	Low	9.73347	6.88876
Q9CQA3	Low	10.3358	8.83722
Q9CQC6	Low	7.86386	2.84689
Q9CQE8	Low	5.12136	5.47596
Q9CQI6	Intermediate	9.55451	4.89943
Q9CQJ8	Low	8.07092	15.0619
Q9CQM5	Low	9.59691	9.65319
Q9CQM9	Low	11.6775	5.33354
Q9CQQ7	Low	11.8364	18.079
Q9CQR4	Low	6.51801	11.6193
Q9CQV8	Low	12.2088	5.04915
Q9CQZ5	Low	6.30236	9.91769
Q9CR16	High	89.0718	4.77851
Q9CR61	Intermediate	8.73561	15.4204
Q9CR62	Low	8.65053	15.2642
Q9CR68	Low	9.11034	12.4521
Q9CR86	Low	4.79603	3.69866
Q9CRA5	Intermediate	8.29978	3.28358
Q9CRB6	Low	8.48204	4.50227
Q9CRB9	Low	10.2587	20.0563
Q9CRC9	High	560.326	0.776005
Q9CVB6	High	183.647	7.64683
Q9CX56	Low	4.67254	4.07422
Q9CX86	Low	10.8073	3.03115
Q9CXI5	Low	10.0455	5.32289
Q9CXR1	Low	5.04404	4.52623
Q9CXS4	Intermediate	23.5012	18.7667
Q9CXW4	Low	13.4771	6.55087
Q9CXY6	Low	6.80006	7.16876
Q9CXZ1	Low	7.08346	10.4863
Q9CY50	Intermediate	20.7689	3.7817
Q9CY58	Low	6.62675	3.3223
Q9CY64	Low	5.81178	7.73602
Q9CYH2	Low	7.78965	5.0054
Q9CZ13	Low	7.56028	15.809
Q9CZ30	Low	5.91083	7.52521
Q9CZ42	Low	7.37637	7.56257
Q9CZ44	Low	9.03881	5.09218
Q9CZB0	Low	8.8346	11.4665
Q9CZD3	Low	6.80425	6.00726
Q9CZM2	Low	9.73217	6.89905
Q9CZR8	Low	7.52672	8.43142
Q9CZS1	Low	8.57251	8.45582
Q9CZU6	Low	15.3795	15.2173
Q9CZW5	High	100.856	6.74465
Q9CZX8	High	222.73	6.87271
Q9CZY3	Low	15.0443	6.14247
Q9D051	Low	9.64158	15.164
Q9D0E1	Low	7.64357	5.59441
Q9D0F3	Low	4.25342	5.32024
Q9D0F9	Low	9.19475	12.101
Q9D0I9	Low	5.01752	5.8851
Q9D0M1	Low	6.4347	15.1359
Q9D0M3	Low	12.0822	16.5449
Q9D154	Low	7.53676	9.21616
Q9D172	Low	11.5244	12.9766
Q9D1A2	Low	7.62753	6.38728
Q9D1D4	High	699.781	5.21693
Q9D1E6	Low	4.42356	3.48639
Q9D1M0	Low	6.58043	5.97773
Q9D1Q6	Low	4.9205	4.9203
Q9D2G2	Low	11.1099	15.4703
Q9D2V7	Intermediate	8.31962	5.47467
Q9D338	Low	13.3392	8.62767
Q9D358	Low	6.36503	10.1553
Q9D379	Low	9.50452	4.48842
Q9D3D9	High	59.2597	18.4397
Q9D5V5	Intermediate	6.28089	5.39561
Q9D6J5	Intermediate	17.0935	15.6785
Q9D6M3	High	113.176	8.25618
Q9D7B6	Low	5.3429	11.7952
Q9D7P6	Intermediate	5.8105	2.90982
Q9D7X3	Low	6.52246	6.99548
Q9D819	Low	6.33284	8.62338
Q9D820	Intermediate	9.86614	6.06189
Q9D855	Low	11.0938	13.856
Q9D8B3	Low	10.076	3.5779
Q9D8E6	Low	15.1718	6.39612
Q9D8N0	High	1775.86	7.08957
Q9D8S4	Intermediate	16.6412	6.46351
Q9D8W5	Low	4.46131	5.18338
Q9DAK9	Low	5.58967	10.3216
Q9DAR7	Low	6.65697	7.92757
Q9DAW9	Low	5.5052	2.17495
Q9DB20	Low	14.5432	17.7958
Q9DB27	High	139.175	7.25695
Q9DB73	Low	8.08075	12.6672
Q9DB77	Low	11.8567	16.1497
Q9DBC7	Low	8.61114	2.94224
Q9DBE0	Low	10.0387	5.39226
Q9DBG3	Low	5.3923	7.16283
Q9DBG6	Low	8.64864	5.58877
Q9DBG7	High	53.9608	2.72764
Q9DBH5	Low	7.36788	4.37648
Q9DBJ1	High	66.2041	8.67518
Q9DBL1	Low	6.36712	4.98362
Q9DBL7	Low	5.54094	5.57284
Q9DBP5	Low	6.93103	6.38375
Q9DBS1	Intermediate	27.8802	4.25335
Q9DBZ5	Low	5.80576	6.06481
Q9DC16	Low	7.74861	5.46819
Q9DC69	Low	6.66504	12.0694
Q9DCD0	High	242.917	5.77719
Q9DCJ5	Low	5.44908	14.8904
Q9DCJ9	High	444.784	5.45613
Q9DCL9	Low	3.70972	3.67065
Q9DCN2	Low	11.6538	5.65096
Q9DCS9	Low	7.45281	15.0146
Q9DCT2	Low	4.68843	11.5332
Q9DCW4	High	290.981	13.0291
Q9DCZ1	Intermediate	10.9106	6.55211
Q9DCZ4	Intermediate	6.46001	15.6009
Q9EPC1	Low	5.53856	4.84041
Q9EPL8	Low	3.90149	3.02407
Q9EQ06	Low	13.0742	4.38979
Q9EQ20	High	105.687	8.50696
Q9EQ80	Low	5.20992	7.10338
Q9EQH3	Low	7.18499	5.66899
Q9EQK5	High	245.572	4.26395
Q9EQP2	Low	14.197	5.27911
Q9EQU5	Intermediate	31.0085	4.58203
Q9ER72	Low	3.16916	4.65543
Q9ER88	Intermediate	7.09237	5.58855
Q9ERF3	Low	3.756	4.19898
Q9ERK4	High	1079.51	4.85431
Q9ERS2	Low	7.35001	14.4301
Q9ESU6	Intermediate	10.9976	2.77032
Q9ESW4	Low	6.11023	8.08901
Q9ET30	Low	8.10194	5.10907
Q9JHI5	Low	9.95141	10.4437
Q9JHR7	Low	3.97777	2.99772
Q9JHU4	High	330.129	4.55224
Q9JIF0	Low	5.51304	3.88644
Q9JIF7	Low	7.8314	4.90654
Q9JII6	Intermediate	28.8301	6.95407
Q9JK53	Low	8.71548	21.0204
Q9JKF1	Low	7.02465	4.52712
Q9JKR6	High	197.143	4.58947
Q9JLJ2	Low	10.7896	6.64284
Q9JM76	Low	6.60982	6.17833
Q9JMH6	Low	4.76235	7.12784
Q9QUH0	High	36.7516	10.0587
Q9QUI0	Low	9.22323	4.54597
Q9QUM9	Low	15.0366	6.04315
Q9QX47	Low	3.32133	2.65548
Q9QXK3	Low	7.367	5.00938
Q9QXS1	High	180.442	8.63197
Q9QY76	Low	4.37754	11.5017
Q9QYA2	Low	7.36157	8.15707
Q9QYB1	Intermediate	37.7731	4.02852
Q9QYG0	Low	5.62657	4.57946
Q9QYJ0	High	149.082	4.26684
Q9QYR9	Low	7.42673	14.2067
Q9QZ88	Low	7.44563	7.08269
Q9QZD9	Low	6.49678	3.27072
Q9QZE5	High	123.834	4.75149
Q9QZH3	Intermediate	14.9926	3.01277
Q9QZQ8	Low	13.834	14.4768
Q9R059	Intermediate	18.7541	5.9767
Q9R062	Low	5.58235	7.40819
Q9R0N0	Low	4.80194	6.09307
Q9R0P5	High	382.447	5.49332
Q9R0P9	High	1441.65	4.51474
Q9R0Q7	Low	4.43927	4.64732
Q9R0Q9	Low	9.85539	5.37866
Q9R0X4	Low	4.67611	10.9988
Q9R0Y5	High	70.3079	13.6393
Q9R112	Intermediate	9.96629	4.7972
Q9R1P0	Low	7.53907	5.65511
Q9R1P1	Low	8.06587	62.2215
Q9R1P4	Low	9.16646	5.13293
Q9WTI7	Low	4.46983	8.6207
Q9WTL7	Low	6.80105	7.97133
Q9WTM5	Low	5.98405	5.61571
Q9WTP6	Intermediate	62.4611	10.1597
Q9WTP7	High	695.347	6.13377
Q9WTX5	Low	7.15472	3.44875
Q9WU78	Low	8.85007	7.72783
Q9WUB3	Low	8.39942	8.63627
Q9WUK2	Intermediate	12.5869	3.60095
Q9WUM4	Intermediate	5.51822	6.74333
Q9WUM5	Low	13.6805	13.6339
Q9WV32	Low	7.36912	6.97121
Q9WV55	Low	11.0316	6.03472
Q9WV80	Low	8.22783	14.5956
Q9WV91	Low	6.43439	6.25304
Q9WVE8	Low	3.92542	3.65526
Q9WVL0	Low	6.40479	8.99261
Q9WVQ5	Intermediate	10.0505	5.86717
Q9Z0N1	Low	7.07552	3.88688
Q9Z0P5	Low	5.4834	3.64144
Q9Z0S1	Low	8.60748	7.16505
Q9Z110	Low	4.26171	3.68098
Q9Z1E4	Intermediate	9.81444	7.38137
Q9Z1N5	Low	13.6726	5.98754
Q9Z1Q5	Low	7.37652	4.10001
Q9Z1Q9	Low	5.10797	7.48499
Q9Z1Z2	Low	4.01344	3.98098
Q9Z2D6	Low	11.6127	16.6702
Q9Z2I0	Low	4.87774	9.58511
Q9Z2I8	Intermediate	34.4484	7.64051
Q9Z2I9	High	486.978	12.5106
Q9Z2M7	Low	8.51367	7.10155
Q9Z2Q5	Intermediate	8.6939	8.9554
Q9Z2Q6	Low	4.47928	9.96617
Q9Z2U0	Low	15.4372	6.16761
Q9Z2U1	Low	14.3036	5.70186
Q9Z2Z6	High	112.771	12.3998
O55131	NA	NA	6.08665
P05213	NA	NA	7.49146
P11798	NA	NA	7.21093
P62631	NA	NA	7.80527
P62814	NA	NA	3.95576
P62908	NA	NA	7.06176
Q76MZ3	NA	NA	4.91211
P28652	NA	NA	6.68319
P28660	NA	NA	3.6711
P30275	NA	NA	13.5858
Q60668	NA	NA	5.00756
Q61990	NA	NA	4.50886
Q6PIC6	NA	NA	6.52865
Q7TPR4	NA	NA	6.84488
Q8VDJ3	NA	NA	2.6822
P01942	NA	NA	13.6662
P06801	NA	NA	5.92408
P13707	NA	NA	6.28021
P15508	NA	NA	4.31317
P17183	NA	NA	12.9924
P39053	NA	NA	4.26736
P51174	NA	NA	14.1545
P62835	NA	NA	7.86015
Q02053	NA	NA	6.08959
Q5SQX6	NA	NA	5.12891
Q60597	NA	NA	7.80659
Q62425	NA	NA	9.25368
Q6PIE5	NA	NA	5.8906
Q8BGH2	NA	NA	16.7084
Q8BH59	NA	NA	16.2482
Q8BMF3	NA	NA	16.2159
Q8CAQ8	NA	NA	15.1524
Q8QZS1	NA	NA	11.8153
Q91VD9	NA	NA	11.7086
Q91ZA3	NA	NA	11.3028
Q91ZJ5	NA	NA	6.211
Q921G7	NA	NA	13.7693
Q99MR8	NA	NA	9.34728
Q9CQ62	NA	NA	12.9126
Q9CWJ9	NA	NA	6.72697
Q9D0K2	NA	NA	8.08901
Q9D6J6	NA	NA	11.3139
Q9D6R2	NA	NA	14.4677
Q9DCX2	NA	NA	18.0931
Q9QYB8	NA	NA	14.9967
Q9Z0X1	NA	NA	12.4443
Q9Z2Y8	NA	NA	6.64316
O08529	NA	NA	7.11614
O08539	NA	NA	6.93425
O09131	NA	NA	4.31962
O88587	NA	NA	5.80598
P23927	NA	NA	5.01209
P27546	NA	NA	3.39055
P63028	NA	NA	3.94854
P63321	NA	NA	3.99429
P80313	NA	NA	4.14128
P80318	NA	NA	4.26355
Q3UGR5	NA	NA	10.7257
Q61102	NA	NA	10.8296
Q61735	NA	NA	5.589
Q62446	NA	NA	5.87712
Q6ZWX6	NA	NA	5.37053
Q80XN0	NA	NA	15.896
Q8BKC5	NA	NA	3.52567
Q8BLF1	NA	NA	8.20973
Q8BX70	NA	NA	6.83341
Q8R0Y6	NA	NA	11.9149
Q8VCT3	NA	NA	7.16876
Q9DBF1	NA	NA	8.12219
Q9DCM2	NA	NA	10.439
Q9JLZ3	NA	NA	10.4405
B2RSH2	NA	NA	6.47862
B2RXC1	NA	NA	7.75073
O08917	NA	NA	6.20128
O35382	NA	NA	17.0979
O35678	NA	NA	5.48528
O88685	NA	NA	4.30019
P04370	NA	NA	19.3373
P05063	NA	NA	7.58491
P17047	NA	NA	1.7504
P32848	NA	NA	18.5012
P62627	NA	NA	2.88325
P63158	NA	NA	8.09279
Q3TMH2	NA	NA	9.51407
Q3UGC7	NA	NA	3.77336
Q68FL4	NA	NA	5.66482
Q69ZK9	NA	NA	2.76612
Q8VEH3	NA	NA	3.82743
Q8VHQ9	NA	NA	3.80474
Q91WK2	NA	NA	3.9867
Q9CX34	NA	NA	3.09213
Q9D1H6	NA	NA	11.4353
Q9D832	NA	NA	3.68108
Q9QUP5	NA	NA	63.5915
Q9QYX7	NA	NA	3.46644
Q9R1P3	NA	NA	5.78804
Q9WTU3	NA	NA	37.569
P07724	NA	NA	3.59367
P21460	NA	NA	1.76627
P24288	NA	NA	10.237
P28650	NA	NA	8.48821
P45878	NA	NA	4.50564
P67984	NA	NA	7.3743
P85094	NA	NA	10.1278
Q6P8X1	NA	NA	6.24654
Q6PA06	NA	NA	5.02208
Q8BTM8	NA	NA	6.47226
Q8CH72	NA	NA	2.71609
Q8VEJ9	NA	NA	3.54433
Q9DC51	NA	NA	11.2799
Q9JMC3	NA	NA	4.92117
O55022	NA	NA	3.84217
P48453	NA	NA	4.11718
P56375	NA	NA	10.294
Q5SRX1	NA	NA	2.91362
Q68FF6	NA	NA	4.43586
Q6PB44	NA	NA	3.94506
Q8C460	NA	NA	7.9695
Q9CYR6	NA	NA	7.86149
Q9D9V3	NA	NA	6.72959
Q9DBR7	NA	NA	4.5193
Q9DCV4	NA	NA	9.96761
D3YVF0	NA	NA	24.571
P63082	NA	NA	5.26848
Q08642	NA	NA	7.6718
Q60770	NA	NA	5.33314
Q64324	NA	NA	15.6767
Q8BU30	NA	NA	4.44339
Q8R3Z5	NA	NA	8.96234
Q99PV0	NA	NA	2.11116
Q9CPW4	NA	NA	6.93459
Q9JI91	NA	NA	16.4059
Q9QZB7	NA	NA	4.74012
A2ASS6	NA	NA	16.9432
P11031	NA	NA	4.5878
P26883	NA	NA	9.38397
Q62417	NA	NA	8.03184
Q8R5H1	NA	NA	3.31008
Q99P58	NA	NA	4.39271
Q9JM14	NA	NA	7.75897
P55302	NA	NA	3.12461
P70452	NA	NA	7.02704
Q91VF2	NA	NA	7.9663
Q9D1M4	NA	NA	5.73181
Q9JK42	NA	NA	5.13576
Q9WVA4	NA	NA	4.29379
Q9Z2X1	NA	NA	3.32764
A2AAJ9	NA	NA	8.99724
P07310	NA	NA	12.36
P07759	NA	NA	2.11438
P17665	NA	NA	13.0144
P28665	NA	NA	2.48476
P46737	NA	NA	4.92519
P61205	Low	13.8046	5.75943
Q60803	NA	NA	130.782
Q7TPD3	NA	NA	4.46975
Q8BWM0	NA	NA	7.83571
Q99KV1	NA	NA	5.7755
Q9R0Q3	NA	NA	6.00804
O35114	NA	NA	5.60459
O88492	NA	NA	5.34919
O88952	NA	NA	6.02527
P21995	NA	NA	4.44269
P50114	NA	NA	18.0038
P59017	NA	NA	11.3426
P97352	NA	NA	7.98695
P97450	NA	NA	14.9433
P97493	NA	NA	5.44307
Q3UQ44	NA	NA	5.31086
Q5M8N4	NA	NA	9.39673
Q64518	NA	NA	11.5198
Q6PDQ2	NA	NA	2.43663
Q8BIG7	NA	NA	9.64312
Q8R5J9	NA	NA	6.16871
Q8VCM7	NA	NA	2.54399
Q920R0	NA	NA	13.1092
Q922B1	NA	NA	12.5935
Q99K01	NA	NA	4.60731
Q9CQC9	NA	NA	4.58582
P18826	NA	NA	6.29533
P52825	NA	NA	9.60437
Q14C51	NA	NA	5.86667
Q80TL1	NA	NA	19.0268
Q80YV4	NA	NA	15.1062
Q8BK30	NA	NA	10.1634
Q8CI51	NA	NA	18.613
Q924D0	NA	NA	11.3836
Q99K30	NA	NA	4.24138
Q9DB70	NA	NA	3.21758
Q9JI75	NA	NA	9.87742
E9PV24	NA	NA	2.6273
O88746	NA	NA	3.74249
P24788	NA	NA	2.372
P47955	NA	NA	6.35419
P62075	NA	NA	5.62848
P68134	NA	NA	35.9703
P99028	NA	NA	15.3216
Q05793	NA	NA	19.517
Q60960	NA	NA	2.57298
Q61147	NA	NA	3.80286
Q61234	NA	NA	10.4076
Q61503	NA	NA	10.3463
Q64523	NA	NA	34.2888
Q6PAM0	NA	NA	15.3947
Q7JJ13	NA	NA	21.2459
Q8BHB4	NA	NA	13.8866
Q8K0E8	NA	NA	2.51601
Q91YY4	NA	NA	9.10897
Q9CR21	NA	NA	12.3898
Q9D1G3	NA	NA	34.9281
Q9D6Y9	NA	NA	7.78905
O08715	NA	NA	4.02525
O09161	NA	NA	41.5556
O89086	NA	NA	4.26316
P02463	NA	NA	7.36959
P04247	NA	NA	14.1603
P16627	NA	NA	4.35175
P54116	NA	NA	5.67689
P63089	NA	NA	11.5036
Q3UJD6	NA	NA	2.33175
Q62234	NA	NA	11.6368
Q6EDY6	NA	NA	4.75981
Q8C196	NA	NA	29.6597
Q8R429	NA	NA	11.7702
Q8VCI5	NA	NA	2.41174
Q8VDC0	NA	NA	8.31511
Q91YI0	NA	NA	5.7808
Q9DAS9	NA	NA	8.41607
B9EJ86	NA	NA	59.9608
P03893	NA	NA	16.6262
E9PVA8	NA	NA	3.538
Q6P3A8	NA	NA	7.58076
P34884	NA	NA	12.1307
Q61001	NA	NA	35.0606
Q9CQ91	NA	NA	14.9224
P27661	NA	NA	57.8104
Q61781	NA	NA	5.61526
A2AUC9	NA	NA	5.3317
Q5SX39	NA	NA	15.1342
Q9QWL7	NA	NA	9.57055
P0DP26	Intermediate	33.9936	5.97798
Q8BGJ9	NA	NA	4.2906
Q9CQR2	NA	NA	6.25105
P47739	NA	NA	4.46112
Q5DTJ9	NA	NA	2.94361
O08710	NA	NA	4.8748
Q78JN3	NA	NA	12.3095
P20801	NA	NA	9.52714
Q64437	NA	NA	5.10888
P19001	NA	NA	7.30474
Q9JKS4	NA	NA	10.5905
Q5SX40	NA	NA	16.3478
O55226	NA	NA	3.6517
P07744	NA	NA	3.81458
Q60604	NA	NA	8.74689
O88990	NA	NA	10.2584
A2AQP0	NA	NA	14.9692
Q922U2	NA	NA	6.37025
Q924X2	NA	NA	11.0365
P13542	NA	NA	15.1408
P08074	NA	NA	7.72567
Q9QZ47	NA	NA	8.67736
Q60936	NA	NA	5.31799
P13541	NA	NA	15.1956
Q9WUZ9	NA	NA	26.3154
P50446	NA	NA	1.26229
Q9DCV7	NA	NA	7.99939
P97443	NA	NA	19.8184
P01029	NA	NA	2.57155
A2ABU4	NA	NA	21.1197
O09165	NA	NA	40.2993
Q80XI7	NA	NA	1.42796
P0C0S6	Low	18.1853	15.4789
Q9D708	NA	NA	2.31446
P08071	NA	NA	1.81528
Q9JIF9	NA	NA	5.96718
Q9R0R1	NA	NA	18.403
Q62000	NA	NA	11.313
Q7TQ48	NA	NA	32.1199
P50543	NA	NA	4.23141
Q9D711	NA	NA	5.44499
P62274	NA	NA	5.7266
P33267	NA	NA	1.96301
P05977	NA	NA	18.9799
O70250	NA	NA	13.4279
P40936	NA	NA	6.91798
O89017	NA	NA	2.51656
P97457	NA	NA	25.0958
P15392	NA	NA	1.75741
O88346	NA	NA	9.21065
P08730	NA	NA	2.25888
Q62159	NA	NA	5.29261
P55002	NA	NA	58.4688
Q9WV35	NA	NA	9.26358
P82347	NA	NA	12.0958
Q8K2I3	NA	NA	3.91941
P13412	NA	NA	9.5108
O35345	NA	NA	2.82209
Q99LT0	NA	NA	3.74796
Q61414	NA	NA	4.73138
Q99P30	NA	NA	4.18176
Q9JK37	NA	NA	9.65453
Q9CXE7	NA	NA	6.27851
O70624	NA	NA	2.16619
Q6P8J7	NA	NA	14.7071
P49935	NA	NA	4.31895
Q99MQ4	NA	NA	38.3802
Q3TJZ6	NA	NA	12.4847
P16381	Low	6.43987	2.38979
Q3UTY6	NA	NA	11.6476
P46412	NA	NA	3.81269
P62984	NA	NA	4.70185
P50752	NA	NA	8.01002
Q06318	NA	NA	1.50966
P05784	NA	NA	8.10983
P50608	NA	NA	8.93173
Q91X43	NA	NA	12.3721
O35367	NA	NA	7.95624
Q8CD54	NA	NA	7.99893
P07758	NA	NA	1.69347
Q02566	NA	NA	12.9827
Q9JLH8	NA	NA	7.0274
Q99JT2	NA	NA	4.06109
P97430	NA	NA	13.4357
E9PZQ0	NA	NA	9.19903
P56392	NA	NA	11.6486
P09041	NA	NA	13.1714
Q9D1H9	NA	NA	39.6311
Q8BH64	NA	NA	8.53945
P06728	NA	NA	1.21007
P97501	NA	NA	3.89419
P39654	NA	NA	3.17121
Q99PW8	NA	NA	3.80317
Q60710	NA	NA	6.65464
Q8VCR2	NA	NA	4.42326
P04117	NA	NA	6.65783
Q5XKE0	NA	NA	11.2762
P15331	NA	NA	9.69166
P00015	NA	NA	15.2608
Q9Z0J1	NA	NA	2.24251
P31254	NA	NA	5.84146
Q91Z83	NA	NA	14.4225
P43025	NA	NA	2.18459
O35701	NA	NA	48.0019
Q8CFW1	NA	NA	6.72208
P70186	NA	NA	14.1185
Q9Z1T2	NA	NA	3.06981
Q08857	NA	NA	6.09735
Q3TCJ8	NA	NA	15.1359
P86048	NA	NA	4.55748
P12791	NA	NA	3.25964
O35640	NA	NA	5.87961
Q8BZF8	NA	NA	9.67206
Q921Z5	NA	NA	4.69946
P0DN34	NA	NA	16.0358
P09581	NA	NA	38.9956
A2AMM0	NA	NA	9.33343
P08905	NA	NA	2.09635
P82349	NA	NA	13.4331
Q9DD23	NA	NA	2.36994
Q01887	NA	NA	8.29173
Q9JLV1	NA	NA	5.07838
O54754	NA	NA	3.08752
Q8CJF8	NA	NA	3.7234
P35441	NA	NA	4.30166
Q9D020	NA	NA	7.80747
P03953	NA	NA	2.10869
G5E8P0	NA	NA	18.0978
O70548	NA	NA	2.78082
Q5SWT3	NA	NA	6.15092
P58321	NA	NA	8.55843
P70695	NA	NA	9.08033
Q9D783	NA	NA	5.42708
Q8VDC1	NA	NA	2.10323
Q8VI36	NA	NA	5.38409
Q62219	NA	NA	4.94875
Q922W5	NA	NA	3.51843
P62254	NA	NA	2.82307
P70271	NA	NA	4.31169
Q3TJD7	NA	NA	10.8746
Q9ET80	NA	NA	18.0413
E9Q4Z2	NA	NA	3.28662
Q91VA0	NA	NA	4.26716
O88968	NA	NA	2.72603
Q5VCS6	NA	NA	4.71112
Q61468	NA	NA	2.08701
Q9JLQ2	NA	NA	3.77819
P35385	NA	NA	3.23085
Q99JW4	NA	NA	7.97408
Q9JHB4	NA	NA	16.6202
Q9Z2L7	NA	NA	5.60006
Q61599	NA	NA	8.38147
O89029	NA	NA	10.4288
Q05306	NA	NA	34.9457
Q61176	NA	NA	5.63168
P55249	NA	NA	2.4193
Q9R118	NA	NA	11.8446
P09542	NA	NA	23.3501
Q8R2G4	NA	NA	5.95538
Q91YD4	NA	NA	4.60854
Q9D5U8	NA	NA	3.36913
P51667	NA	NA	23.7014
O35103	NA	NA	22.0572
Q8BR90	NA	NA	5.04126
P48025	NA	NA	36.5393
Q8BG79	NA	NA	14.3986
P10853	NA	NA	55.3632
Q3UPP8	NA	NA	16.5114
Q9CYN2	NA	NA	4.28745
Q8BH86	NA	NA	10.5639
Q4KML4	NA	NA	5.5381
Q9JJN2	NA	NA	40.4758
P56501	NA	NA	7.19931
Q5FW53	NA	NA	15.7946
Q2UY11	NA	NA	3.98006
Q9CQQ8	NA	NA	6.0203
A2AGL3	NA	NA	9.80962
Q9CQ21	NA	NA	8.77181
Q64522	NA	NA	42.4592
Q8CGN5	NA	NA	4.97111
Q05421	NA	NA	1.60559
P12242	NA	NA	6.29333
Q91WK5	NA	NA	11.1825
O35744	NA	NA	13.8643
Q61114	NA	NA	2.77737
Q64462	NA	NA	2.02657
G3X982	NA	NA	3.47286
Q8K482	NA	NA	56.6528
Q9D662	NA	NA	2.34826
Q9ESD7	NA	NA	13.7748
Q05722	NA	NA	171.147
Q3UHZ5	NA	NA	2.93452
O88196	NA	NA	170.726
D3Z750	NA	NA	13.6904
Q00519	NA	NA	5.22029
Q61025	NA	NA	3.36464
Q91YD6	NA	NA	41.4686
Q62413	NA	NA	13.7954
Q64446	NA	NA	16.3536
Q6TXD4	NA	NA	27.3001
O35071	NA	NA	1.5889
Q6Y685	NA	NA	48.1185
Q99L20	NA	NA	5.70163
O88312	NA	NA	4.23827
P15535	NA	NA	3.83973
Q9CPP7	NA	NA	1.92066
P0CW02	NA	NA	5.46215
Q99K67	NA	NA	4.86334
Q9R0G6	NA	NA	18.9384
Q9WVD5	NA	NA	7.67393
Q80TH2	NA	NA	2.14783
Q6A152	NA	NA	56.7688
Q8C3X2	NA	NA	11.6672
Q8CHS7	NA	NA	15.3845
Q9CRT8	NA	NA	14.773
P70218	NA	NA	2.43449
Q3V1D3	NA	NA	7.0114
Q6NVG7	NA	NA	2.51852
Q7TQ62	NA	NA	3.99555
Q8BKY8	NA	NA	7.70806
Q8CFV9	NA	NA	2.73652
Q4QY64	NA	NA	63.0708
Q8CGY6	NA	NA	3.23168
Q8CFB4	NA	NA	1.37249
Q3U3Q1	NA	NA	9.78745
E9Q8T7	NA	NA	2.56916
Q80TY5	NA	NA	70.4421
Q9CQ33	NA	NA	12.3314
Q8C7U1	NA	NA	16.3478
Q9DCF9	NA	NA	3.18483
Q9D404	NA	NA	11.005
Q80WT5	NA	NA	34.9721
Q60872	NA	NA	4.19416
Q9CQ89	NA	NA	9.02771
Q9JL25	NA	NA	1.04632
Q8VEL0	NA	NA	8.61106
P02301	NA	NA	70.6573
Q3UZZ6	NA	NA	3.10828
Q62264	NA	NA	2.60029
Q8BGY3	NA	NA	14.916
Q9D7J9	NA	NA	7.91129
P06537	NA	NA	2.4842
Q64191	NA	NA	2.19642
P61028	NA	NA	4.98273
O08911	NA	NA	9.01187
Q9DBU2	NA	NA	8.53787
Q8VHF2	NA	NA	53.8785
Q3THK3	NA	NA	84.3246
Q99PV8	NA	NA	2.1436
Q91WV0	NA	NA	3.95677
Q571G4	NA	NA	7.26341
Q9Z111	NA	NA	14.7149
Q9EPR2	NA	NA	7.32056
Q8K2Q9	NA	NA	6.07891
Q80WV3	NA	NA	16.8485
Q5HZJ0	NA	NA	1.35223
Q8BGY9	NA	NA	13.134
Q9CQZ1	NA	NA	4.22406
A9Z1V5	NA	NA	42.5113
Q0VFX2	NA	NA	2.94812
Q99JW5	NA	NA	2.81253
C0HKE1	Low	8.65352	42.1238
Q497Q6	NA	NA	44.0933
Q8R420	NA	NA	13.7108
Q8K424	NA	NA	3.66872
P97468	NA	NA	36.5008
Q8BWZ3	NA	NA	4.12919
Q6RHR9	NA	NA	11.3324
Q60766	NA	NA	6.05634
P61080	NA	NA	4.38576
Q811U4	NA	NA	3.02499
Q02013	NA	NA	5.1768
Q9JJW5	NA	NA	13.5685
