# Supplementary material for: The maintenance of oocytes in the mammalian ovary involves extreme protein longevity
Source: Nat Cell Biol. 2024 Jun 20;26(7):1124–38. doi: 10.1038/s41556-024-01442-7 (PMC11252011; doi:10.1038/s41556-024-01442-7)
Supplement: Supplementary file 12 — Statistical source data. [file 41556_2024_1442_MOESM12_ESM.xlsx]

## Sheet: Fig. 4a
cluster	significant_in	pathway	pval	padj	% genes in set	overlap	set_size	overlapGenes
high	high specific	Protein targeting to mitochondrion, and m-aaa complex	2.58451e-05	0.00135192	0.16	8	50	Afg3l1, Phb2, Clpx, Pitrm1, Hspa9, Hspd1, Hspe1, Tomm70
high	high specific	Protein disulphide isomerase	5.69456e-05	0.00268522	0.75	3	4	P4hb, Pdia3, Pdia4
high	high specific	Proteasome regulatory particle, base subcomplex	0.000471642	0.0156565	0.428571	3	7	Psmc5, Psmc1, Psmd1
high	high-low specific	Proteasome complex	1.61357e-05	0.000887246	0.170213	8	47	Psmc5, Psmc1, Psmd6, Psmb5, Elp2, Psmd1, Vcp, Usp14
high	high specific	Pentose phosphate pathway, and pyruvate metabolic process	4.10373e-06	0.000268034	0.173077	9	52	Pgam1, Taldo1, Pkm, Gpi, Pfkm, Eno1, Pgk1, Pgd, Pfkp
high	high specific	Mitochondrial proton-transporting atp synthase complex, catalytic sector f(1)	0.000740968	0.0222029	0.375	3	8	Atp5f1b, Atp5f1d, Atp5f1c
high	high specific	Mitochondrial biogenesis	0.000510823	0.0167614	0.142857	6	42	Sod2, Glud1, Atp5f1b, Atp5f1d, Atp5f1c, Cycs
high	high specific	Heat shock protein 70 family	5.84289e-06	0.000366283	0.416667	5	12	Hspa8, Hspa9, Hyou1, Hsph1, Hspa2
high	high specific	Hdac1-Ino80-Kdm1a-Phb2-Rbp1-Taf5 complex	0.000274484	0.0101118	0.5	3	6	Hdac1, Phb2, Rbp1
high	high specific	Eukaryotic Translation Elongation	0.000471642	0.0156565	0.428571	3	7	Eef1a1, Eef2, Eef1g
high	high specific	Endoplasmic reticulum chaperone complex, and unfolded protein response	0.000366016	0.0127546	0.192308	5	26	Hsp90b1, P4hb, Gpx7, Hyou1, Pdia4
high	high specific	Drosha complex	2.27645e-05	0.00120512	0.5	4	8	Dhx15, Hnrnph1, Ddx17, Ddx5
high	high specific	Detoxification of Reactive Oxygen Species	7.80499e-06	0.000472189	0.225806	7	31	Sod2, Prdx5, Prdx3, P4hb, Gpx7, Prdx1, Cycs
high	high-low specific	Cytosolic ribosome	1.2125e-08	1.36288e-06	0.168675	14	83	Rpl19, Rpl28, Rps4x, Rpsa, Eef2, Rps15, Rpl7, Rpl27, Rps2, Rpl23, Rpl23a, Rps19, Rpl13a, Rpl14
high	high-low specific	Cytosolic large ribosomal subunit	8.10253e-06	0.000487231	0.186047	8	43	Rpl19, Rpl28, Rpl7, Rpl27, Rpl23, Rpl23a, Rpl13a, Rpl14
high	high-low specific	Citric acid cycle (TCA cycle)	9.73259e-05	0.00427253	0.25	5	20	Mdh2, Aco2, Fh, Dld, Sucla2
high	high specific	Chaperone-mediated protein folding	1.3984e-06	0.000103031	0.195652	9	46	Dnajc7, Hspa8, Hspa9, Ppid, Hsph1, Hspe1, Pdia4, Fkbp5, Hspa2
high	high specific	Chaperone DnaJ, and HSPH1, nucleotide-binding domain	1.72401e-06	0.000123447	0.8	4	5	Dnaja1, Dnaja2, Hsph1, Hspa2
high	high specific	Canonical glycolysis	4.01859e-05	0.00196789	0.444444	4	9	Gpi, Pfkm, Eno1, Pfkp
high	high specific	AAA+ ATPase domain	2.94627e-05	0.0015117	0.111111	11	99	Afg3l1, Clpx, Dync1h1, Psmc5, Psmc1, Atp5f1b, Yme1l1, Vcp, Srpra, Abca6, Ascc3

## Sheet: Fig. 4c
	chase from birth						chase from weaning
time points (days)	H rep1	H rep2	H rep3	L rep1	L rep2	L rep3	H rep1	H rep2	H rep3	L rep1	L rep2	L rep3
1	775670000	1266500000	811550000	85695000	272160000	127250000
2	820580000	2413700000	650820000	295810000	919340000	175630000
7	71165000	96570000	86577000	330450000	385820000	310170000
14	157630000	156990000	139380000	2657900000	1551000000	1589000000
21	363180000	53162000	15141000	14210000000	1345400000	779770000
42	25262000	3722300	0	13621000000	5321000000	12169000000	68595000	101440000	243430000	1389300000	2080600000	6617800000
63	0	6818900	0	5192000000	7959400000	11454000000	20886000	20270000	79390000	3338400000	3952500000	4381800000
84	0	10563000	0	9177500000	9861600000	14018000000	37493000	30851000	49809000	4553800000	6653300000	7838300000
210	43680000	16466000	0	4112100000	9035400000	16621000000	0	0	0	2536200000	14544000000	9782500000
350	0	31551000	0	11558000000	12837000000	6471100000	12730000	0	0	4835900000	15926000000	17783000000
455	0	0	0	8546400000	6580900000	4475700000	0	0	0	4025400000	10930000000	7812800000

## Sheet: Fig. 4d
	chase from birth						chase from weaning
time points (days)	H rep1	H rep2	H rep3	L rep1	L rep2	L rep3	H rep1	H rep2	H rep3	L rep1	L rep2	L rep3
1	516480000	518290000	298740000	109360000	134800000	43239000
2	357300000	698110000	257360000	200270000	566640000	181990000
7	41482000	33699000	32242000	263980000	210570000	238090000
14	14240000	28438000	33326000	1087100000	938210000	833900000
21	0	7569100	6154500	7158600000	2357000000	780450000
42	0	0	0	5376200000	2874700000	4845000000	12299000	59713000	121320000	650440000	943750000	2071300000
63	0	0	0	3529000000	2438800000	4773300000	79483000	0	5555500	1524800000	1331700000	1930600000
84	0	0	0	3570300000	5905300000	5149800000	6302200	45097000	66609000	1398700000	2394400000	2501200000
210	0	0	0	3270200000	4347600000	7601500000	18712000	74996000	35222000	1064700000	4390800000	3738500000
350	0	0	0	4294900000	4645400000	2906300000	47275000	5291400	0	2688800000	5397400000	5477900000
455	0	0	0	4044400000	3122900000	2893500000	0	0	0	1257300000	3286100000	2614600000

## Sheet: Fig. 4e
	chase from birth						chase from weaning
time points (days)	H rep1	H rep2	H rep3	L rep1	L rep2	L rep3	H rep1	H rep2	H rep3	L rep1	L rep2	L rep3
1	30734000	4556900	44880000	3730500	2980200	6235900
2	12418000	73277000	25264000	8821800	40369000	7004800
7	10270000	2937400	0	18066000	0	0
14	24219000	38282000	14067000	64512000	31200000	18031000
21	143650000	109660000	0	802600000	101430000	97462000
42	53631000	0	83026000	262530000	142020000	292770000	7088900	12032000	42445000	29268000	30753000	94354000
63	58133000	0	98302000	130430000	0	203450000	19865000	0	27377000	45708000	36016000	38003000
84	0	117630000	62929000	196250000	81492000	214710000	10902000	31479000	26521000	58382000	90801000	63876000
210	0	53014000	50086000	112670000	193750000	461130000	5568100	24900000	0	36862000	228260000	142680000
350	23369000	34423000	0	245190000	249270000	145260000	8778700	23411000	19709000	65775000	279690000	449440000
455	25466000	16151000	15855000	229420000	132810000	66724000	16580000	18177000	15568000	35058000	159220000	84648000

## Sheet: Fig. 4f
	chase from birth						chase from weaning
time points (days)	H rep1	H rep2	H rep3	L rep1	L rep2	L rep3	H rep1	H rep2	H rep3	L rep1	L rep2	L rep3
1	5877300000	6663600000	4661300000	986040000	1288800000	932320000
2	4942700000	10095000000	6559100000	1816700000	4199700000	2859100000
7	953790000	624010000	596260000	3487400000	2312800000	2048000000
14	952210000	1027800000	682570000	11632000000	10975000000	7522400000
21	1146200000	521220000	127140000	48868000000	21300000000	8489700000
42	47959000	0	28412000	47992000000	26833000000	44520000000	404430000	601320000	992030000	7655000000	10605000000	23536000000
63	0	13024000	0	26934000000	32611000000	43210000000	320290000	295620000	358850000	15902000000	18821000000	18037000000
84	0	13054000	29790000	41489000000	43937000000	49009000000	180620000	651850000	213670000	18804000000	26647000000	22938000000
210	1291100	0	31980000	27822000000	38284000000	59251000000	0	8223800	0	12607000000	42798000000	31454000000
350	4764600	46084000	1071700	43255000000	41727000000	28466000000	0	0	0	23891000000	42098000000	58171000000
455	0	13709000	0	34912000000	27053000000	21256000000	0	9542100	0	14178000000	30071000000	24816000000
