# Supplementary material for: The maintenance of oocytes in the mammalian ovary involves extreme protein longevity
Source: Nat Cell Biol. 2024 Jun 20;26(7):1124–38. doi: 10.1038/s41556-024-01442-7 (PMC11252011; doi:10.1038/s41556-024-01442-7)
Supplement: Supplementary file 13 — Statistical source data. [file 41556_2024_1442_MOESM13_ESM.xlsx]

## Sheet: Fig. 5a
Proteins from the high protein longevity cluster that are	Count	Percentage
>2-fold enriched in specific cell types	100	0.284091
<2-fold enriched in specific cell types	252	0.715909

## Sheet: Fig. 5b
Cluster	Count	Percentage
Germ	27	27
Granulosa	22	22
Interstitial	15	15
Shared	15	15
Immune	8	8
Mesothelial	8	8
Endothelial	5	5

## Sheet: Fig. 5c
p_val	avg_log2FC	pct.1	pct.2	p_val_adj	cluster	gene
0	4.54346	0.999	0.187	0	interstitial	Col1a2
0	3.84078	0.513	0.054	0	interstitial	Pdgfra
0	3.41612	0.998	0.323	0	interstitial	Dcn
0	3.00225	0.988	0.339	0	interstitial	Rbp1
0	1.14772	0.823	0.58	0	interstitial	Tshz2
0	0.841094	0.812	0.694	0	interstitial	Rrbp1
0	0.734353	0.981	0.863	0	interstitial	Serpinh1
0	0.129699	0.999	1	0	interstitial	Rps4x
0	-1.0852	0.637	0.886	0	interstitial	Anxa2
0	-1.52088	0.346	0.803	0	interstitial	Idh1
0	-2.30302	0.332	0.885	0	interstitial	Isyna1
0	-2.70518	0.147	0.762	0	interstitial	Map1b
0	-2.99996	0.227	0.852	0	interstitial	Gstm2
0	-3.29343	0.054	0.531	0	interstitial	Cmbl
0	-3.32729	0.03	0.434	0	interstitial	Myo1e
0	-3.64599	0.058	0.633	0	interstitial	Hmgcs2
0	-3.93329	0.08	0.793	0	interstitial	Aldh1a1
1.96523321010692e-316	-3.05486	0.038	0.409	6.10342478062906e-312	interstitial	Ephx2
5.88866606485033e-314	-1.2429	0.31	0.781	0	interstitial	Prdx3
4.91623190384244e-312	-1.87098	0.132	0.57	1.52683e-307	interstitial	Vat1
4.33151e-307	1.14625	0.684	0.489	1.34524e-302	interstitial	Anxa6
2.94802e-305	1.23415	0.737	0.477	9.15567e-301	interstitial	Gsn
2.90094e-295	-3.92143	0.008	0.305	9.00945e-291	interstitial	Apoa1
1.36155e-287	-0.311633	0.974	0.995	4.22858e-283	interstitial	Prdx1
2.59216e-277	0.699234	0.918	0.79	8.05048e-273	interstitial	Tuba1a
1.80479e-275	2.01795	0.433	0.196	5.60515e-271	interstitial	Itga9
2.15169e-274	-2.24756	0.122	0.526	6.68249e-270	interstitial	Uchl1
3.62616e-250	1.50261	0.517	0.29	1.12618e-245	interstitial	Fbn1
1.45865e-249	0.683454	0.754	0.671	4.53013e-245	interstitial	Rcn1
1.33945e-239	-0.667336	0.703	0.955	4.15993e-235	interstitial	Pkm
1.56537e-239	-0.93525	0.386	0.792	4.86156e-235	interstitial	Scp2
2.23895e-232	0.677906	0.76	0.671	6.95351e-228	interstitial	Ddah2
4.35911e-230	-1.53264	0.097	0.411	1.35381e-225	interstitial	As3mt
3.12584e-225	0.260966	0.979	0.984	9.70791e-221	interstitial	Hnrnpk
1.20192e-224	0.44489	0.814	0.823	3.7328e-220	interstitial	Prdx5
1.45086e-222	0.471735	0.951	0.875	4.50594e-218	interstitial	Vim
3.30893e-219	0.517072	0.933	0.869	1.02765e-214	interstitial	Sfr1
1.30596e-209	-1.05963	0.296	0.679	4.05593e-205	interstitial	Hspa4
6.36351e-207	-1.13541	0.169	0.491	1.97632e-202	interstitial	Nf1
8.99206e-199	0.383005	0.74	0.759	2.79266e-194	interstitial	P4hb
5.79819e-191	-4.13728	0.004	0.199	1.80075e-186	interstitial	Hsd3b1
4.02139e-189	-1.38697	0.178	0.523	1.24892e-184	interstitial	Rai14
1.08412e-184	1.24992	0.431	0.288	3.36695e-180	interstitial	Pdha1
3.31059e-182	-0.429338	0.25	0.481	1.02817e-177	interstitial	Cyhr1
7.11002e-181	-0.947178	0.216	0.527	2.20816e-176	interstitial	Npepps
8.9919e-181	0.205513	0.474	0.585	2.79261e-176	interstitial	Tcea1
2.70443e-178	-0.701626	0.198	0.456	8.39914e-174	interstitial	Dync1h1
3.11821e-178	-1.02403	0.165	0.452	9.68422e-174	interstitial	Tpd52l1
1.1505e-177	-0.886719	0.359	0.713	3.5731e-173	interstitial	Sod2
2.2394e-175	3.67265	0.265	0.031	6.95489e-171	interstitial	Tagln
2.67407e-175	-0.884976	0.136	0.376	8.30487e-171	interstitial	Arfgef1
6.4834e-173	0.863673	0.513	0.415	2.01355e-168	interstitial	Lrp1
1.02402e-172	-0.707087	0.172	0.408	3.18029e-168	interstitial	Acly
3.30441e-172	0.475365	0.422	0.455	1.02625e-167	interstitial	Copg1
1.12653e-170	0.277612	0.509	0.591	3.49866e-166	interstitial	Psmd1
2.38971e-169	0.518382	0.419	0.445	7.42172e-165	interstitial	Mcts1
8.00887e-169	-0.83614	0.201	0.477	2.48732e-164	interstitial	Cdk9
1.45526e-168	-0.842568	0.278	0.594	4.51961e-164	interstitial	Fkbp5
1.29674e-166	-0.547828	0.298	0.567	4.0273e-162	interstitial	Glod4
1.81484e-165	0.286651	0.521	0.591	5.63636e-161	interstitial	Pbdc1
5.28856e-165	-0.606159	0.279	0.551	1.64247e-160	interstitial	Macf1
7.11181e-164	-1.61519	0.108	0.396	2.20872e-159	interstitial	Efhd2
1.1019e-162	1.05438	0.566	0.378	3.42216e-158	interstitial	Dpysl3
4.41421e-162	-0.000185522	0.406	0.559	1.37092e-157	interstitial	Dld
1.23906e-161	-0.532283	0.259	0.505	3.84815e-157	interstitial	Atp2a2
1.29445e-161	0.180761	0.7	0.789	4.02019e-157	interstitial	Snrpc
1.53071e-161	-0.955354	0.389	0.727	4.75393e-157	interstitial	Soat1
1.26886e-160	0.264444	0.901	0.923	3.94068e-156	interstitial	Morf4l2
2.38368e-160	0.203126	0.384	0.486	7.40299e-156	interstitial	Wdr45b
6.25339e-160	-0.4608	0.336	0.59	1.94212e-155	interstitial	Stip1
1.8717e-159	-0.234676	0.362	0.57	5.81295e-155	interstitial	Aco2
2.19965e-159	-0.47309	0.272	0.508	6.83146e-155	interstitial	Mrps9
6.4252e-159	0.136112	0.999	0.997	1.99547e-154	interstitial	Rpsa
2.48686e-158	-0.199076	0.389	0.595	7.72343e-154	interstitial	Arhgap5
1.81994e-156	-0.733072	0.267	0.555	5.65219e-152	interstitial	Birc6
4.1021e-155	-0.836833	0.137	0.36	1.27399e-150	interstitial	Dpp3
2.57019e-154	-0.271978	0.389	0.609	7.98225e-150	interstitial	Eif3b
3.4935e-154	-0.11286	0.285	0.448	1.08497e-149	interstitial	Ilf3
5.53561e-154	0.016591	0.328	0.464	1.71919e-149	interstitial	Kars
2.01105e-152	0.226682	0.566	0.655	6.24573e-148	interstitial	Hnrnpl
7.34956e-152	0.113313	0.386	0.503	2.28255e-147	interstitial	Ppid
1.02228e-150	-0.558746	0.226	0.458	3.17489e-146	interstitial	Tpp2
1.53147e-150	-0.473559	0.203	0.404	4.75629e-146	interstitial	Tufm
2.1802e-150	0.383813	0.515	0.555	6.77106e-146	interstitial	Blmh
9.71134e-150	-0.521947	0.339	0.605	3.01605e-145	interstitial	Cltc
1.29394e-149	-0.312187	0.4	0.633	4.0186e-145	interstitial	Cttn
4.95128e-149	-0.164737	0.406	0.594	1.53772e-144	interstitial	Mtpn
1.0587e-146	-0.662983	0.163	0.373	3.28799e-142	interstitial	Ranbp2
2.09483e-146	0.177014	0.594	0.684	6.50591e-142	interstitial	Ube2k
3.2532e-146	-0.785064	0.376	0.697	1.01034e-141	interstitial	Syne2
4.15182e-146	-0.453124	0.435	0.708	1.28943e-141	interstitial	Caprin1
4.88869e-146	-0.584609	0.464	0.766	1.51828e-141	interstitial	Mtfr1l
1.43094e-145	-0.460243	0.151	0.326	4.44407e-141	interstitial	Ythdf3
2.73452e-145	0.188517	0.3	0.394	8.4926e-141	interstitial	Srrt
2.76111e-145	-0.805947	0.228	0.5	8.57518e-141	interstitial	Ptprd
4.05944e-145	-0.220265	0.254	0.422	1.26074e-140	interstitial	Nmt1
1.00746e-144	0.176806	0.484	0.591	3.12886e-140	interstitial	Phip
2.26025e-144	0.185344	0.331	0.428	7.01965e-140	interstitial	Tial1
8.12638e-144	-0.582168	0.181	0.388	2.52381e-139	interstitial	Snd1
2.1686e-143	-0.356471	0.156	0.317	6.73503e-139	interstitial	Dhx36
3.03919e-143	0.624593	0.314	0.32	9.43882e-139	interstitial	Hdac1
4.07364e-143	0.486605	0.346	0.376	1.26515e-138	interstitial	Lpp
3.00432e-142	-0.148123	0.335	0.51	9.3305e-138	interstitial	Gmps
5.71811e-142	-0.172148	0.24	0.398	1.77587e-137	interstitial	Afg3l1
1.25383e-141	-0.112966	0.334	0.501	3.89401e-137	interstitial	Dhx15
2.09559e-141	-0.0739048	0.325	0.476	6.50828e-137	interstitial	Dnmt3a
1.50092e-140	0.624201	0.287	0.304	4.6614e-136	interstitial	Slmap
2.3971e-140	-1.48583	0.059	0.259	7.44468e-136	interstitial	Hyou1
2.19803e-139	-0.124242	0.397	0.575	6.82641e-135	interstitial	Ddx17
1.61615e-138	-2.43254	0.013	0.175	5.01927e-134	interstitial	Pfkp
3.1599e-138	-0.136973	0.369	0.54	9.8137e-134	interstitial	Usp14
3.42637e-138	-0.465835	0.172	0.354	1.06413e-133	interstitial	Atxn2l
1.26078e-137	-0.488815	0.134	0.296	3.91559e-133	interstitial	Snrnp200
1.77137e-137	0.0831808	1	1	5.50134e-133	interstitial	Eef1a1
8.95458e-137	-0.275801	0.174	0.325	2.78102e-132	interstitial	Ak3
9.6253e-137	-0.139095	0.227	0.373	2.98933e-132	interstitial	Appl1
2.39939e-136	-0.0580538	0.317	0.463	7.45179e-132	interstitial	Crebbp
2.46888e-136	-0.0598503	0.133	0.24	7.6676e-132	interstitial	Tbce
2.55165e-136	0.370456	0.34	0.391	7.92465e-132	interstitial	Scpep1
4.43216e-136	-1.00001	0.252	0.553	1.3765e-131	interstitial	Tns3
5.71656e-136	-0.075104	0.241	0.375	1.77539e-131	interstitial	Clpx
8.4909e-136	-0.280211	0.349	0.556	2.63702e-131	interstitial	Glud1
9.75782e-136	-0.120807	0.503	0.686	3.03049e-131	interstitial	Rab10
1.88203e-135	0.692233	0.589	0.497	5.84502e-131	interstitial	Gpx7
1.92708e-135	-0.451126	0.18	0.36	5.98492e-131	interstitial	Cul3
3.77722e-135	-0.675549	0.296	0.575	1.17309e-130	interstitial	Hmgcs1
5.40426e-135	0.128718	0.308	0.413	1.6784e-130	interstitial	Srsf4
9.46161e-135	-0.348008	0.251	0.441	2.93849e-130	interstitial	Smchd1
2.23363e-134	-0.620239	0.353	0.634	6.93697e-130	interstitial	Atp6v1e1
6.20168e-134	0.0875092	0.242	0.346	1.92606e-129	interstitial	Drg2
1.08448e-132	-0.516052	0.489	0.772	3.36807e-128	interstitial	Eno1
1.08553e-131	0.147011	0.31	0.411	3.37133e-127	interstitial	Yme1l1
2.74138e-131	-0.184049	0.293	0.462	8.51389e-127	interstitial	Sptan1
1.22766e-130	-1.07552	0.091	0.287	3.81276e-126	interstitial	Plec
2.80436e-130	-0.441281	0.126	0.28	8.7095e-126	interstitial	Rictor
1.05154e-129	-0.682844	0.105	0.271	3.26577e-125	interstitial	Iars2
1.0837e-129	-0.154906	0.249	0.399	3.36566e-125	interstitial	Kif1b
3.61118e-129	1.85376	0.379	0.144	1.12152e-124	interstitial	S100a6
3.71756e-129	-0.163976	0.21	0.354	1.15456e-124	interstitial	Uso1
3.96666e-129	0.747694	0.703	0.538	1.23193e-124	interstitial	Fscn1
3.37104e-128	-0.756162	0.281	0.555	1.04694e-123	interstitial	Cisd1
1.46695e-127	-1.21544	0.186	0.467	4.55591e-123	interstitial	Hist1h1c
1.83319e-127	-0.89161	0.211	0.472	5.69333e-123	interstitial	Myo1b
1.50021e-126	-0.369139	0.15	0.302	4.65921e-122	interstitial	Prpf6
4.59287e-126	0.0425838	0.417	0.539	1.42641e-121	interstitial	Sucla2
3.87032e-125	-0.192335	0.187	0.327	1.20201e-120	interstitial	Elp2
1.46936e-124	-0.172826	0.424	0.611	4.5634e-120	interstitial	Pitpna
1.56567e-124	0.137136	0.185	0.275	4.86249e-120	interstitial	Ctr9
9.5686e-124	-0.795164	0.08	0.236	2.97172e-119	interstitial	Nomo1
1.52264e-123	-0.523501	0.319	0.566	4.72887e-119	interstitial	Lztfl1
1.54309e-123	0.0506161	0.55	0.675	4.79239e-119	interstitial	Psmc5
1.82185e-123	-0.349487	0.222	0.399	5.65813e-119	interstitial	Rock2
4.62864e-123	-0.714827	0.087	0.239	1.43752e-118	interstitial	Hsph1
6.63349e-123	-1.65661	0.033	0.19	2.06016e-118	interstitial	Kcnma1
7.01653e-123	-0.132813	0.507	0.687	2.17912e-118	interstitial	Psmc1
4.22755e-122	-0.113165	0.357	0.516	1.31295e-117	interstitial	Tln1
2.48455e-120	-0.10078	0.482	0.648	7.71626e-116	interstitial	Dnajc7
3.74931e-120	0.196422	0.894	0.937	1.16442e-115	interstitial	Pdia3
1.92318e-119	0.167162	0.775	0.841	5.97283e-115	interstitial	Anapc5
4.68411e-119	-0.19965	0.318	0.485	1.45474e-114	interstitial	Pcbd2
9.64875e-119	2.99254	0.186	0.026	2.99661e-114	interstitial	Pdgfrb
1.30155e-118	-0.150011	0.228	0.366	4.04221e-114	interstitial	Prpf31
1.80865e-118	-0.255805	0.113	0.228	5.61713e-114	interstitial	Ate1
2.56949e-118	-0.339479	0.15	0.294	7.98007e-114	interstitial	Eps15
2.65356e-118	0.0179809	0.264	0.377	8.24115e-114	interstitial	Gnpda2
3.13771e-118	0.00316193	0.48	0.625	9.74479e-114	interstitial	Pdia4
4.89186e-118	-0.100921	0.161	0.27	1.51927e-113	interstitial	Top3b
1.47991e-117	-0.402841	0.087	0.204	4.59615e-113	interstitial	Ube4a
7.03154e-117	0.136956	0.25	0.338	2.18379e-112	interstitial	Vamp7
1.209e-116	0.0537209	0.203	0.3	3.75479e-112	interstitial	Isy1
2.0252e-115	0.200598	0.424	0.499	6.28968e-111	interstitial	Atp6v0d1
4.32458e-115	0.0887472	0.186	0.277	1.34308e-110	interstitial	Stk38
2.50893e-114	-0.0293848	0.695	0.845	7.79197e-110	interstitial	Etfb
3.35054e-113	-0.160673	0.488	0.668	1.04058e-108	interstitial	Luc7l3
6.7951e-113	-0.186589	0.591	0.788	2.11035e-108	interstitial	Eif3a
7.18001e-113	0.129069	0.433	0.531	2.22989e-108	interstitial	Epb41l2
1.13793e-112	-0.258856	0.187	0.328	3.53405e-108	interstitial	Cse1l
1.26625e-112	-0.347637	0.144	0.283	3.93259e-108	interstitial	Hcfc1
1.66297e-112	-0.418549	0.345	0.567	5.16468e-108	interstitial	Fxr1
2.51596e-112	-0.0471838	0.199	0.311	7.8138e-108	interstitial	Ykt6
7.71572e-112	-0.459724	0.57	0.827	2.39627e-107	interstitial	Cycs
1.35815e-111	-0.338016	0.588	0.823	4.21801e-107	interstitial	Canx
5.05357e-111	0.426349	0.205	0.248	1.56949e-106	interstitial	Itsn1
2.08603e-110	0.286292	0.276	0.332	6.47858e-106	interstitial	Svil
2.17287e-110	-0.0687032	0.636	0.796	6.74829e-106	interstitial	Trim28
6.79917e-109	-0.175199	0.219	0.358	2.11162e-104	interstitial	Pgd
3.24975e-108	-0.549672	0.127	0.282	1.00927e-103	interstitial	Mapk14
3.9352e-108	-0.585772	0.099	0.239	1.22215e-103	interstitial	Slc25a20
1.26354e-106	-0.223775	0.332	0.499	3.92418e-102	interstitial	Ythdf2
2.79681e-106	-0.456278	0.126	0.265	8.68604e-102	interstitial	Nup88
3.36879e-106	-0.151477	0.188	0.312	1.04625e-101	interstitial	Lima1
1.2875e-105	-0.548426	0.115	0.256	3.9986e-101	interstitial	Utp18
3.79934e-105	0.0224511	0.613	0.739	1.17996e-100	interstitial	Hnrnph1
4.72842e-105	-0.28636	0.561	0.778	1.4685e-100	interstitial	Hspa9
1.4746e-104	0.0330962	0.75	0.863	4.57966e-100	interstitial	Ube2n
5.63195e-104	-0.0933114	0.646	0.806	1.74911e-99	interstitial	Ube2l3
2.55415e-103	-0.213563	0.411	0.591	7.93244e-99	interstitial	Actn4
2.86378e-103	-0.714459	0.092	0.238	8.89403e-99	interstitial	Lyrm4
1.10817e-102	-0.461433	0.62	0.861	3.44163e-98	interstitial	Pgam1
6.47757e-102	-0.358942	0.098	0.209	2.01174e-97	interstitial	Vcpip1
5.33803e-101	-0.536781	0.098	0.229	1.65783e-96	interstitial	Atl3
6.22293e-101	-0.014952	0.562	0.7	1.93266e-96	interstitial	Tra2a
7.13678e-101	-0.449598	0.091	0.208	2.21647e-96	interstitial	Ankfy1
1.42897e-100	0.186301	0.713	0.775	4.43795e-96	interstitial	Nisch
1.83381e-100	0.131436	0.395	0.48	5.69528e-96	interstitial	Myh10
2.56939e-99	0.147852	0.745	0.821	7.97974e-95	interstitial	Sfpq
6.50906e-98	0.584235	0.306	0.308	2.02152e-93	interstitial	Smc2
2.58533e-97	1.61203	0.242	0.119	8.02925e-93	interstitial	Inf2
4.60106e-97	0.165038	0.563	0.631	1.42895e-92	interstitial	Psmd6
1.33526e-96	-0.615121	0.093	0.226	4.14692e-92	interstitial	Ap1g1
1.74437e-96	-0.599482	0.096	0.229	5.4175e-92	interstitial	Uba6
2.09278e-96	0.041298	0.225	0.316	6.49955e-92	interstitial	Map2k3
2.12531e-96	-0.940089	0.053	0.18	6.60057e-92	interstitial	Kmt2b
5.91618e-96	0.361449	0.322	0.354	1.83739e-91	interstitial	Cltb
1.43941e-95	-0.240174	0.095	0.194	4.47038e-91	interstitial	Atp13a1
1.82587e-95	-0.40019	0.559	0.794	5.67062e-91	interstitial	Adh5
2.26118e-95	-0.152726	0.173	0.279	7.02253e-91	interstitial	Dmd
3.97419e-95	-0.229287	0.516	0.708	1.23426e-90	interstitial	Pgk1
2.19808e-94	-0.422613	0.11	0.228	6.82658e-90	interstitial	Nsdhl
3.22264e-94	-0.188673	0.551	0.734	1.00086e-89	interstitial	Dnaja2
7.04029e-94	0.152521	0.883	0.93	2.1865e-89	interstitial	Dstn
6.97308e-93	-0.500182	0.102	0.221	2.16563e-88	interstitial	Rmdn2
3.88342e-92	-0.0587618	0.12	0.202	1.20607e-87	interstitial	Pfkm
1.10179e-91	-0.24106	0.138	0.251	3.42184e-87	interstitial	Myh9
6.09493e-91	-0.403306	0.121	0.24	1.8929e-86	interstitial	Pitrm1
3.16409e-90	-0.189089	0.281	0.421	9.82672e-86	interstitial	Lasp1
4.03145e-90	-0.247599	0.438	0.639	1.25205e-85	interstitial	Tubb4b
1.91375e-88	-0.227019	0.162	0.273	5.94353e-84	interstitial	Kmt2a
8.5e-88	-0.195216	0.674	0.856	2.63984e-83	interstitial	Vcp
1.87276e-87	-0.361893	0.093	0.198	5.81624e-83	interstitial	Msh6
5.95171e-87	0.0221675	0.276	0.367	1.84842e-82	interstitial	Pla2g4a
2.29195e-86	-0.741073	0.079	0.207	7.11811e-82	interstitial	Uggt1
1.51151e-85	0.0595425	1	1	4.69429e-81	interstitial	Rpl14
1.94021e-85	-0.423029	0.101	0.213	6.0257e-81	interstitial	Ascc3
1.22046e-83	0.480136	0.482	0.456	3.79038e-79	interstitial	Pls3
5.53438e-83	-0.0162952	0.115	0.194	1.71881e-78	interstitial	Ints8
3.40547e-81	-0.0521939	0.121	0.2	1.05764e-76	interstitial	Aldh6a1
1.17216e-80	-0.693867	0.077	0.196	3.64039e-76	interstitial	Pfas
1.60733e-80	-0.404378	0.062	0.15	4.99188e-76	interstitial	Utp15
1.98699e-80	0.123874	0.105	0.165	6.17101e-76	interstitial	Lmnb2
3.55729e-80	0.309473	0.149	0.187	1.10479e-75	interstitial	Vwa5a
5.98529e-80	0.152363	0.903	0.94	1.85885e-75	interstitial	Calr
1.12672e-79	-0.145034	0.506	0.665	3.49926e-75	interstitial	Taldo1
2.54886e-79	0.425133	0.147	0.177	7.91599e-75	interstitial	Rcc1
7.60339e-79	0.0305554	0.832	0.921	2.36138e-74	interstitial	Tmed10
1.25293e-78	-0.571679	0.066	0.169	3.89123e-74	interstitial	Fkbp15
5.12817e-78	-0.305018	0.678	0.873	1.59266e-73	interstitial	Psmb5
1.8014e-77	-0.254369	0.88	0.975	5.5946e-73	interstitial	Slc25a3
3.57287e-76	-0.0468052	0.265	0.368	1.10963e-71	interstitial	Glrx
8.37912e-76	-0.786823	0.056	0.161	2.6023e-71	interstitial	Dbt
1.58328e-75	-0.10687	0.998	1	4.91718e-71	interstitial	Actg1
1.91377e-74	-0.409156	0.062	0.144	5.9436e-70	interstitial	Surf6
7.40007e-74	-0.469184	0.049	0.13	2.29824e-69	interstitial	Aldh5a1
8.0692e-74	-1.24333	0.059	0.2	2.50605e-69	interstitial	Hist1h2bc
1.1231e-73	-0.991938	0.043	0.147	3.48802e-69	interstitial	Tjp2
5.09065e-73	-0.102445	0.086	0.157	1.581e-68	interstitial	Hspa2
2.65716e-72	-0.264361	0.721	0.897	8.25235e-68	interstitial	Mdh2
5.52094e-72	-0.337788	0.63	0.83	1.71464e-67	interstitial	Hspd1
1.19462e-71	0.105698	0.086	0.139	3.71014e-67	interstitial	Prpf3
1.72953e-70	-0.773845	0.239	0.448	5.3714e-66	interstitial	Msn
2.48011e-70	-0.116258	0.732	0.873	7.70246e-66	interstitial	Phb2
7.53918e-70	-0.133681	0.698	0.851	2.34144e-65	interstitial	Cstb
5.26302e-69	-0.193438	0.684	0.851	1.63454e-64	interstitial	Tpi1
8.20994e-69	0.0567177	0.857	0.928	2.54976e-64	interstitial	Gdi2
2.46053e-66	-0.265349	0.068	0.143	7.64166e-62	interstitial	Acsl1
5.82842e-65	-0.553149	0.07	0.16	1.81013e-60	interstitial	Flnb
1.53254e-64	0.0727611	0.824	0.889	4.7596e-60	interstitial	Ssb
2.87331e-64	0.52885	0.176	0.178	8.92363e-60	interstitial	Synm
2.08665e-62	-0.763815	0.039	0.119	6.4805e-58	interstitial	Mapkbp1
6.95979e-62	0.215614	0.14	0.184	2.1615e-57	interstitial	Stard5
8.06247e-62	0.14217	0.707	0.757	2.50396e-57	interstitial	Sptbn1
2.58421e-61	-0.549513	0.028	0.092	8.02579e-57	interstitial	Hectd3
2.91737e-61	-0.203068	0.828	0.958	9.06047e-57	interstitial	Arpc2
7.17472e-61	-0.235354	0.087	0.159	2.22825e-56	interstitial	Diaph2
2.21821e-59	-0.0886865	0.721	0.848	6.88909e-55	interstitial	Cct8
3.26606e-59	-0.776041	0.027	0.098	1.01434e-54	interstitial	Stk38l
1.37878e-58	0.204803	0.122	0.166	4.28206e-54	interstitial	Tln2
2.37136e-58	-0.432326	0.088	0.174	7.36475e-54	interstitial	Fahd1
3.84679e-58	0.21832	0.074	0.11	1.1947e-53	interstitial	Ehbp1
4.9656e-57	-1.25801	0.018	0.094	1.54217e-52	interstitial	Ahcy
1.76755e-55	0.184071	0.422	0.469	5.48949e-51	interstitial	Snx2
5.88769e-55	-0.0951116	0.83	0.943	1.82854e-50	interstitial	Ran
2.52043e-54	0.0952797	0.075	0.118	7.82769e-50	interstitial	Dhx8
6.8574e-52	-0.222882	0.869	0.963	2.1297e-47	interstitial	Hspe1
2.59849e-50	-0.0983739	0.993	0.997	8.07013e-46	interstitial	Hspa8
2.12861e-49	-1.32724	0.058	0.174	6.61081e-45	interstitial	Mvp
1.02176e-43	-1.47574	0.001	0.047	3.17329e-39	interstitial	Dpp4
9.5146e-43	0.0570585	0.999	1	2.95495e-38	interstitial	Rpl7
2.10205e-42	-0.409898	0.035	0.083	6.52832e-38	interstitial	Tarsl2
3.41773e-42	0.0360153	1	1	1.06144e-37	interstitial	Rps19
3.68014e-42	2.42986	0.072	0.01	1.14294e-37	interstitial	Tnc
7.25287e-42	-0.0119363	0.84	0.917	2.25252e-37	interstitial	Cct5
1.55404e-39	-0.112661	0.047	0.087	4.82637e-35	interstitial	Slc25a22
3.51105e-39	-0.161017	0.046	0.089	1.09043e-34	interstitial	Rbm19
2.6033e-36	-0.438237	0.041	0.093	8.08508e-32	interstitial	Vps51
1.16062e-35	0.208103	0.093	0.117	3.60455e-31	interstitial	Anpep
1.60014e-35	-0.000790976	0.845	0.915	4.96955e-31	interstitial	Hsp90b1
1.89512e-35	-1.62379	0.031	0.109	5.88569e-31	interstitial	Zp3
8.29452e-35	-1.61792	0.047	0.125	2.57603e-30	interstitial	Zp2
3.06736e-34	0.70363	0.176	0.146	9.52631e-30	interstitial	Ptgr1
3.69908e-32	-0.0699125	0.87	0.95	1.14882e-27	interstitial	Dnaja1
4.60213e-31	-1.67003	0.013	0.068	1.42928e-26	interstitial	Npm2
3.04704e-30	-0.122691	0.923	0.982	9.4632e-26	interstitial	Ddx5
3.10765e-30	0.374734	0.059	0.071	9.65141e-26	interstitial	Arhgef10
4.04972e-30	-0.242425	0.664	0.795	1.25772e-25	interstitial	Aldh2
6.21377e-29	0.0450794	0.912	0.948	1.92981e-24	interstitial	Ncl
1.14559e-26	-2.06024	0.001	0.031	3.55786e-22	interstitial	Lgals3
4.34594e-24	-1.26413	0	0.024	1.34972e-19	interstitial	Serpina1c
1.18457e-21	-1.61296	0.005	0.039	3.67893e-17	interstitial	S100a4
1.69417e-21	0.0343447	0.999	1	5.26157e-17	interstitial	Rps15
2.36022e-21	1.44849	0.038	0.015	7.33015e-17	interstitial	Myh11
7.35181e-21	-0.33921	0.064	0.111	2.28325e-16	interstitial	Npl
1.36125e-20	-0.0681685	0.988	0.993	4.22763e-16	interstitial	Rpl27
1.06067e-18	0.0586655	0.051	0.07	3.29413e-14	interstitial	Papss2
1.08141e-16	-0.648868	0.001	0.018	3.35853e-12	interstitial	Myh14
1.39311e-15	-0.572441	0.009	0.029	4.32659e-11	interstitial	Abca6
6.76923e-11	-0.0619004	0.941	0.975	2.10232e-06	interstitial	Rpl13a
1.01056e-10	0.0223354	1	1	3.13849e-06	interstitial	Rpl23
1.46961e-09	0.715184	0.034	0.025	4.56416e-05	interstitial	Ak1
1.21498e-08	-0.0250056	0.735	0.782	0.000377336	interstitial	Acaa2
9.25622e-08	-0.537181	0.008	0.023	0.0028747	interstitial	Fgd5
3.30725e-07	0.0215579	0.999	1	0.0102713	interstitial	Rpl10a
3.52754e-05	-0.0169822	0.999	0.999	1	interstitial	Rpl19
0.000256914	-0.505537	0	0.003	1	interstitial	Cyp11a1
0.000335964	0.0181614	0.998	0.998	1	interstitial	Rps2
0.00172832	0.0131321	0.999	1	1	interstitial	Ppia
0.00235889	0.0153024	0.992	0.995	1	interstitial	Eef1g
0.0126005	-0.0992314	0.001	0.003	1	interstitial	Pzp
0.0163355	-0.00612991	0.991	0.997	1	interstitial	Eef2
0.0177582	-0.066807	0.002	0.005	1	interstitial	Hgs
0.0290364	0.0131927	0.999	1	1	interstitial	Ftl1
0.0498629	0.00445318	0.999	1	1	interstitial	Rpl23a
0.0532627	0.00959525	0.999	0.998	1	interstitial	Rpl28
0.0747158	-0.212223	0.001	0.004	1	interstitial	Hist1h4a
0.16483	-0.247898	0	0.002	1	interstitial	C3
0.244894	0.0047662	0	0.001	1	interstitial	Ighg1
0.319021	-0.0315957	0.001	0.002	1	interstitial	Hist1h3b
0.391677	0.0670079	0.001	0.001	1	interstitial	Cma1
1	0	0	0	1	interstitial	Actbl2
1	0	0	0	1	interstitial	Apoh
1	0	0	0	1	interstitial	Ces1c
0	4.43167	0.421	0.008	0	granulosa	Apoa1
0	3.76969	0.71	0.057	0	granulosa	Cmbl
0	3.58049	0.556	0.045	0	granulosa	Myo1e
0	3.51145	0.542	0.043	0	granulosa	Ephx2
0	3.39101	0.931	0.138	0	granulosa	Aldh1a1
0	2.74832	0.984	0.273	0	granulosa	Gstm2
0	2.74302	0.866	0.203	0	granulosa	Map1b
0	2.18415	0.694	0.126	0	granulosa	Hmgcs2
0	2.17819	0.99	0.378	0	granulosa	Isyna1
0	1.63042	0.906	0.377	0	granulosa	Idh1
0	1.13813	0.974	0.641	0	granulosa	Anxa2
0	0.389538	0.998	0.977	0	granulosa	Prdx1
0	-0.435425	0.955	0.924	0	granulosa	Serpinh1
0	-1.0543	0.613	0.77	0	granulosa	Tshz2
0	-2.86641	0.344	0.881	0	granulosa	Rbp1
0	-3.95277	0.232	0.927	0	granulosa	Dcn
0	-4.33215	0.203	0.862	0	granulosa	Col1a2
1.04247851272503e-321	-4.39338	0.029	0.449	3.23762551697013e-317	granulosa	Pdgfra
4.97317e-306	-0.199865	0.997	0.998	1.54452e-301	granulosa	Rpsa
1.67739e-277	-0.62449	0.87	0.923	5.20948e-273	granulosa	Sfr1
2.19735e-265	4.62731	0.274	0.004	6.82432e-261	granulosa	Hsd3b1
1.11447e-250	-0.90752	0.655	0.809	3.46121e-246	granulosa	Rrbp1
6.52989e-236	-0.122378	0.999	1	2.02799e-231	granulosa	Rps4x
1.94368e-218	-1.24655	0.448	0.706	6.03647e-214	granulosa	Gsn
5.58164e-211	1.58004	0.605	0.2	1.73349e-206	granulosa	Rai14
1.82506e-209	-0.32792	0.948	0.908	5.66808e-205	granulosa	Vim
1.37183e-185	0.980279	0.779	0.386	4.2605e-181	granulosa	Prdx3
2.42526e-177	1.05618	0.772	0.397	7.53212e-173	granulosa	Syne2
4.96541e-175	-1.01363	0.484	0.655	1.54211e-170	granulosa	Anxa6
8.60409e-168	-0.452209	0.817	0.818	2.67217e-163	granulosa	Prdx5
5.66735e-166	1.17682	0.636	0.267	1.76011e-161	granulosa	Tns3
1.57815e-162	-2.80014	0.089	0.363	4.90128e-158	granulosa	S100a6
1.10538e-155	1.03124	0.709	0.346	3.43298e-151	granulosa	Hspa4
1.01027e-154	1.25334	0.561	0.217	3.1376e-150	granulosa	Myo1b
4.08271e-154	1.37258	0.554	0.209	1.26797e-149	granulosa	Vat1
1.41431e-152	0.31214	0.464	0.212	4.39243e-148	granulosa	Uchl1
1.69635e-148	2.20592	0.251	0.033	5.26834e-144	granulosa	Kcnma1
9.87209e-147	-0.442349	0.727	0.722	3.06597e-142	granulosa	Ddah2
6.92726e-146	1.075	0.654	0.304	2.1514e-141	granulosa	Fkbp5
2.35951e-145	0.799017	0.771	0.425	7.32794e-141	granulosa	Soat1
1.29664e-144	1.16257	0.582	0.243	4.02699e-140	granulosa	Npepps
2.51034e-141	1.26954	0.508	0.189	7.79638e-137	granulosa	Tpd52l1
6.91816e-139	-1.18512	0.312	0.471	2.14857e-134	granulosa	Fbn1
3.37988e-138	0.688229	0.784	0.455	1.04969e-133	granulosa	Scp2
1.36935e-135	-1.699	0.193	0.396	4.2528e-131	granulosa	Itga9
2.25456e-130	1.3804	0.521	0.209	7.00199e-126	granulosa	Hist1h1c
2.72677e-127	-3.76432	0.021	0.231	8.46853e-123	granulosa	Tagln
7.23901e-127	-0.21005	0.987	0.979	2.24822e-122	granulosa	Hnrnpk
2.30556e-125	1.36195	0.424	0.143	7.16038e-121	granulosa	As3mt
3.66262e-125	1.30907	0.422	0.144	1.1375e-120	granulosa	Efhd2
1.31632e-122	-0.222019	0.843	0.785	4.08809e-118	granulosa	Anapc5
9.18651e-122	-0.240917	0.776	0.719	2.85306e-117	granulosa	Snrpc
2.20034e-119	-0.332005	0.744	0.711	6.83359e-115	granulosa	Rcn1
1.05223e-117	1.14341	0.51	0.213	3.26792e-113	granulosa	Nf1
8.79108e-117	0.543916	0.472	0.247	2.73025e-112	granulosa	Pla2g4a
1.79258e-115	0.589284	0.893	0.646	5.56722e-111	granulosa	Pgam1
2.02334e-114	0.614145	0.71	0.417	6.28387e-110	granulosa	Sod2
5.24473e-113	0.443204	0.957	0.743	1.62886e-108	granulosa	Pkm
1.32338e-111	-0.477855	0.543	0.552	4.11003e-107	granulosa	Pbdc1
5.93708e-108	-1.38674	0.233	0.43	1.84388e-103	granulosa	Pdha1
8.7764e-105	0.923822	0.538	0.256	2.72569e-100	granulosa	Ptprd
6.26406e-104	0.351911	0.626	0.401	1.94543e-99	granulosa	Atp6v1e1
2.8501e-103	-0.442629	0.484	0.469	8.85157e-99	granulosa	Lrp1
2.58121e-102	-0.321621	0.754	0.745	8.01646e-98	granulosa	P4hb
4.83128e-102	-0.479978	0.455	0.454	1.50045e-97	granulosa	Atp6v0d1
4.18075e-100	1.63601	0.291	0.078	1.29841e-95	granulosa	Hyou1
8.89268e-100	-0.166316	0.924	0.87	2.7618e-95	granulosa	Gdi2
6.24118e-99	0.0724488	0.542	0.391	1.93832e-94	granulosa	Fxr1
1.5114e-97	0.128865	1	0.998	4.69397e-93	granulosa	Actg1
2.0747e-96	0.813898	0.58	0.303	6.4434e-92	granulosa	Birc6
8.62907e-95	-0.648233	0.413	0.453	2.67993e-90	granulosa	Snx2
3.6279e-94	-0.340906	0.6	0.586	1.12672e-89	granulosa	Psmd6
2.37713e-93	0.573704	0.869	0.655	7.38265e-89	granulosa	Aldh2
6.20008e-93	0.484098	0.771	0.511	1.92556e-88	granulosa	Mtfr1l
1.29005e-91	-0.119937	0.853	0.773	4.0065e-87	granulosa	Ube2n
2.82727e-91	-0.139552	0.619	0.524	8.78064e-87	granulosa	Gpx7
4.00022e-91	0.600454	0.585	0.334	1.24235e-86	granulosa	Glod4
2.48112e-90	0.806355	0.604	0.329	7.70561e-86	granulosa	Hmgcs1
2.68596e-90	-0.314164	0.569	0.531	8.34178e-86	granulosa	Psmd1
5.99527e-90	-0.174147	0.652	0.58	1.86195e-85	granulosa	Psmc5
6.67807e-88	-0.0305862	0.794	0.677	2.07401e-83	granulosa	Ube2l3
8.34936e-88	-0.176237	0.938	0.899	2.59306e-83	granulosa	Morf4l2
1.90824e-87	-0.347519	0.856	0.87	5.92641e-83	granulosa	Tuba1a
1.44037e-86	-0.0277006	0.625	0.476	4.47336e-82	granulosa	Tubb4b
9.11948e-84	0.5676	0.5	0.279	2.83224e-79	granulosa	Cyhr1
9.24187e-84	0.746113	0.466	0.236	2.87025e-79	granulosa	Dync1h1
2.11414e-82	-0.193342	0.671	0.613	6.56587e-78	granulosa	Ube2k
1.92223e-81	-2.01788	0.083	0.237	5.96987e-77	granulosa	Inf2
8.93727e-81	0.714182	0.602	0.344	2.77565e-76	granulosa	Lztfl1
1.93691e-80	-0.474507	0.476	0.495	6.01545e-76	granulosa	Dpysl3
5.64656e-80	0.011486	0.717	0.588	1.75365e-75	granulosa	Dnaja2
4.47638e-79	0.046645	0.675	0.537	1.39023e-74	granulosa	Rab10
4.77368e-79	0.391737	0.531	0.336	1.48256e-74	granulosa	Cisd1
1.58084e-78	0.0148429	0.639	0.513	4.90962e-74	granulosa	Dnajc7
1.85725e-78	0.375927	0.583	0.379	5.76805e-74	granulosa	Stip1
2.05625e-77	0.397561	0.707	0.48	6.3861e-73	granulosa	Caprin1
3.60015e-77	0.718321	0.481	0.254	1.1181e-72	granulosa	Tpp2
4.01602e-77	0.770032	0.476	0.246	1.24725e-72	granulosa	Cdk9
1.13298e-76	0.472566	0.838	0.607	3.51869e-72	granulosa	Cycs
1.46954e-76	0.0645499	0.68	0.539	4.56394e-72	granulosa	Psmc1
2.26582e-76	0.517473	0.544	0.325	7.03694e-72	granulosa	Macf1
3.07422e-76	-0.147756	0.625	0.548	9.54759e-72	granulosa	Taldo1
7.69575e-76	-0.010967	0.549	0.435	2.39007e-71	granulosa	Dld
9.03985e-76	0.250493	0.889	0.695	2.80751e-71	granulosa	Tpi1
3.80611e-75	-2.72388	0.026	0.16	1.18206e-70	granulosa	Pdgfrb
8.91782e-75	0.6997	0.483	0.258	2.76961e-70	granulosa	Msn
4.05755e-74	0.386111	0.623	0.411	1.26015e-69	granulosa	Arhgap5
1.6841e-73	0.899087	0.293	0.12	5.2303e-69	granulosa	Plec
2.39654e-73	0.767317	0.391	0.19	7.44294e-69	granulosa	Ranbp2
2.75951e-73	-0.162585	0.572	0.497	8.57023e-69	granulosa	Tcea1
1.0145e-72	0.461533	0.602	0.383	3.15074e-68	granulosa	Cltc
1.20917e-72	0.61144	0.402	0.213	3.75531e-68	granulosa	Acly
1.28241e-72	-0.470343	0.598	0.651	3.98277e-68	granulosa	Fscn1
8.25621e-72	0.112744	0.24	0.15	2.56413e-67	granulosa	Synm
1.25401e-71	-0.49491	0.423	0.44	3.89457e-67	granulosa	Copg1
1.32487e-71	-0.0594872	0.999	1	4.11466e-67	granulosa	Rpl14
4.12451e-71	-0.695688	0.303	0.348	1.28095e-66	granulosa	Cltb
8.80679e-71	0.461201	0.654	0.429	2.73513e-66	granulosa	Cttn
9.04876e-71	-0.195189	0.507	0.45	2.81027e-66	granulosa	Sucla2
2.93362e-70	0.447799	0.767	0.537	9.11096e-66	granulosa	Eno1
8.14106e-70	0.381215	0.836	0.62	2.52837e-65	granulosa	Canx
2.05574e-69	-0.00253422	0.459	0.355	6.38452e-65	granulosa	Pcbd2
4.35975e-69	-0.402815	0.438	0.426	1.35401e-64	granulosa	Mcts1
2.2762e-68	-0.030539	0.507	0.403	7.0692e-64	granulosa	Glud1
1.16317e-67	0.0986314	0.662	0.52	3.61245e-63	granulosa	Luc7l3
2.61929e-67	0.113964	0.87	0.715	8.13474e-63	granulosa	Cstb
2.73813e-67	0.581295	0.509	0.297	8.5038e-63	granulosa	Atp2a2
4.08861e-67	-0.135016	0.95	0.917	1.2698e-62	granulosa	Ncl
4.78988e-67	0.244413	0.498	0.34	1.48759e-62	granulosa	Dnmt3a
9.55648e-67	0.448408	0.811	0.59	2.96796e-62	granulosa	Adh5
1.10537e-66	-0.0529494	0.463	0.374	3.43295e-62	granulosa	Ythdf2
6.45782e-66	0.20569	0.559	0.4	2.0056e-61	granulosa	Aco2
1.43936e-65	0.00122311	0.674	0.561	4.47023e-61	granulosa	Pgk1
1.8654e-65	-0.010335	0.849	0.741	5.79338e-61	granulosa	Cct8
5.49046e-63	0.299883	0.447	0.293	1.70517e-58	granulosa	Lasp1
1.6652e-62	0.41536	0.497	0.315	5.1716e-58	granulosa	Mrps9
2.22824e-62	0.146267	0.899	0.749	6.92024e-58	granulosa	Mdh2
1.00474e-61	-0.0482762	0.55	0.457	3.12044e-57	granulosa	Actn4
3.96892e-61	0.0553209	0.371	0.269	1.23263e-56	granulosa	Svil
5.65762e-61	-0.0606663	1	1	1.75709e-56	granulosa	Eef1a1
6.96387e-61	0.0822551	0.525	0.403	2.16277e-56	granulosa	Usp14
9.5451e-61	-0.0761472	0.493	0.409	2.96442e-56	granulosa	Ppid
4.08519e-60	0.208294	0.59	0.432	1.26874e-55	granulosa	Eif3b
4.50976e-60	-1.09608	0.221	0.342	1.4006e-55	granulosa	Smc2
5.66299e-60	-0.134109	0.652	0.582	1.75876e-55	granulosa	Hnrnpl
7.88335e-60	0.201729	0.77	0.6	2.44833e-55	granulosa	Hspa9
2.74327e-59	-0.220855	0.46	0.411	8.51977e-55	granulosa	Wdr45b
4.61996e-59	0.234331	0.798	0.619	1.43482e-54	granulosa	Eif3a
5.70643e-59	0.0130395	0.579	0.467	1.77224e-54	granulosa	Pitpna
6.52996e-59	0.0511464	0.873	0.755	2.02801e-54	granulosa	Phb2
9.1554e-59	-0.333972	0.536	0.529	2.84339e-54	granulosa	Blmh
2.038e-58	0.299972	0.596	0.418	6.32942e-54	granulosa	Ddx17
2.2293e-58	0.285084	0.877	0.695	6.92353e-54	granulosa	Vcp
4.76761e-58	-0.0057151	0.942	0.849	1.48068e-53	granulosa	Ran
5.85333e-58	-0.530065	0.344	0.364	1.81787e-53	granulosa	Lpp
1.64332e-57	0.38048	0.306	0.18	5.10366e-53	granulosa	Dmd
3.93939e-57	-0.0298001	0.495	0.403	1.22346e-52	granulosa	Myh10
4.20686e-57	-0.0621193	0.901	0.829	1.30652e-52	granulosa	Ssb
1.08992e-56	0.119887	0.575	0.444	3.38496e-52	granulosa	Mtpn
1.19973e-56	-0.131891	0.429	0.364	3.72601e-52	granulosa	Kars
1.63747e-56	0.22285	0.403	0.271	5.08548e-52	granulosa	Kif1b
1.68694e-56	-0.0626498	0.593	0.5	5.23912e-52	granulosa	Phip
2.54913e-56	0.10677	0.856	0.715	7.91683e-52	granulosa	Etfb
4.51384e-56	0.251494	0.879	0.707	1.40186e-51	granulosa	Psmb5
8.2072e-56	0.711935	0.348	0.178	2.54891e-51	granulosa	Dpp3
8.87023e-56	0.701149	0.355	0.183	2.75483e-51	granulosa	Arfgef1
1.84451e-55	-0.0055834	0.545	0.442	5.7285e-51	granulosa	Pls3
2.42863e-55	0.168851	0.443	0.314	7.5426e-51	granulosa	Ilf3
7.89135e-55	0.784764	0.247	0.11	2.45082e-50	granulosa	Rmdn2
1.46005e-53	0.23907	0.66	0.489	4.53448e-49	granulosa	Pdia4
1.82388e-53	-0.03311	0.843	0.748	5.66441e-49	granulosa	Sfpq
3.44472e-53	0.0518075	0.954	0.85	1.06983e-48	granulosa	Arpc2
5.64087e-53	0.140023	0.806	0.658	1.75189e-48	granulosa	Trim28
5.98927e-53	-0.0700619	0.999	0.999	1.86009e-48	granulosa	Rpl7
6.33735e-53	-0.51334	0.344	0.367	1.96819e-48	granulosa	Scpep1
1.09996e-52	0.107222	0.997	0.993	3.41616e-48	granulosa	Hspa8
1.68023e-52	-0.255389	0.192	0.153	5.21829e-48	granulosa	Vwa5a
1.96654e-52	-0.342516	0.351	0.333	6.10749e-48	granulosa	Srrt
1.19983e-51	0.357658	0.29	0.173	3.72633e-47	granulosa	Kmt2a
1.8972e-51	-0.0325607	0.316	0.24	5.89214e-47	granulosa	Map2k3
2.71112e-51	-0.0775507	0.429	0.355	8.41994e-47	granulosa	Crebbp
8.3644e-51	0.129429	0.494	0.37	2.59773e-46	granulosa	Gmps
8.54094e-51	-0.649803	0.286	0.329	2.65256e-46	granulosa	Hdac1
2.03775e-50	-0.181864	0.407	0.355	6.32864e-46	granulosa	Tial1
2.31762e-50	-0.124864	0.397	0.332	7.19783e-46	granulosa	Srsf4
4.20698e-50	-0.308554	0.305	0.277	1.30656e-45	granulosa	Vamp7
1.95409e-49	0.0752326	0.753	0.627	6.06883e-45	granulosa	Hnrnph1
2.66282e-49	0.0277164	0.357	0.269	8.26991e-45	granulosa	Clpx
2.96831e-49	0.0874591	0.393	0.293	9.21868e-45	granulosa	Nmt1
4.42438e-49	0.359394	0.325	0.198	1.37408e-44	granulosa	Ak3
1.15138e-48	0.246897	0.83	0.662	3.57584e-44	granulosa	Hspd1
3.13362e-48	-0.0309096	0.482	0.397	9.73209e-44	granulosa	Tln1
4.88841e-48	-0.136951	0.348	0.289	1.51819e-43	granulosa	Glrx
1.04338e-47	-0.0603423	0.406	0.329	3.24043e-43	granulosa	Yme1l1
1.71255e-47	-0.235119	0.337	0.299	5.31868e-43	granulosa	Gnpda2
3.9251e-47	0.451229	0.368	0.223	1.21902e-42	granulosa	Snd1
1.35821e-46	0.336887	0.379	0.246	4.2182e-42	granulosa	Tufm
3.37369e-46	0.144404	0.719	0.577	1.04777e-41	granulosa	Tra2a
1.01039e-45	0.208295	0.864	0.709	3.13795e-41	granulosa	Acaa2
2.12422e-45	0.205586	0.452	0.324	6.59718e-41	granulosa	Sptan1
7.28766e-45	0.335267	0.22	0.126	2.26333e-40	granulosa	Pfkm
1.00268e-43	0.0886393	0.478	0.37	3.11404e-39	granulosa	Dhx15
1.38142e-43	0.479309	0.345	0.205	4.29027e-39	granulosa	Atxn2l
5.51822e-43	0.790418	0.215	0.096	1.71379e-38	granulosa	Uggt1
8.00611e-43	-0.00154837	0.956	0.88	2.48646e-38	granulosa	Dstn
1.27935e-42	0.118778	0.285	0.197	3.97326e-38	granulosa	Stk38
1.08111e-41	0.284398	0.318	0.206	3.35762e-37	granulosa	Lima1
1.47156e-41	0.303888	0.423	0.289	4.57022e-37	granulosa	Smchd1
3.67419e-41	0.177652	0.98	0.894	1.14109e-36	granulosa	Slc25a3
4.84808e-41	0.135485	0.357	0.258	1.50567e-36	granulosa	Appl1
1.0093e-40	0.274967	0.352	0.234	3.13458e-36	granulosa	Uso1
1.97437e-40	0.321991	0.301	0.189	6.13181e-36	granulosa	Dhx36
3.68558e-40	0.447468	0.312	0.185	1.14463e-35	granulosa	Ythdf3
4.1949e-40	0.0510831	0.935	0.841	1.30281e-35	granulosa	Tmed10
4.88099e-40	0.0395057	0.363	0.28	1.51589e-35	granulosa	Afg3l1
1.38298e-39	0.273294	0.332	0.221	4.29513e-35	granulosa	Cul3
4.71473e-39	-0.0629244	0.948	0.896	1.46425e-34	granulosa	Pdia3
6.30855e-39	0.119913	0.829	0.701	1.95925e-34	granulosa	Nisch
6.92963e-39	0.514141	0.275	0.153	2.15214e-34	granulosa	Rictor
3.07267e-38	0.323348	0.384	0.257	9.5428e-34	granulosa	Rock2
5.9807e-38	0.0300164	0.297	0.223	1.85742e-33	granulosa	Ykt6
1.32662e-37	0.720133	0.19	0.086	4.12009e-33	granulosa	Hist1h2bc
1.46045e-37	0.715619	0.234	0.115	4.53573e-33	granulosa	Uba6
3.99048e-37	0.0936976	0.55	0.441	1.23932e-32	granulosa	Epb41l2
9.22401e-37	-0.130192	0.319	0.27	2.8647e-32	granulosa	Drg2
2.44086e-36	-0.00116719	0.923	0.85	7.58059e-32	granulosa	Cct5
2.55104e-36	-0.434185	0.291	0.295	7.92277e-32	granulosa	Slmap
2.69176e-36	0.683293	0.193	0.093	8.35979e-32	granulosa	Fahd1
2.84692e-36	-1.33882	0.094	0.192	8.84169e-32	granulosa	Ptgr1
1.83908e-35	-0.858103	0.092	0.11	5.71162e-31	granulosa	Mvp
6.76032e-35	0.117705	0.814	0.691	2.09955e-30	granulosa	Sptbn1
1.34734e-34	0.597274	0.218	0.113	4.18443e-30	granulosa	Nomo1
3.24863e-34	0.0943704	0.995	0.988	1.00893e-29	granulosa	Rpl27
5.44675e-34	-0.0689456	0.948	0.906	1.6916e-29	granulosa	Calr
2.70147e-33	0.488176	0.175	0.093	8.38995e-29	granulosa	Diaph2
5.00082e-33	1.57474	0.033	0	1.55311e-28	granulosa	Serpina1c
1.20203e-32	-0.0474155	1	0.999	3.73315e-28	granulosa	Rps15
7.82103e-32	-0.0549601	1	0.999	2.42898e-27	granulosa	Rpl10a
2.16884e-31	0.0906316	0.298	0.221	6.73577e-27	granulosa	Elp2
2.86344e-31	0.14312	0.968	0.882	8.89299e-27	granulosa	Hspe1
1.86882e-30	-0.487389	0.217	0.225	5.80399e-26	granulosa	Itsn1
1.96536e-30	0.27029	0.263	0.174	6.10381e-26	granulosa	Snrnp200
2.44661e-30	-0.347054	0.247	0.241	7.59842e-26	granulosa	Isy1
2.56481e-30	1.32626	0.142	0.052	7.96553e-26	granulosa	Pfkp
1.43695e-29	0.584802	0.213	0.114	4.46274e-25	granulosa	Vcpip1
2.99384e-29	0.742652	0.16	0.073	9.29798e-25	granulosa	Dbt
7.71436e-29	-0.0130236	0.319	0.257	2.39585e-24	granulosa	Pgd
1.99502e-28	0.351905	0.269	0.172	6.19595e-24	granulosa	Hcfc1
5.35492e-28	0.155271	0.227	0.156	1.66308e-23	granulosa	Tbce
6.02373e-28	0.871568	0.171	0.077	1.87079e-23	granulosa	Kmt2b
6.42902e-28	0.393289	0.192	0.111	1.99666e-23	granulosa	Ube4a
7.57712e-28	0.697289	0.193	0.098	2.35322e-23	granulosa	Pfas
2.87238e-27	-1.69165	0.046	0.092	8.92074e-23	granulosa	Zp2
3.60944e-27	0.526648	0.215	0.121	1.12098e-22	granulosa	Hsph1
4.53603e-27	-0.0446364	0.322	0.268	1.40875e-22	granulosa	Prpf31
4.53916e-27	0.0702129	0.249	0.187	1.40973e-22	granulosa	Top3b
5.42931e-27	0.870165	0.143	0.061	1.68618e-22	granulosa	Tjp2
5.84731e-27	-0.0311029	1	1	1.816e-22	granulosa	Rps19
6.74524e-27	0.526446	0.213	0.12	2.09487e-22	granulosa	Ap1g1
2.08918e-26	0.143515	0.94	0.847	6.48837e-22	granulosa	Hsp90b1
3.88724e-26	0.172457	0.302	0.221	1.20726e-21	granulosa	Cse1l
4.06787e-26	-1.0976	0.104	0.181	1.26336e-21	granulosa	Stard5
1.33523e-25	0.115759	0.96	0.879	4.14682e-21	granulosa	Dnaja1
2.52665e-25	-0.0310605	0.258	0.206	7.84701e-21	granulosa	Ctr9
4.53658e-25	0.286553	0.214	0.138	1.40893e-20	granulosa	Ate1
4.84902e-25	-2.06572	0.013	0.061	1.50596e-20	granulosa	Tnc
7.82628e-25	0.482342	0.24	0.144	2.43061e-20	granulosa	Iars2
1.00423e-24	0.384759	0.152	0.088	3.11883e-20	granulosa	Flnb
2.72951e-24	0.154686	0.26	0.188	8.47704e-20	granulosa	Eps15
3.71999e-24	0.294673	0.239	0.159	1.15532e-19	granulosa	Nup88
4.26989e-24	0.127641	0.26	0.191	1.3261e-19	granulosa	Prpf6
2.43995e-23	0.26973	0.247	0.167	7.57775e-19	granulosa	Mapk14
1.46582e-22	0.436952	0.091	0.045	4.55241e-18	granulosa	Papss2
3.45635e-22	0.331256	0.188	0.117	1.07344e-17	granulosa	Ankfy1
1.398e-21	0.238001	0.221	0.152	4.34177e-17	granulosa	Utp18
1.44994e-21	0.484238	0.211	0.126	4.50307e-17	granulosa	Atl3
4.55183e-21	0.700667	0.092	0.039	1.41366e-16	granulosa	Tarsl2
3.19677e-20	0.102225	0.983	0.932	9.92822e-16	granulosa	Ddx5
9.1279e-20	0.139651	0.191	0.136	2.83485e-15	granulosa	Lyrm4
3.06233e-19	-0.0178723	0.196	0.158	9.51068e-15	granulosa	Pitrm1
3.34825e-19	-0.0498425	0.212	0.173	1.03986e-14	granulosa	Myh9
1.3963e-18	0.311987	0.206	0.136	4.3365e-14	granulosa	Slc25a20
3.54933e-18	-0.634986	0.138	0.168	1.10232e-13	granulosa	Rcc1
6.74447e-18	0.90067	0.086	0.034	2.09463e-13	granulosa	Ahcy
4.91573e-17	0.577235	0.097	0.047	1.52668e-12	granulosa	Vps51
1.03715e-16	0.643024	0.111	0.055	3.22109e-12	granulosa	Mapkbp1
7.62405e-16	0.245699	0.2	0.141	2.3678e-11	granulosa	Nsdhl
1.66687e-15	0.152388	0.182	0.132	5.17679e-11	granulosa	Ascc3
2.28234e-15	0.83352	0.036	0.01	7.08825e-11	granulosa	Abca6
6.09808e-13	-1.03677	0.049	0.068	1.89388e-08	granulosa	Zp3
8.39778e-13	-0.642428	0.118	0.149	2.6081e-08	granulosa	Tln2
4.35236e-12	-0.031576	1	1	1.35171e-07	granulosa	Ppia
1.53484e-11	0.0734126	0.98	0.945	4.76676e-07	granulosa	Rpl13a
3.98343e-11	0.34568	0.127	0.082	1.23713e-06	granulosa	Surf6
5.15543e-11	-1.32795	0.011	0.036	1.60112e-06	granulosa	Myh11
6.61991e-11	-0.0966301	0.115	0.098	2.05594e-06	granulosa	Anpep
8.01332e-11	-0.183119	0.098	0.085	2.4887e-06	granulosa	Ehbp1
1.56847e-10	0.00104888	0.174	0.144	4.8712e-06	granulosa	Aldh6a1
1.74484e-10	-0.00809165	0.156	0.127	5.41894e-06	granulosa	Atp13a1
3.65225e-10	-0.00764884	0.168	0.138	1.13428e-05	granulosa	Ints8
9.19346e-10	-0.325949	0.129	0.13	2.85521e-05	granulosa	Lmnb2
1.22268e-09	-0.0221435	1	1	3.79727e-05	granulosa	Rpl23
2.2611e-09	0.630633	0.084	0.044	7.02229e-05	granulosa	Stk38l
1.22973e-08	0.0249823	0.999	0.999	0.000381916	granulosa	Rpl19
1.46396e-08	-0.236266	0.112	0.105	0.000454663	granulosa	Prpf3
2.70476e-08	-0.736622	0.024	0.033	0.000840017	granulosa	Ak1
3.55806e-08	-0.0565308	0.122	0.102	0.00110503	granulosa	Fkbp15
7.73212e-08	-0.31921	0.084	0.083	0.00240137	granulosa	Npl
1.12083e-07	0.0783531	0.158	0.127	0.00348096	granulosa	Msh6
2.04563e-07	-0.0106602	0.076	0.059	0.00635311	granulosa	Rbm19
2.05987e-07	0.0651275	0.077	0.058	0.00639733	granulosa	Slc25a22
3.38406e-07	-0.0551506	0.104	0.088	0.0105099	granulosa	Dhx8
4.73803e-07	-1.11126	0.021	0.041	0.0147149	granulosa	Npm2
5.2678e-07	0.192935	0.121	0.088	0.0163602	granulosa	Utp15
1.50109e-06	-0.0246798	0.999	0.998	0.0466194	granulosa	Rps2
1.68179e-06	-0.0228921	0.997	0.991	0.0522313	granulosa	Eef2
4.1111e-06	-0.45145	0.058	0.066	0.127678	granulosa	Arhgef10
8.30392e-06	0.0318775	0.113	0.092	0.257895	granulosa	Acsl1
5.48501e-05	0.0145903	1	0.999	1	granulosa	Rpl23a
6.92873e-05	-0.0332848	0.018	0.012	1	granulosa	Fgd5
8.48137e-05	0.0300321	0.997	0.991	1	granulosa	Eef1g
0.00011151	-0.018075	0.999	0.999	1	granulosa	Rpl28
0.00029629	-0.177661	0.012	0.023	1	granulosa	Dpp4
0.00144875	0.216581	0.098	0.075	1	granulosa	Aldh5a1
0.00355158	-0.615572	0.017	0.02	1	granulosa	S100a4
0.00411836	-0.320372	0.105	0.119	1	granulosa	Hspa2
0.00633138	-0.98379	0.009	0.015	1	granulosa	Lgals3
0.00925425	-0.131212	0	0.002	1	granulosa	Pzp
0.0111617	0.338382	0.008	0.007	1	granulosa	Myh14
0.0747668	-0.34862	0.046	0.058	1	granulosa	Hectd3
0.141157	-0.161237	0	0.001	1	granulosa	Cma1
0.141157	-0.050979	0	0.001	1	granulosa	Ighg1
0.290708	0.00445391	1	0.999	1	granulosa	Ftl1
0.330788	-0.0964663	0.002	0.004	1	granulosa	Hgs
0.342276	-0.100021	0.001	0.002	1	granulosa	Hist1h3b
0.385263	-0.237394	0.001	0.002	1	granulosa	Cyp11a1
0.437701	0.156794	0.004	0.002	1	granulosa	Hist1h4a
0.591377	-0.136684	0.001	0.001	1	granulosa	C3
1	0	0	0	1	granulosa	Actbl2
1	0	0	0	1	granulosa	Apoh
1	0	0	0	1	granulosa	Ces1c
1.17731e-214	2.43173	0.94	0.254	3.65636e-210	mesothelial	Hmgcs2
7.17816e-179	-1.10475	0.823	0.719	2.22932e-174	mesothelial	Dcn
2.96067e-171	-4.96966	0.108	0.703	9.19496e-167	mesothelial	Col1a2
1.85383e-147	-2.81799	0.35	0.746	5.75743e-143	mesothelial	Rbp1
9.99593e-144	1.37641	0.9	0.504	3.10444e-139	mesothelial	Soat1
3.13057e-95	0.868516	1	0.723	9.72261e-91	mesothelial	Anxa2
3.77528e-85	0.867099	0.815	0.344	1.17249e-80	mesothelial	Aldh1a1
1.98401e-84	1.04796	0.977	0.532	6.16174e-80	mesothelial	Isyna1
9.88818e-84	1.03405	0.946	0.453	3.07097e-79	mesothelial	Gstm2
6.61334e-80	-0.903277	0.786	0.87	2.05391e-75	mesothelial	Tuba1a
4.65464e-77	1.0947	0.735	0.26	1.44559e-72	mesothelial	Uchl1
1.16784e-75	-3.45048	0.074	0.514	3.62695e-71	mesothelial	Dpysl3
1.17993e-65	-0.400113	0.966	0.931	3.66452e-61	mesothelial	Serpinh1
6.51011e-65	-0.699758	0.849	0.911	2.02185e-60	mesothelial	Sfr1
9.83441e-63	0.20686	0.681	0.38	3.05427e-58	mesothelial	Map1b
7.28624e-62	0.590839	0.986	0.795	2.26289e-57	mesothelial	Pkm
2.3091e-61	-2.03569	0.251	0.569	7.17138e-57	mesothelial	Gpx7
6.085e-61	-1.46119	0.413	0.649	1.88982e-56	mesothelial	Fscn1
9.99098e-60	1.01384	0.889	0.478	3.1029e-55	mesothelial	Prdx3
1.22411e-58	1.68569	0.516	0.137	3.80173e-54	mesothelial	Stard5
7.92297e-53	0.646825	0.96	0.74	2.46064e-48	mesothelial	Tpi1
7.20555e-45	-1.22885	0.43	0.615	2.23783e-40	mesothelial	Anxa6
1.78895e-40	-2.9221	0.077	0.352	5.55594e-36	mesothelial	Itga9
3.84831e-40	-0.625224	0.684	0.741	1.19517e-35	mesothelial	Nisch
4.26456e-40	-0.537446	0.715	0.721	1.32444e-35	mesothelial	Rcn1
5.46736e-38	-1.33139	0.322	0.48	1.698e-33	mesothelial	Pls3
9.0596e-38	0.133432	0.997	0.998	2.81364e-33	mesothelial	Rpsa
4.36193e-37	0.313835	0.98	0.915	1.35468e-32	mesothelial	Slc25a3
4.33242e-35	0.677352	0.84	0.513	1.34552e-30	mesothelial	Idh1
1.74475e-34	-0.303062	0.934	0.91	5.41868e-30	mesothelial	Pdia3
3.08688e-34	0.749154	0.47	0.211	9.58692e-30	mesothelial	Efhd2
1.50987e-33	-1.1813	0.339	0.481	4.68919e-29	mesothelial	Lrp1
2.48802e-33	1.26538	0.422	0.149	7.72704e-29	mesothelial	Ptgr1
2.58228e-33	-0.330796	0.681	0.627	8.0198e-29	mesothelial	Ube2k
7.20505e-33	0.836735	0.598	0.293	2.23767e-28	mesothelial	Vat1
1.38341e-32	-1.59823	0.194	0.334	4.29645e-28	mesothelial	Pdgfra
1.97348e-32	0.535324	0.952	0.743	6.12904e-28	mesothelial	Acaa2
3.77059e-32	1.98484	0.137	0.012	1.17103e-27	mesothelial	S100a4
1.08761e-31	-0.704875	0.413	0.426	3.3778e-27	mesothelial	Fbn1
5.04704e-31	-0.584894	0.684	0.719	1.56746e-26	mesothelial	Aldh2
1.99116e-30	0.0760472	0.821	0.62	6.18396e-26	mesothelial	Gsn
1.03616e-29	1.11962	0.41	0.156	3.218e-25	mesothelial	Plec
3.55222e-29	0.487784	0.402	0.206	1.10321e-24	mesothelial	Dmd
3.18386e-28	1.70795	0.333	0.104	9.8881e-24	mesothelial	Hist1h2bc
3.49446e-28	0.582841	0.519	0.27	1.08528e-23	mesothelial	S100a6
3.02709e-27	0.804924	0.613	0.323	9.40123e-23	mesothelial	Ptprd
1.0987e-26	-1.83215	0.142	0.322	3.41223e-22	mesothelial	Pla2g4a
2.4488e-26	0.443626	0.667	0.416	7.60525e-22	mesothelial	Myh10
4.60364e-26	-0.193098	0.63	0.545	1.42975e-21	mesothelial	Dnajc7
8.7564e-26	-3.54031	0.011	0.186	2.71948e-21	mesothelial	Synm
1.05109e-25	0.509797	0.858	0.589	3.26437e-21	mesothelial	Eno1
1.23233e-25	0.128893	1	0.999	3.82723e-21	mesothelial	Actg1
2.50406e-25	0.0950953	1	0.999	7.77686e-21	mesothelial	Rpl7
3.51723e-25	0.0876081	1	0.999	1.09235e-20	mesothelial	Rpl19
5.02917e-25	-0.479923	0.365	0.321	1.56191e-20	mesothelial	Msn
7.40827e-25	0.295817	0.333	0.184	2.30079e-20	mesothelial	Inf2
1.1152e-24	-0.1898	0.47	0.381	3.46348e-20	mesothelial	Pcbd2
1.83273e-24	-0.345131	0.744	0.722	5.69192e-20	mesothelial	Ddah2
3.84907e-24	0.687595	0.63	0.359	1.1954e-19	mesothelial	Tns3
3.96171e-24	0.0859804	0.587	0.426	1.23039e-19	mesothelial	Fxr1
7.17075e-24	-0.646938	0.402	0.42	2.22702e-19	mesothelial	Lztfl1
7.41304e-24	-0.612131	0.43	0.442	2.30227e-19	mesothelial	Snx2
1.58286e-23	-0.185782	0.664	0.586	4.91588e-19	mesothelial	Psmd6
2.35777e-23	0.0854462	0.783	0.616	7.32253e-19	mesothelial	Dnaja2
1.2006e-22	0.174416	0.684	0.496	3.72869e-18	mesothelial	Syne2
2.01325e-22	0.00394164	0.607	0.475	6.25254e-18	mesothelial	Mtpn
3.03016e-22	0.377346	0.399	0.226	9.41076e-18	mesothelial	Ak3
3.60264e-22	0.444576	0.926	0.751	1.11887e-17	mesothelial	Cstb
4.9791e-22	0.505776	0.826	0.573	1.54636e-17	mesothelial	Mtfr1l
5.35118e-22	-0.113651	0.855	0.768	1.66192e-17	mesothelial	Cct8
7.57424e-22	0.198444	0.57	0.397	2.35233e-17	mesothelial	Fkbp5
9.06193e-22	-0.132867	0.615	0.513	2.81436e-17	mesothelial	Tcea1
1.07073e-21	-1.92019	0.117	0.255	3.32537e-17	mesothelial	Cmbl
2.23346e-21	0.327934	0.578	0.382	6.93647e-17	mesothelial	Cisd1
2.52977e-21	0.495499	0.789	0.537	7.85671e-17	mesothelial	Scp2
2.56054e-21	0.290608	0.288	0.157	7.95228e-17	mesothelial	Vwa5a
2.82344e-21	-0.0531454	0.684	0.564	8.76875e-17	mesothelial	Taldo1
3.12367e-21	0.302486	0.855	0.637	9.70117e-17	mesothelial	Hspa9
4.02233e-21	-0.166283	0.544	0.462	1.24921e-16	mesothelial	Atp6v1e1
4.29377e-21	-0.191143	0.618	0.538	1.33352e-16	mesothelial	Psmd1
4.68661e-21	0.941325	0.259	0.098	1.45552e-16	mesothelial	Flnb
5.37368e-21	-0.0671886	0.57	0.461	1.6689e-16	mesothelial	Sucla2
1.38641e-20	2.21927	0.114	0.014	4.30577e-16	mesothelial	Dpp4
1.81447e-20	-0.0124678	0.906	0.79	5.63519e-16	mesothelial	Ube2n
2.39153e-20	-0.42999	0.464	0.454	7.42737e-16	mesothelial	Atp6v0d1
5.64457e-20	0.264257	0.499	0.328	1.75303e-15	mesothelial	Lasp1
6.8061e-20	0.0763606	0.798	0.646	2.11377e-15	mesothelial	Adh5
9.08334e-20	-0.390556	0.348	0.315	2.82101e-15	mesothelial	Myo1b
1.56888e-19	0.114623	0.704	0.54	4.87248e-15	mesothelial	Pbdc1
1.73884e-19	0.404884	0.353	0.198	5.40031e-15	mesothelial	Kmt2a
2.46441e-19	0.347515	0.544	0.351	7.65373e-15	mesothelial	Sptan1
2.47709e-19	0.693123	0.416	0.214	7.69309e-15	mesothelial	As3mt
2.72763e-19	0.165883	0.524	0.368	8.4712e-15	mesothelial	Crebbp
3.272e-19	0.0663476	0.578	0.439	1.01618e-14	mesothelial	Aco2
6.26466e-19	0.138477	0.527	0.378	1.94561e-14	mesothelial	Dnmt3a
6.42729e-19	-0.413259	0.453	0.428	1.99612e-14	mesothelial	Mcts1
1.59925e-18	-2.29654	0.057	0.202	4.96678e-14	mesothelial	Myo1e
2.71772e-18	-0.186453	0.501	0.435	8.44041e-14	mesothelial	Usp14
3.70061e-18	-2.95192	0.026	0.127	1.1493e-13	mesothelial	Pdgfrb
4.20554e-18	0.948628	0.268	0.106	1.30612e-13	mesothelial	Hspa2
4.37961e-18	-0.0954573	0.932	0.864	1.36018e-13	mesothelial	Tmed10
5.06527e-18	-0.0875713	0.53	0.43	1.57312e-13	mesothelial	Copg1
5.38893e-18	0.528416	0.769	0.533	1.67364e-13	mesothelial	Caprin1
6.55022e-18	0.0655008	0.607	0.471	2.0343e-13	mesothelial	Eif3b
7.27217e-18	0.155589	0.501	0.352	2.25852e-13	mesothelial	Scpep1
7.5902e-18	0.0857304	0.638	0.492	2.35729e-13	mesothelial	Pitpna
9.10381e-18	0.592255	0.154	0.058	2.82737e-13	mesothelial	Arhgef10
9.39505e-18	-0.0296959	0.51	0.4	2.91782e-13	mesothelial	Gmps
1.18467e-17	0.0359565	0.595	0.465	3.67924e-13	mesothelial	Arhgap5
1.43795e-17	0.217156	0.376	0.241	4.46586e-13	mesothelial	Ranbp2
2.24891e-17	0.201045	0.658	0.485	6.98444e-13	mesothelial	Cttn
2.29638e-17	0.293168	0.524	0.349	7.13187e-13	mesothelial	Lpp
2.60156e-17	0.511004	0.479	0.283	8.07967e-13	mesothelial	Rock2
4.01164e-17	0.0796422	1	1	1.24589e-12	mesothelial	Rpl10a
4.17597e-17	-0.0157255	0.553	0.445	1.29693e-12	mesothelial	Hspa4
4.41516e-17	-0.622226	0.419	0.476	1.37122e-12	mesothelial	Epb41l2
4.72027e-17	-0.104405	0.447	0.363	1.46597e-12	mesothelial	Mrps9
5.83282e-17	1.07387	0.194	0.064	1.8115e-12	mesothelial	Mapkbp1
6.14017e-17	-0.287067	0.368	0.314	1.90695e-12	mesothelial	Hdac1
6.31588e-17	-3.06962	0.014	0.135	1.96152e-12	mesothelial	Apoa1
6.9991e-17	-0.712487	0.274	0.3	2.17371e-12	mesothelial	Svil
7.41303e-17	0.281966	0.373	0.23	2.30227e-12	mesothelial	Lima1
8.37682e-17	0.13411	0.453	0.321	2.60159e-12	mesothelial	Smchd1
8.94925e-17	-0.0876537	0.684	0.596	2.77937e-12	mesothelial	Psmc5
9.98157e-17	0.289271	0.501	0.334	3.09998e-12	mesothelial	Cyhr1
1.3611e-16	-0.00794078	0.789	0.677	4.22715e-12	mesothelial	Canx
1.4199e-16	0.141466	0.467	0.33	4.40977e-12	mesothelial	Srrt
1.82184e-16	0.0402206	0.698	0.57	5.65808e-12	mesothelial	Rab10
1.98498e-16	0.204183	0.439	0.296	6.16476e-12	mesothelial	Afg3l1
2.8743e-16	0.320382	0.897	0.707	8.92672e-12	mesothelial	Pgam1
3.04591e-16	0.551608	0.701	0.472	9.45969e-12	mesothelial	Actn4
3.11126e-16	-0.130999	0.806	0.744	9.66265e-12	mesothelial	Vcp
3.16627e-16	0.493682	0.459	0.274	9.83348e-12	mesothelial	Prpf31
4.21985e-16	-0.729459	0.276	0.295	1.31056e-11	mesothelial	Slmap
4.32845e-16	0.210945	0.661	0.493	1.34429e-11	mesothelial	Sod2
5.85085e-16	-0.0617552	0.698	0.597	1.8171e-11	mesothelial	Hnrnpl
6.52798e-16	-0.321224	0.459	0.432	2.0274e-11	mesothelial	Ppid
6.56459e-16	-0.0161309	0.573	0.464	2.03877e-11	mesothelial	Ddx17
9.6456e-16	0.555227	0.399	0.224	2.99563e-11	mesothelial	Arfgef1
1.001e-15	0.0539388	0.875	0.75	3.10881e-11	mesothelial	Psmb5
1.01851e-15	-0.237968	0.869	0.874	3.16317e-11	mesothelial	Hsp90b1
1.08727e-15	0.236152	0.986	0.903	3.37674e-11	mesothelial	Hspe1
1.29067e-15	0.0543595	0.858	0.729	4.00842e-11	mesothelial	Snrpc
1.52699e-15	0.111069	0.462	0.335	4.74236e-11	mesothelial	Npepps
1.68856e-15	0.393205	0.481	0.308	5.24417e-11	mesothelial	Rai14
1.73667e-15	0.311075	0.325	0.193	5.39359e-11	mesothelial	Hcfc1
1.85825e-15	-0.31245	0.271	0.22	5.77116e-11	mesothelial	Stk38
2.27695e-15	0.237247	0.764	0.584	7.07154e-11	mesothelial	Pgk1
2.78592e-15	0.0690509	0.835	0.704	8.65224e-11	mesothelial	Ube2l3
2.79359e-15	0.497869	0.624	0.41	8.67606e-11	mesothelial	Tln1
4.92578e-15	-0.139163	0.379	0.306	1.5298e-10	mesothelial	Gnpda2
5.58353e-15	0.685512	0.35	0.181	1.73408e-10	mesothelial	Mapk14
6.99874e-15	-0.091847	0.507	0.42	2.1736e-10	mesothelial	Wdr45b
7.14078e-15	0.125602	0.51	0.376	2.21771e-10	mesothelial	Birc6
1.12774e-14	-2.18508	0.085	0.175	3.50243e-10	mesothelial	Tagln
1.13352e-14	-0.179188	0.934	0.917	3.52036e-10	mesothelial	Calr
1.17486e-14	0.214147	0.402	0.268	3.64875e-10	mesothelial	Pgd
1.22602e-14	-0.571523	0.35	0.374	3.80766e-10	mesothelial	Pdha1
1.31781e-14	0.189983	0.906	0.747	4.09273e-10	mesothelial	Etfb
1.49112e-14	-0.236038	0.792	0.762	4.63097e-10	mesothelial	Rrbp1
1.6578e-14	0.211486	0.584	0.43	5.14863e-10	mesothelial	Stip1
1.67457e-14	-0.484922	0.333	0.335	5.20072e-10	mesothelial	Cltb
1.8761e-14	0.24054	0.501	0.35	5.82661e-10	mesothelial	Atp2a2
1.92909e-14	0.234971	0.983	0.875	5.99118e-10	mesothelial	Arpc2
2.50652e-14	0.162824	0.513	0.376	7.7845e-10	mesothelial	Kars
2.52186e-14	-0.0528288	0.664	0.575	7.83215e-10	mesothelial	Psmc1
2.99239e-14	-0.0623466	0.621	0.526	9.29346e-10	mesothelial	Blmh
3.16123e-14	0.442151	0.35	0.203	9.81784e-10	mesothelial	Prpf6
3.5636e-14	-0.142277	0.934	0.9	1.10675e-09	mesothelial	Dstn
3.82843e-14	0.418627	0.362	0.214	1.189e-09	mesothelial	Ythdf3
4.15562e-14	-0.170668	0.521	0.465	1.29061e-09	mesothelial	Dld
4.58229e-14	-0.233146	0.578	0.537	1.42312e-09	mesothelial	Pdia4
4.89041e-14	0.179263	0.826	0.666	1.51881e-09	mesothelial	Cycs
5.26198e-14	0.236503	0.937	0.784	1.63421e-09	mesothelial	Mdh2
6.44993e-14	-0.0919665	0.863	0.799	2.00315e-09	mesothelial	Anapc5
6.94259e-14	0.167005	0.35	0.236	2.15616e-09	mesothelial	Isy1
9.55757e-14	0.158716	0.533	0.394	2.96829e-09	mesothelial	Dhx15
1.06176e-13	0.598407	0.49	0.296	3.29752e-09	mesothelial	Glrx
1.16814e-13	0.079649	1	0.998	3.62788e-09	mesothelial	Rps2
1.1994e-13	0.745245	0.271	0.128	3.72499e-09	mesothelial	Msh6
1.25218e-13	0.173767	0.43	0.3	3.88889e-09	mesothelial	Smc2
1.55873e-13	-1.5931	0.103	0.193	4.84096e-09	mesothelial	Ephx2
1.9306e-13	0.0280931	0.413	0.317	5.99588e-09	mesothelial	Nmt1
2.19809e-13	0.251307	0.556	0.399	6.8266e-09	mesothelial	Glod4
2.33047e-13	0.0318451	0.353	0.26	7.23775e-09	mesothelial	Snd1
2.47663e-13	0.51556	0.376	0.219	7.69168e-09	mesothelial	Dpp3
3.41728e-13	1.20816	0.145	0.043	1.0613e-08	mesothelial	Ahcy
3.5763e-13	0.678738	0.293	0.148	1.11069e-08	mesothelial	Slc25a20
3.78415e-13	0.193517	0.86	0.703	1.17524e-08	mesothelial	Hspd1
4.12593e-13	0.263121	0.863	0.692	1.28139e-08	mesothelial	Trim28
4.43636e-13	-0.306627	0.319	0.283	1.3778e-08	mesothelial	Vamp7
4.72943e-13	0.207292	0.402	0.278	1.46882e-08	mesothelial	Tufm
6.86328e-13	-0.197644	0.37	0.317	2.13153e-08	mesothelial	Tpp2
6.97045e-13	0.359834	0.319	0.193	2.16481e-08	mesothelial	Snrnp200
8.56407e-13	0.102992	0.655	0.52	2.65974e-08	mesothelial	Phip
1.01813e-12	0.467779	0.236	0.123	3.162e-08	mesothelial	Lmnb2
1.13096e-12	0.442898	0.191	0.098	3.51242e-08	mesothelial	Anpep
1.3861e-12	-0.17128	0.339	0.281	4.30481e-08	mesothelial	Drg2
1.50458e-12	-0.118235	0.783	0.724	4.67277e-08	mesothelial	Sptbn1
1.54515e-12	0.202758	0.328	0.216	4.79877e-08	mesothelial	Dhx36
1.65337e-12	-0.0845505	0.291	0.217	5.13488e-08	mesothelial	Ctr9
1.80256e-12	0.306446	0.832	0.654	5.59822e-08	mesothelial	Hnrnph1
1.8487e-12	0.0508711	1	1	5.74149e-08	mesothelial	Rpl23
2.16989e-12	0.32365	0.436	0.292	6.73902e-08	mesothelial	Nf1
2.62828e-12	0.0704623	0.453	0.345	8.16266e-08	mesothelial	Ilf3
2.70165e-12	0.0995759	0.795	0.664	8.39051e-08	mesothelial	Eif3a
2.78062e-12	0.000512378	0.325	0.241	8.63576e-08	mesothelial	Atxn2l
3.31405e-12	0.264291	0.245	0.146	1.02924e-07	mesothelial	Atl3
3.56414e-12	0.198935	0.707	0.553	1.10692e-07	mesothelial	Luc7l3
4.86558e-12	0.164315	0.425	0.306	1.5111e-07	mesothelial	Cdk9
6.55767e-12	0.268531	0.541	0.391	2.03661e-07	mesothelial	Ythdf2
6.79662e-12	-0.352473	0.368	0.35	2.11083e-07	mesothelial	Yme1l1
6.98622e-12	-0.171789	0.86	0.849	2.16971e-07	mesothelial	Ssb
8.11971e-12	0.215597	0.974	0.87	2.52174e-07	mesothelial	Ran
8.24866e-12	0.0776221	0.333	0.239	2.56179e-07	mesothelial	Elp2
8.47762e-12	0.00964076	0.285	0.204	2.63289e-07	mesothelial	Eps15
8.92556e-12	-0.0914104	0.439	0.366	2.77201e-07	mesothelial	Tial1
8.95239e-12	1.37347	0.068	0.01	2.78034e-07	mesothelial	Lgals3
9.22443e-12	0.324679	0.447	0.302	2.86483e-07	mesothelial	Kif1b
1.09763e-11	0.773955	0.185	0.079	3.40891e-07	mesothelial	Tjp2
1.16257e-11	-0.0878797	0.419	0.347	3.61058e-07	mesothelial	Srsf4
1.25963e-11	0.363537	0.547	0.38	3.91205e-07	mesothelial	Macf1
1.32986e-11	0.216174	0.584	0.439	4.13015e-07	mesothelial	Cltc
1.46782e-11	-3.19878	0.006	0.088	4.55862e-07	mesothelial	Hsd3b1
1.85862e-11	0.17607	0.365	0.256	5.77232e-07	mesothelial	Map2k3
1.96949e-11	-0.0955657	0.803	0.745	6.11663e-07	mesothelial	P4hb
2.47212e-11	0.322112	0.59	0.424	7.67768e-07	mesothelial	Glud1
2.68215e-11	0.416926	0.256	0.146	8.32996e-07	mesothelial	Lyrm4
3.65853e-11	-0.274505	0.319	0.285	1.13623e-06	mesothelial	Appl1
3.96129e-11	-0.0648937	0.937	0.883	1.23026e-06	mesothelial	Gdi2
4.76987e-11	-2.26498	0.011	0.102	1.48138e-06	mesothelial	Kcnma1
6.63355e-11	-0.0809739	0.88	0.814	2.06018e-06	mesothelial	Prdx5
6.63662e-11	0.366829	0.293	0.178	2.06113e-06	mesothelial	Myh9
7.92005e-11	0.053467	0.353	0.263	2.45973e-06	mesothelial	Uso1
1.02723e-10	0.0842505	0.732	0.611	3.19027e-06	mesothelial	Tra2a
1.15772e-10	-0.0185798	0.98	0.916	3.59554e-06	mesothelial	Vim
1.57041e-10	0.251336	0.362	0.247	4.87723e-06	mesothelial	Cul3
2.62298e-10	0.212462	0.345	0.238	8.14619e-06	mesothelial	Cse1l
2.62925e-10	0.168996	0.912	0.782	8.16568e-06	mesothelial	Phb2
3.0175e-10	0.150174	0.986	0.898	9.37145e-06	mesothelial	Dnaja1
3.16935e-10	0.558752	0.293	0.165	9.84304e-06	mesothelial	Iars2
4.70481e-10	-0.330967	0.311	0.294	1.46117e-05	mesothelial	Clpx
4.7715e-10	-0.111919	0.245	0.186	1.48188e-05	mesothelial	Rictor
5.15287e-10	0.743138	0.142	0.059	1.60033e-05	mesothelial	Slc25a22
5.66955e-10	-0.19154	0.268	0.22	1.76079e-05	mesothelial	Itsn1
9.74786e-10	-0.017631	0.333	0.264	3.02739e-05	mesothelial	Acly
1.31601e-09	0.240355	0.416	0.296	4.08712e-05	mesothelial	Dync1h1
1.67426e-09	-0.00547889	0.937	0.868	5.19974e-05	mesothelial	Cct5
2.41209e-09	-0.187347	0.285	0.242	7.49124e-05	mesothelial	Ykt6
2.72873e-09	0.116522	0.641	0.513	8.47462e-05	mesothelial	Tubb4b
4.52817e-09	0.0413002	0.174	0.12	0.000140631	mesothelial	Fahd1
4.62464e-09	-0.41155	0.162	0.142	0.000143627	mesothelial	Vcpip1
4.75378e-09	0.321453	0.234	0.142	0.000147638	mesothelial	Ap1g1
5.29636e-09	-0.187535	0.205	0.167	0.000164489	mesothelial	Pitrm1
6.7309e-09	-2.64196	0	0.05	0.000209041	mesothelial	Tnc
9.24277e-09	-0.367367	0.168	0.149	0.000287053	mesothelial	Rmdn2
1.4066e-08	-0.477697	0.117	0.104	0.000436848	mesothelial	Mvp
1.41096e-08	0.0335502	1	1	0.000438203	mesothelial	Rps19
1.66283e-08	0.131078	0.396	0.294	0.000516427	mesothelial	Hist1h1c
1.80604e-08	0.0402785	0.818	0.719	0.0005609	mesothelial	Tshz2
2.03007e-08	0.478506	0.214	0.12	0.000630477	mesothelial	Pfas
2.49848e-08	0.199555	0.205	0.13	0.000775954	mesothelial	Ube4a
4.06474e-08	-0.32688	0.199	0.175	0.00126239	mesothelial	Tbce
4.26226e-08	0.163122	0.205	0.134	0.00132373	mesothelial	Ankfy1
4.72182e-08	0.643459	0.254	0.14	0.00146646	mesothelial	Ascc3
5.75013e-08	0.0414711	0.863	0.771	0.00178582	mesothelial	Sfpq
6.65798e-08	-0.267059	0.179	0.152	0.00206777	mesothelial	Pfkm
7.0015e-08	-0.313069	0.222	0.204	0.00217446	mesothelial	Top3b
7.32921e-08	0.29613	0.205	0.126	0.00227623	mesothelial	Uggt1
1.02914e-07	0.0524507	1	0.999	0.0031962	mesothelial	Rpl28
1.50855e-07	0.470206	0.168	0.091	0.0046851	mesothelial	Surf6
2.411e-07	0.0489678	1	1	0.00748783	mesothelial	Ppia
2.76719e-07	0.0810345	0.994	0.99	0.00859406	mesothelial	Rpl27
7.47667e-07	0.191775	0.219	0.149	0.0232203	mesothelial	Aldh6a1
1.50829e-06	0.120752	0.98	0.953	0.0468429	mesothelial	Rpl13a
1.75507e-06	-0.00498697	0.231	0.179	0.0545072	mesothelial	Nup88
1.93921e-06	0.0169933	0.481	0.405	0.0602261	mesothelial	Hmgcs1
2.51719e-06	-0.0720468	0.325	0.279	0.0781764	mesothelial	Tpd52l1
4.79097e-06	0.60825	0.174	0.094	0.148793	mesothelial	Dbt
5.00856e-06	-0.124018	0.171	0.138	0.155551	mesothelial	Hyou1
5.24488e-06	-0.0493136	1	0.992	0.16289	mesothelial	Eef1g
6.1609e-06	0.111789	0.989	0.944	0.191339	mesothelial	Ddx5
9.31898e-06	-0.72363	0.083	0.078	0.28942	mesothelial	Zp2
9.6452e-06	-0.853846	0.091	0.118	0.299551	mesothelial	Diaph2
1.76652e-05	0.0867992	0.185	0.132	0.548629	mesothelial	Atp13a1
2.60114e-05	0.071334	0.197	0.146	0.807836	mesothelial	Hsph1
3.41303e-05	-0.28657	0.174	0.159	1	mesothelial	Ate1
3.74737e-05	0.100702	0.128	0.086	1	mesothelial	Ehbp1
3.87243e-05	-0.368352	0.174	0.172	1	mesothelial	Utp18
4.22938e-05	0.0587	0.145	0.102	1	mesothelial	Kmt2b
4.26847e-05	-1.5224	0.023	0.061	1	mesothelial	Papss2
9.57073e-05	-0.32558	0.097	0.083	1	mesothelial	Npl
9.59033e-05	0.187619	0.205	0.147	1	mesothelial	Uba6
0.000106111	0.059651	1	0.994	1	mesothelial	Hspa8
0.000132435	0.103727	0.974	0.924	1	mesothelial	Ncl
0.000191039	0.0680953	1	0.982	1	mesothelial	Prdx1
0.000208852	-0.00772291	0.131	0.096	1	mesothelial	Utp15
0.000283595	0.0329581	1	0.999	1	mesothelial	Rps15
0.000346658	-0.0521544	0.991	0.981	1	mesothelial	Hnrnpk
0.000418436	-0.986494	0.04	0.055	1	mesothelial	Tarsl2
0.000485704	-0.095959	0.185	0.158	1	mesothelial	Rcc1
0.000537635	-0.205656	0.117	0.097	1	mesothelial	Acsl1
0.000665055	0.229294	0.123	0.079	1	mesothelial	Aldh5a1
0.000798026	-0.719259	0.108	0.142	1	mesothelial	Tln2
0.00131752	-0.354976	0.154	0.158	1	mesothelial	Nsdhl
0.00205774	-0.104998	0.165	0.142	1	mesothelial	Nomo1
0.00206499	-0.900136	0.054	0.063	1	mesothelial	Zp3
0.00277379	-0.0220586	1	1	1	mesothelial	Rpl14
0.00282073	-0.415182	0.066	0.062	1	mesothelial	Vps51
0.00537641	0.0233548	1	1	1	mesothelial	Eef1a1
0.00568988	-0.248124	0.154	0.147	1	mesothelial	Ints8
0.0071274	-0.117156	0.125	0.107	1	mesothelial	Fkbp15
0.0074823	-1.28355	0.009	0.03	1	mesothelial	Myh11
0.00980081	0.0740913	0.952	0.908	1	mesothelial	Morf4l2
0.0113444	-0.727837	0	0.01	1	mesothelial	Serpina1c
0.0202963	-0.395934	0.088	0.093	1	mesothelial	Dhx8
0.0219056	-0.0313838	0.997	0.993	1	mesothelial	Eef2
0.0265534	0.4251	0.097	0.062	1	mesothelial	Rbm19
0.0291044	-0.392462	0	0.008	1	mesothelial	Myh14
0.033228	-0.265986	0.034	0.03	1	mesothelial	Ak1
0.0368001	-0.0745719	0.123	0.106	1	mesothelial	Prpf3
0.0545101	-0.0272975	0.997	1	1	mesothelial	Ftl1
0.06635	-0.902728	0.003	0.015	1	mesothelial	Fgd5
0.0874555	-0.196183	0.063	0.055	1	mesothelial	Stk38l
0.142906	-0.00386742	0.023	0.017	1	mesothelial	Abca6
0.160043	-0.382845	0.037	0.035	1	mesothelial	Npm2
0.246101	0.405774	0.006	0.001	1	mesothelial	Hist1h3b
0.279873	0.0681287	0.003	0	1	mesothelial	Cma1
0.325377	-0.086196	0.003	0.001	1	mesothelial	Cyp11a1
0.337458	0.0459431	0.091	0.078	1	mesothelial	Pfkp
0.35489	-0.0994734	0	0.002	1	mesothelial	Pzp
0.439523	-0.00715134	1	1	1	mesothelial	Rpl23a
0.444965	0.0650968	0.003	0	1	mesothelial	Ighg1
0.449923	0.118801	0.003	0.001	1	mesothelial	C3
0.611036	0.278775	0.006	0.003	1	mesothelial	Hgs
0.736103	-0.0554576	0.057	0.054	1	mesothelial	Hectd3
0.796802	0.12219	0.003	0.002	1	mesothelial	Hist1h4a
0.856383	-0.00235352	1	1	1	mesothelial	Rps4x
1	0	0	0	1	mesothelial	Actbl2
1	0	0	0	1	mesothelial	Apoh
1	0	0	0	1	mesothelial	Ces1c
0	3.63376	0.995	0.26	0	germ	Uchl1
4.49762e-279	4.92331	0.941	0.048	1.39682e-274	germ	Zp2
1.90263e-220	-0.307643	1	1	5.90899e-216	germ	Eef1a1
1.61632e-207	-3.24493	0.201	0.959	5.01979e-203	germ	Serpinh1
8.54651e-199	3.83573	0.89	0.077	2.65429e-194	germ	Mvp
6.94088e-195	-3.42046	0.164	0.947	2.15563e-190	germ	Vim
2.20638e-183	4.64678	0.763	0.037	6.85235e-179	germ	Zp3
9.63897e-171	0.866206	0.995	0.904	2.99357e-166	germ	Sfr1
1.16326e-134	2.57951	0.58	0.035	3.61272e-130	germ	Hectd3
1.58719e-134	-0.394493	1	0.999	4.92932e-130	germ	Ftl1
1.87333e-134	-2.99676	0.37	0.883	5.818e-130	germ	Tuba1a
2.36791e-134	4.66159	0.562	0.017	7.35403e-130	germ	Npm2
9.52744e-126	-1.47883	0.685	0.719	2.95894e-121	germ	Pgam1
1.8257e-119	-0.401902	1	0.999	5.67008e-115	germ	Actg1
2.1032e-117	-0.257718	1	0.999	6.53192e-113	germ	Rpl19
1.28155e-108	-1.78313	0.575	0.758	3.9801e-104	germ	Tpi1
5.06356e-106	-3.8212	0.142	0.776	1.57259e-101	germ	Acaa2
3.2009e-102	-2.17226	0.479	0.736	9.94104e-98	germ	Sptbn1
6.99689e-102	-1.41344	0.63	0.665	2.17302e-97	germ	Hnrnph1
9.58697e-100	-1.03608	0.781	0.755	2.97743e-95	germ	Etfb
2.80367e-99	1.6111	0.932	0.417	8.70736e-95	germ	Fxr1
2.2541e-97	1.92124	0.539	0.062	7.00057e-93	germ	Pfkp
2.64072e-97	0.848415	0.626	0.156	8.20129e-93	germ	Iars2
4.61923e-97	1.48922	0.68	0.139	1.43459e-92	germ	Nsdhl
5.6847e-97	-0.20955	1	1	1.7655e-92	germ	Rps4x
8.3333e-97	1.51075	0.717	0.153	2.58807e-92	germ	Utp18
9.91794e-97	1.73319	0.598	0.09	3.08022e-92	germ	Fkbp15
2.34559e-96	-1.64866	0.598	0.743	7.28471e-92	germ	Nisch
2.65128e-95	-2.47691	0.438	0.734	8.23408e-91	germ	Dcn
3.02321e-92	-3.35393	0.233	0.756	9.38917e-88	germ	Anxa2
6.34747e-92	0.954991	0.511	0.101	1.97133e-87	germ	Hspa2
4.11141e-91	1.48294	0.489	0.067	1.27688e-86	germ	Aldh5a1
3.60044e-90	1.15049	0.584	0.124	1.11819e-85	germ	Tln2
3.98158e-89	0.91716	0.553	0.121	1.23656e-84	germ	Atp13a1
4.40734e-89	-3.22501	0.201	0.742	1.36879e-84	germ	Ddah2
9.61957e-89	0.756017	0.553	0.133	2.98755e-84	germ	Ints8
1.55057e-86	1.84554	0.731	0.149	4.8156e-82	germ	Pitrm1
2.42008e-86	0.916691	0.731	0.225	7.51603e-82	germ	Isy1
7.06129e-86	1.33847	0.621	0.132	2.19303e-81	germ	Hsph1
1.17714e-85	1.14675	0.489	0.084	3.65583e-81	germ	Utp15
5.07494e-85	-3.09482	0.119	0.746	1.57613e-80	germ	Tshz2
6.85557e-85	0.827405	0.982	0.765	2.12913e-80	germ	Cct8
7.6648e-85	-2.73866	0.26	0.684	2.38046e-80	germ	Col1a2
5.4663e-84	0.82548	0.662	0.195	1.69767e-79	germ	Prpf6
1.4119e-83	1.19862	0.662	0.165	4.38493e-79	germ	Nup88
1.72205e-83	1.91037	0.694	0.132	5.34817e-79	germ	Lyrm4
1.74424e-83	-0.534973	0.973	0.982	5.4171e-79	germ	Hnrnpk
7.34649e-83	-0.561058	0.703	0.487	2.2816e-78	germ	Cttn
2.11852e-82	0.863982	0.822	0.289	6.5795e-78	germ	Smc2
5.99007e-82	0.840993	0.521	0.122	1.86034e-77	germ	Msh6
2.29156e-81	0.515182	0.521	0.147	7.11689e-77	germ	Ate1
8.65468e-81	-0.15273	0.717	0.39	2.68788e-76	germ	Dhx15
1.85176e-80	0.300691	0.521	0.164	5.75102e-76	germ	Tbce
5.60522e-80	-2.72436	0.26	0.737	1.74081e-75	germ	Rcn1
8.87078e-80	1.08506	0.466	0.085	2.755e-75	germ	Acsl1
2.81349e-79	0.372433	0.676	0.27	8.73787e-75	germ	Prpf31
3.07179e-79	0.853126	0.457	0.095	9.54007e-75	germ	Prpf3
3.9325e-79	-1.25185	0.685	0.779	1.22132e-74	germ	Sfpq
2.32999e-78	-1.69508	0.466	0.508	7.23625e-74	germ	Syne2
5.24469e-77	-1.09533	0.712	0.762	1.62884e-72	germ	Cstb
1.44971e-76	-0.885511	0.662	0.522	4.50237e-72	germ	Phip
2.0905e-76	-0.260412	0.589	0.283	6.49246e-72	germ	Slmap
2.7807e-76	1.56602	0.89	0.375	8.63602e-72	germ	Cisd1
6.66254e-76	0.543741	0.639	0.23	2.06918e-71	germ	Cse1l
1.17119e-75	1.15306	0.562	0.128	3.63736e-71	germ	Nomo1
1.61403e-75	-1.05347	0.626	0.536	5.01271e-71	germ	Pdia4
4.44687e-75	-1.48171	0.425	0.405	1.38106e-70	germ	Fkbp5
4.94496e-75	-1.52677	0.626	0.72	1.53576e-70	germ	Aldh2
5.44416e-75	0.62155	0.603	0.195	1.69079e-70	germ	Eps15
1.01029e-74	0.563289	0.507	0.147	3.13766e-70	germ	Rcc1
1.18996e-74	-0.117012	0.575	0.265	3.69567e-70	germ	Pgd
2.9606e-74	1.3866	0.913	0.451	9.19474e-70	germ	Atp6v1e1
3.90167e-74	0.673992	0.717	0.269	1.21174e-69	germ	Tufm
4.23409e-74	-2.70025	0.242	0.742	1.31498e-69	germ	Rbp1
4.23966e-74	0.840557	0.694	0.228	1.31671e-69	germ	Elp2
8.73188e-74	-0.931503	0.58	0.466	2.71186e-69	germ	Ddx17
1.80724e-73	-0.399436	0.621	0.364	5.61276e-69	germ	Pdha1
2.42955e-73	0.683293	0.516	0.144	7.54545e-69	germ	Slc25a20
4.87513e-73	0.655895	0.721	0.271	1.51407e-68	germ	Appl1
4.91545e-73	0.00647857	0.548	0.235	1.52659e-68	germ	Atxn2l
1.18172e-72	-0.530776	0.836	0.696	3.67007e-68	germ	Trim28
1.30069e-72	0.364501	0.671	0.286	4.03954e-68	germ	Nf1
1.67417e-72	1.07962	0.648	0.184	5.19947e-68	germ	Snrnp200
1.78258e-72	-0.562294	0.959	0.908	5.53617e-68	germ	Morf4l2
2.14449e-72	0.363257	0.466	0.142	6.66016e-68	germ	Aldh6a1
5.06251e-72	-1.58372	0.543	0.607	1.57227e-67	germ	Anxa6
7.30066e-72	0.412813	0.667	0.271	2.26736e-67	germ	Drg2
9.92983e-72	-0.201137	0.498	0.211	3.08391e-67	germ	Ctr9
1.90758e-71	0.851058	0.699	0.237	5.92436e-67	germ	Cul3
2.70637e-71	-0.471997	0.635	0.414	8.40517e-67	germ	Tln1
1.06433e-70	0.758729	0.598	0.191	3.30548e-66	germ	Top3b
1.16749e-70	0.523192	0.612	0.22	3.62586e-66	germ	Arfgef1
1.28814e-70	0.7501	0.758	0.288	4.00056e-66	germ	Afg3l1
1.36706e-70	0.250686	0.667	0.3	4.24567e-66	germ	Cdk9
1.72285e-70	-0.217449	0.489	0.213	5.35064e-66	germ	Ythdf3
1.99999e-70	-0.417108	0.699	0.465	6.21138e-66	germ	Epb41l2
5.25204e-70	-0.183127	0.63	0.349	1.63113e-65	germ	Atp2a2
6.87084e-70	-0.976082	0.479	0.332	2.13388e-65	germ	Itga9
4.23072e-69	-0.579518	0.648	0.466	1.31394e-64	germ	Arhgap5
1.62918e-68	-0.267359	0.575	0.307	5.05975e-64	germ	Hdac1
4.50682e-68	0.445256	0.79	0.369	1.39968e-63	germ	Kars
9.57452e-68	-0.130772	0.721	0.437	2.97356e-63	germ	Cltc
1.37229e-67	-0.160736	0.443	0.175	4.26192e-63	germ	Myh9
1.64575e-67	0.78212	0.694	0.25	5.1112e-63	germ	Snd1
1.69908e-67	-0.661553	0.904	0.902	5.27683e-63	germ	Dstn
2.4493e-67	0.508239	0.461	0.135	7.6068e-63	germ	Ascc3
3.2225e-67	-0.879373	0.671	0.616	1.00081e-62	germ	Tra2a
5.39709e-67	0.656678	0.731	0.295	1.67617e-62	germ	Vat1
2.07201e-66	-3.1307	0.164	0.653	6.43505e-62	germ	Fscn1
3.69661e-66	-0.805008	0.493	0.338	1.14806e-61	germ	Cyhr1
6.54494e-66	0.0226006	0.507	0.218	2.03266e-61	germ	Dpp3
1.14457e-65	0.105233	0.616	0.292	3.55471e-61	germ	Dync1h1
1.24655e-65	-0.256202	0.521	0.259	3.8714e-61	germ	Uso1
2.74472e-65	-0.630842	0.689	0.526	8.52428e-61	germ	Blmh
3.13091e-65	0.118611	0.525	0.212	9.72366e-61	germ	Itsn1
1.17148e-64	0.176225	0.726	0.377	3.63828e-60	germ	Macf1
1.27422e-64	-3.18716	0.251	0.567	3.95733e-60	germ	Isyna1
1.68773e-64	0.403625	0.699	0.315	5.24159e-60	germ	Smchd1
1.73273e-64	-1.77709	0.429	0.53	5.38133e-60	germ	Soat1
2.19857e-64	0.308405	0.548	0.21	6.8281e-60	germ	Dhx36
2.43341e-64	-0.127549	0.626	0.341	7.55745e-60	germ	Ilf3
3.26318e-64	-0.496799	0.521	0.313	1.01345e-59	germ	Tpp2
4.06342e-64	0.873398	0.749	0.279	1.26198e-59	germ	Clpx
5.88286e-64	-0.870253	0.493	0.357	1.82704e-59	germ	Sptan1
6.31987e-64	0.210408	0.831	0.466	1.96276e-59	germ	Eif3b
6.45149e-64	0.677669	0.744	0.307	2.00364e-59	germ	Nmt1
1.13245e-63	0.0531728	0.685	0.359	3.51706e-59	germ	Tial1
1.51982e-63	0.7697	0.826	0.352	4.72009e-59	germ	Mrps9
2.68287e-63	0.202602	0.484	0.18	8.3322e-59	germ	Mapk14
3.66561e-63	-1.05934	0.443	0.338	1.13843e-58	germ	Npepps
8.73231e-63	0.0162058	0.662	0.35	2.71199e-58	germ	Scpep1
1.82535e-62	0.172537	0.772	0.413	5.66898e-58	germ	Wdr45b
2.05207e-62	-2.95855	0.196	0.647	6.37312e-58	germ	Gsn
2.83817e-62	1.14133	0.813	0.292	8.8145e-58	germ	Gnpda2
1.43566e-61	-0.103829	0.393	0.15	4.45874e-57	germ	Stard5
1.60074e-61	-0.641007	0.726	0.598	4.97141e-57	germ	Hnrnpl
3.63715e-61	-0.0857031	0.717	0.398	1.12959e-56	germ	Hmgcs1
6.51195e-61	-1.79657	0.406	0.396	2.02242e-56	germ	Map1b
6.62123e-61	0.0455809	0.466	0.179	2.05635e-56	germ	Rictor
1.60638e-60	0.0177319	0.721	0.409	4.98892e-56	germ	Lztfl1
1.78507e-60	-0.581857	0.936	0.911	5.5439e-56	germ	Pdia3
4.02845e-60	0.389345	0.703	0.325	1.25112e-55	germ	Srrt
4.30815e-60	0.389652	0.438	0.141	1.33798e-55	germ	Atl3
7.27306e-60	-0.212733	0.776	0.538	2.2588e-55	germ	Caprin1
1.05866e-59	-0.448779	0.808	0.666	3.28788e-55	germ	Eif3a
1.85689e-59	0.140749	0.671	0.34	5.76695e-55	germ	Yme1l1
2.77864e-59	0.257325	0.393	0.12	8.62962e-55	germ	Lmnb2
1.0194e-58	1.26943	0.913	0.506	3.16596e-54	germ	Tubb4b
1.02547e-58	-0.954929	0.47	0.354	3.18479e-54	germ	Lpp
1.66664e-58	-0.251314	0.525	0.285	5.17608e-54	germ	Rock2
1.86644e-58	0.552533	0.854	0.418	5.7966e-54	germ	Glud1
7.97085e-58	0.00204442	0.635	0.341	2.47551e-53	germ	Srsf4
9.28965e-58	-0.117802	1	1	2.88509e-53	germ	Rps19
1.18748e-57	-0.646951	0.443	0.276	3.68797e-53	germ	Tpd52l1
2.16969e-57	-0.174857	0.356	0.135	6.73842e-53	germ	Vcpip1
2.65767e-57	-0.922436	0.53	0.426	8.25392e-53	germ	Mcts1
7.47661e-57	-1.54146	0.352	0.338	2.32201e-52	germ	Ptprd
8.71323e-57	0.333484	0.406	0.129	2.70607e-52	germ	Ankfy1
5.48219e-56	0.747086	0.658	0.254	1.70261e-51	germ	Acly
6.67584e-56	1.26034	0.84	0.317	2.07331e-51	germ	Cltb
2.53462e-55	0.496744	0.799	0.392	7.87177e-51	germ	Gmps
4.04353e-55	1.22592	0.32	0.046	1.2558e-50	germ	Stk38l
5.10458e-55	2.09754	0.247	0.012	1.58533e-50	germ	Dpp4
6.42115e-55	1.16754	0.922	0.487	1.99422e-50	germ	Sod2
9.37352e-55	-0.367668	1	0.982	2.91113e-50	germ	Prdx1
1.14529e-54	0.298905	0.315	0.085	3.55693e-50	germ	Dhx8
1.28447e-54	0.427777	0.813	0.42	3.98917e-50	germ	Ppid
1.33214e-54	-0.37599	0.758	0.598	4.13721e-50	germ	Eno1
1.36958e-54	0.417443	0.406	0.125	4.25351e-50	germ	Ube4a
1.3823e-54	-0.188673	0.47	0.236	4.293e-50	germ	Ykt6
3.21157e-54	0.223244	0.808	0.471	9.97418e-50	germ	Mtpn
1.35222e-53	-0.0300329	0.772	0.49	4.19958e-49	germ	Pitpna
1.73091e-53	0.452908	0.854	0.454	5.37568e-49	germ	Dld
2.16585e-53	-2.72782	0.242	0.542	6.72649e-49	germ	Idh1
3.68522e-53	-0.465874	0.849	0.744	1.14452e-48	germ	P4hb
2.95987e-52	0.2089	0.831	0.489	9.19247e-48	germ	Prdx3
3.52459e-52	-0.0234381	0.795	0.509	1.09463e-47	germ	Tcea1
3.75609e-52	-3.0361	0.078	0.568	1.16653e-47	germ	Gpx7
1.50445e-51	0.551231	0.361	0.095	4.67236e-47	germ	Kmt2b
1.9726e-51	0.106039	0.735	0.425	6.12632e-47	germ	Copg1
2.6887e-51	0.648382	0.781	0.362	8.35029e-47	germ	Crebbp
1.71742e-50	-0.201671	0.411	0.193	5.33381e-46	germ	Hcfc1
2.32775e-50	0.271555	0.817	0.472	7.22928e-46	germ	Actn4
4.44612e-50	0.287102	0.311	0.087	1.38083e-45	germ	Surf6
5.9485e-50	1.2195	0.9	0.425	1.84742e-45	germ	Snx2
7.5917e-50	-0.178892	0.607	0.376	2.35775e-45	germ	Birc6
9.77016e-50	-0.277522	0.995	0.99	3.03432e-45	germ	Rpl27
1.12325e-49	-0.507655	0.553	0.402	3.48846e-45	germ	Glod4
2.29053e-49	-0.586031	0.877	0.816	7.1137e-45	germ	Prdx5
3.5119e-49	0.919935	0.936	0.615	1.09069e-44	germ	Dnaja2
4.55636e-49	0.196577	0.753	0.436	1.41507e-44	germ	Aco2
3.1581e-48	1.04912	0.717	0.27	9.80812e-44	germ	Vamp7
6.07156e-48	-0.296318	0.333	0.143	1.88564e-43	germ	Uba6
1.10369e-47	0.681095	0.849	0.424	3.42774e-43	germ	Stip1
5.17187e-47	-1.05137	0.379	0.307	1.60623e-42	germ	Kif1b
2.14743e-46	-1.01176	0.333	0.246	6.66928e-42	germ	Ranbp2
2.44515e-46	-3.6453	0.059	0.486	7.5939e-42	germ	Pls3
6.43732e-46	-3.92197	0.128	0.493	1.99924e-41	germ	Gstm2
2.1167e-45	0.279447	0.384	0.139	6.57384e-41	germ	Ap1g1
3.2316e-45	1.13011	0.858	0.383	1.00364e-40	germ	Ythdf2
2.02733e-44	-0.28382	0.822	0.669	6.29626e-40	germ	Cycs
2.35378e-44	1.25247	0.836	0.37	7.31014e-40	germ	Pcbd2
5.46462e-44	0.440928	0.991	0.904	1.69715e-39	germ	Hspe1
5.3153e-43	0.924622	0.941	0.578	1.65077e-38	germ	Psmd6
6.35631e-43	-0.538728	0.845	0.761	1.97408e-38	germ	Rrbp1
1.9566e-42	-0.0740569	0.425	0.218	6.07662e-38	germ	As3mt
3.14094e-42	-1.02182	0.406	0.385	9.75481e-38	germ	Dnmt3a
4.13157e-42	0.696293	0.836	0.424	1.28314e-37	germ	Usp14
2.58136e-41	0.97244	0.886	0.439	8.01692e-37	germ	Atp6v0d1
4.01331e-41	-3.60234	0.146	0.377	1.24641e-36	germ	Aldh1a1
1.22965e-40	0.695206	0.845	0.437	3.81894e-36	germ	Hspa4
1.83402e-40	-1.08304	0.306	0.233	5.69592e-36	germ	Ak3
1.96695e-40	-2.63882	0.16	0.502	6.10876e-36	germ	Dpysl3
5.44357e-40	-0.158969	1	0.999	1.69061e-35	germ	Rpl7
8.30821e-40	-2.4733	0.192	0.438	2.58028e-35	germ	Myh10
2.47029e-39	0.576159	0.922	0.536	7.67198e-35	germ	Pbdc1
3.21923e-39	0.862466	0.881	0.452	9.99795e-35	germ	Sucla2
1.45347e-38	-2.85491	0.114	0.486	4.51403e-34	germ	Lrp1
1.78408e-38	-0.119288	1	1	5.54082e-34	germ	Rpl23
1.92996e-38	-3.40706	0.064	0.438	5.99388e-34	germ	Fbn1
4.62553e-38	-0.324133	0.228	0.084	1.43655e-33	germ	Ehbp1
2.8305e-37	-1.41892	0.269	0.237	8.79067e-33	germ	Lima1
2.96441e-37	-3.67745	0.059	0.385	9.20656e-33	germ	Tns3
3.18344e-37	0.191558	0.219	0.058	9.88681e-33	germ	Rbm19
3.23487e-37	-1.23641	0.279	0.221	1.00465e-32	germ	Stk38
3.6474e-37	1.84581	0.142	0.003	1.13277e-32	germ	Myh14
4.47065e-37	-1.33304	0.228	0.193	1.38845e-32	germ	Myo1e
1.48711e-36	-0.202826	0.274	0.12	4.6185e-32	germ	Pfas
2.3333e-36	-0.153571	0.904	0.742	7.24652e-32	germ	Vcp
5.32337e-36	0.69543	0.963	0.702	1.65328e-31	germ	Hspd1
6.53862e-36	0.559356	0.95	0.787	2.0307e-31	germ	Mdh2
2.44666e-35	-0.360703	0.941	0.901	7.5986e-31	germ	Dnaja1
8.70063e-35	0.357931	0.963	0.925	2.70216e-30	germ	Ncl
3.91989e-34	0.862333	0.913	0.537	1.2174e-29	germ	Dnajc7
5.26691e-34	0.368086	0.858	0.531	1.63575e-29	germ	Psmd1
2.86976e-33	0.444803	0.877	0.539	8.91262e-29	germ	Scp2
2.90822e-33	-0.0162985	0.881	0.676	9.03206e-29	germ	Canx
1.04299e-32	-0.197551	0.279	0.135	3.2392e-28	germ	Hyou1
2.25791e-32	-0.159979	1	0.998	7.01238e-28	germ	Rps2
9.52307e-32	-1.86033	0.21	0.264	2.95758e-27	germ	Map2k3
1.49757e-31	0.728593	0.941	0.589	4.651e-27	germ	Psmc5
2.99074e-31	-4.07019	0.018	0.323	9.28836e-27	germ	Pla2g4a
3.10617e-30	-0.341378	0.9	0.867	9.64683e-26	germ	Tmed10
5.0096e-30	-0.0949808	1	1	1.55583e-25	germ	Rpl23a
2.9729e-29	0.615986	0.927	0.582	9.23293e-25	germ	Pgk1
4.35699e-29	0.644287	0.918	0.568	1.35315e-24	germ	Psmc1
1.05139e-28	-2.47228	0.137	0.324	3.26529e-24	germ	Myo1b
7.9931e-28	-0.255499	0.215	0.094	2.48242e-23	germ	Dbt
1.95167e-27	0.41226	0.986	0.882	6.0613e-23	germ	Gdi2
2.66867e-27	0.532566	0.904	0.575	8.2881e-23	germ	Mtfr1l
5.15412e-27	-2.4615	0.132	0.345	1.60072e-22	germ	Lasp1
9.43413e-27	-1.99161	0.183	0.303	2.92996e-22	germ	Svil
4.0418e-26	-3.12841	0.041	0.334	1.25526e-21	germ	Msn
4.34032e-26	0.130571	0.215	0.079	1.34797e-21	germ	Npl
5.67797e-26	-0.299668	0.954	0.917	1.76341e-21	germ	Calr
1.75222e-25	-3.86311	0.023	0.293	5.44188e-21	germ	S100a6
1.12821e-24	-2.26426	0.142	0.324	3.50389e-20	germ	Rai14
1.22313e-24	0.738707	0.881	0.56	3.79868e-20	germ	Taldo1
1.22712e-24	-0.328554	0.9	0.873	3.81107e-20	germ	Hsp90b1
2.61667e-24	-3.6613	0.064	0.3	8.1266e-20	germ	Hmgcs2
2.67916e-24	-4.2095	0.027	0.255	8.32066e-20	germ	Cmbl
4.1275e-24	-0.242063	0.968	0.954	1.28188e-19	germ	Rpl13a
5.47156e-24	0.481556	0.968	0.799	1.6993e-19	germ	Pkm
5.80562e-24	0.436896	0.849	0.551	1.80305e-19	germ	Luc7l3
3.20285e-23	-1.32712	0.146	0.116	9.9471e-19	germ	Diaph2
3.94648e-23	-2.73765	0.059	0.336	1.22566e-18	germ	Pdgfra
5.03509e-23	-1.66881	0.155	0.164	1.56375e-18	germ	Ptgr1
7.52555e-23	-1.35018	0.279	0.301	2.33721e-18	germ	Hist1h1c
1.14039e-22	0.480661	0.95	0.797	3.54171e-18	germ	Anapc5
1.14972e-22	-0.94108	0.187	0.129	3.57067e-18	germ	Uggt1
1.4384e-21	-0.163776	1	0.994	4.46723e-17	germ	Hspa8
1.44526e-21	0.406572	0.9	0.621	4.48855e-17	germ	Ube2k
2.93231e-21	0.492098	0.863	0.567	9.10686e-17	germ	Rab10
5.83738e-21	0.268692	0.89	0.646	1.81292e-16	germ	Adh5
1.42364e-20	0.365212	0.904	0.64	4.42139e-16	germ	Hspa9
1.47262e-20	-1.19299	0.174	0.153	4.57351e-16	germ	Pfkm
6.53598e-20	0.169524	1	0.993	2.02988e-15	germ	Eef2
1.64754e-18	0.439152	0.963	0.79	5.11676e-14	germ	Ube2n
2.09719e-18	-0.370216	0.224	0.148	6.51324e-14	germ	Rmdn2
2.83905e-18	-3.13697	0.041	0.223	8.81724e-14	germ	Dmd
7.1589e-18	-0.356135	0.16	0.082	2.22334e-13	germ	Tjp2
1.74671e-17	0.465144	0.941	0.751	5.42477e-13	germ	Psmb5
1.99087e-17	-0.799731	0.114	0.062	6.18304e-13	germ	Slc25a22
2.14193e-17	-1.74614	0.128	0.172	6.65219e-13	germ	Plec
3.34837e-17	-0.722906	0.123	0.069	1.0399e-12	germ	Mapkbp1
4.90217e-17	-0.503116	0.352	0.305	1.52247e-12	germ	Glrx
3.45986e-16	-2.33834	0.087	0.211	1.07453e-11	germ	Kmt2a
1.09621e-15	-0.570216	0.119	0.06	3.4045e-11	germ	Vps51
1.23123e-15	-1.46884	0.1	0.097	3.82382e-11	germ	Kcnma1
2.00614e-15	-2.80455	0.064	0.193	6.23048e-11	germ	Ephx2
5.24922e-15	-2.58409	0.059	0.231	1.63025e-10	germ	Efhd2
9.13471e-15	-3.64594	0	0.133	2.83697e-10	germ	Apoa1
1.69362e-14	0.459656	0.913	0.704	5.25986e-10	germ	Ube2l3
1.13426e-13	-0.12027	1	0.993	3.52266e-09	germ	Eef1g
2.26498e-13	-2.92002	0.014	0.17	7.03435e-09	germ	Vwa5a
3.62703e-13	-1.43566	0.096	0.103	1.12645e-08	germ	Anpep
1.43061e-12	0.301258	0.982	0.872	4.44304e-08	germ	Ran
1.54383e-12	-0.280578	0.073	0.028	4.79469e-08	germ	Myh11
2.58888e-12	-0.36278	0.105	0.053	8.04029e-08	germ	Tarsl2
6.71332e-12	0.317631	0.959	0.846	2.08496e-07	germ	Ssb
6.96845e-12	1.18035	0.041	0	2.16419e-07	germ	Pzp
9.65171e-12	-0.105496	0.986	0.945	2.99753e-07	germ	Ddx5
1.09523e-11	0.215182	0.909	0.73	3.40144e-07	germ	Snrpc
1.33816e-11	-2.49632	0.041	0.181	4.15592e-07	germ	Synm
2.08043e-11	-2.85091	0.027	0.175	6.46118e-07	germ	Tagln
2.33453e-11	-1.91425	0.068	0.108	7.25036e-07	germ	Flnb
3.15468e-11	-0.307056	0.096	0.047	9.79749e-07	germ	Ahcy
1.11773e-10	-1.83514	0.091	0.196	3.47134e-06	germ	Inf2
2.67593e-10	-1.341	0.096	0.123	8.31062e-06	germ	Fahd1
8.2705e-09	0.64263	0.037	0.002	0.000256857	germ	Hgs
3.74313e-08	-0.0662994	1	1	0.0011625	germ	Ppia
4.13711e-08	0.278745	0.927	0.785	0.00128486	germ	Phb2
4.43979e-08	0.245206	0.959	0.868	0.00137887	germ	Cct5
4.46505e-08	-1.48359	0.055	0.064	0.00138671	germ	Arhgef10
1.1426e-06	-3.11075	0.014	0.086	0.0354857	germ	Hsd3b1
1.28502e-06	-2.02196	0.032	0.124	0.0399088	germ	Pdgfrb
1.31242e-06	-0.151768	0.055	0.012	0.0407599	germ	Lgals3
1.12786e-05	-1.22637	0.096	0.117	0.35028	germ	Hist1h2bc
6.3563e-05	-2.52269	0.005	0.048	1	germ	Tnc
0.000208022	0.030027	0.945	0.878	1	germ	Arpc2
0.000414401	-1.83649	0.009	0.06	1	germ	Papss2
0.00169927	0.0577392	0.973	0.917	1	germ	Slc25a3
0.00420318	0.19563	0.014	0.001	1	germ	Hist1h3b
0.00424596	0.0387617	1	1	1	germ	Rpl10a
0.00464806	-1.71594	0.005	0.032	1	germ	Ak1
0.0053988	-1.44424	0	0.02	1	germ	S100a4
0.00792545	-1.2198	0	0.018	1	germ	Abca6
0.0164739	0.191714	0.009	0	1	germ	Ighg1
0.0178613	-1.07927	0	0.015	1	germ	Fgd5
0.0518022	-0.715562	0	0.01	1	germ	Serpina1c
0.1253	0.0965613	0.009	0.002	1	germ	Hist1h4a
0.486137	0.0101559	1	1	1	germ	Rpl14
0.547737	-0.00962628	1	0.999	1	germ	Rpl28
0.582854	-0.234227	0	0.001	1	germ	Cyp11a1
0.694132	-0.133545	0	0.001	1	germ	C3
0.739158	-0.120026	0	0.001	1	germ	Cma1
0.768192	-0.00250081	0.995	0.998	1	germ	Rpsa
0.884125	-0.00278595	1	0.999	1	germ	Rps15
1	0	0	0	1	germ	Actbl2
1	0	0	0	1	germ	Apoh
1	0	0	0	1	germ	Ces1c
4.73014e-181	0.510078	1	0.999	1.46904e-176	immune	Ftl1
1.24078e-152	1.00944	0.989	0.879	3.85349e-148	immune	Arpc2
6.48966e-90	-3.54546	0.138	0.945	2.01549e-85	immune	Serpinh1
1.20973e-85	2.36291	0.574	0.22	3.75705e-81	immune	Efhd2
1.2063e-84	1.59812	0.691	0.438	3.74639e-80	immune	Snx2
1.13861e-64	0.701215	0.723	0.761	3.53619e-60	immune	Cstb
3.92674e-60	1.24408	0.819	0.567	1.21953e-55	immune	Taldo1
7.03766e-47	3.22328	0.457	0.078	2.18568e-42	immune	Npl
2.57553e-44	-4.12343	0.053	0.734	7.99882e-40	immune	Tshz2
7.40163e-44	5.49304	0.309	0.009	2.29873e-39	immune	Lgals3
7.52901e-43	4.56278	0.223	0.016	2.33828e-38	immune	S100a4
9.51787e-42	1.7774	0.702	0.318	2.95596e-37	immune	Msn
9.80501e-42	-4.04334	0.096	0.734	3.04514e-37	immune	Dcn
3.19901e-41	0.645135	0.819	0.818	9.93515e-37	immune	Prdx5
1.45896e-38	-4.27477	0.074	0.679	4.53108e-34	immune	Col1a2
1.37322e-37	-3.37002	0.117	0.734	4.26482e-33	immune	Rbp1
7.1945e-37	1.1531	0.713	0.497	2.23439e-32	immune	Pitpna
3.24596e-35	-1.82682	0.351	0.873	1.0081e-30	immune	Tuba1a
6.74065e-35	-2.88433	0.117	0.73	2.09344e-30	immune	Rcn1
1.70777e-30	0.988064	0.745	0.548	5.30381e-26	immune	Scp2
1.72065e-30	-2.36831	0.16	0.735	5.34381e-26	immune	Sptbn1
4.43755e-28	-3.52908	0.032	0.559	1.37817e-23	immune	Gpx7
2.27265e-27	0.735147	0.67	0.592	7.05817e-23	immune	Pgk1
2.10651e-26	0.413482	0.872	0.886	6.54218e-22	immune	Gdi2
3.09345e-25	-2.07175	0.223	0.731	9.60733e-21	immune	Ddah2
6.3445e-25	-4.63517	0.021	0.497	1.97041e-20	immune	Dpysl3
8.18511e-25	0.917088	0.553	0.445	2.54205e-20	immune	Cltc
1.24361e-24	1.40055	0.447	0.273	3.86228e-20	immune	Pgd
4.14703e-23	-3.49851	0.032	0.501	1.28794e-18	immune	Cttn
8.49217e-23	-1.65303	0.245	0.745	2.63741e-18	immune	Anxa2
7.12203e-21	-0.870161	0.521	0.908	2.21189e-16	immune	Dstn
3.8477e-20	0.944059	0.606	0.452	1.19498e-15	immune	Atp6v0d1
4.85449e-20	-3.13243	0.043	0.478	1.50766e-15	immune	Pls3
9.02024e-20	0.647592	0.543	0.502	2.80142e-15	immune	Sod2
1.23623e-19	0.365873	0.181	0.285	3.83937e-15	immune	S100a6
1.65298e-19	-2.35484	0.074	0.513	5.13365e-15	immune	Syne2
3.72607e-19	-1.5079	0.362	0.76	1.15721e-14	immune	Acaa2
8.98292e-19	0.121774	0.989	0.999	2.78982e-14	immune	Rpl19
1.66811e-18	-5.03354	0	0.344	5.18066e-14	immune	Ptprd
1.67206e-18	-0.842088	0.617	0.914	5.19293e-14	immune	Morf4l2
1.85504e-18	0.383805	0.798	0.805	5.7612e-14	immune	Pkm
3.34815e-18	-3.42275	0.085	0.486	1.03983e-13	immune	Gstm2
3.96438e-18	-3.48136	0.032	0.431	1.23122e-13	immune	Fbn1
9.83061e-18	-4.05211	0.021	0.402	3.05309e-13	immune	Map1b
3.5501e-17	-4.93452	0	0.322	1.10256e-12	immune	Myo1b
1.27292e-16	-0.664001	0.606	0.925	3.95331e-12	immune	Vim
1.87922e-15	1.98941	0.17	0.077	5.83628e-11	immune	Pfkp
6.23972e-15	0.45351	0.745	0.71	1.93787e-10	immune	Ube2l3
1.26623e-14	-2.11552	0.096	0.478	3.93255e-10	immune	Arhgap5
1.27974e-14	-3.31041	0.032	0.375	3.97448e-10	immune	Aldh1a1
5.17015e-14	0.141975	0.968	0.995	1.60569e-09	immune	Hspa8
5.57555e-14	-0.19003	0.234	0.422	1.7316e-09	immune	Lztfl1
5.75616e-14	0.834889	0.553	0.431	1.78769e-09	immune	Glud1
2.18395e-13	-3.52343	0.021	0.331	6.78271e-09	immune	Pdgfra
3.97821e-13	-3.1365	0.021	0.322	1.23551e-08	immune	Rai14
6.59347e-13	-0.271098	0.904	0.994	2.04774e-08	immune	Eef1g
1.12947e-12	0.242796	0.936	0.947	3.50778e-08	immune	Ddx5
1.34139e-12	-1.69802	0.277	0.561	4.16595e-08	immune	Isyna1
1.84076e-12	1.04609	0.447	0.305	5.71685e-08	immune	Glrx
3.82684e-12	-1.94807	0.096	0.435	1.1885e-07	immune	Myh10
4.47054e-12	0.665408	0.33	0.312	1.38842e-07	immune	Cdk9
1.11362e-11	-1.06222	0.351	0.706	3.45857e-07	immune	Trim28
1.95975e-11	-4.26956	0	0.22	6.0864e-07	immune	Dmd
5.91825e-11	-3.2653	0.021	0.285	1.83803e-06	immune	Tpd52l1
7.40318e-11	-1.86526	0.096	0.411	2.29921e-06	immune	Fkbp5
8.5912e-11	0.610414	0.532	0.466	2.66817e-06	immune	Atp6v1e1
2.1053e-10	3.48814	0.064	0	6.53844e-06	immune	Cyp11a1
2.91196e-10	0.192888	0.894	0.919	9.04366e-06	immune	Slc25a3
4.42114e-10	-0.243847	0.415	0.639	1.37307e-05	immune	Fscn1
4.90121e-10	0.483232	0.66	0.603	1.52217e-05	immune	Eno1
4.90543e-10	0.703081	0.511	0.421	1.52348e-05	immune	Tln1
5.54587e-10	1.72239	0.245	0.106	1.72238e-05	immune	Fkbp15
5.7869e-10	-4.22572	0	0.191	1.79724e-05	immune	Ephx2
7.63119e-10	-1.72484	0.128	0.438	2.37002e-05	immune	Ppid
9.84208e-10	-3.11285	0.043	0.295	3.05666e-05	immune	Hmgcs2
2.31475e-09	-4.05579	0	0.179	7.18891e-05	immune	Synm
3.58346e-09	-3.10412	0.021	0.251	0.000111292	immune	Cmbl
4.25669e-09	-1.92076	0.096	0.378	0.0001322	immune	Tns3
5.216e-09	0.970103	0.245	0.189	0.000161993	immune	Mapk14
5.4696e-09	0.4765	0.064	0.099	0.000169869	immune	Acsl1
6.96469e-09	-0.493042	0.691	0.911	0.000216302	immune	Sfr1
1.15177e-08	-0.927608	0.351	0.659	0.000357706	immune	Adh5
1.57412e-08	-0.621933	0.234	0.471	0.000488875	immune	Dld
1.57653e-08	-0.420766	0.681	0.906	0.000489622	immune	Dnaja1
1.62637e-08	0.288443	0.745	0.756	0.000505101	immune	Etfb
1.7327e-08	1.74797	0.298	0.102	0.000538125	immune	Mvp
1.8984e-08	-0.674121	0.543	0.806	0.000589586	immune	Anapc5
2.49781e-08	-0.311593	0.543	0.779	0.000775745	immune	Sfpq
2.63332e-08	-2.10363	0.085	0.34	0.000817831	immune	Itga9
3.98218e-08	0.032998	0.277	0.385	0.00123675	immune	Birc6
4.02063e-08	0.0959081	1	1	0.00124869	immune	Ppia
4.62768e-08	-0.84748	0.372	0.668	0.00143722	immune	Hnrnph1
4.71958e-08	-0.699171	0.457	0.742	0.00146576	immune	Nisch
5.57451e-08	0.196334	0.181	0.247	0.00173128	immune	Atxn2l
5.82754e-08	-1.00975	0.351	0.635	0.00180986	immune	Gsn
6.56468e-08	-1.15369	0.191	0.474	0.00203879	immune	Ddx17
7.58819e-08	-0.58042	0.16	0.345	0.00235666	immune	Npepps
9.4864e-08	1.08076	0.319	0.207	0.00294619	immune	Eps15
1.03192e-07	-0.751111	0.277	0.546	0.00320484	immune	Psmd1
1.24102e-07	0.031288	0.34	0.448	0.00385423	immune	Aco2
1.52592e-07	0.127682	1	0.999	0.00473904	immune	Actg1
1.54651e-07	-0.51131	0.489	0.752	0.00480299	immune	P4hb
1.91484e-07	-1.72363	0.064	0.289	0.00594692	immune	Uchl1
2.16314e-07	0.603581	0.383	0.337	0.00671807	immune	Lasp1
3.06793e-07	-1.38468	0.085	0.303	0.00952808	immune	Nf1
3.93895e-07	-0.441333	0.213	0.392	0.0122332	immune	Macf1
3.95098e-07	0.222548	0.649	0.683	0.0122705	immune	Canx
5.64433e-07	-0.782331	0.319	0.591	0.0175296	immune	Mtfr1l
5.87117e-07	0.205187	0.255	0.318	0.0182341	immune	Hdac1
6.70376e-07	0.214307	0.66	0.718	0.0208199	immune	Aldh2
8.16897e-07	0.314766	0.277	0.31	0.0253704	immune	Vat1
9.58879e-07	-1.10869	0.277	0.535	0.0297799	immune	Idh1
1.00433e-06	1.3067	0.255	0.138	0.0311914	immune	Tln2
1.33503e-06	1.12232	0.298	0.182	0.0414621	immune	Myh9
1.34705e-06	-1.16846	0.128	0.355	0.0418353	immune	Yme1l1
1.42141e-06	-0.0915941	0.957	1	0.0441446	immune	Rpl28
1.4851e-06	-0.274586	0.138	0.255	0.0461227	immune	Cul3
1.97312e-06	-1.37433	0.117	0.347	0.0612793	immune	Cyhr1
2.41818e-06	-0.474798	0.649	0.853	0.0751015	immune	Ssb
2.4895e-06	0.190912	0.426	0.479	0.0773165	immune	Eif3b
3.10185e-06	-0.342024	0.415	0.621	0.096334	immune	Tra2a
3.4685e-06	-0.0718386	0.734	0.87	0.107721	immune	Tmed10
4.12093e-06	0.513823	0.245	0.243	0.127984	immune	Isy1
4.17265e-06	-0.129743	0.787	0.928	0.12959	immune	Ncl
4.53129e-06	-0.203973	0.479	0.652	0.140728	immune	Hspa9
4.71403e-06	0.556038	0.404	0.36	0.146404	immune	Scpep1
5.54188e-06	-0.251781	0.085	0.174	0.172114	immune	Iars2
5.5683e-06	-0.373587	0.532	0.751	0.172935	immune	Vcp
5.57596e-06	-0.989108	0.181	0.413	0.173173	immune	Hmgcs1
6.48347e-06	-0.612028	0.33	0.565	0.201357	immune	Luc7l3
6.68706e-06	-0.971707	0.202	0.439	0.20768	immune	Copg1
6.83817e-06	-0.0348229	0.755	0.878	0.212373	immune	Ran
7.8953e-06	-0.41294	0.011	0.055	0.245204	immune	Hectd3
8.01006e-06	-1.23825	0.085	0.271	0.248768	immune	Uso1
8.65283e-06	0.0836058	1	1	0.268731	immune	Rpl10a
9.98404e-06	-0.778688	0.298	0.542	0.310074	immune	Pdia4
1.00086e-05	-0.450594	0.255	0.437	0.310836	immune	Fxr1
1.00481e-05	0.0545017	0.979	0.998	0.312064	immune	Rpsa
1.14542e-05	-1.37925	0.096	0.297	0.355734	immune	Slmap
1.27861e-05	-0.707773	0.287	0.523	0.397098	immune	Tubb4b
1.40057e-05	-0.0177484	0.106	0.171	0.434976	immune	Plec
1.73326e-05	-0.510857	0.372	0.594	0.538299	immune	Psmd6
1.84203e-05	0.535695	0.255	0.244	0.572081	immune	Ykt6
1.89742e-05	-2.97835	0	0.098	0.589282	immune	Kcnma1
1.95393e-05	0.723236	0.33	0.261	0.606832	immune	Map2k3
1.99541e-05	-1.70191	0.011	0.104	0.619713	immune	Anpep
1.99789e-05	-0.2144	0.585	0.76	0.620484	immune	Psmb5
2.02818e-05	-0.250693	0.096	0.183	0.629891	immune	Nup88
2.39902e-05	-0.313756	0.691	0.874	0.745062	immune	Cct5
2.61084e-05	-0.956003	0.16	0.365	0.810848	immune	Sptan1
2.69647e-05	-0.353657	0.234	0.385	0.837444	immune	Kars
3.08129e-05	0.281568	0.255	0.285	0.956955	immune	Tufm
3.17431e-05	0.337073	0.117	0.147	0.985846	immune	Ascc3
3.38044e-05	-0.799385	0.138	0.312	1	immune	Gnpda2
3.61228e-05	-0.0566066	1	1	1	immune	Rpl14
3.62477e-05	-0.0424571	0.255	0.352	1	immune	Srsf4
3.72649e-05	0.0470868	0.096	0.152	1	immune	Atl3
3.80329e-05	-1.38547	0.106	0.302	1	immune	Svil
3.85227e-05	-0.243086	0.617	0.795	1	immune	Mdh2
3.89901e-05	0.491406	0.351	0.322	1	immune	Nmt1
3.94244e-05	-0.573726	0.053	0.141	1	immune	Hyou1
4.55437e-05	-0.393475	0.34	0.53	1	immune	Phip
4.91797e-05	0.218423	0.66	0.675	1	immune	Cycs
5.18667e-05	-0.45269	0.543	0.755	1	immune	Tpi1
5.72043e-05	-0.938752	0.117	0.289	1	immune	Appl1
6.09513e-05	-0.138279	0.777	0.914	1	immune	Pdia3
6.64763e-05	-0.207423	0.468	0.628	1	immune	Dnaja2
6.93973e-05	-2.04401	0.021	0.152	1	immune	Rmdn2
7.05181e-05	-0.692263	0.181	0.361	1	immune	Lpp
8.02576e-05	0.578758	0.181	0.172	1	immune	Utp18
8.19365e-05	-2.56035	0.011	0.13	1	immune	Apoa1
8.23743e-05	-0.15034	0.394	0.533	1	immune	Blmh
8.27169e-05	-3.45279	0	0.084	1	immune	Hsd3b1
8.32326e-05	-0.440398	0.128	0.246	1	immune	Cse1l
8.37741e-05	0.0984935	0.191	0.249	1	immune	Ranbp2
8.53913e-05	-0.190455	0.074	0.144	1	immune	Nomo1
8.86644e-05	-0.0514394	0.436	0.548	1	immune	Caprin1
8.99961e-05	0.94794	0.074	0.063	1	immune	Rbm19
9.23458e-05	-1.08668	0.074	0.223	1	immune	Ctr9
9.55841e-05	-0.356059	0.415	0.605	1	immune	Hnrnpl
9.84343e-05	0.45274	0.223	0.225	1	immune	As3mt
0.000106032	0.433318	0.223	0.228	1	immune	Dpp3
0.000106603	-0.0307875	0.915	0.984	1	immune	Prdx1
0.000116562	0.120378	0.617	0.672	1	immune	Eif3a
0.000127455	-0.631048	0.223	0.409	1	immune	Gmps
0.000129966	0.252052	0.117	0.152	1	immune	Lyrm4
0.000142993	-1.00676	0.128	0.305	1	immune	Dync1h1
0.000149331	0.360096	0.191	0.212	1	immune	Prpf6
0.000153746	0.26799	0.255	0.284	1	immune	Prpf31
0.000173929	0.178557	0.447	0.483	1	immune	Mtpn
0.000204805	-0.0677929	0.277	0.374	1	immune	Pdha1
0.000218058	-0.291071	0.596	0.775	1	immune	Cct8
0.000222866	-0.099963	0.277	0.378	1	immune	Crebbp
0.000274186	0.929625	0.074	0.062	1	immune	Vps51
0.000349465	0.0440412	0.723	0.797	1	immune	Ube2n
0.000372309	-2.22121	0.043	0.172	1	immune	Tagln
0.000412685	-1.65286	0.053	0.194	1	immune	Inf2
0.000446395	-0.369238	0.351	0.521	1	immune	Tcea1
0.000458867	-0.45561	0.298	0.469	1	immune	Sucla2
0.00054351	-0.699058	0.33	0.529	1	immune	Soat1
0.000626491	-0.248726	0.777	0.909	1	immune	Hspe1
0.000648551	2.44718	0.021	0	1	immune	C3
0.000701415	-0.00154901	0.947	0.99	1	immune	Rpl27
0.000751363	-1.67914	0.032	0.149	1	immune	Ints8
0.000772416	0.297339	0.106	0.131	1	immune	Uggt1
0.000780515	-0.306971	0.394	0.552	1	immune	Dnajc7
0.000782704	-0.347478	0.074	0.15	1	immune	Hsph1
0.00089261	-0.653163	0.287	0.476	1	immune	Lrp1
0.000940853	-0.442151	0.213	0.353	1	immune	Ilf3
0.000947102	-0.405607	0.223	0.361	1	immune	Atp2a2
0.00100233	-0.523155	0.309	0.487	1	immune	Actn4
0.00109584	0.931401	0.202	0.137	1	immune	Ankfy1
0.00116461	-0.369462	0.319	0.475	1	immune	Epb41l2
0.00118015	-1.19227	0.074	0.209	1	immune	Kmt2a
0.00118081	-0.261265	0.734	0.876	1	immune	Hsp90b1
0.0011946	-0.4156	0.287	0.441	1	immune	Stip1
0.00122364	-0.315942	0.213	0.33	1	immune	Smchd1
0.00124092	0.142291	0.223	0.266	1	immune	Snd1
0.00148764	-0.715648	0.117	0.246	1	immune	Elp2
0.00155579	-2.09406	0.021	0.123	1	immune	Pdgfrb
0.00171465	-0.0154233	0.511	0.607	1	immune	Anxa6
0.00217077	-1.47964	0.043	0.155	1	immune	Pfkm
0.00238032	-0.528429	0.266	0.428	1	immune	Wdr45b
0.00290589	-0.405609	0.138	0.24	1	immune	Lima1
0.00303719	-0.289606	0.362	0.503	1	immune	Prdx3
0.00316164	0.0469022	0.989	0.998	1	immune	Rps2
0.00364216	-0.584162	0.234	0.388	1	immune	Dnmt3a
0.00364634	0.117652	0.383	0.43	1	immune	Mcts1
0.00395687	-0.228262	0.649	0.792	1	immune	Phb2
0.00398959	-0.241929	0.415	0.551	1	immune	Pbdc1
0.00412317	0.672705	0.106	0.097	1	immune	Utp15
0.00445102	-1.23968	0.074	0.196	1	immune	Myo1e
0.0045872	-0.694257	0.17	0.312	1	immune	Kif1b
0.00490772	-0.270147	0.149	0.235	1	immune	Arfgef1
0.00540882	0.0578036	0.979	0.993	1	immune	Eef2
0.00573357	-0.123808	0.819	0.92	1	immune	Calr
0.00581997	-0.060846	0.883	0.956	1	immune	Rpl13a
0.00622911	-0.877821	0.064	0.159	1	immune	Nsdhl
0.00631333	-1.74058	0.011	0.083	1	immune	Aldh5a1
0.00636884	1.03029	0.074	0.049	1	immune	Ahcy
0.00729312	0.117058	0.362	0.402	1	immune	Dhx15
0.00799147	-0.277495	0.234	0.339	1	immune	Srrt
0.00815822	-0.168829	0.511	0.632	1	immune	Ube2k
0.00862738	-0.0990489	0.926	0.982	1	immune	Hnrnpk
0.00866033	-0.359052	0.564	0.714	1	immune	Hspd1
0.00884106	-0.121187	0.255	0.336	1	immune	Cltb
0.00906234	1.0273	0.191	0.115	1	immune	Hist1h2bc
0.00979427	0.123686	0.138	0.169	1	immune	Pitrm1
0.00985687	-0.0650516	0.33	0.408	1	immune	Glod4
0.010019	-0.329061	0.202	0.306	1	immune	Afg3l1
0.0100803	-0.0436798	0.33	0.401	1	immune	Ythdf2
0.0105166	-0.388773	0.181	0.286	1	immune	Drg2
0.0110037	0.71226	0.149	0.116	1	immune	Diaph2
0.0114881	-0.611765	0.17	0.295	1	immune	Rock2
0.0116597	0.0768164	0.277	0.321	1	immune	Tpp2
0.0118429	-0.293195	0.596	0.738	1	immune	Snrpc
0.0127724	-1.51211	0.032	0.116	1	immune	Hspa2
0.0130632	-1.00838	0.074	0.178	1	immune	Tbce
0.0135053	0.0421653	1	1	1	immune	Rps4x
0.0135804	-2.13371	0	0.036	1	immune	Npm2
0.0138218	-0.350403	0.436	0.582	1	immune	Psmc1
0.0140983	0.435668	0.149	0.147	1	immune	Ap1g1
0.0153998	0.605359	0.202	0.164	1	immune	Vwa5a
0.0157621	-0.193415	0.277	0.372	1	immune	Tial1
0.0179099	-0.192906	0.596	0.72	1	immune	Pgam1
0.0185206	-0.246046	0.149	0.224	1	immune	Stk38
0.0191419	-0.723371	0.074	0.159	1	immune	Stard5
0.0204364	-0.78798	0.191	0.314	1	immune	Pla2g4a
0.0215528	-0.894028	0.064	0.151	1	immune	Uba6
0.0225281	-0.950001	0.053	0.136	1	immune	Ube4a
0.0228314	-1.49269	0.032	0.108	1	immune	Flnb
0.0231244	-0.0829353	0.085	0.126	1	immune	Pfas
0.0240546	-0.00230772	0.989	1	1	immune	Rpl23
0.0255384	-0.399316	0.074	0.137	1	immune	Msh6
0.0256457	-0.624626	0.17	0.287	1	immune	Vamp7
0.0263669	-0.294519	0.287	0.394	1	immune	Cisd1
0.0266821	-1.73808	0	0.03	1	immune	Myh11
0.0313167	-0.146753	0.106	0.157	1	immune	Slc25a20
0.0316609	-0.126458	0.66	0.765	1	immune	Rrbp1
0.0330341	1.32294	0.074	0.03	1	immune	Ak1
0.0366215	-0.060077	0.383	0.452	1	immune	Hspa4
0.0374332	-1.16425	0.011	0.055	1	immune	Tarsl2
0.038532	0.00943132	0.319	0.369	1	immune	Mrps9
0.0415405	-1.22695	0.032	0.1	1	immune	Dbt
0.0416941	-0.596769	0.138	0.237	1	immune	Ak3
0.0421862	-0.171347	0.16	0.223	1	immune	Dhx36
0.0434933	0.0242315	0.074	0.105	1	immune	Kmt2b
0.0451385	0.360912	0.234	0.223	1	immune	Itsn1
0.0457529	-0.441397	0.138	0.224	1	immune	Ythdf3
0.0471999	-0.773527	0.074	0.154	1	immune	Aldh6a1
0.0495907	-1.71279	0.011	0.059	1	immune	Papss2
0.0535796	-0.0852629	0.213	0.269	1	immune	Acly
0.0542854	-0.394714	0.096	0.161	1	immune	Ate1
0.055667	-0.00272333	0.521	0.578	1	immune	Rab10
0.0558495	0.16112	0.277	0.3	1	immune	Hist1h1c
0.0561018	-0.898559	0.053	0.124	1	immune	Fahd1
0.0562887	-0.395042	0.117	0.19	1	immune	Rictor
0.0651812	-0.549939	0.053	0.108	1	immune	Prpf3
0.0672642	-0.86474	0.032	0.086	1	immune	Tjp2
0.0674912	-0.519449	0.043	0.089	1	immune	Ehbp1
0.0699799	-0.0965654	0.117	0.16	1	immune	Rcc1
0.0715084	-0.0997649	0.319	0.387	1	immune	Pcbd2
0.0749186	-0.673484	0.043	0.096	1	immune	Surf6
0.0761821	-0.749903	0.117	0.206	1	immune	Top3b
0.081093	-0.619421	0.117	0.201	1	immune	Snrnp200
0.087889	-0.894662	0.021	0.064	1	immune	Arhgef10
0.0973962	-1.20337	0	0.018	1	immune	Abca6
0.120203	-1.35923	0.021	0.064	1	immune	Slc25a22
0.12146	-0.0221004	1	1	1	immune	Rps19
0.128864	0.353036	0.138	0.135	1	immune	Atp13a1
0.13384	-1.56239	0.011	0.047	1	immune	Tnc
0.138547	0.89653	0.011	0	1	immune	Cma1
0.140809	-0.00375092	0.553	0.601	1	immune	Psmc5
0.156074	-1.38353	0.021	0.063	1	immune	Zp3
0.1568	-0.243332	0.351	0.44	1	immune	Usp14
0.163725	-1.14644	0.032	0.079	1	immune	Zp2
0.164956	-0.022476	1	1	1	immune	Rpl23a
0.165547	0.399277	0.053	0.056	1	immune	Stk38l
0.18363	-0.420807	0.213	0.296	1	immune	Clpx
0.192487	-0.711424	0.032	0.072	1	immune	Mapkbp1
0.20865	-0.597717	0.085	0.144	1	immune	Vcpip1
0.233596	-0.704322	0	0.01	1	immune	Serpina1c
0.245209	0.604386	0.021	0.02	1	immune	Dpp4
0.253265	-0.113976	0.255	0.308	1	immune	Smc2
0.267077	0.0939542	0.149	0.164	1	immune	Ptgr1
0.270855	-0.257046	0.149	0.201	1	immune	Hcfc1
0.312297	-0.378372	0	0.008	1	immune	Myh14
0.483885	0.131998	0.011	0.014	1	immune	Fgd5
0.494962	0.602858	0.011	0.002	1	immune	Hist1h4a
0.527857	-0.277531	0	0.004	1	immune	Hgs
0.68163	-0.0122432	1	0.999	1	immune	Rps15
0.706833	-0.0955457	0	0.002	1	immune	Pzp
0.710666	0.123999	0.128	0.129	1	immune	Lmnb2
0.726036	-0.118282	0	0.002	1	immune	Hist1h3b
0.813528	0.00882441	1	1	1	immune	Eef1a1
0.842776	0.155774	0.096	0.092	1	immune	Dhx8
0.865718	-0.0368408	0	0.001	1	immune	Ighg1
0.968988	0.002848	1	0.999	1	immune	Rpl7
1	0	0	0	1	immune	Actbl2
1	0	0	0	1	immune	Apoh
1	0	0	0	1	immune	Ces1c
1.5122e-53	2.18571	0.894	0.318	4.69644e-49	endothelial	Msn
8.26944e-38	1.43156	0.833	0.481	2.56824e-33	endothelial	Actn4
6.6345e-35	1.16944	0.924	0.633	2.06048e-30	endothelial	Fscn1
8.28561e-35	0.65223	0.985	0.919	2.57326e-30	endothelial	Vim
1.4205e-30	-4.33885	0.061	0.724	4.41165e-26	endothelial	Aldh2
3.13043e-29	-3.94313	0.152	0.73	9.72218e-25	endothelial	Dcn
4.41683e-28	-4.33955	0.091	0.676	1.37174e-23	endothelial	Col1a2
1.5356e-26	4.05906	0.348	0.011	4.76911e-22	endothelial	Fgd5
4.87874e-22	1.71134	0.742	0.305	1.51519e-17	endothelial	Vat1
9.18195e-21	-2.16964	0.303	0.759	2.85164e-16	endothelial	Acaa2
4.99427e-14	-3.15359	0.045	0.478	1.55107e-09	endothelial	Lrp1
2.1947e-13	-3.65647	0.106	0.484	6.81609e-09	endothelial	Gstm2
8.79363e-13	1.17383	0.788	0.429	2.73104e-08	endothelial	Glud1
2.94609e-12	-4.74416	0.015	0.373	9.14967e-08	endothelial	Aldh1a1
3.23904e-12	-4.93255	0	0.316	1.00595e-07	endothelial	Pla2g4a
4.84972e-12	-0.7669	0.682	0.912	1.50618e-07	endothelial	Morf4l2
1.3126e-11	0.13631	1	1	4.07654e-07	endothelial	Ppia
1.44775e-11	-1.1022	0.515	0.821	4.49627e-07	endothelial	Prdx5
1.60369e-11	-2.35687	0.136	0.53	4.98057e-07	endothelial	Soat1
7.01324e-11	-0.640752	0.773	0.875	2.1781e-06	endothelial	Hsp90b1
2.85881e-10	0.516368	0.939	0.804	8.8786e-06	endothelial	Pkm
5.24757e-10	2.26664	0.348	0.076	1.62974e-05	endothelial	Pfkp
6.26184e-10	-0.664972	0.803	0.908	1.94474e-05	endothelial	Sfr1
2.29919e-09	-3.25705	0.03	0.342	7.14058e-05	endothelial	Ptprd
2.77822e-09	-0.938957	0.545	0.754	8.62833e-05	endothelial	Tpi1
2.87677e-09	-3.60526	0.03	0.329	8.93437e-05	endothelial	Pdgfra
3.28687e-09	-2.49944	0.106	0.428	0.00010208	endothelial	Fbn1
5.76056e-09	-4.26244	0.015	0.294	0.000178906	endothelial	Hmgcs2
2.2909e-08	0.60458	0.894	0.722	0.000711485	endothelial	Ddah2
2.88023e-08	1.57713	0.439	0.181	0.000894514	endothelial	Myh9
8.6633e-08	0.153033	1	0.999	0.00269056	endothelial	Actg1
1.31334e-07	-1.10971	0.424	0.558	0.00407885	endothelial	Isyna1
1.66848e-07	1.83904	0.348	0.104	0.0051818	endothelial	Flnb
6.96656e-07	0.329334	0.924	0.88	0.0216361	endothelial	Arpc2
8.27691e-07	0.790626	0.712	0.497	0.0257056	endothelial	Pitpna
9.94715e-07	0.96693	0.652	0.387	0.0308929	endothelial	Macf1
1.07108e-06	0.734009	0.818	0.548	0.0332644	endothelial	Scp2
2.04173e-06	-1.31789	0.288	0.509	0.06341	endothelial	Syne2
2.05189e-06	0.639867	0.758	0.604	0.0637256	endothelial	Anxa6
4.33583e-06	0.66521	0.758	0.569	0.134658	endothelial	Taldo1
4.47787e-06	-1.76283	0.106	0.377	0.139069	endothelial	Tns3
8.95143e-06	-2.60053	0.061	0.286	0.278005	endothelial	S100a6
1.66853e-05	0.931188	0.621	0.359	0.518194	endothelial	Sptan1
1.69919e-05	-0.765779	0.53	0.723	0.527718	endothelial	Rcn1
2.09529e-05	-1.6584	0.152	0.389	0.650735	endothelial	Dnmt3a
3.11259e-05	-1.16427	0.303	0.534	0.966677	endothelial	Idh1
3.22501e-05	-3.61348	0	0.13	1	endothelial	Apoa1
3.24632e-05	-3.25309	0.015	0.19	1	endothelial	Ephx2
3.4526e-05	0.0768723	0.985	0.998	1	endothelial	Rps2
5.29894e-05	-0.664297	0.561	0.758	1	endothelial	Etfb
5.66888e-05	-1.79911	0.121	0.339	1	endothelial	Itga9
5.75665e-05	-3.74872	0	0.122	1	endothelial	Pdgfrb
6.16113e-05	-0.912318	0.394	0.553	1	endothelial	Gpx7
7.00551e-05	-1.71654	0.121	0.344	1	endothelial	Npepps
7.12524e-05	-3.1423	0.015	0.178	1	endothelial	Synm
7.75834e-05	-3.84926	0.015	0.172	1	endothelial	Tagln
0.000115098	-0.571906	0.591	0.713	1	endothelial	Hspd1
0.000163156	1.01723	0.333	0.138	1	endothelial	Tln2
0.000207127	-2.05604	0.091	0.249	1	endothelial	Cmbl
0.000217944	-1.02417	0.303	0.53	1	endothelial	Phip
0.000242198	-0.899723	0.348	0.474	1	endothelial	Epb41l2
0.000279372	-0.598092	0.576	0.762	1	endothelial	Cstb
0.000312047	-0.185513	0.485	0.395	1	endothelial	Map1b
0.000384755	-2.97276	0	0.098	1	endothelial	Kcnma1
0.000509954	0.65457	0.682	0.476	1	endothelial	Eif3b
0.000527092	-0.571396	0.5	0.587	1	endothelial	Mtfr1l
0.000555506	0.413135	0.773	0.673	1	endothelial	Cycs
0.000771258	0.32598	0.955	0.865	1	endothelial	Tuba1a
0.000801797	-2.02814	0.061	0.218	1	endothelial	Dmd
0.000944877	-0.124301	0.394	0.317	1	endothelial	Rai14
0.00109559	-3.44697	0	0.084	1	endothelial	Hsd3b1
0.00115162	0.114042	1	0.994	1	endothelial	Hspa8
0.00146728	-0.843694	0.348	0.541	1	endothelial	Pdia4
0.00196378	-0.392665	0.606	0.655	1	endothelial	Adh5
0.00214087	0.0968189	0.985	0.993	1	endothelial	Eef2
0.00241848	0.177854	0.97	0.946	1	endothelial	Ddx5
0.00251061	-0.292473	0.848	0.919	1	endothelial	Calr
0.0026137	-0.051291	1	1	1	endothelial	Rpl14
0.00290268	-0.262847	0.848	0.908	1	endothelial	Hspe1
0.00329247	0.869433	0.242	0.17	1	endothelial	Plec
0.00373438	-0.0714007	1	1	1	endothelial	Rpl10a
0.00415555	-1.07459	0.212	0.362	1	endothelial	Scpep1
0.00464795	-0.559034	0.5	0.619	1	endothelial	Tra2a
0.00521388	-0.310278	0.727	0.773	1	endothelial	Cct8
0.00602808	1.13356	0.242	0.104	1	endothelial	Mvp
0.00619923	0.252087	0.894	0.736	1	endothelial	Anxa2
0.00677801	0.359898	0.682	0.499	1	endothelial	Prdx3
0.00737126	-0.489214	0.439	0.49	1	endothelial	Dpysl3
0.00749641	-1.73517	0.03	0.144	1	endothelial	Vcpip1
0.00898757	1.06225	0.258	0.142	1	endothelial	Nomo1
0.00913767	-0.45966	0.561	0.632	1	endothelial	Gsn
0.0104528	0.158647	0.939	0.918	1	endothelial	Slc25a3
0.0125459	-1.85425	0.015	0.104	1	endothelial	Anpep
0.0129913	0.0826971	0.985	0.99	1	endothelial	Rpl27
0.0131984	0.803428	0.394	0.243	1	endothelial	Ykt6
0.0135595	0.768505	0.394	0.232	1	endothelial	Arfgef1
0.0146291	-1.78263	0.045	0.151	1	endothelial	Rmdn2
0.0165927	-0.254371	0.667	0.683	1	endothelial	Canx
0.0169056	-0.532017	0.379	0.436	1	endothelial	Copg1
0.0185649	0.134058	0.97	0.955	1	endothelial	Rpl13a
0.0208361	0.612406	0.47	0.305	1	endothelial	Smc2
0.0245676	-0.366405	0.545	0.601	1	endothelial	Psmc5
0.0253825	0.612017	0.182	0.156	1	endothelial	Slc25a20
0.0254705	0.707195	0.409	0.266	1	endothelial	Acly
0.0256851	-0.131979	0.773	0.738	1	endothelial	Nisch
0.0260441	-0.212297	0.833	0.868	1	endothelial	Tmed10
0.0270173	-0.207296	0.742	0.748	1	endothelial	P4hb
0.0270811	0.697392	0.409	0.26	1	endothelial	Map2k3
0.0297725	-0.99814	0.167	0.295	1	endothelial	Slmap
0.029777	0.277284	0.864	0.756	1	endothelial	Psmb5
0.0312442	-0.597572	0.364	0.474	1	endothelial	Arhgap5
0.0355068	-1.11786	0.045	0.137	1	endothelial	Msh6
0.0359287	-0.769502	0.227	0.307	1	endothelial	Glrx
0.0398888	-0.167113	0.409	0.372	1	endothelial	Pdha1
0.0403272	-0.0649631	1	0.983	1	endothelial	Prdx1
0.0407455	0.609398	0.348	0.264	1	endothelial	Snd1
0.0474534	0.364479	0.576	0.428	1	endothelial	Myh10
0.0474559	-1.57544	0.045	0.123	1	endothelial	Fahd1
0.0523032	-0.605695	0.303	0.384	1	endothelial	Birc6
0.0527477	-0.0347625	1	1	1	endothelial	Rpl23a
0.0531361	-0.216607	0.803	0.85	1	endothelial	Ssb
0.0553272	-0.344956	0.5	0.55	1	endothelial	Dnajc7
0.0560115	-0.774164	0.227	0.301	1	endothelial	Hist1h1c
0.057414	-0.905561	0.242	0.286	1	endothelial	Uchl1
0.0597183	0.0656614	0.561	0.471	1	endothelial	Pls3
0.060789	-1.84197	0	0.031	1	endothelial	Ak1
0.0616225	-0.196652	0.545	0.531	1	endothelial	Blmh
0.0622224	1.05087	0.167	0.084	1	endothelial	Tjp2
0.0643512	-0.184551	0.712	0.718	1	endothelial	Pgam1
0.0675815	-0.900662	0.152	0.226	1	endothelial	Efhd2
0.0685633	-0.16198	0.591	0.577	1	endothelial	Rab10
0.0687306	-1.7336	0	0.029	1	endothelial	Myh11
0.068841	0.204683	0.621	0.501	1	endothelial	Sod2
0.0700401	-0.0378849	0.788	0.724	1	endothelial	Rbp1
0.0736498	0.561645	0.303	0.189	1	endothelial	Mapk14
0.0743911	0.0473131	1	0.999	1	endothelial	Rpl7
0.0770727	-2.01495	0.015	0.047	1	endothelial	Tnc
0.081468	0.329427	0.697	0.592	1	endothelial	Pgk1
0.0833757	-0.877302	0.076	0.165	1	endothelial	Vwa5a
0.0865382	-1.10973	0.091	0.149	1	endothelial	Hsph1
0.0904917	-0.573847	0.303	0.407	1	endothelial	Fkbp5
0.0979885	0.0422516	0.621	0.541	1	endothelial	Psmd1
0.102526	-1.34648	0.03	0.098	1	endothelial	Utp15
0.104718	-0.83413	0.091	0.183	1	endothelial	Nup88
0.104981	0.349517	0.561	0.481	1	endothelial	Mtpn
0.105754	0.0343635	1	1	1	endothelial	Eef1a1
0.105761	-0.443868	0.424	0.52	1	endothelial	Tcea1
0.107644	-0.633191	0.227	0.3	1	endothelial	Nf1
0.1116	-0.551161	0.197	0.221	1	endothelial	Ctr9
0.113483	-0.0323969	0.409	0.358	1	endothelial	Atp2a2
0.115807	0.231228	0.833	0.747	1	endothelial	Vcp
0.116468	-1.08768	0.061	0.141	1	endothelial	Hyou1
0.116635	0.165056	0.939	0.875	1	endothelial	Ran
0.118319	0.245134	0.561	0.445	1	endothelial	Aco2
0.121544	0.658952	0.273	0.171	1	endothelial	Utp18
0.124358	-0.873229	0.136	0.224	1	endothelial	Itsn1
0.125793	0.0320532	1	1	1	endothelial	Rpl23
0.129281	0.601744	0.318	0.227	1	endothelial	Dpp3
0.12943	-0.0836876	0.53	0.494	1	endothelial	Cttn
0.131993	-0.422847	0.379	0.452	1	endothelial	Hspa4
0.134041	0.481677	0.409	0.316	1	endothelial	Myo1b
0.135598	-0.173901	0.833	0.903	1	endothelial	Dstn
0.1357	0.406228	0.424	0.309	1	endothelial	Kif1b
0.137484	0.247709	0.515	0.406	1	endothelial	Glod4
0.139084	0.225372	0.788	0.726	1	endothelial	Sptbn1
0.143566	-0.502463	0.303	0.377	1	endothelial	Crebbp
0.150956	0.288357	0.106	0.063	1	endothelial	Arhgef10
0.152088	-0.878005	0.015	0.056	1	endothelial	Stk38l
0.152381	-1.52826	0.015	0.064	1	endothelial	Rbm19
0.152843	-0.390521	0.167	0.169	1	endothelial	Pitrm1
0.155215	-1.422	0	0.019	1	endothelial	S100a4
0.157549	-0.609532	0.227	0.305	1	endothelial	Afg3l1
0.163361	-0.645224	0.197	0.296	1	endothelial	Clpx
0.163919	-0.29078	0.409	0.435	1	endothelial	Fxr1
0.164312	0.274893	0.227	0.159	1	endothelial	Rcc1
0.167434	-0.231286	0.682	0.725	1	endothelial	Tshz2
0.168423	-1.3797	0.03	0.082	1	endothelial	Aldh5a1
0.170233	0.509732	0.348	0.245	1	endothelial	Atxn2l
0.175785	-0.157711	0.606	0.602	1	endothelial	Hnrnpl
0.176592	-1.19975	0	0.018	1	endothelial	Abca6
0.177509	-0.400651	0.364	0.41	1	endothelial	Hmgcs1
0.178333	-0.158626	0.864	0.912	1	endothelial	Pdia3
0.18111	0.337414	0.621	0.519	1	endothelial	Tubb4b
0.18405	-1.14256	0.061	0.116	1	endothelial	Hspa2
0.196044	0.354566	0.53	0.421	1	endothelial	Tln1
0.197298	0.716992	0.182	0.107	1	endothelial	Fkbp15
0.199599	0.251508	0.455	0.357	1	endothelial	Lpp
0.20164	0.116331	0.667	0.671	1	endothelial	Eif3a
0.203	-0.339955	0.348	0.386	1	endothelial	Pcbd2
0.207104	-1.36906	0.015	0.059	1	endothelial	Papss2
0.208813	0.404301	0.348	0.252	1	endothelial	Cul3
0.210433	0.679052	0.212	0.135	1	endothelial	Atp13a1
0.210885	0.123183	0.803	0.789	1	endothelial	Phb2
0.221002	-0.746221	0.091	0.165	1	endothelial	Ptgr1
0.221283	0.14213	0.121	0.083	1	endothelial	Npl
0.223623	-0.52468	0.136	0.153	1	endothelial	Pfkm
0.225146	0.687693	0.136	0.098	1	endothelial	Dbt
0.229577	-0.324134	0.318	0.344	1	endothelial	Cyhr1
0.231238	-0.0385394	1	0.998	1	endothelial	Rpsa
0.233737	-0.399642	0.152	0.158	1	endothelial	Nsdhl
0.24886	-1.35135	0	0.013	1	endothelial	Lgals3
0.249829	-0.521034	0.197	0.239	1	endothelial	Lima1
0.250854	-1.10385	0.03	0.079	1	endothelial	Zp2
0.252493	-0.397067	0.333	0.4	1	endothelial	Ythdf2
0.253844	0.111872	0.545	0.469	1	endothelial	Ddx17
0.254986	0.0440727	0.348	0.298	1	endothelial	Svil
0.257479	0.326788	0.364	0.275	1	endothelial	Pgd
0.269443	0.329341	0.091	0.054	1	endothelial	Tarsl2
0.278971	-0.515628	0.197	0.282	1	endothelial	Tpd52l1
0.282619	-0.347316	0.288	0.317	1	endothelial	Hdac1
0.282989	0.152114	0.864	0.791	1	endothelial	Mdh2
0.292508	-0.167732	0.758	0.803	1	endothelial	Anapc5
0.29342	0.182357	0.818	0.763	1	endothelial	Rrbp1
0.295103	0.654831	0.167	0.104	1	endothelial	Kmt2b
0.297099	1.06265	0.045	0.019	1	endothelial	Dpp4
0.298829	0.277427	0.394	0.309	1	endothelial	Gnpda2
0.302292	0.490089	0.197	0.13	1	endothelial	Uggt1
0.302341	0.300997	0.424	0.334	1	endothelial	Cltb
0.302887	-0.437427	0.273	0.338	1	endothelial	Lasp1
0.30449	-0.554607	0.167	0.245	1	endothelial	Elp2
0.304584	0.12447	0.515	0.441	1	endothelial	Snx2
0.304914	-0.161782	0.409	0.406	1	endothelial	Gmps
0.309587	-0.470259	0.167	0.243	1	endothelial	Isy1
0.315299	-0.644548	0.106	0.173	1	endothelial	Iars2
0.326872	0.184064	0.515	0.433	1	endothelial	Ppid
0.334541	-0.131473	0.833	0.872	1	endothelial	Cct5
0.336772	-0.701853	0	0.01	1	endothelial	Serpina1c
0.343285	-0.217978	0.515	0.55	1	endothelial	Pbdc1
0.346982	-0.805801	0.076	0.126	1	endothelial	Pfas
0.347194	-0.850546	0.045	0.093	1	endothelial	Dhx8
0.34762	-0.192406	0.652	0.702	1	endothelial	Trim28
0.34804	0.668627	0.152	0.098	1	endothelial	Acsl1
0.348049	0.290693	0.455	0.401	1	endothelial	Dhx15
0.350221	0.0677747	0.333	0.285	1	endothelial	Vamp7
0.353673	0.0247097	0.97	0.933	1	endothelial	Serpinh1
0.357755	0.008618	0.591	0.546	1	endothelial	Caprin1
0.35977	-0.262662	0.303	0.322	1	endothelial	Nmt1
0.367384	-1.25741	0.03	0.063	1	endothelial	Zp3
0.37533	0.155351	0.833	0.775	1	endothelial	Sfpq
0.385342	0.449878	0.273	0.206	1	endothelial	Kmt2a
0.397796	-0.630702	0.061	0.108	1	endothelial	Prpf3
0.405394	-0.0671228	0.97	0.981	1	endothelial	Hnrnpk
0.408276	-0.176239	0.667	0.737	1	endothelial	Snrpc
0.409373	-0.566127	0.106	0.13	1	endothelial	Lmnb2
0.418126	-0.376898	0	0.008	1	endothelial	Myh14
0.426282	0.0256296	1	0.999	1	endothelial	Rpl19
0.429001	-0.295386	0.379	0.439	1	endothelial	Stip1
0.43622	0.317892	0.409	0.337	1	endothelial	Srrt
0.439402	-0.493603	0.167	0.212	1	endothelial	Prpf6
0.460003	0.692292	0.091	0.054	1	endothelial	Hectd3
0.466777	0.0816844	0.242	0.205	1	endothelial	Top3b
0.467975	-0.010625	0.742	0.711	1	endothelial	Ube2l3
0.477385	0.480595	0.197	0.146	1	endothelial	Ascc3
0.485488	-0.20371	0.515	0.562	1	endothelial	Luc7l3
0.494115	0.183182	0.258	0.208	1	endothelial	Eps15
0.495787	0.10254	0.667	0.603	1	endothelial	Eno1
0.496363	-0.586301	0.076	0.095	1	endothelial	Surf6
0.500257	0.00156636	0.5	0.466	1	endothelial	Sucla2
0.503206	-0.221837	0.197	0.2	1	endothelial	Snrnp200
0.514987	0.137746	0.53	0.466	1	endothelial	Atp6v1e1
0.520808	0.114294	0.727	0.663	1	endothelial	Hnrnph1
0.534817	0.0241708	1	0.999	1	endothelial	Rpl28
0.536415	-0.540604	0.106	0.15	1	endothelial	Uba6
0.53975	-0.261496	0.318	0.352	1	endothelial	Ilf3
0.544879	0.37655	0.242	0.188	1	endothelial	Rictor
0.545537	0.0504404	0.333	0.351	1	endothelial	Yme1l1
0.549287	0.0654839	0.515	0.467	1	endothelial	Dld
0.553101	-0.0179638	1	1	1	endothelial	Rps4x
0.557322	-0.0577437	0.924	0.926	1	endothelial	Ncl
0.558016	-0.47347	0.121	0.151	1	endothelial	Atl3
0.560679	0.117288	0.652	0.59	1	endothelial	Psmd6
0.566651	-0.0492223	0.455	0.438	1	endothelial	Usp14
0.591506	0.0400627	0.894	0.903	1	endothelial	Dnaja1
0.606879	-0.878951	0.015	0.036	1	endothelial	Npm2
0.607499	0.141966	0.333	0.286	1	endothelial	Appl1
0.608794	-0.0152625	0.167	0.147	1	endothelial	Ints8
0.611612	0.280095	0.333	0.284	1	endothelial	Drg2
0.620308	-0.276413	0	0.004	1	endothelial	Hgs
0.621192	0.263895	0.273	0.222	1	endothelial	Ythdf3
0.624252	-0.128346	0.303	0.303	1	endothelial	Dync1h1
0.624292	-0.256257	0.258	0.284	1	endothelial	Prpf31
0.628915	-0.366858	0.152	0.177	1	endothelial	Tbce
0.629113	-0.643632	0.045	0.072	1	endothelial	Mapkbp1
0.63526	0.0637194	0.894	0.886	1	endothelial	Gdi2
0.641681	-0.177585	0.348	0.368	1	endothelial	Mrps9
0.646436	-0.0157035	0.242	0.222	1	endothelial	Stk38
0.647567	0.245764	0.364	0.312	1	endothelial	Cdk9
0.649869	0.0493919	0.136	0.116	1	endothelial	Diaph2
0.658046	0.0852614	0.47	0.425	1	endothelial	Wdr45b
0.658766	0.136226	0.5	0.446	1	endothelial	Cltc
0.676227	-0.20932	0.379	0.42	1	endothelial	Lztfl1
0.684977	0.0527084	0.667	0.625	1	endothelial	Dnaja2
0.685742	-0.214841	0.182	0.222	1	endothelial	Dhx36
0.688949	-0.0409604	0.803	0.796	1	endothelial	Ube2n
[truncated: 47 more rows]

## Sheet: Fig. 5e
13C/12C ratio - different cell types - 4 weeks, 13C6-Lys until weaning
Corpus luteum	Oocyte	Granulosa	Thecal	Stromal/thecal
1.47933	2.07326	2.29952	2.32133	2.908
1.58286	1.80657	2.09371	2.8419	2.92114
1.60724	1.79333	3.78181	1.57343	3.32762
1.31724	2.76571	2.44371	1.694	1.84867
1.69105		2.52676	2.02924	3.004
1.45695		2.22171	1.94162	3.64667
1.69095		2.70257	2.26933	2.58638
1.25981		2.27143	1.72829	2.88381
1.39743		2.93838	1.93029	2.98
1.712		1.77895	1.50762	2.65695
1.46629		2.10181	1.82914	2.78276
1.52962		2.01733	2.67181	3.52686
1.59248		1.6721	3.89152	1.6059
1.62819		2.05067	1.83676	2.01657
1.43724		2.0381	2.35733	1.89552
1.45733		2.22381	1.63629	2.97829
1.62571		2.18286	1.74286	2.75733
1.33924		1.70421	1.53019	3.08705
1.34905		1.96467	2.07152	5.24305
1.64171		1.99381	1.34	3.86476
		1.97886	5.17305	1.74524
		1.95829	2.61829	1.5461
		1.8	2.84438	1.90733
		2.19305	2.0201	1.61352
		2.07714	1.57971	2.1421
		1.826	1.94762	3.32581
		1.9101	1.73743
		1.77533	1.47867
		1.99029	1.57933
		2.09543	1.83971
		1.66562	1.69905
		2.20705	1.56495
		1.86305	1.68895
		2.04171	1.3861
		2.17343	2.49981
		1.66771	2.1919
		1.6801	1.36867
		1.56886	2.09848
		1.72695	1.46229
		1.48095	1.41219
		1.63552	1.70705
		1.91724	1.73733
		1.48371	1.67724
		1.82895	1.80314
		1.77429	1.44714
		1.4919	1.4621
		1.52067	1.9839
		1.49581	2.81857
		1.63562	1.94124
		1.59905	1.83076
		1.72981	1.79771
		1.57524	1.90229
		1.46333	1.63533
		1.63019	1.92543
		1.58095	1.58238
		1.60914
		1.47095
		1.45819
		1.83438
		1.6081
		1.89057
		1.63
		1.65219
		1.92524
		1.90619
		1.64152
		1.66286
		2.63314
		1.94905
		1.74762
		1.66743
		1.66457
		1.74143
		2.23533
		1.70324
		1.87648
		2.86495

## Sheet: Fig. 5f
13C/12C ratio - granulosa cells - 4 weeks, 13C6-Lys until weaning
Primary	Secondary	Antral
2.29952	1.99381	1.66771
2.09371	1.97886	1.6801
3.78181	1.95829	1.56886
2.44371	1.8	1.72695
2.52676	2.19305	1.48095
2.22171	2.07714	1.63552
2.70257	1.826	1.91724
2.27143	1.9101	1.48371
2.93838	1.77533	1.82895
2.09543	1.99029	1.77429
1.66562		1.4919
2.20705		1.52067
1.86305		1.49581
2.04171		1.63562
2.17343		1.59905
		1.72981
		1.57524
		1.46333
		1.63019
		1.58095
		1.60914
		1.47095
		1.45819
		1.83438
		1.6081
		1.89057
		1.63
		1.65219
		1.92524
		1.90619
		1.64152
		1.66286
		2.63314
		1.94905
		1.74762
		1.66743
		1.66457
		1.74143
		2.23533
		1.70324
		1.87648
		2.86495

## Sheet: Fig. 5g
13C/12C ratio - theca cells - 4 weeks, 13C6-Lys until weaning
Primary	Secondary	Antral
2.32133	2.61829	2.09848
2.8419	2.84438	1.46229
1.57343	1.69905	1.41219
1.694	1.56495	1.70705
2.02924	1.68895	1.73733
1.94162	1.3861	1.67724
2.26933		1.80314
1.72829		1.44714
1.93029		1.4621
1.50762		1.9839
2.0201		2.81857
1.57971		1.94124
1.94762		1.83076
1.73743		1.79771
1.47867		1.90229
1.57933		1.63533
		1.92543
		1.58238

## Sheet: Fig. 5i
13C/12C ratio - different cell types - 8 weeks, 13C6-Lys until weaning
Corpus luteum	Oocyte	Granulosa	Thecal	Stromal/thecal
1.16419	1.21295	1.20743	1.1359	1.08686
1.09162	1.46933	1.17019	1.10143	1.06924
1.23038	1.32581	1.15143	1.15848	1.218
1.202		1.16133	1.04905	1.15829
1.10867		1.26019	1.16257	1.15914
1.18533		1.21857	1.07838	1.112
1.13524		1.06038	1.15943	1.31781
1.13952		1.16286	1.13162	1.59981
1.14171		1.234	1.18467	1.36086
1.05924		1.08657	1.29	1.44438
1.10257		1.07886	1.416	1.062
1.08505		1.11886	1.09295	1.71333
1.1121		1.18648	1.24019	1.50419
1.17238		1.18029	1.39771	1.26352
1.20705		1.24038	1.23676	1.23267
1.05238		1.22048	1.21771	1.17257
1.06962		1.08314	1.10905	1.198
0.979714		1.07286	1.19152	1.13629
1.07105		1.40114	1.18905	1.22848
1.13743		1.1199	1.13619	1.66324
1.14		1.19352	1.12971	1.1641
1.03848		1.27448	1.19286	1.41248
1.14743		1.14743	1.22352	1.16495
1.26181		1.23771	1.17733	1.17771
1.13495		1.1219	1.09933	1.25086
1.15495		1.20048	1.10095	1.24724
1.20781		1.22886	1.41105	1.76086
1.17457		1.15381	1.31686	1.55781
1.07419		1.10952	1.126	1.14238
		1.15943	1.42438	1.07781
		1.17429	1.20962	1.1879
		1.10343	1.18067	1.96019
		1.08305	1.1479	1.54305
		1.22943	1.16248	1.41686
		1.10667	1.02371	1.33867
		1.12657	1.07171	1.25676
		1.11429	1.20876	1.1479
		1.13076	1.16286	1.31629
		1.24419	1.21895	1.14057
		1.1701	1.262	1.13362
		1.14686	1.17457	1.11971
		1.06305	1.1641	1.07838
		1.2339	1.14619	1.34248
		1.34171	1.16619	1.17267
		1.20619	1.11162	1.13438
		1.55152	1.09057	1.13619
		1.23676	1.14895	1.34657
		1.27181	1.19076	1.31352
		1.23762	1.15133	1.16407
		1.21419	1.15133	1.05057
		1.18467	1.04248	1.15762
		1.11962	1.12648	1.07476
		1.1339	1.25114	1.16381
		0.958095	1.21124	1.05124
		1.16762	1.22771	1.25362
		1.0759	1.23657	1.0039
		1.14733	1.26886	1.18571
		1.16371	1.18057	1.14933
		1.05581	1.17371	1.30714
		2.72467	1.21019	1.2061
		2.112	1.12905	1.15352
		2.44257	1.20657	1.24648
		2.624	1.07762	1.32229
		2.61013	1.14867	1.22648
		2.39229	1.23086	1.08752
		1.4159	1.28	0.970095
		1.4161	1.21762	1.21267
		1.3121	1.08886	1.2079
		1.3141	1.11524	1.00952
		1.46914	1.23248	1.26114
		1.67714	1.13895	1.29171
		1.71419	1.15524	1.23581
		1.28162	1.09667	1.43657
		1.32705	1.0739	1.32886
		1.27295	1.25324	1.09
		1.36352	1.184	1.16162
		1.27229	1.08705	1.1321
		1.2459	1.1301	1.07505
		1.2401		1.32571
		1.20314		1.26419
		1.19571		1.05886
		1.18305		1.07
		1.14524
		1.11676
		1.1241
		1.14
		1.16924
		1.09067
		1.19867
		1.12371
		1.15486
		1.12771
		1.16476
		1.10248
		1.13476
		1.13181

## Sheet: Fig. 5j
13C/12C ratio - granulosa cells - 8 weeks, 13C6-Lys until weaning
Primary	Secondary	Antral
1.2339	1.20743	1.22886
1.34171	1.17019	1.15381
1.20619	1.15143	1.10952
1.55152	1.16133	1.15943
1.23676	1.26019	1.17429
1.27181	1.21857	1.10343
1.23762	1.06038	1.08305
1.21419	1.16286	1.22943
1.18467	1.234	1.10667
1.11962	1.08657	1.12657
1.1339	1.07886	1.11429
0.958095	1.11886	1.13076
1.16762	1.18648	1.24419
2.72467	1.18029	1.1701
2.112	1.24038	1.14686
2.44257	1.22048	1.06305
2.624	1.08314	1.0759
2.61013	1.07286	1.14733
2.39229	1.40114	1.16371
1.4159	1.1199	1.05581
1.4161	1.19352
1.3121	1.27448
1.3141	1.14743
1.46914	1.23771
1.67714	1.1219
1.71419	1.20048
1.28162
1.32705
1.27295
1.36352
1.27229
1.2459
1.2401
1.20314
1.19571
1.18305
1.14524
1.11676
1.1241
1.14
1.16924

## Sheet: Fig. 5k
13C/12C ratio - theca cells - 8 weeks, 13C6-Lys until weaning
Primary	Secondary	Antral
1.29	1.25114	1.20962
1.416	1.21124	1.18067
1.09295	1.22771	1.1479
1.24019	1.23657	1.16248
1.39771	1.26886	1.02371
1.23676	1.18057	1.07171
1.21771	1.17371	1.20876
1.10905	1.21019	1.16286
1.19152	1.12905	1.21895
1.18905	1.20657	1.262
1.13619	1.07762	1.17457
1.12971	1.14867	1.1641
1.19286	1.23086	1.15133
1.22352	1.28	1.04248
1.17733	1.21762	1.12648
1.09933	1.08886
1.10095	1.11524
1.41105	1.23248
1.31686	1.13895
1.126	1.15524
1.42438	1.09667
1.14619	1.0739
1.16619	1.25324
1.11162	1.184
1.09057	1.08705
1.14895	1.1301
1.19076
1.15133
