# Supplementary material for: The maintenance of oocytes in the mammalian ovary involves extreme protein longevity
Source: Nat Cell Biol. 2024 Jun 20;26(7):1124–38. doi: 10.1038/s41556-024-01442-7 (PMC11252011; doi:10.1038/s41556-024-01442-7)
Supplement: Supplementary file 14 — Statistical source data. [file 41556_2024_1442_MOESM14_ESM.xlsx]

## Sheet: Fig. 6b
Normalized number of aggresomes in fully grown oocytes
	Experimental age groups
	9-week	65-week
Oocyte 1	0.630682	0.715909
Oocyte 2	0.647727	0.255682
Oocyte 3	0.528409	0.835227
Oocyte 4	2.71023	2.55682
Oocyte 5	1.80682	2.14773
Oocyte 6	0.784091	0.681818
Oocyte 7	1.63636	0.204545
Oocyte 8	1.05682	0.801136
Oocyte 9	0.664773	1.03977
Oocyte 10	0.528409	0.443182
Oocyte 11	1.39773	0.443182
Oocyte 12	1.99432	1.53409
Oocyte 13	0.511364	0.323864
Oocyte 14	0.579545	0.647727
Oocyte 15	0.9375	0.579545
Oocyte 16	0.5625	0.477273
Oocyte 17	1.34659	0.664773
Oocyte 18	0.545455	0.545455
Oocyte 19	0.818182	0.477273
Oocyte 20	0.545455	1.19318
Oocyte 21	0.767045	0.75
Oocyte 22	0.509091	0.869318
Oocyte 23	2.36364	0.472727
Oocyte 24	0.363636	0.581818
Oocyte 25	0.690909	0.436364
Oocyte 26	0.909091	0.545455
Oocyte 27	0.690909	0.690909
Oocyte 28	0.363636	0.581818
Oocyte 29	0.654545	0.545455
Oocyte 30	0.109091	0.872727
Oocyte 31	0.872727	0.654545
Oocyte 32	1.85455	3.27273
Oocyte 33	2.83636	0.581818
Oocyte 34	0.981818	1.01818
Oocyte 35	0.872727	0.436364
Oocyte 36	2.18182	0.654545
Oocyte 37	0.654545	1.34546
Oocyte 38	1.01818	0.472727
Oocyte 39	1.67273
Oocyte 40	1.92727
Oocyte 41	0.472727
Oocyte 42	0.581818
Oocyte 43	0.581818
Oocyte 44	0.581818
Oocyte 45	0.254545

## Sheet: Fig. 6c
Normalized total intensity of aggresomes in fully grown oocytes
	Experimental age groups
	9-week	65-week
Oocyte 1	0.331039	0.35779
Oocyte 2	0.717328	0.109468
Oocyte 3	0.883148	0.437847
Oocyte 4	3.12526	1.39647
Oocyte 5	1.08464	1.46168
Oocyte 6	1.41757	0.470682
Oocyte 7	0.629026	0.314619
Oocyte 8	1.14425	0.540084
Oocyte 9	0.434214	0.74579
Oocyte 10	0.279018	0.548626
Oocyte 11	0.879967	0.466872
Oocyte 12	3.94624	2.51791
Oocyte 13	0.361013	0.147117
Oocyte 14	0.387456	0.24254
Oocyte 15	1.14637	0.33125
Oocyte 16	0.465362	0.139285
Oocyte 17	1.62891	0.154045
Oocyte 18	0.471217	1.03734
Oocyte 19	0.74042	0.123833
Oocyte 20	0.427667	0.962479
Oocyte 21	0.499887	0.650648
Oocyte 22	0.404477	1.27055
Oocyte 23	4.66067	0.413403
Oocyte 24	0.092631	0.66964
Oocyte 25	0.177586	0.094405
Oocyte 26	0.539668	0.362937
Oocyte 27	1.60886	0.359517
Oocyte 28	0.659303	0.279674
Oocyte 29	0.395365	0.192314
Oocyte 30	0.680268	0.550684
Oocyte 31	0.407551	0.48449
Oocyte 32	1.26528	3.10833
Oocyte 33	1.21969	0.457457
Oocyte 34	1.41885	0.325235
Oocyte 35	2.18721	0.168719
Oocyte 36	1.21289	0.27788
Oocyte 37	0.333325	4.48025
Oocyte 38	0.82588	2.24326
Oocyte 39	1.87605
Oocyte 40	1.70266
Oocyte 41	0.73813
Oocyte 42	0.502556
Oocyte 43	0.527394
Oocyte 44	0.448001
Oocyte 45	0.115707

## Sheet: Fig. 6e
Normalized number of aggresomes in brain sections
	Experimental age groups
n	9-week	65-week
1	1.18623	6.35204
2	1.64541	3.71174
3	0.153061	6.42857
4	0.038265	6.46684
5	0.076531	5.16582
6	1.03316	8.3801
7	0.114796	5.66327
8	1.91327	6.23725
9	0.382653	4.40051
10	1.53061	8.4949
11	0.038265	6.7347
12	1.41582	7.92092
13	1.33929	4.55357
14	2.64031	5.20408
15	1.49235	5.54847
16	1.27086	4.12067
17	0.519897	2.23363
18	0.712452	3.23492
19	1.34788	4.08216
20	2.06033	4.27471
21	1.0398	3.25417
22	0.616175	1.84852
23	0.712452	3.27343
24	1.09756	3.00385
25	1.32863	3.25417
26	1.29012	2.96534
27	0.63543	3.48524
28	0.115533	2.86906
29	1.0398	3.50449
30	1.21309	2.36842
31	0.120385	5.58588
32	0.433387	5.85072
33	1.08347	3.4671
34	1.54093	3.92456
35	4.0931	4.4061
36	2.69663	2.79294
37	0.601926	3.85233
38	1.08347	2.88925
39	1.08347	4.52649
40	0.168539	1.97432
41	0.120385	4.26164
42	0.216693	3.65971
43	1.25201	3.53933
44	0.337079	2.81702
45	0.168539	3.00963

## Sheet: Fig. 6f
Normalized total intensity of aggresomes in brain sections
	Experimental age groups
n	9-week	65-week
1	1.20562	18.0675
2	1.25064	9.43813
3	0.070952	16.6114
4	0.025225	14.2255
5	0.019708	12.8055
6	1.34404	19.0433
7	0.131533	11.2018
8	1.51487	13.9925
9	0.53319	9.1197
10	0.950592	13.1478
11	0.02037	12.7097
12	1.07642	33.3021
13	1.34327	12.4845
14	4.31332	14.6041
15	1.20026	11.2971
16	1.4283	8.10813
17	0.25383	3.61757
18	0.790623	5.03166
19	2.34951	4.03676
20	3.14109	2.99123
21	0.951711	1.47114
22	0.60968	3.54339
23	1.28032	2.93194
24	0.498938	9.14256
25	1.57689	4.49264
26	0.610536	2.70723
27	0.204428	5.06185
28	0.02253	4.9879
29	0.648313	4.04938
30	0.6333	4.03737
31	0.0339903	21.4177
32	0.496794	18.0077
33	1.23852	11.9084
34	1.47694	16.6953
35	3.13925	10.7124
36	3.62288	9.49834
37	0.558601	11.6675
38	1.05893	6.53598
39	1.14646	7.28796
40	0.081929	3.11361
41	0.157562	8.9611
42	0.210325	7.08552
43	1.48517	6.82884
44	0.164236	8.94038
45	0.128405	5.84352
