# Supplementary material for: The maintenance of oocytes in the mammalian ovary involves extreme protein longevity
Source: Nat Cell Biol. 2024 Jun 20;26(7):1124–38. doi: 10.1038/s41556-024-01442-7 (PMC11252011; doi:10.1038/s41556-024-01442-7)
Supplement: Supplementary file 15 — Statistical source data. [file 41556_2024_1442_MOESM15_ESM.xlsx]

## Sheet: Fig. 7b
mClover3 intensity
	Treatment: DMSO
Time point	Oocyte 1	Oocyte 2	Oocyte 3	Oocyte 4	Oocyte 5	Oocyte 6	Oocyte 7	Oocyte 8	Oocyte 9	Oocyte 10	Oocyte 11	Oocyte 12	Oocyte 13	Oocyte 14	Oocyte 15	Oocyte 16	Oocyte 17	Oocyte 18	Oocyte 19	Oocyte 20	Oocyte 21	Oocyte 22	Oocyte 23	Oocyte 24	Oocyte 25	Oocyte 26	Oocyte 27
1 h	1.27858	1.17702	1.14966	1.47053	1.1448	0.981892	1.07115	1.68194	1.2583	1.0004	1.6018	1.06044	1.52233	1.79952	2.06208	2.08195	2.09994	1.64081	2.4911	1.86548	1.93174	1.73594	1.86794	2.05284	2.29961	1.64974	2.06516
2 h	2.29663	1.98807	1.92921	2.40293	2.01732	1.65046	2.03995	2.45861	2.13842	1.75459	2.42417	1.84818	2.32123	2.72584	2.93703	2.79933	2.93515	2.52688	2.98323	2.81556	2.9111	2.71646	2.6889	3.06821	2.90198	2.35026	2.84531
3 h	3.15148	2.59225	2.45309	3.10356	2.67831	2.22269	2.84193	3.09749	2.83724	2.35945	3.09224	2.53162	2.86012	3.37292	3.63517	3.46221	3.48988	3.10906	3.53718	3.4431	3.54294	3.42594	3.36035	3.75323	3.52804	2.85321	3.47688
4 h	3.91006	3.12929	2.81984	3.75096	3.24329	2.63342	3.48479	3.58778	3.43779	2.73633	3.66928	3.09354	3.3751	3.98764	4.28516	4.09919	4.08664	3.55859	4.10628	4.04694	4.19211	4.1531	3.96671	4.4902	4.10832	3.39665	4.10248
	Treatment: MG-132
Time point	Oocyte 1	Oocyte 2	Oocyte 3	Oocyte 4	Oocyte 5	Oocyte 6	Oocyte 7	Oocyte 8	Oocyte 9	Oocyte 10	Oocyte 11	Oocyte 12	Oocyte 13	Oocyte 14	Oocyte 15	Oocyte 16	Oocyte 17	Oocyte 18	Oocyte 19	Oocyte 20	Oocyte 21	Oocyte 22	Oocyte 23	Oocyte 24	Oocyte 25	Oocyte 26	Oocyte 27	Oocyte 28
1 h	2.11582	2.21616	2.15159	1.9795	2.01464	2.83335	1.92108	1.53474	2.0311	1.97114	1.78604	2.42404	3.28619	2.67779	2.078	2.81463	2.83313	2.84315	4.24444	3.5059	2.58427	2.59847	3.40418	3.54536	3.65963	2.93984	4.76379	4.30168
2 h	6.70524	6.26944	6.56077	5.34262	5.88497	7.26289	6.00683	4.68372	5.61693	6.06672	5.52106	6.89466	9.15718	7.89177	5.99188	7.83271	7.25012	7.55407	10.5353	9.00991	6.05761	7.33084	8.80913	9.09616	9.44759	7.33646	11.0456	10.0193
3 h	12.4978	11.406	12.5648	9.50783	10.9367	13.165	11.2211	8.51818	10.4112	11.4618	10.6708	12.7345	16.0664	13.9336	10.7405	13.1942	12.137	13.378	17.6713	15.4117	10.0498	13.5655	15.2305	15.3011	16.2817	12.4918	17.9196	16.8251
4 h	17.7572	16.387	18.6146	13.7025	15.963	19.034	16.242	12.3198	14.9146	16.7798	15.729	18.5651	22.882	20.125	15.8785	18.8683	17.7638	19.4908	25.0391	22.067	14.6618	20.2808	22.2821	21.6109	22.7463	18.0853	25.2831	23.4209

## Sheet: Fig. 7c
mClover3 / mScalet ratio
	Treatment: DMSO
Time point	Oocyte 1	Oocyte 2	Oocyte 3	Oocyte 4	Oocyte 5	Oocyte 6	Oocyte 7	Oocyte 8	Oocyte 9	Oocyte 10	Oocyte 11	Oocyte 12	Oocyte 13	Oocyte 14	Oocyte 15	Oocyte 16	Oocyte 17	Oocyte 18	Oocyte 19	Oocyte 20	Oocyte 21	Oocyte 22	Oocyte 23	Oocyte 24	Oocyte 25	Oocyte 26	Oocyte 27
1 h	0.352925	0.487159	0.457343	0.503137	0.45014	0.486844	0.323082	0.623622	0.372767	0.496364	0.579486	0.401407	0.362957	0.403906	0.302195	0.425421	0.478389	0.428541	0.501244	0.398664	0.352435	0.273958	0.384106	0.345383	0.445286	0.40289	0.443181
2 h	0.198511	0.25736	0.243466	0.247442	0.24506	0.258199	0.191746	0.280539	0.2032	0.252232	0.266606	0.216878	0.202268	0.209651	0.164927	0.212588	0.237904	0.222449	0.223353	0.213668	0.187302	0.154463	0.199354	0.188313	0.208696	0.205731	0.2198
3 h	0.134772	0.173368	0.169793	0.163927	0.164704	0.185624	0.134448	0.188384	0.138587	0.175213	0.172718	0.151774	0.133916	0.139723	0.113811	0.141889	0.153163	0.137161	0.149632	0.142841	0.124358	0.108096	0.135117	0.125145	0.144545	0.141715	0.145944
4 h	0.104527	0.136845	0.135948	0.130074	0.128504	0.146805	0.105153	0.147556	0.109744	0.133203	0.134067	0.119265	0.104401	0.108761	0.090813	0.113926	0.121219	0.102948	0.11935	0.110523	0.098422	0.087609	0.10454	0.099344	0.11751	0.116174	0.115237
	Treatment: MG-132
Time point	Oocyte 1	Oocyte 2	Oocyte 3	Oocyte 4	Oocyte 5	Oocyte 6	Oocyte 7	Oocyte 8	Oocyte 9	Oocyte 10	Oocyte 11	Oocyte 12	Oocyte 13	Oocyte 14	Oocyte 15	Oocyte 16	Oocyte 17	Oocyte 18	Oocyte 19	Oocyte 20	Oocyte 21	Oocyte 22	Oocyte 23	Oocyte 24	Oocyte 25	Oocyte 26	Oocyte 27	Oocyte 28
1 h	0.565136	0.818932	0.582782	0.888964	0.706223	1.07941	0.642943	0.708808	0.908796	0.720926	0.642039	0.724731	0.58894	0.596128	0.507948	0.681267	0.609735	0.434845	0.68507	0.591381	0.714752	0.391605	0.586252	0.611475	0.68677	0.600144	0.91984	0.846915
2 h	0.596465	0.741854	0.597261	0.780952	0.659751	0.840021	0.663994	0.691411	0.791188	0.709495	0.627003	0.678972	0.612274	0.623464	0.51826	0.674038	0.577639	0.46269	0.654447	0.586706	0.645491	0.441029	0.59406	0.608606	0.694981	0.580197	0.831216	0.752747
3 h	0.638004	0.762997	0.648139	0.79755	0.705587	0.848999	0.722972	0.715475	0.83023	0.754129	0.676635	0.730859	0.654579	0.664977	0.566747	0.694831	0.611298	0.513676	0.680281	0.62314	0.65953	0.510545	0.635696	0.637484	0.733999	0.620656	0.836292	0.772371
4 h	0.692603	0.827332	0.717577	0.867896	0.77817	0.911564	0.789588	0.77703	0.888041	0.82705	0.75124	0.8104	0.725248	0.734746	0.644325	0.76335	0.696044	0.584897	0.740583	0.692771	0.734138	0.597725	0.716032	0.701411	0.798541	0.700383	0.907093	0.834057

## Sheet: Fig. 7e
mClover3 / mScalet ratio
	Age group: 9-week
Time point	Oocyte 1	Oocyte 2	Oocyte 3	Oocyte 4	Oocyte 5	Oocyte 6	Oocyte 7	Oocyte 8	Oocyte 9	Oocyte 10	Oocyte 11	Oocyte 12	Oocyte 13	Oocyte 14	Oocyte 15	Oocyte 16	Oocyte 17	Oocyte 18	Oocyte 19	Oocyte 20	Oocyte 21	Oocyte 22	Oocyte 23	Oocyte 24	Oocyte 25	Oocyte 26	Oocyte 27	Oocyte 28	Oocyte 29	Oocyte 30	Oocyte 31	Oocyte 32	Oocyte 33	Oocyte 34	Oocyte 35	Oocyte 36
2 h	0.170655	0.468408	0.491835	0.373078	0.472506	0.438613	0.277821	0.347793	0.252536	0.432636	0.344473	0.419101	0.339783	0.216851	0.239189	0.340006	0.356731	0.429493	0.142241	0.099724	0.103058	0.144569	0.100305	0.112105	0.099601	0.126535	0.090402	0.124197	0.094238	0.115893	0.124996	0.091033	0.10206	0.123988	0.113101	0.102721
4 h	0.034403	0.070487	0.072723	0.058083	0.057882	0.061583	0.041042	0.057415	0.044484	0.062282	0.050234	0.066987	0.052012	0.039582	0.038476	0.048617	0.052457	0.060733	0.034355	0.025097	0.024865	0.036391	0.026421	0.026598	0.024187	0.027769	0.023539	0.030214	0.024926	0.028032	0.028685	0.02494	0.024926	0.028778	0.026795	0.028724
6 h	0.024316	0.036457	0.039675	0.031041	0.032848	0.032772	0.024548	0.031166	0.026268	0.031845	0.028777	0.03546	0.029556	0.025102	0.024622	0.026675	0.03097	0.033331	0.02256	0.017472	0.017055	0.024938	0.0183	0.01873	0.017856	0.018285	0.017171	0.021251	0.018002	0.020175	0.020838	0.017848	0.01897	0.020391	0.018841	0.020695
8 h	0.022689	0.028828	0.031236	0.024864	0.025838	0.026889	0.022819	0.024706	0.022054	0.024858	0.024361	0.029128	0.024296	0.022171	0.02122	0.022111	0.026748	0.026765	0.019183	0.016057	0.015623	0.021682	0.017353	0.016874	0.01615	0.016582	0.01614	0.018088	0.015853	0.016858	0.0184	0.016121	0.016837	0.017231	0.016912	0.018759
	Age group: 65-week
Time point	Oocyte 1	Oocyte 2	Oocyte 3	Oocyte 4	Oocyte 5	Oocyte 6	Oocyte 7	Oocyte 8	Oocyte 9	Oocyte 10	Oocyte 11	Oocyte 12	Oocyte 13	Oocyte 14	Oocyte 15	Oocyte 16	Oocyte 17	Oocyte 18	Oocyte 19	Oocyte 20	Oocyte 21	Oocyte 22	Oocyte 23	Oocyte 24	Oocyte 25	Oocyte 26	Oocyte 27	Oocyte 28	Oocyte 29	Oocyte 30	Oocyte 31	Oocyte 32	Oocyte 33
2 h	0.278337	0.350242	0.325854	0.253257	0.307963	0.277334	0.308763	0.297237	0.233765	0.333481	0.332572	0.28825	0.260192	0.293142	0.226675	0.441849	0.262299	0.152452	0.1626	0.206965	0.197008	0.1985	0.227055	0.158831	0.153228	0.163141	0.192901	0.230796	0.142483	0.137352	0.158841	0.160646	0.1563
4 h	0.047033	0.052285	0.056853	0.044957	0.048345	0.051192	0.043144	0.040656	0.035502	0.05791	0.057829	0.050022	0.039613	0.052335	0.042954	0.062383	0.039674	0.028946	0.034759	0.035418	0.037836	0.038262	0.032153	0.033624	0.030162	0.031538	0.038647	0.03681	0.029977	0.03647	0.03183	0.030369	0.028646
6 h	0.027417	0.029003	0.031799	0.026515	0.027566	0.028444	0.025331	0.026165	0.022396	0.03314	0.031778	0.02963	0.024178	0.030129	0.025989	0.030746	0.024254	0.020386	0.022518	0.024328	0.025627	0.025446	0.0218	0.02166	0.021607	0.021296	0.0257	0.023672	0.02034	0.028147	0.020741	0.020814	0.020003
8 h	0.023107	0.023689	0.02589	0.021925	0.022111	0.022611	0.021686	0.02249	0.019662	0.026632	0.025322	0.026663	0.021156	0.024314	0.021264	0.02291	0.020416	0.017409	0.019135	0.019893	0.021534	0.021131	0.018655	0.018823	0.017785	0.019284	0.021185	0.019944	0.018841	0.027231	0.018078	0.01742	0.017805

## Sheet: Fig. 7h
Normalized mClover3 / mScarlet ratio
	Age group: 9-week
Time point	Oocyte 1	Oocyte 2	Oocyte 3	Oocyte 4	Oocyte 5	Oocyte 6	Oocyte 7	Oocyte 8	Oocyte 9	Oocyte 10	Oocyte 11	Oocyte 12	Oocyte 13	Oocyte 14	Oocyte 15	Oocyte 16	Oocyte 17	Oocyte 18	Oocyte 19	Oocyte 20	Oocyte 21	Oocyte 22	Oocyte 23	Oocyte 24	Oocyte 25	Oocyte 26	Oocyte 27	Oocyte 28	Oocyte 29	Oocyte 30	Oocyte 31	Oocyte 32	Oocyte 33	Oocyte 34	Oocyte 35	Oocyte 36
0 h	1	1	1	1	1	1	1	1	1	1	1	1	1	1	1	1	1	1	1	1	1	1	1	1	1	1	1	1	1	1	1	1	1	1	1	1
0.25 h	0.975994	0.98182	1.00064	1.01697	0.979626	0.990359	0.990108	0.992373	0.982131	0.982477	1.01025	0.987993	1.01292	0.993699	0.988814	0.977353	0.984585	0.99064	0.979999	0.94835	0.935891	0.964518	0.934288	0.94276	0.942636	0.928779	0.939788	0.926777	0.935839	0.939418	0.936223	0.956555	0.942563	0.932828	0.943117	0.943664
0.50 h	0.944756	0.943256	0.949364	0.957668	0.9485	0.947485	0.948581	0.948472	0.947498	0.947613	0.992323	0.954406	0.997242	0.965504	0.961451	0.952342	0.943499	0.96559	0.957438	0.905546	0.919691	0.923608	0.907966	0.91621	0.913319	0.898243	0.906367	0.894808	0.905943	0.916656	0.896894	0.921053	0.909049	0.900329	0.888188	0.897009
0.75 h	0.893551	0.903652	0.909743	0.909896	0.914524	0.904731	0.910002	0.911034	0.902777	0.920658	0.961366	0.914595	0.965869	0.933488	0.906564	0.898438	0.892994	0.917338	0.914776	0.888804	0.900611	0.895252	0.888846	0.884211	0.871774	0.879314	0.88847	0.866008	0.883161	0.900942	0.878789	0.870703	0.898215	0.878645	0.868716	0.881412
1.00 h	0.814039	0.851459	0.874838	0.884698	0.896815	0.868555	0.879797	0.842863	0.862497	0.900484	0.919589	0.872474	0.895803	0.903598	0.827324	0.862493	0.816319	0.878782	0.876181	0.84664	0.870387	0.807732	0.835511	0.872285	0.810276	0.851969	0.856579	0.826914	0.84927	0.874694	0.833423	0.840953	0.856396	0.836802	0.823291	0.832448
1.25 h	0.649829	0.72353	0.782304	0.825889	0.830432	0.782396	0.800419	0.698249	0.746602	0.833386	0.802291	0.761534	0.680922	0.813218	0.646521	0.740092	0.672992	0.766839	0.78379	0.789052	0.793667	0.646505	0.740341	0.818656	0.654197	0.787931	0.777572	0.731451	0.768151	0.810619	0.7518	0.799788	0.805116	0.742577	0.780092	0.744268
1.50 h	0.455387	0.550674	0.624015	0.719671	0.692317	0.624933	0.646147	0.502972	0.566519	0.696005	0.611109	0.586187	0.395768	0.648777	0.437223	0.553205	0.477363	0.603154	0.634475	0.667178	0.649747	0.455912	0.589603	0.736385	0.463189	0.666912	0.627444	0.573089	0.646851	0.704495	0.602045	0.748032	0.704443	0.584976	0.688425	0.575878
1.75 h	0.312502	0.391004	0.439603	0.54736	0.530247	0.455284	0.451421	0.338572	0.392284	0.530307	0.431517	0.419232	0.210078	0.463172	0.285139	0.36284	0.332922	0.431578	0.470011	0.520813	0.486257	0.316139	0.447916	0.62258	0.311968	0.521309	0.457725	0.414664	0.502301	0.551416	0.428203	0.696737	0.565487	0.42553	0.557246	0.398044
2.00 h	0.216703	0.272729	0.295731	0.33497	0.371075	0.313058	0.283362	0.232456	0.268205	0.369386	0.296761	0.287658	0.146473	0.298977	0.198902	0.227165	0.237002	0.296372	0.338253	0.374703	0.327866	0.222125	0.32943	0.468335	0.213859	0.374415	0.306272	0.282975	0.354312	0.389505	0.276549	0.582377	0.412903	0.286314	0.374022	0.260228
2.25 h	0.167651	0.203524	0.20905	0.198706	0.25964	0.224556	0.191048	0.169138	0.195897	0.25845	0.211979	0.207725	0.130249	0.206911	0.152189	0.158721	0.178506	0.21289	0.25334	0.276939	0.230988	0.174579	0.247395	0.354243	0.166518	0.267508	0.212871	0.204682	0.252836	0.275309	0.194746	0.436756	0.302884	0.208344	0.242091	0.184942
2.5 h	0.137166	0.161395	0.159649	0.151325	0.191448	0.173018	0.150774	0.137504	0.155838	0.191482	0.16816	0.164408	0.121914	0.159104	0.130954	0.125228	0.14336	0.165077	0.199528	0.215834	0.17556	0.149949	0.200064	0.269461	0.139653	0.202678	0.15991	0.162358	0.19334	0.20029	0.152015	0.295099	0.228328	0.163907	0.179212	0.147583
2.75 h	0.1226	0.1385	0.133225	0.140419	0.152588	0.143214	0.136344	0.119851	0.134661	0.154131	0.141976	0.14014	0.118019	0.131286	0.118592	0.110085	0.128736	0.138455	0.165053	0.184928	0.147596	0.135318	0.170417	0.218184	0.129095	0.165659	0.134056	0.141396	0.162604	0.163666	0.13436	0.219733	0.187159	0.142806	0.157879	0.130273
3.00 h	0.112427	0.12273	0.1179	0.134156	0.126553	0.124804	0.121835	0.107057	0.119659	0.128458	0.125072	0.123831	0.113651	0.116484	0.108569	0.100274	0.111754	0.123024	0.145536	0.162494	0.132288	0.12782	0.150002	0.179127	0.120619	0.140768	0.119371	0.128663	0.140203	0.143311	0.125278	0.190132	0.160241	0.129332	0.146613	0.118244
	Age group: 65-week
Time point	Oocyte 1	Oocyte 2	Oocyte 3	Oocyte 4	Oocyte 5	Oocyte 6	Oocyte 7	Oocyte 8	Oocyte 9	Oocyte 10	Oocyte 11	Oocyte 12	Oocyte 13	Oocyte 14	Oocyte 15	Oocyte 16	Oocyte 17	Oocyte 18	Oocyte 19	Oocyte 20	Oocyte 21	Oocyte 22	Oocyte 23	Oocyte 24	Oocyte 25	Oocyte 26	Oocyte 27	Oocyte 28	Oocyte 29	Oocyte 30
0 h	1	1	1	1	1	1	1	1	1	1	1	1	1	1	1	1	1	1	1	1	1	1	1	1	1	1	1	1	1	1
0.25 h	0.982506	0.981222	0.992757	0.976933	0.993649	0.990642	0.978339	0.992534	1.00023	0.9832	0.984661	0.966846	0.985028	0.980166	0.983181	0.990051	0.979057	0.947915	0.936785	0.945438	0.928113	0.932633	0.940534	0.955946	0.929667	0.930585	0.934131	0.940706	0.944783	0.941865
0.50 h	0.963145	0.938892	0.934953	0.936162	0.947889	0.938364	0.941704	0.960314	0.961315	0.925574	0.951133	0.941158	0.945428	0.951346	0.924405	0.962264	0.949223	0.883127	0.908231	0.9024	0.903017	0.910182	0.913969	0.918111	0.861859	0.901207	0.90492	0.919161	0.896905	0.90299
0.75 h	0.890032	0.900306	0.879142	0.895696	0.901696	0.905943	0.896293	0.917031	0.924108	0.873055	0.927021	0.898801	0.909171	0.9002	0.866668	0.900352	0.901841	0.8418	0.879807	0.862241	0.867111	0.887234	0.879289	0.879254	0.776128	0.881945	0.880493	0.891602	0.857314	0.864276
1.00 h	0.794035	0.854039	0.783478	0.847425	0.819545	0.824013	0.851367	0.83358	0.892442	0.826265	0.901097	0.831348	0.88007	0.817895	0.75541	0.768856	0.795561	0.794648	0.818904	0.774588	0.803254	0.825156	0.847469	0.818853	0.605593	0.831455	0.826473	0.838431	0.780373	0.802149
1.25 h	0.603707	0.730383	0.623586	0.718299	0.665518	0.65839	0.713919	0.689197	0.805923	0.708971	0.818091	0.664894	0.794552	0.651379	0.56752	0.525313	0.602453	0.740226	0.694324	0.599745	0.658947	0.700168	0.762825	0.72805	0.43791	0.734743	0.728485	0.747476	0.627997	0.667034
1.50 h	0.405492	0.531871	0.448053	0.530536	0.481798	0.458882	0.535623	0.494185	0.622168	0.499148	0.64899	0.469083	0.656791	0.46113	0.388787	0.291631	0.392538	0.636579	0.508218	0.397647	0.471568	0.507795	0.609987	0.555647	0.31017	0.59582	0.566097	0.583633	0.4575	0.494363
1.75 h	0.260463	0.339397	0.319742	0.357064	0.333444	0.308111	0.369516	0.33742	0.420442	0.30252	0.484443	0.31379	0.475308	0.309781	0.270052	0.183781	0.248744	0.474662	0.35184	0.247747	0.324156	0.3435	0.440138	0.346441	0.233013	0.438838	0.404858	0.417344	0.326419	0.339509
2.00 h	0.176662	0.214007	0.232385	0.241335	0.235529	0.218349	0.252304	0.232345	0.261488	0.186474	0.3377	0.220103	0.312422	0.208056	0.195634	0.1464	0.162733	0.285145	0.242843	0.164893	0.224139	0.226861	0.299854	0.195683	0.187992	0.308832	0.279843	0.296155	0.236656	0.234512
2.25 h	0.137075	0.154827	0.179155	0.178185	0.178516	0.168217	0.178843	0.174142	0.182166	0.144989	0.239946	0.172489	0.213133	0.156721	0.153458	0.135258	0.124733	0.178413	0.187515	0.125081	0.171918	0.165717	0.220651	0.144943	0.162881	0.228716	0.209517	0.228502	0.187555	0.178585
2.5 h	0.113867	0.128339	0.148916	0.143028	0.145433	0.140597	0.142243	0.145622	0.145234	0.128855	0.180503	0.146153	0.160997	0.126897	0.132463	0.133472	0.108082	0.142571	0.155405	0.106214	0.144546	0.135226	0.175656	0.13113	0.146021	0.182441	0.168191	0.189542	0.159592	0.148414
2.75 h	0.102267	0.116526	0.12878	0.125163	0.126156	0.127454	0.120167	0.127986	0.128064	0.121289	0.147797	0.130914	0.133815	0.110531	0.118623	0.129257	0.097843	0.131611	0.138693	0.096001	0.127048	0.122261	0.153115	0.128422	0.139619	0.155602	0.148018	0.167637	0.146136	0.130717
3.00 h	0.094697	0.107119	0.116405	0.112282	0.113569	0.1169	0.105764	0.116923	0.115896	0.115912	0.120021	0.119905	0.117872	0.100039	0.11087	0.125765	0.091204	0.124698	0.129188	0.090973	0.120447	0.114568	0.136886	0.125425	0.132492	0.140016	0.135517	0.150424	0.135966	0.120459
