# Supplementary material for: The maintenance of oocytes in the mammalian ovary involves extreme protein longevity
Source: Nat Cell Biol. 2024 Jun 20;26(7):1124–38. doi: 10.1038/s41556-024-01442-7 (PMC11252011; doi:10.1038/s41556-024-01442-7)
Supplement: Supplementary file 16 — Statistical source data. [file 41556_2024_1442_MOESM16_ESM.xlsx]

## Sheet: Fig. 8b
IDs	UNIPROT	gene_name	Protein_description	cluster_63+_days	9 weeks	12 weeks	50 weeks
Q6IME9	Q6IME9	Krt72	Keratin, type II cytoskeletal 72	5	-0.6524886595779916	-0.49879743390638626	1.1512860934843778
Q8CHG7	Q8CHG7	Rapgef2	Rap guanine nucleotide exchange factor 2	5	-0.6523314790773264	-0.49896923793690845	1.1513007170142164
Q9WV54	Q9WV54	Asah1	Acid ceramidase	5	-0.6523532610692667	-0.4989454313927084	1.1512986924619681
Q9WTK2-2	Q9WTK2	Cdyl	Chromodomain Y-like protein;Isoform 2 of Chromodomain Y-like protein	5	-0.6517154400873674	-0.4996422732111713	1.1513577132985657
Q9CZC8	Q9CZC8	Scrn1	Secernin-1	5	-0.6513665996252145	-0.50002316417415	1.1513897637993646
Q497I4	Q497I4	Krt35	Keratin, type I cuticular Ha5	5	-0.6511472802482489	-0.500262550999137	1.1514098312473904
O88398	O88398	Avil	Advillin	5	-0.6512637045855145	-0.5001354819589439	1.151399186544461
Q99K90	Q99K90	Tab2	TGF-beta-activated kinase 1 and MAP3K7-binding protein 2	5	-0.6512187779435	-0.5001845183927706	1.151403296336243
Q9Z248;Q9Z248-2;Q9Z248-5	Q9Z248	Aebp2	Zinc finger protein AEBP2;Isoform 2 of Zinc finger protein AEBP2;Isoform 3 of Zinc finger protein AEBP2;Isoform 4 of Zinc finger protein AEBP2;Isoform 5 of Zinc finger protein AEBP2	5	-0.6512201753676874	-0.5001829931757289	1.1514031685434285
A2A7S8-2	A2A7S8	Kiaa1522	Uncharacterized protein KIAA1522;Isoform 2 of Uncharacterized protein KIAA1522;Isoform 3 of Uncharacterized protein KIAA1522;Isoform 4 of Uncharacterized protein KIAA1522	5	-0.6497426124365537	-0.5017942266232054	1.1515368390597591
Q3U7R1	Q3U7R1	Esyt1	Extended synaptotagmin-1;Isoform 2 of Extended synaptotagmin-1	5	-0.6499415265930497	-0.5015774863583025	1.1515190129513202
P49722	P49722	Psma2	Proteasome subunit alpha type-2	5	-0.6483718093984313	-0.5032864498740125	1.1516582592725229
P38060	P38060	Hmgcl	Hydroxymethylglutaryl-CoA lyase, mitochondrial	5	-0.6484458721155753	-0.5032058906107306	1.1516517627264469
Q9JHK5	Q9JHK5	Plek	Pleckstrin	5	-0.6476346416173722	-0.5040878840504552	1.1517225256678245
Q3UR97	Q3UR97	Snx21	Sorting nexin-21	5	-0.6481611494040933	-0.5035155485986796	1.1516766980027577
Q91YM2	Q91YM2	Arhgap35	Rho GTPase-activating protein 35	5	-0.6479071007678914	-0.5037917556014644	1.1516988563693809
Q6P3D0	Q6P3D0	Nudt16	U8 snoRNA-decapping enzyme	5	-0.6480241570732563	-0.5036645001383598	1.1516886572116058
P58544	P58544	Btbd1	BTB/POZ domain-containing protein 1	5	-0.6557910590700476	-0.4951801444663716	1.1509712035364086
Q9CYC5	Q9CYC5	Dsn1	Kinetochore-associated protein DSN1 homolog	5	-0.6563891384204007	-0.49452347132540964	1.1509126097458446
Q64471	Q64471	Gstt1	Glutathione S-transferase theta-1	5	-0.6565484752620051	-0.49434844302116143	1.1508969182831665
Q6Q783	Q6Q783	Kmt5c	Histone-lysine N-methyltransferase KMT5C	5	-0.6565825560534925	-0.4943110015195098	1.1508935575730024
Q9QZZ6	Q9QZZ6	Dpt	Dermatopontin	5	-0.6546585557918919	-0.49642228143268785	1.1510808372245798
Q9D1P2	Q9D1P2	Kat8	Histone acetyltransferase KAT8;Isoform 2 of Histone acetyltransferase KAT8	5	-0.6548394730282325	-0.49622396583725864	1.1510634388654912
Q8BR76	Q8BR76	Tmem67	Meckelin;Isoform 2 of Meckelin	5	-0.6536176138472689	-0.49756247541912163	1.1511800892664008
Q69ZN7	Q69ZN7	Myof	Myoferlin;Isoform 2 of Myoferlin;Isoform 3 of Myoferlin;Isoform 4 of Myoferlin	5	-0.6540207722218451	-0.4971210488718452	1.1511418210936903
P01897	P01897	H2-L	H-2 class I histocompatibility antigen, L-D alpha chain	5	-0.6593527127491332	-0.4912624355842282	1.1506151483333646
Q91VW9	Q91VW9	Zkscan3	Zinc finger protein with KRAB and SCAN domains 3	5	-0.6599277935428788	-0.49062825556873463	1.1505560491115625
Q8K1L2	Q8K1L2	Spin4	Spindlin-4	5	-0.6600044382354583	-0.49054370045784385	1.150548138693302
P01029	P01029	C4b	Complement C4-B	5	-0.6635318283202859	-0.48664360106096805	1.1501754293812538
Q99K30	Q99K30	Eps8l2	Epidermal growth factor receptor kinase substrate 8-like protein 2;Isoform 2 of Epidermal growth factor receptor kinase substrate 8-like protein 2	5	-0.6640400007024885	-0.4860803346323464	1.1501203353348488
P00687	P00687	Amy1	Alpha-amylase 1	5	-0.6624556657907994	-0.4878352709899185	1.150290936780718
O54824;O54824-2	O54824	Il16	Pro-interleukin-16;Isoform 2 of Pro-interleukin-16	5	-0.6629850105953542	-0.4872493079709586	1.1502343185663084
Q91WA6;Q91WA6-2	Q91WA6	Sharpin	Sharpin;Isoform 2 of Sharpin	5	-0.6279080714366899	-0.5252709581709533	1.1531790296076432
Q8R3Q2	Q8R3Q2	Ppp6r2	Serine/threonine-protein phosphatase 6 regulatory subunit 2	5	-0.6290288712531971	-0.5240808239280014	1.1531096951811985
P36371	P36371	Tap2	Antigen peptide transporter 2	5	-0.6290681569689841	-0.5240390789774757	1.1531072359464598
P49222	P49222	Epb42	Erythrocyte membrane protein band 4.2	5	-0.6294193782157382	-0.5236657844986008	1.15308516271435
Q52KR3;Q52KR3-6	Q52KR3	Prune2	Protein prune homolog 2;Isoform 2 of Protein prune homolog 2;Isoform 3 of Protein prune homolog 2;Isoform 4 of Protein prune homolog 2;Isoform 5 of Protein prune homolog 2;Isoform 6 of Protein prune homolog 2	5	-0.6298980181997267	-0.5231568105918073	1.15305482879153
Q9CQ02	Q9CQ02	Commd4	COMM domain-containing protein 4	5	-0.6340274857905521	-0.5187534857315608	1.152780971522113
Q9JKY5	Q9JKY5	Hip1r	Huntingtin-interacting protein 1-related protein	5	-0.6352791210413825	-0.5174145268153725	1.152693647856755
Q8K2Y0	Q8K2Y0	Rnf219	RING finger protein 219;Isoform 2 of RING finger protein 219;Isoform 3 of RING finger protein 219	5	-0.6346368163870713	-0.5181018952852355	1.152738711672307
P0C8K7	P0C8K7	Smim1	Small integral membrane protein 1	5	-0.634837608010524	-0.5178870732586284	1.152724681269161
Q9D8W7	Q9D8W7	Ociad2	OCIA domain-containing protein 2	5	-0.6349066280618787	-0.5178132184198235	1.1527198464817021
Q9R1A8	Q9R1A8	Cop1	E3 ubiquitin-protein ligase COP1	5	-0.6327884885999558	-0.5200769426045907	1.1528654312045465
Q91VW3	Q91VW3	Sh3bgrl3	SH3 domain-binding glutamic acid-rich-like protein 3	5	-0.6328649291376822	-0.5199953482761572	1.1528602774138395
Q9JMC8	Q9JMC8	Epb41l4b	Band 4.1-like protein 4B	5	-0.6324183677086325	-0.520471911987205	1.1528902796958314
Q9Z104	Q9Z104	Hmg20b	SWI/SNF-related matrix-associated actin-dependent regulator of chromatin subfamily E member 1-related	5	-0.6325632128499232	-0.5203173633997311	1.1528805762496543
Q91WZ8	Q91WZ8	Dtnbp1	Dysbindin;Isoform 2 of Dysbindin;Isoform 3 of Dysbindin	5	-0.6326714870005565	-0.52020181821012	1.1528733052106765
P98063	P98063	Bmp1	Bone morphogenetic protein 1	5	-0.6309508525601494	-0.5220362251255807	1.1529870776857194
P0C027;P0C028	P0C027	Nudt10	Diphosphoinositol polyphosphate phosphohydrolase 3-alpha	5	-0.6310956889996091	-0.5218819576296524	1.1529776466292614
Q9QXY9	Q9QXY9	Pex3	Peroxisomal biogenesis factor 3	5	-0.6321827603131102	-0.5207232457745107	1.1529060060876406
Q80XI4	Q80XI4	Pip4k2b	Phosphatidylinositol 5-phosphate 4-kinase type-2 beta	5	-0.632232527201537	-0.5206701629509068	1.1529026901525703
Q5EBP3	Q5EBP3	Armc5	Armadillo repeat-containing protein 5	5	-0.6314685830865118	-0.5214846591685712	1.152953242255102
O89053	O89053	Coro1a	Coronin-1A	5	-0.6318349574596895	-0.5210941340324479	1.1529290914921373
P01863;P01865	P01863	Ighg	Ig gamma-2A chain C region, A allele	5	-0.6438850255207276	-0.5081532982353483	1.1520383237560758
Q3T9E4;Q62293	Q3T9E4	Tgtp2	T-cell-specific guanine nucleotide triphosphate-binding protein 2	5	-0.6441890000735737	-0.5078244111456	1.1520134112191722
Q80V31	Q80V31	Cep104	Centrosomal protein of 104 kDa	5	-0.6442632870408537	-0.5077440174845752	1.1520073045254262
Q80SY6	Q80SY6	Adal	Adenosine deaminase-like protein;Isoform 2 of Adenosine deaminase-like protein;Isoform 3 of Adenosine deaminase-like protein;Isoform 4 of Adenosine deaminase-like protein	5	-0.6442876582090675	-0.5077176413287057	1.1520052995377632
Q8CGI1	Q8CGI1	Fam193a	Protein FAM193A	5	-0.6452437825342211	-0.50668224222414	1.151926024758382
Q9JJN5	Q9JJN5	Cpn1	Carboxypeptidase N catalytic chain	5	-0.6452782560181675	-0.5066448880147477	1.1519231440329152
Q80XA6	Q80XA6	Reps2	RalBP1-associated Eps domain-containing protein 2	5	-0.6452783588106221	-0.5066447766302573	1.1519231354408794
Q05860-5	Q05860	Fmn1	Formin-1;Isoform 2 of Formin-1;Isoform 3 of Formin-1;Isoform 4 of Formin-1;Isoform 5 of Formin-1;Isoform 6 of Formin-1	5	-0.6460130572250101	-0.5058483123705725	1.1518613695955948
P48193	P48193	Epb41	Protein 4.1;Isoform 2 of Protein 4.1	5	-0.6462131104191534	-0.5056313176680916	1.151844428087245
Q9CY64	Q9CY64	Blvra	Biliverdin reductase A	5	-0.6422213743724624	-0.5099511515022982	1.1521725258747606
Q62433	Q62433	Ndrg1	Protein NDRG1	5	-0.641467514680088	-0.5107646315384671	1.1522321462186016
Q8R179;Q8R179-2	Q8R179	Kbtbd4	Kelch repeat and BTB domain-containing protein 4;Isoform 2 of Kelch repeat and BTB domain-containing protein 4	5	-0.6408300725992367	-0.5114519083131307	1.1522819809123606
P14094	P14094	Atp1b1	Sodium/potassium-transporting ATPase subunit beta-1	5	-0.641010793826396	-0.5112571122494408	1.152267906075847
Q3TRM4	Q3TRM4	Pnpla6	Neuropathy target esterase;Isoform 2 of Neuropathy target esterase;Isoform 3 of Neuropathy target esterase;Isoform 4 of Neuropathy target esterase	5	-0.6389319566808955	-0.5134952848938887	1.1524272415747843
Q8CAB8	Q8CAB8	Castor2	Cytosolic arginine sensor for mTORC1 subunit 2	5	-0.6396237567722554	-0.5127510845959095	1.1523748413681485
P41317	P41317	Mbl2	Mannose-binding protein C	5	-0.6396628180126327	-0.512709046130315	1.1523718641429423
Q8K1F9	Q8K1F9	Lctl	Lactase-like protein;Isoform 3 of Lactase-like protein	5	-0.6362796056350812	-0.5163427899246108	1.1526223955596797
Q9DCV7	Q9DCV7	Krt7	Keratin, type II cytoskeletal 7	5	-0.6376678294508307	-0.5148535593693978	1.1525213888202372
Q9R1P4	Q9R1P4	Psma1	Proteasome subunit alpha type-1	5	-0.586702126674013	-0.5679476426396572	1.1546497693137285
Q61129	Q61129	Cfi	Complement factor I	5	-0.5873682784578165	-0.5672739776943948	1.1546422561522163
Q99L20	Q99L20	Gstt3	Glutathione S-transferase theta-3	5	-0.5873955825733722	-0.5672463545090533	1.1546419370824352
Q9D646	Q9D646	Krt34	Keratin, type I cuticular Ha4	5	-0.58832346992283	-0.5663071029714069	1.1546305728942454
Q02013	Q02013	Aqp1	Aquaporin-1	5	-0.5892173038474734	-0.5654013635034301	1.1546186673509033
Q91VF2	Q91VF2	Hnmt	Histamine N-methyltransferase	5	-0.5893027163649902	-0.5653147640360682	1.1546174804010583
Q9WUP4	Q9WUP4	Srd5a3	Polyprenol reductase;Isoform 2 of Polyprenol reductase	5	-0.5932660073391282	-0.5612869129904381	1.1545529203295766
P23949	P23949	Zfp36l2	mRNA decay activator protein ZFP36L2	5	-0.5933373285873398	-0.56121425946610215	1.1545515880534545
Q99MS7	Q99MS7	Ehbp1l1	EH domain-binding protein 1-like protein 1;Isoform 2 of EH domain-binding protein 1-like protein 1;Isoform 3 of EH domain-binding protein 1-like protein 1;Isoform 4 of EH domain-binding protein 1-like protein 1;Isoform 5 of EH domain-binding protein 1-like protein 1	5	-0.5938568260929077	-0.5606848754333675	1.1545417015262496
Q9D2H6;Q9D2H6-2	Q9D2H6	Sp2	Transcription factor Sp2;Isoform 2 of Transcription factor Sp2	5	-0.594054933433047	-0.5604829134234826	1.1545378468565606
Q9CYH2	Q9CYH2	Prxl2a	Peroxiredoxin-like 2A	5	-0.5919021796480869	-0.5626750554195533	1.1545772350676442
Q8BPU7	Q8BPU7	Elmo1	Engulfment and cell motility protein 1;Isoform 2 of Engulfment and cell motility protein 1;Isoform 3 of Engulfment and cell motility protein 1;Isoform 4 of Engulfment and cell motility protein 1	5	-0.5919252433906335	-0.5626515988238178	1.1545768422144718
P47930;P47930-2	P47930	Fosl2	Fos-related antigen 2;Isoform 2 of Fos-related antigen 2	5	-0.5916351765394594	-0.5629465606156685	1.1545817371551104
Q61702	Q61702	Itih1	Inter-alpha-trypsin inhibitor heavy chain H1	5	-0.5917856270078127	-0.5627935837041941	1.1545792107120068
Q5SV85	Q5SV85	Synrg	Synergin gamma;Isoform 2 of Synergin gamma	5	-0.591801729899325	-0.5627772088161104	1.1545789387154584
Q8VEB4	Q8VEB4	Pla2g15	Group XV phospholipase A2	5	-0.5908929334704964	-0.5637008756228387	1.1545938090933436
P01867;P01867-2	P01867	Igh-3	Ig gamma-2B chain C region;Isoform 2 of Ig gamma-2B chain C region	5	-0.5910698650285102	-0.563521125604994	1.1545909906335055
P51885	P51885	Lum	Lumican	5	-0.5903787534651185	-0.5642230362524578	1.1546017897175762
P01749	P01749	Ighv1-61	Ig heavy chain V region 3	5	-0.590626320522414	-0.5639716657014163	1.1545979862238305
Q9ESK4	Q9ESK4	Ing2	Inhibitor of growth protein 2	5	-0.597758856881152	-0.5566983072241016	1.1544571641052594
O08691	O08691	Arg2	Arginase-2, mitochondrial	5	-0.5978965514764945	-0.5565572971830377	1.1544538486595415
P29533	P29533	Vcam1	Vascular cell adhesion protein 1;Isoform 2 of Vascular cell adhesion protein 1	5	-0.5985151338264427	-0.5559235401837119	1.1544386740101547
Q91X52	Q91X52	Dcxr	L-xylulose reductase	5	-0.5986635009369377	-0.5557714652221463	1.154434966159098
A2AG06;A2AG06-2	A2AG06	Meioc	Meiosis-specific coiled-coil domain-containing protein MEIOC;Isoform 2 of Meiosis-specific coiled-coil domain-containing protein MEIOC	5	-0.5955522185841879	-0.5589549839947835	1.1545072025790237
Q5ND34;Q5ND34-2	Q5ND34	Wdr81	WD repeat-containing protein 81;Isoform 2 of WD repeat-containing protein 81;Isoform 3 of WD repeat-containing protein 81	5	-0.596508856920131	-0.5579773670905925	1.1544862240107021
Q8K0H7	Q8K0H7	Slc45a3	Solute carrier family 45 member 3	5	-0.5968424123499513	-0.5576362399787398	1.154478652328688
Q9JM96	Q9JM96	Cdc42ep4	Cdc42 effector protein 4	5	-0.5997294077749606	-0.5546781435387973	1.1544075513137673
Q8BGD5	Q8BGD5	Cpt1c	Carnitine O-palmitoyltransferase 1, brain isoform	5	-0.6000712078602657	-0.5543272634294225	1.1543984712896882
E9PV24	E9PV24	Fga	Fibrinogen alpha chain;Isoform 2 of Fibrinogen alpha chain	5	-0.6001686445535885	-0.5542272125692704	1.1543958571228525
O88983	O88983	Stx8	Syntaxin-8	5	-0.6036757001605422	-0.5506184460292476	1.1542941461897898
Q61704	Q61704	Itih3	Inter-alpha-trypsin inhibitor heavy chain H3	5	-0.602937979482232	-0.5513787954312483	1.1543167749134848
Q9WUB3	Q9WUB3	Pygm	Glycogen phosphorylase, muscle form	5	-0.6032559296641044	-0.5510511732345552	1.1543071028984953
Q71B07	Q71B07	Dpy19l3	Probable C-mannosyltransferase DPY19L3	5	-0.6012836520305299	-0.5530814765545023	1.1543651285850245
O08609;O08609-2;O08609-3	O08609	Mlx	Max-like protein X;Isoform Alpha of Max-like protein X;Isoform Beta of Max-like protein X	5	-0.6014361442062557	-0.5529246654233704	1.154360809629626
Q62230	Q62230	Siglec1	Sialoadhesin;Isoform 2 of Sialoadhesin;Isoform 3 of Sialoadhesin	5	-0.6019130637598635	-0.5524340573325387	1.1543471210924052
P08071	P08071	Ltf	Lactotransferrin	5	-0.6022579368519668	-0.5520791147073902	1.154337051559343
Q8VCN5	Q8VCN5	Cth	Cystathionine gamma-lyase	5	-0.6222263264407305	-0.5312797373984918	1.1535060638392254
Q80V94	Q80V94	Ap4e1	AP-4 complex subunit epsilon-1	5	-0.6225492977760799	-0.5309392662658783	1.1534885640419503
Q8BTK5;Q8BTK5-2	Q8BTK5	Smyd4	SET and MYND domain-containing protein 4;Isoform 2 of SET and MYND domain-containing protein 4	5	-0.6231203988993388	-0.5303369001751285	1.1534572990744671
P60853	P60853	Lzts1	Leucine zipper putative tumor suppressor 1	5	-0.6236421302645939	-0.5297862482979717	1.1534283785625354
Q9CXE2	Q9CXE2	Bcl7a	B-cell CLL/lymphoma 7 protein family member A;Isoform 2 of B-cell CLL/lymphoma 7 protein family member A	5	-0.6236938300446632	-0.529731664061731	1.1534254941064064
Q64010	Q64010	Crk	Adapter molecule crk;Isoform Crk-I of Adapter molecule crk	5	-0.6251240190829749	-0.5282203467042662	1.153344365787241
Q5KU39	Q5KU39	Vps41	Vacuolar protein sorting-associated protein 41 homolog	5	-0.6252983278255069	-0.5280359738849735	1.153334301710468
P01633	P01633	Igk-V19-17	Ig kappa chain V19-17	5	-0.6263736999742864	-0.526897664204967	1.1532713641792518
Q91VL9	Q91VL9	Zbtb1	Zinc finger and BTB domain-containing protein 1	5	-0.6260957478300802	-0.5271920239187917	1.1532877717488819
Q61107	Q61107	Gbp4	Guanylate-binding protein 4	5	-0.6262243601760114	-0.5270558317058286	1.1532801918818438
Q14BI7	Q14BI7	Tdrd9	ATP-dependent RNA helicase TDRD9;Isoform 2 of ATP-dependent RNA helicase TDRD9;Isoform 3 of ATP-dependent RNA helicase TDRD9	5	-0.6262250132891122	-0.5270551400476503	1.153280153336735
P07361	P07361	Orm2	Alpha-1-acid glycoprotein 2	5	-0.6194721549930711	-0.5341778321477954	1.153649987140867
Q9Z0M5	Q9Z0M5	Lipa	Lysosomal acid lipase/cholesteryl ester hydrolase	5	-0.6197271598786074	-0.5339099000193819	1.1536370598979946
P06800;P06800-5;P06800-6	P06800	Ptprc	Receptor-type tyrosine-protein phosphatase C;Isoform 2 of Receptor-type tyrosine-protein phosphatase C;Isoform 3 of Receptor-type tyrosine-protein phosphatase C	5	-0.6203749679954309	-0.5332288866718948	1.153603854667329
O08692	O08692	Ngp	Neutrophilic granule protein	5	-0.6201429341905147	-0.5334728742882767	1.1536158084787949
Q5SSL4;Q5SSL4-2	Q5SSL4	Abr	Active breakpoint cluster region-related protein;Isoform 2 of Active breakpoint cluster region-related protein;Isoform 3 of Active breakpoint cluster region-related protein;Isoform 4 of Active breakpoint cluster region-related protein	5	-0.6202055005432952	-0.5334070912962537	1.1536125918395266
Q811J3	Q811J3	Ireb2	Iron-responsive element-binding protein 2	5	-0.6210082357639417	-0.5325626519144774	1.1535708876784192
B1ARD6	B1ARD6	Slfn9	Schlafen family member 9	5	-0.6205951357844697	-0.532997314151093	1.1535924499355814
O54962	O54962	Banf1	Barrier-to-autointegration factor	5	-0.6206778690356961	-0.5329102796335677	1.1535881486692638
Q3TEA8-2	Q3TEA8	Hp1bp3	Heterochromatin protein 1-binding protein 3;Isoform 2 of Heterochromatin protein 1-binding protein 3;Isoform 3 of Heterochromatin protein 1-binding protein 3	5	-0.617117201899338	-0.5366483378173219	1.1537655397167301
Q8BW70	Q8BW70	Usp38	Ubiquitin carboxyl-terminal hydrolase 38	5	-0.6176831900573655	-0.5360552078653111	1.1537383979226117
P59281;P59281-2	P59281	Arhgap39	Rho GTPase-activating protein 39;Isoform 2 of Rho GTPase-activating protein 39	5	-0.61759158291205285	-0.5361512350119823	1.1537428179240428
Q3UZ18	Q3UZ18	Ice2	Little elongation complex subunit 2;Isoform 2 of Little elongation complex subunit 2	5	-0.6176193322827839	-0.5361221478488919	1.1537414801316883
Q61599	Q61599	Arhgdib	Rho GDP-dissociation inhibitor 2	5	-0.6184824035384653	-0.5352169898453414	1.1536993933838116
Q9NWG9	Q9NWG9	Mageh1	Melanoma-associated antigen H1	5	-0.6186355353228663	-0.5350562938935246	1.1536918292164147
Q61144	Q61144	Psen2	Presenilin-2;Isoform 2 of Presenilin-2	5	-0.617972427646603	-0.5357519462011069	1.1537243738477099
P01592	P01592	Jchain	Immunoglobulin J chain	5	-0.6180773371178715	-0.5356419243316318	1.1537192614495033
Q8BKJ9	Q8BKJ9	Sirt7	NAD-dependent protein deacetylase sirtuin-7	5	-0.6181243269060687	-0.5355926402183669	1.1537169671244496
Q9D103	Q9D103	Ifitm1	Interferon-induced transmembrane protein 1	5	-0.6118479575308174	-0.5421512287775523	1.15399918630836
P49710	P49710	Hcls1	Hematopoietic lineage cell-specific protein	5	-0.6120637953780241	-0.5419264932657462	1.1539902886437734
Q99LT0	Q99LT0	Dpy30	Protein dpy-30 homolog	5	-0.6122054961200517	-0.5417789199162965	1.1539844160363402
Q9DCV3	Q9DCV3	Dgat2	Diacylglycerol O-acyltransferase 2	5	-0.6106026603726931	-0.5434467439554158	1.1540494043281018
Q5HZI1	Q5HZI1	Mtus1	Microtubule-associated tumor suppressor 1 homolog;Isoform 2 of Microtubule-associated tumor suppressor 1 homolog;Isoform 3 of Microtubule-associated tumor suppressor 1 homolog;Isoform 4 of Microtubule-associated tumor suppressor 1 homolog	5	-0.6109523960841532	-0.5430830970512852	1.1540354931353787
P16015	P16015	Ca3	Carbonic anhydrase 3	5	-0.6110797015844766	-0.5429506905419398	1.1540303921264197
Q99JT1	Q99JT1	Gatb	Glutamyl-tRNA(Gln) amidotransferase subunit B, mitochondrial	5	-0.615431459056707	-0.5384125641733164	1.1538440232300233
P17563	P17563	Selenbp1	Methanethiol oxidase	5	-0.6163012495115247	-0.5375027187532077	1.1538039682647323
Q99P91	Q99P91	Gpnmb	Transmembrane glycoprotein NMB	5	-0.6144094131458602	-0.5394804797733987	1.1538898929192607
O88543	O88543	Cops3	COP9 signalosome complex subunit 3	5	-0.6136463236127004	-0.5402769752125637	1.1539232988252641
P05366	P05366	Saa1	Serum amyloid A-1 protein	5	-0.6137189258293902	-0.5402012256189609	1.153920151448354
O08739	O08739	Ampd3	AMP deaminase 3	5	-0.6043177509712058	-0.549956164808745	1.1542739157799418
B2RS91	B2RS91	Rrn3	RNA polymerase I-specific transcription initiation factor RRN3	5	-0.6043910323762978	-0.5498805426160812	1.1542715749923658
Q9CWW7	Q9CWW7	Cxxc1	CXXC-type zinc finger protein 1	5	-0.6051253929355985	-0.5491223651121271	1.1542477580477257
Q02395	Q02395	Mtf2	Metal-response element-binding transcription factor 2;Isoform 2 of Metal-response element-binding transcription factor 2	5	-0.6048628350615255	-0.5493935134679859	1.1542563485294919
Q8R5H1	Q8R5H1	Usp15	Ubiquitin carboxyl-terminal hydrolase 15;Isoform 2 of Ubiquitin carboxyl-terminal hydrolase 15;Isoform 3 of Ubiquitin carboxyl-terminal hydrolase 15;Isoform 4 of Ubiquitin carboxyl-terminal hydrolase 15;Isoform 5 of Ubiquitin carboxyl-terminal hydrolase 15	5	-0.6049522961288101	-0.5493011347720963	1.1542534309009298
P04117	P04117	Fabp4	Fatty acid-binding protein, adipocyte	5	-0.6070099810174036	-0.54717365751824	1.1541836385356377
P60824	P60824	Cirbp	Cold-inducible RNA-binding protein	5	-0.6053801096262259	-0.5488592345129486	1.1542393441391603
Q2KN98	Q2KN98	Specc1l	Cytospin-A	5	-0.6056050162705784	-0.5486268331496962	1.1542318494202315
O70492	O70492	Snx3	Sorting nexin-3	5	-0.6058877088421168	-0.5483346330350156	1.1542223418771642
Q05A36	Q05A36	Mex3c	RNA-binding E3 ubiquitin-protein ligase MEX3C	5	-0.6063264956071156	-0.5478808964942615	1.1542073921013671
E9Q5G7	E9Q5G7	Oog1	Oogenesin-1	5	-0.6094833322761768	-0.5446095867356243	1.1540929190118012
Q8R1J3	Q8R1J3	Zcchc9	Zinc finger CCHC domain-containing protein 9	5	-0.6096661410141493	-0.5444197760443453	1.1540859170584918
O54782	O54782	Man2b2	Epididymis-specific alpha-mannosidase	5	-0.6090019145693579	-0.5451092480672562	1.154111162636601
Q811S7;Q811S7-2	Q811S7	Ubp1	Upstream-binding protein 1;Isoform 2 of Upstream-binding protein 1	5	-0.6093003957970748	-0.5447994891113137	1.1540998849083988
Q61233	Q61233	Lcp1	Plastin-2	5	-0.6083505230098071	-0.5457848733633563	1.1541353963731633
Q9WVL3	Q9WVL3	Slc12a7	Solute carrier family 12 member 7;Isoform 2 of Solute carrier family 12 member 7	5	-0.6084679225745798	-0.545663144483974	1.1541310670585196
Q80TA9	Q80TA9	Epg5	Ectopic P granules protein 5 homolog	5	-0.6079604328018062	-0.5461892279515367	1.1541496607533812
O88696	O88696	Clpp	ATP-dependent Clp protease proteolytic subunit, mitochondrial	5	-0.6080489705963189	-0.5460974689046463	1.1541464395009395
Q8VH37	Q8VH37	Hdac8	Histone deacetylase 8;Isoform 2 of Histone deacetylase 8	5	-0.6081017371826066	-0.5460427779715995	1.1541445151542133
Q9DCT8	Q9DCT8	Crip2	Cysteine-rich protein 2	5	-0.5170775100358713	-0.6355938618020626	1.1526713718378903
Q00262	Q00262	Stx2	Syntaxin-2	5	-0.5173874286756349	-0.6353044324647591	1.152691861140281
Q14DQ1	Q14DQ1	Fam219b	Protein FAM219B;Isoform 2 of Protein FAM219B	5	-0.5156985617376474	-0.6368804241629727	1.1525789859006252
O70145	O70145	Ncf2	Neutrophil cytosol factor 2	5	-0.516271101302839	-0.6363464852049037	1.1526175865077364
P05784	P05784	Krt18	Keratin, type I cytoskeletal 18	5	-0.516343803932979	-0.6362786596102769	1.1526224635432762
Q3UFY0	Q3UFY0	Rrp36	Ribosomal RNA processing protein 36 homolog	5	-0.516581864681581	-0.6360565296736057	1.1526383943551726
Q9ER38	Q9ER38	Tor3a	Torsin-3A	5	-0.5167483867829109	-0.63590111576559	1.152649502548514
Q68FE8	Q68FE8	Znf280d	Zinc finger protein 280D;Isoform 2 of Zinc finger protein 280D;Isoform 3 of Zinc finger protein 280D	5	-0.5188233943831424	-0.6339620846492656	1.152785479032379
Q8BGT5	Q8BGT5	Gpt2	Alanine aminotransferase 2	5	-0.519479459558211	-0.6333480701167664	1.1528275296749626
Q1ERP8;Q1ERP8-2;Q1ERP8-3;Q1ERP8-5	Q1ERP8	Cd300lg	CMRF35-like molecule 9;Isoform 2 of CMRF35-like molecule 9;Isoform 3 of CMRF35-like molecule 9;Isoform 4 of CMRF35-like molecule 9;Isoform 5 of CMRF35-like molecule 9	5	-0.5201136628249495	-0.6327540854714514	1.1528677482963958
P32507	P32507	Nectin2	Nectin-2;Isoform Alpha of Nectin-2	5	-0.5205279513671505	-0.6323658405807808	1.1528937919479312
Q9CX80	Q9CX80	Cygb	Cytoglobin	5	-0.5205375062545023	-0.6323568842128142	1.1528943904673166
P61620	P61620	Sec61a1	Protein transport protein Sec61 subunit alpha isoform 1	5	-0.5217417292387969	-0.6312273227894022	1.1529690520282985
Q9CY28	Q9CY28	Gtpbp8	GTP-binding protein 8;Isoform 2 of GTP-binding protein 8	5	-0.52106611259562	-0.6318612398114947	1.1529273524070671
P24549	P24549	Aldh1a1	Retinal dehydrogenase 1	5	-0.5209356943864224	-0.6319835530161235	1.1529192474025458
Q8BH73	Q8BH73	Qpctl	Glutaminyl-peptide cyclotransferase-like protein;Isoform 2 of Glutaminyl-peptide cyclotransferase-like protein	5	-0.5209813017698235	-0.6319407820020442	1.1529220837718677
Q8K0F1	Q8K0F1	Tbc1d23	TBC1 domain family member 23;Isoform 2 of TBC1 domain family member 23	5	-0.5248441866327569	-0.6283101531069392	1.1531543397397135
Q99MU3	Q99MU3	Adar	Double-stranded RNA-specific adenosine deaminase;Isoform 2 of Double-stranded RNA-specific adenosine deaminase;Isoform 3 of Double-stranded RNA-specific adenosine deaminase;Isoform 4 of Double-stranded RNA-specific adenosine deaminase;Isoform 5 of Double-stranded RNA-specific adenosine deaminase	5	-0.5253692264654488	-0.6278154608337174	1.153184687299152
Q8BH35	Q8BH35	C8b	Complement component C8 beta chain;Isoform 2 of Complement component C8 beta chain	5	-0.525493690485606	-0.627698147973995	1.1531918384596012
O70161;O70161-3	O70161	Pip5k1c	Phosphatidylinositol 4-phosphate 5-kinase type-1 gamma;Isoform 2 of Phosphatidylinositol 4-phosphate 5-kinase type-1 gamma;Isoform 3 of Phosphatidylinositol 4-phosphate 5-kinase type-1 gamma	5	-0.5235425797981625	-0.6295352653072085	1.15307784510538
Q924T3	Q924T3	Xrcc4	DNA repair protein XRCC4;Isoform 2 of DNA repair protein XRCC4	5	-0.5239447128701854	-0.629156957071956	1.153101669942133
P11672	P11672	Lcn2	Neutrophil gelatinase-associated lipocalin	5	-0.522478177376693	-0.6305357795513045	1.1530139569279976
Q6ZPV2;Q6ZPV2-2	Q6ZPV2	Ino80	Chromatin-remodeling ATPase INO80;Isoform 2 of Chromatin-remodeling ATPase INO80	5	-0.5229284055782562	-0.6301127215306431	1.153041127108929
Q8BHX3;Q8BHX3-2	Q8BHX3	Cdca8	Borealin;Isoform 2 of Borealin;Isoform 3 of Borealin	5	-0.5076353703821271	-0.6443636706902253	1.1519990410723524
O35945	O35945	Aldh1a7	Aldehyde dehydrogenase, cytosolic 1	5	-0.5078271613641759	-0.644186458642932	1.152013620007108
Q8BG48	Q8BG48	Stk17b	Serine/threonine-protein kinase 17B	5	-0.5085214689924334	-0.6435446100414136	1.152066079033847
Q9Z2P8	Q9Z2P8	Vamp5	Vesicle-associated membrane protein 5	5	-0.5086173766202998	-0.6434559095382587	1.152073286158557
Q3TBD2	Q3TBD2	Arhgap45	Rho GTPase-activating protein 45;Isoform 2 of Rho GTPase-activating protein 45;Isoform 3 of Rho GTPase-activating protein 45;Isoform 4 of Rho GTPase-activating protein 45	5	-0.5087171595844798	-0.6433636147970603	1.1520807743815358
B2RUP2;B2RUP2-2	B2RUP2	Unc13d	Protein unc-13 homolog D;Isoform 2 of Protein unc-13 homolog D	5	-0.5088401647461753	-0.6432498263660958	1.152089991112271
Q7TMQ7	Q7TMQ7	Wdr91	WD repeat-containing protein 91	5	-0.5138001135714384	-0.638648424576662	1.1524485381481138
P59383	P59383	Lrrn4	Leucine-rich repeat neuronal protein 4	5	-0.5132396605179016	-0.6391696473269415	1.1524093078448396
Q60590	Q60590	Orm1	Alpha-1-acid glycoprotein 1	5	-0.513419277954633	-0.6390026383575462	1.1524219163121807
P04627	P04627	Araf	Serine/threonine-protein kinase A-Raf	5	-0.5103462073842666	-0.6418553582065886	1.152201565590842
Q9DBD0	Q9DBD0	Ica	Inhibitor of carbonic anhydrase	5	-0.5117708724262955	-0.6405340697114146	1.152304942137697
Q9D2U5	Q9D2U5	Naa38	N-alpha-acetyltransferase 38, NatC auxiliary subunit;Isoform 2 of N-alpha-acetyltransferase 38, NatC auxiliary subunit	5	-0.5118547051182307	-0.640456254294689	1.1523109594129293
B2RRF6	B2RRF6	Znf518a	Zinc finger protein 518A	5	-0.5126786856768202	-0.6396910271488514	1.152369712825678
Q6DFV1	Q6DFV1	Ncapg2	Condensin-2 complex subunit G2	5	-0.5124652160050116	-0.6398893434018232	1.1523545594068347
O35083	O35083	Agpat1	1-acyl-sn-glycerol-3-phosphate acyltransferase alpha	5	-0.5124888436139813	-0.6398673953667537	1.1523562389807116
P33587	P33587	Proc	Vitamin K-dependent protein C	5	-0.49795054121822996	-0.6532630260039994	1.1512135672222465
Q8VCB2;Q8VCB2-2;Q8VCB2-3	Q8VCB2	Med25	Mediator of RNA polymerase II transcription subunit 25;Isoform 2 of Mediator of RNA polymerase II transcription subunit 25;Isoform 3 of Mediator of RNA polymerase II transcription subunit 25;Isoform 4 of Mediator of RNA polymerase II transcription subunit 25	5	-0.4980382476499345	-0.6531828645946564	1.1512211122446032
P62761	P62761	Vsnl1	Visinin-like protein 1	5	-0.4956244010169408	-0.6553861939971092	1.1510105950140435
Q6P3Z3	Q6P3Z3	Thap4	THAP domain-containing protein 4;Isoform 2 of THAP domain-containing protein 4	5	-0.49656564041829426	-0.654527748828993	1.151093389247293
Q8CHK3	Q8CHK3	Mboat7	Lysophospholipid acyltransferase 7	5	-0.49722229906813625	-0.6539283171830592	1.151150616251205
P53808	P53808	Pctp	Phosphatidylcholine transfer protein	5	-0.5000599617308216	-0.6513328905716751	1.1513928523025125
O08601	O08601	Mttp	Microsomal triglyceride transfer protein large subunit;Isoform 2 of Microsomal triglyceride transfer protein large subunit	5	-0.5018988516281867	-0.6496465752045187	1.151545426832718
Q91WP6	Q91WP6	Serpina3n	Serine protease inhibitor A3N	5	-0.5052351657175678	-0.6465782081076531	1.151813373825221
Q9Z268	Q9Z268	Rasal1	RasGAP-activating-like protein 1	5	-0.504674924844429	-0.6470942554835843	1.1517691803279926
Q8R0Z5	Q8R0Z5	Slc25a28	Mitoferrin-2;Isoform 2 of Mitoferrin-2	5	-0.5048133846758086	-0.6469667478909671	1.1517801325667758
Q91YR9	Q91YR9	Ptgr1	Prostaglandin reductase 1	5	-0.5048884228287276	-0.6468976370337954	1.1517860598625127
Q9Z2V6	Q9Z2V6	Hdac5	Histone deacetylase 5	5	-0.5033667069979151	-0.6482980178163255	1.151664724814257
Q9D0A0	Q9D0A0	Det1	DET1 homolog	5	-0.5041740364394547	-0.6475553583584723	1.1517293947979177
O35678	O35678	Mgll	Monoglyceride lipase;Isoform 2 of Monoglyceride lipase	5	-0.5639942539047366	-0.590604077018767	1.1545983309234644
Q9CQ36	Q9CQ36	Pole4	DNA polymerase epsilon subunit 4	5	-0.5638204983142038	-0.5907751662478707	1.1545956645620679
Q8BXR9;Q8BXR9-2	Q8BXR9	Osbpl6	Oxysterol-binding protein-related protein 6;Isoform 2 of Oxysterol-binding protein-related protein 6	5	-0.5638844204619925	-0.5907122289774355	1.154596649439428
Q61398	Q61398	Pcolce	Procollagen C-endopeptidase enhancer 1	5	-0.5624444377670162	-0.5921289079942212	1.1545733457613319
Q6NS45;Q6NS45-2	Q6NS45	Ccdc66	Coiled-coil domain-containing protein 66;Isoform 2 of Coiled-coil domain-containing protein 66;Isoform 3 of Coiled-coil domain-containing protein 66	5	-0.5629252148832776	-0.5916561713258557	1.1545813862091512
Q91WG0	Q91WG0	Ces2c	Acylcarnitine hydrolase	5	-0.5633775979241202	-0.5912111160441914	1.1545887139683249
P29351;P29351-2	P29351	Ptpn6	Tyrosine-protein phosphatase non-receptor type 6;Isoform 2 of Tyrosine-protein phosphatase non-receptor type 6;Isoform 3 of Tyrosine-protein phosphatase non-receptor type 6	5	-0.5645906800447774	-0.5900165439989926	1.1546072240437701
Q68FH4	Q68FH4	Galk2	N-acetylgalactosamine kinase	5	-0.5649076474150924	-0.5897041392894	1.154611786704472
P61588	P61588	Rnd3	Rho-related GTP-binding protein RhoE	5	-0.5650446780741754	-0.5895690459880312	1.154613724062214
Q8R2E9	Q8R2E9	Ero1b	ERO1-like protein beta	5	-0.5664472197322246	-0.5881851119419295	1.1546323316742404
Q60787	Q60787	Lcp2	Lymphocyte cytosolic protein 2	5	-0.5655760906746755	-0.5890449456895316	1.1546210363642124
Q8C0S1;Q8C0S1-2	Q8C0S1	Dis3l	DIS3-like exonuclease 1;Isoform 2 of DIS3-like exonuclease 1	5	-0.5658931761082181	-0.5887320711578824	1.1546252472661005
Q3TD49	Q3TD49	Sppl2b	Signal peptide peptidase-like 2B;Isoform 2 of Signal peptide peptidase-like 2B	5	-0.5660043878820192	-0.5886223093135036	1.154626697195565
Q8BLX7	Q8BLX7	Col16a1	Collagen alpha-1(XVI) chain;Isoform 2 of Collagen alpha-1(XVI) chain	5	-0.5660156817437226	-0.5886111619127005	1.1546268436564124
P49813	P49813	Tmod1	Tropomodulin-1	5	-0.5688281801782711	-0.5858306318576898	1.1546588120359609
Q8BJY1	Q8BJY1	Psmd5	26S proteasome non-ATPase regulatory subunit 5	5	-0.5682155392604286	-0.5864370745376183	1.1546526137980808
Q61646	Q61646	Hp	Haptoglobin	5	-0.5683758331076129	-0.5862784436545714	1.1546542767621832
P15626	P15626	Gstm2	Glutathione S-transferase Mu 2	5	-0.5671023419048716	-0.5875379176914912	1.154640259596363
Q8R205	Q8R205	Zc3h10	Zinc finger CCCH domain-containing protein 10	5	-0.5671111908924454	-0.587529172457236	1.1546403633496742
O08832	O08832	Galnt4	Polypeptide N-acetylgalactosaminyltransferase 4	5	-0.5676226294067783	-0.587023579486732	1.154646208893408
Q8BX05;Q8BX05-2	Q8BX05	Gk5	Putative glycerol kinase 5;Isoform 2 of Putative glycerol kinase 5;Isoform 3 of Putative glycerol kinase 5	5	-0.5678913463034864	-0.5867578148941133	1.1546491611975904
P39447	P39447	Tjp1	Tight junction protein ZO-1	5	-0.5726001258900019	-0.582087420770145	1.1546875466600972
P35761;P35761-2	P35761	Ttk	Dual specificity protein kinase TTK;Isoform 2 of Dual specificity protein kinase TTK	5	-0.5727145268914888	-0.5819736371996221	1.154688164091111
Q9DAX9	Q9DAX9	Appbp2	Amyloid protein-binding protein 2	5	-0.572061239276557	-0.5826231974189188	1.1546844366954658
P46718	P46718	Pdcd2	Programmed cell death protein 2	5	-0.5723141848832782	-0.5823717529838079	1.1546859378670702
O89023	O89023	Tpp1	Tripeptidyl-peptidase 1	5	-0.5700281233138282	-0.5846415908708533	1.1546697141846722
Q9JHI5	Q9JHI5	Ivd	Isovaleryl-CoA dehydrogenase, mitochondrial	5	-0.5705047818419999	-0.5841688075907151	1.1546735894327256
Q9DBY4	Q9DBY4	Tril	TLR4 interactor with leucine rich repeats	5	-0.5707404219011094	-0.5839349875304551	1.1546754094315645
P63328-2	P63328	Ppp3ca	Serine/threonine-protein phosphatase 2B catalytic subunit alpha isoform;Isoform 2 of Serine/threonine-protein phosphatase 2B catalytic subunit alpha isoform	5	-0.5709305460893175	-0.5837462855856987	1.1546768316750162
Q6W8Q3	Q6W8Q3	Pcp4l1	Purkinje cell protein 4-like protein 1	5	-0.5822052013279925	-0.5724816903348502	1.1546868916628372
Q80U49	Q80U49	Cep170b	Centrosomal protein of 170 kDa protein B;Isoform 2 of Centrosomal protein of 170 kDa protein B	5	-0.5822631348144914	-0.57242342874355	1.1546865635580414
Q9R0G8	Q9R0G8	Nrk	Nik-related protein kinase	5	-0.583151772648315	-0.5715292680706248	1.154681040718944
Q8VCW8	Q8VCW8	Acsf2	Acyl-CoA synthetase family member 2, mitochondrial	5	-0.5829202136339449	-0.5717623548942218	1.1546825685281519
Q00915	Q00915	Rbp1	Retinol-binding protein 1	5	-0.582980516051206	-0.5717016606277763	1.1546821766789823
P47811	P47811	Mapk14	Mitogen-activated protein kinase 14;Isoform 2 of Mitogen-activated protein kinase 14;Isoform 3 of Mitogen-activated protein kinase 14;Isoform 4 of Mitogen-activated protein kinase 14	5	-0.6578922025221217	-0.4928710240140296	1.1507632265361774
P47811-3	P47811	Mapk14	Mitogen-activated protein kinase 14;Isoform 2 of Mitogen-activated protein kinase 14;Isoform 3 of Mitogen-activated protein kinase 14;Isoform 4 of Mitogen-activated protein kinase 14	5	-0.5083384383400807	-0.6437138601222792	1.1520522984623758
P19973-2	P19973	Lsp1	Lymphocyte-specific protein 1;Isoform 2 of Lymphocyte-specific protein 1	5	-0.5840636491132949	-0.5706107667512146	1.1546744158645124
Q9JIM1;Q9JIM1-2	Q9JIM1	Slc29a1	Equilibrative nucleoside transporter 1;Isoform 2 of Equilibrative nucleoside transporter 1	5	-0.5841392386677434	-0.5705345844505353	1.1546738231182536
Q0KL02;Q0KL02-4	Q0KL02	Trio	Triple functional domain protein;Isoform 2 of Triple functional domain protein;Isoform 3 of Triple functional domain protein;Isoform 4 of Triple functional domain protein	5	-0.5845849292308523	-0.5700852631739224	1.1546701924047746
P51880	P51880	Fabp7	Fatty acid-binding protein, brain	5	-0.5846848869753709	-0.5699844592626204	1.1546693462380024
Q9D8C4	Q9D8C4	Ifi35	Interferon-induced 35 kDa protein homolog	5	-0.5749063965140515	-0.579790698484497	1.1546970949985487
Q60598	Q60598	Cttn	Src substrate cortactin	5	-0.575102782145177	-0.5795948436979291	1.154697625843082
Q9CXD9	Q9CXD9	Lrrc17	Leucine-rich repeat-containing protein 17	5	-0.5764668160396661	-0.578233271953374	1.154700087993062
Q9EPQ8;Q9EPQ8-2	Q9EPQ8	Tcf20	Transcription factor 20;Isoform 2 of Transcription factor 20	5	-0.5756252086805143	-0.579073613308056	1.1546988219886025
A1L314	A1L314	Mpeg1	Macrophage-expressed gene 1 protein	5	-0.5760212085861135	-0.5786783107417698	1.1546995193278833
P49025;P49025-4	P49025	Cit	Citron Rho-interacting kinase;Isoform 2 of Citron Rho-interacting kinase;Isoform 3 of Citron Rho-interacting kinase;Isoform 4 of Citron Rho-interacting kinase;Isoform 5 of Citron Rho-interacting kinase	5	-0.5760564231907312	-0.5786431494034421	1.1546995725941733
Q8C6K9	Q8C6K9	Col6a6	Collagen alpha-6(VI) chain;Isoform 2 of Collagen alpha-6(VI) chain	5	-0.5802117323818892	-0.5744840708340151	1.1546958032158883
Q80W14;Q80W14-3	Q80W14	Prpf40b	Pre-mRNA-processing factor 40 homolog B;Isoform 2 of Pre-mRNA-processing factor 40 homolog B;Isoform 3 of Pre-mRNA-processing factor 40 homolog B	5	-0.5785477724274551	-0.5761519374502199	1.154699709877675
P19001	P19001	Krt19	Keratin, type I cytoskeletal 19	5	-0.5775752686723828	-0.5771252404748564	1.1547005091472264
P63002	P63002	Tle5	TLE family member 5;Isoform 2 of TLE family member 5	5	-0.57794158079205	-0.5767587556480553	1.1547003364401054
P59438	P59438	Hps5	Hermansky-Pudlak syndrome 5 protein homolog;Isoform 2 of Hermansky-Pudlak syndrome 5 protein homolog;Isoform 3 of Hermansky-Pudlak syndrome 5 protein homolog	5	-0.5780602729815492	-0.5766399742329271	1.1547002472144647
P50285	P50285	Fmo1	Dimethylaniline monooxygenase [N-oxide-forming] 1	5	-0.5451466613247009	-0.6089658563480286	1.154112517672711
P35285	P35285	Rab22a	Ras-related protein Rab-22A	5	-0.5454827940647066	-0.6086418289451462	1.1541246230098674
P61080	P61080	Ube2d1	Ubiquitin-conjugating enzyme E2 D1	5	-0.5458973125133003	-0.6082420683558414	1.1541393808691236
P05208	P05208	Cela2a	Chymotrypsin-like elastase family member 2A	5	-0.5463083470156255	-0.6078454817053984	1.1541538287210191
Q6PGG2;Q6PGG2-2	Q6PGG2	Gmip	GEM-interacting protein;Isoform 2 of GEM-interacting protein	5	-0.5484417642994488	-0.6057840743017042	1.154225838601153
A0A0M3U1B0	A0A0M3U1B0	Sycp2l	Synaptonemal complex protein 2-like	5	-0.5487000903812417	-0.6055341279320099	1.1542342183132666
P18293	P18293	Npr1	Atrial natriuretic peptide receptor 1	5	-0.5468874545727035	-0.6072864152790447	1.1541738698517294
Q03249	Q03249	Galt	Galactose-1-phosphate uridylyltransferase	5	-0.5477063489858124	-0.6064952317989746	1.1542015807846302
Q8BTG7-3	Q8BTG7	Ndrg4	Protein NDRG4;Isoform 2 of Protein NDRG4;Isoform 3 of Protein NDRG4	5	-0.5415717101657713	-0.6124044200340352	1.1539761301997968
P47968	P47968	Rpia	Ribose-5-phosphate isomerase	5	-0.5409504746227588	-0.6130005337226012	1.1539510083453364
Q9WV76	Q9WV76	Ap4b1	AP-4 complex subunit beta-1	5	-0.541052103883143	-0.6129030429283421	1.153955146811523
P11859	P11859	Agt	Angiotensinogen	5	-0.5440094088846282	-0.6100612354305303	1.1540706443151445
P20060	P20060	Hexb	Beta-hexosaminidase subunit beta	5	-0.5441896243496618	-0.6098877497631194	1.1540773741127812
P35492	P35492	Hal	Histidine ammonia-lyase	5	-0.5442612503893072	-0.6098187886004431	1.1540800389897383
Q05921	Q05921	Rnasel	2-5A-dependent ribonuclease	5	-0.5425636950028895	-0.6114516783423292	1.154015373345243
Q9Z0P5	Q9Z0P5	Twf2	Twinfilin-2;Isoform 2 of Twinfilin-2	5	-0.54324737643758	-0.6107944190270125	1.1540417954645925
P97494	P97494	Gclc	Glutamate--cysteine ligase catalytic subunit	5	-0.5385497134265881	-0.6153002699017972	1.1538499833283853
P70424	P70424	Erbb2	Receptor tyrosine-protein kinase erbB-2	5	-0.538707543115157	-0.615149273797934	1.1538568169130456
Q9R069	Q9R069	Bcam	Basal cell adhesion molecule	5	-0.5387988920702699	-0.6150618676625796	1.1538607597328496
Q922H4	Q922H4	Gmppa	Mannose-1-phosphate guanyltransferase alpha	5	-0.5380255098404008	-0.6158015832721031	1.153827093112546
Q8QZT1	Q8QZT1	Acat1	Acetyl-CoA acetyltransferase, mitochondrial	5	-0.53829667096341	-0.6155423000074939	1.1538389709709038
Q9R0A5	Q9R0A5	Nek3	Serine/threonine-protein kinase Nek3	5	-0.5347330527639296	-0.6189434767835658	1.1536765295475333
A2AI05	A2AI05	Ndor1	NADPH-dependent diflavin oxidoreductase 1;Isoform 2 of NADPH-dependent diflavin oxidoreductase 1;Isoform 3 of NADPH-dependent diflavin oxidoreductase 1	5	-0.534777228746724	-0.6189013983823415	1.1536786271290442
Q3UK10	Q3UK10	B9d2	B9 domain-containing protein 2	5	-0.5373289527174933	-0.6164672637955965	1.1537962165130775
Q4U2R1;Q4U2R1-2	Q4U2R1	Herc2	E3 ubiquitin-protein ligase HERC2;Isoform 2 of E3 ubiquitin-protein ligase HERC2	5	-0.5364574026349788	-0.6172994413005751	1.1537568439355539
Q6RT24	Q6RT24	Cenpe	Centromere-associated protein E	5	-0.5358449327131402	-0.6178837517657817	1.153728684478934
P97821	P97821	Ctsc	Dipeptidyl peptidase 1	5	-0.5361430655744167	-0.6175993767087274	1.1537424422831373
Q9D328	Q9D328	Tmem35a	Transmembrane protein 35A	5	-0.5294638937836569	-0.6239474041030031	1.1534112978866524
Q08501	Q08501	Prlr	Prolactin receptor;Isoform PRL-R1 of Prolactin receptor;Isoform PRL-R2 of Prolactin receptor	5	-0.5283675763876914	-0.6249847999640049	1.1533523763517157
Q8BLK3	Q8BLK3	Lsamp	Limbic system-associated membrane protein	5	-0.5273112260669623	-0.6259831637449468	1.153294389811909
Q9EPB4	Q9EPB4	Pycard	Apoptosis-associated speck-like protein containing a CARD	5	-0.5274152454369545	-0.6258849071290411	1.1533001525659956
Q9D219	Q9D219	Bcl9	B-cell CLL/lymphoma 9 protein	5	-0.5279319847955174	-0.6253966246333497	1.1533286094288473
Q9CZI9;Q9CZI9-2	Q9CZI9	Aen	Apoptosis-enhancing nuclease;Isoform 2 of Apoptosis-enhancing nuclease	5	-0.5276206800942282	-0.6256908198468334	1.1533114999410616
Q9ER73	Q9ER73	Elp4	Elongator complex protein 4	5	-0.5277507813183184	-0.6255678816261943	1.1533186629442966
Q9QZX7;Q9QZX7-2	Q9QZX7	Srr	Serine racemase;Isoform 2 of Serine racemase;Isoform 3 of Serine racemase	5	-0.5326817541210719	-0.620895062033386	1.1535768161544577
Q9D187	Q9D187	Ciao2b	Cytosolic iron-sulfur assembly component 2B	5	-0.5327570141879425	-0.6208235402858849	1.15358055447396
Q5XG73;Q5XG73-2;Q5XG73-3	Q5XG73	Acbd5	Acyl-CoA-binding domain-containing protein 5;Isoform 2 of Acyl-CoA-binding domain-containing protein 5;Isoform 3 of Acyl-CoA-binding domain-containing protein 5	5	-0.5309834593376119	-0.6225073831868709	1.1534908425244201
Q05117	Q05117	Acp5	Tartrate-resistant acid phosphatase type 5	5	-0.5314708639703738	-0.6220449691067345	1.1535158330771131
P11835	P11835	Itgb2	Integrin beta-2	5	-0.5317161231821114	-0.6218121887052688	1.15352831188738
O70126	O70126	Aurkb	Aurora kinase B	5	-0.5595760517426563	-0.5949439226349174	1.1545199743771772
A2A791	A2A791	Zmym4	Zinc finger MYM-type protein 4;Isoform 2 of Zinc finger MYM-type protein 4	5	-0.5598390039154952	-0.5946862476637969	1.1545252515793925
P08074	P08074	Cbr2	Carbonyl reductase [NADPH] 2	5	-0.5607070220996581	-0.5938350993347379	1.154542121434396
Q8K2H1	Q8K2H1	Pphln1	Periphilin-1;Isoform 2 of Periphilin-1	5	-0.5613796186742315	-0.5931749930224183	1.1545546116966614
Q9QXV1	Q9QXV1	Cbx8	Chromobox protein homolog 8	5	-0.5581290761966091	-0.5963604733835125	1.1544895495801217
Q9Z2L6	Q9Z2L6	Minpp1	Multiple inositol polyphosphate phosphatase 1	5	-0.558514405510942	-0.5959834750741125	1.1544978805850374
Q9D853	Q9D853	Eef1akmt2	EEF1A lysine methyltransferase 2	5	-0.5587411273334638	-0.5957615774809027	1.1545027048143268
B2B9E1	B2B9E1	Triqk	Triple QxxK/R motif-containing protein	5	-0.5567315814533326	-0.5977263617660686	1.1544579432194013
P24527	P24527	Lta4h	Leukotriene A-4 hydrolase	5	-0.557446045465299	-0.5970283288485655	1.1544743743138643
Q9QWK4	Q9QWK4	Cd5l	CD5 antigen-like	5	-0.5574873220709013	-0.5969879841034323	1.1544753061743396
Q923E4	Q923E4	Sirt1	NAD-dependent protein deacetylase sirtuin-1;Isoform 2 of NAD-dependent protein deacetylase sirtuin-1	5	-0.5501199392000713	-0.6041590243775072	1.1542789635775785
P17751;P17751-2	P17751	Tpi1	Triosephosphate isomerase	5	-0.5504421575603847	-0.6038466509114563	1.1542888084718168
Q8BXZ1	Q8BXZ1	Tmx3	Protein disulfide-isomerase TMX3	5	-0.5505809828443541	-0.6037120318948289	1.1542930147391357
P97390	P97390	Vps45	Vacuolar protein sorting-associated protein 45	5	-0.5514948969836119	-0.6028252769844887	1.1543201739680415
P01027	P01027	C3	Complement C3;Isoform Short of Complement C3	5	-0.5518746412133244	-0.6024565462259979	1.1543311874393356
Q3U5C8	Q3U5C8	Arhgef16	Rho guanine nucleotide exchange factor 16	5	-0.5520196593848996	-0.6023156918196039	1.1543353512045151
Q8CHP0	Q8CHP0	Zc3h3	Zinc finger CCCH domain-containing protein 3	5	-0.5521316574242618	-0.6022068935401498	1.1543385509644302
Q8BPY9	Q8BPY9	Fignl1	Fidgetin-like protein 1	5	-0.5559417016920916	-0.5984974134053053	1.1544391150973967
P50615	P50615	Btg3	Protein BTG3	5	-0.5557205095570158	-0.598713208453899	1.1544337180109254
P40338	P40338	Vhl	von Hippel-Lindau disease tumor suppressor	5	-0.5558247284145116	-0.5986115393242902	1.154436267738821
P18653	P18653	Rps6ka1	Ribosomal protein S6 kinase alpha-1	5	-0.5558273213291366	-0.598609009691475	1.1544363310205843
P06745	P06745	Gpi	Glucose-6-phosphate isomerase	5	-0.5553421937853402	-0.5990821670596246	1.154424360845192
Q8BKT3	Q8BKT3	Gcfc2	GC-rich sequence DNA-binding factor 2;Isoform 2 of GC-rich sequence DNA-binding factor 2	5	-0.5548101965517327	-0.5996007365688539	1.1544109331205743
P10649	P10649	Gstm1	Glutathione S-transferase Mu 1	5	-0.5549797823415261	-0.59943546534147	1.1544152476830023
P05531	P05531	Xlr	X-linked lymphocyte-regulated protein PM1	5	-0.5534594506785943	-0.6009159761490208	1.1543754268276063
Q9QZ85	Q9QZ85	Iigp1	Interferon-inducible GTPase 1	5	-0.5543603494312344	-0.6000389838951942	1.1543993333264284
Q8R242	Q8R242	Ctbs	Di-N-acetylchitobiase;Isoform 2 of Di-N-acetylchitobiase	5	-0.5543912634994785	-0.600008874176096	1.1544001376755746
P17095	P17095	Hmga1	High mobility group protein HMG-I/HMG-Y;Isoform HMG-Y of High mobility group protein HMG-I/HMG-Y	5	-0.07419013505436176	-0.9608387318280033	1.0350288668823542
P17095-1	P17095	Hmga1	High mobility group protein HMG-I/HMG-Y;Isoform HMG-Y of High mobility group protein HMG-I/HMG-Y	5	-0.8571325777989373	-0.24150296726500042	1.0986355450639438
Q3UTJ2	Q3UTJ2	Sorbs2	Sorbin and SH3 domain-containing protein 2;Isoform 2 of Sorbin and SH3 domain-containing protein 2;Isoform 3 of Sorbin and SH3 domain-containing protein 2;Isoform 4 of Sorbin and SH3 domain-containing protein 2;Isoform 5 of Sorbin and SH3 domain-containing protein 2;Isoform 6 of Sorbin and SH3 domain-containing protein 2;Isoform 7 of Sorbin and SH3 domain-containing protein 2	5	-0.9044962696620101	-0.16937463954717938	1.0738709092091896
Q3UTJ2-2	Q3UTJ2	Sorbs2	Sorbin and SH3 domain-containing protein 2;Isoform 2 of Sorbin and SH3 domain-containing protein 2;Isoform 3 of Sorbin and SH3 domain-containing protein 2;Isoform 4 of Sorbin and SH3 domain-containing protein 2;Isoform 5 of Sorbin and SH3 domain-containing protein 2;Isoform 6 of Sorbin and SH3 domain-containing protein 2;Isoform 7 of Sorbin and SH3 domain-containing protein 2	5	-0.1794742877472479	-0.8981098761796811	1.0775841639269463
P01902	P01902	H2-K1	H-2 class I histocompatibility antigen, K-D alpha chain	5	-0.2634036982317436	-0.8419325118319968	1.105336210063755
P03991	P03991	H2-K1	H-2 class I histocompatibility antigen, K-W28 alpha chain	5	-0.8036408285911417	-0.31624717581416356	1.1198880044053103
P13595	P13595	Ncam1	Neural cell adhesion molecule 1;Isoform 2 of Neural cell adhesion molecule 1;Isoform 3 of Neural cell adhesion molecule 1;Isoform 4 of Neural cell adhesion molecule 1	5	-0.37378271650240674	-0.7592665887285928	1.1330493052310333
P13595-2	P13595	Ncam1	Neural cell adhesion molecule 1;Isoform 2 of Neural cell adhesion molecule 1;Isoform 3 of Neural cell adhesion molecule 1;Isoform 4 of Neural cell adhesion molecule 1	5	-0.7311126814971435	-0.40846283550969753	1.139575517006852
Q8C850	Q8C850	Scara3	Scavenger receptor class A member 3	5	-0.4424313220481457	-0.7024676688855922	1.1448989909337732
P08752	P08752	Gnai2	Guanine nucleotide-binding protein G(i) subunit alpha-2	5	-0.4405643556336725	-0.7040701827084972	1.1446345383422214
Q9DBX3	Q9DBX3	Susd2	Sushi domain-containing protein 2;Isoform 2 of Sushi domain-containing protein 2;Isoform 3 of Sushi domain-containing protein 2	5	-0.4410444382252739	-0.7036584194169281	1.144702857642202
Q61160	Q61160	Fadd	FAS-associated death domain protein	5	-0.44118303965912464	-0.703539501258796	1.1447225409179553
Q6P1G0	Q6P1G0	Heatr6	HEAT repeat-containing protein 6	5	-0.44444722539425036	-0.7007335899290391	1.1451808153232894
Q3TYD6	Q3TYD6	Lmtk2	Serine/threonine-protein kinase LMTK2	5	-0.4446116519287514	-0.7005919794436124	1.1452036313723721
Q8BMB0;Q8BMB0-2;Q8BMB0-3	Q8BMB0	Emsy	BRCA2-interacting transcriptional repressor EMSY;Isoform 2 of BRCA2-interacting transcriptional repressor EMSY;Isoform 3 of BRCA2-interacting transcriptional repressor EMSY	5	-0.4468439854460063	-0.6986668530522003	1.1455108384982067
Q8BLU0	Q8BLU0	Flrt2	Leucine-rich repeat transmembrane protein FLRT2	5	-0.44556090622778793	-0.6997739404755053	1.1453348467032933
Q99KD5	Q99KD5	Unc45a	Protein unc-45 homolog A	5	-0.44543233166121937	-0.6998847925653466	1.145317124226566
Q9CWH5	Q9CWH5	Trmt11	tRNA (guanine(10)-N2)-methyltransferase homolog;Isoform 2 of tRNA (guanine(10)-N2)-methyltransferase homolog	5	-0.4454882566147366	-0.6998365781426269	1.1453248347573635
O88630	O88630	Gosr1	Golgi SNAP receptor complex member 1	5	-0.4602423970241948	-0.6870116718976914	1.1472540689218593
Q8R5M8;Q8R5M8-2;Q8R5M8-3;Q8R5M8-4	Q8R5M8	Cadm1	Cell adhesion molecule 1;Isoform 2 of Cell adhesion molecule 1;Isoform 3 of Cell adhesion molecule 1;Isoform 4 of Cell adhesion molecule 1;Isoform 5 of Cell adhesion molecule 1;Isoform 6 of Cell adhesion molecule 1;Isoform 7 of Cell adhesion molecule 1	5	-0.45822641830057687	-0.6887764422667847	1.1470028605673726
Q64700	Q64700	Rbl2	Retinoblastoma-like protein 2	5	-0.45869934017922165	-0.6883628047571464	1.147062144936368
O09117-2	O09117	Sypl1	Synaptophysin-like protein 1;Isoform 2 of Synaptophysin-like protein 1	5	-0.45895271780793	-0.6881411006686697	1.1470938184765997
Q9R1S3;Q9R1S3-2;Q9R1S3-3	Q9R1S3	Pign	GPI ethanolamine phosphate transferase 1;Isoform 2 of GPI ethanolamine phosphate transferase 1;Isoform 3 of GPI ethanolamine phosphate transferase 1;Isoform 4 of GPI ethanolamine phosphate transferase 1	5	-0.4591096753477401	-0.6880037323921585	1.1471134077398588
Q8CE64;Q8CE64-2	Q8CE64	Znf276	Zinc finger protein 276;Isoform 2 of Zinc finger protein 276	5	-0.4572568992219294	-0.6896237467302472	1.1468806459521765
P59108	P59108	Cpne2	Copine-2	5	-0.4575216720972318	-0.6893924407363743	1.146914112833606
P98064	P98064	Masp1	Mannan-binding lectin serine protease 1;Isoform 2 of Mannan-binding lectin serine protease 1	5	-0.45755089136761756	-0.689366910575028	1.1469178019426414
Q9EPN1;Q9EPN1-4	Q9EPN1	Nbea	Neurobeachin;Isoform 2 of Neurobeachin;Isoform 3 of Neurobeachin;Isoform 4 of Neurobeachin	5	-0.4550817372589169	-0.6915214030965059	1.1466031403553918
P59110	P59110	Senp1	Sentrin-specific protease 1	5	-0.4567656019624914	-0.6900527648849082	1.1468183668473997
Q8R367	Q8R367	Rerg	Ras-related and estrogen-regulated growth inhibitor	5	-0.45636524201178724	-0.6904022005607607	1.146767442572548
Q9JJR8	Q9JJR8	Tmem9b	Transmembrane protein 9B	5	-0.4564374817513294	-0.6903391609135305	1.1467766426648685
A6H5Y3	A6H5Y3	Mtr	Methionine synthase	5	-0.4537722499053877	-0.692661621992429	1.1464338718978166
Q3V300	Q3V300	Kif22	Kinesin-like protein KIF22	5	-0.45315478883166144	-0.6931986941074413	1.1463534829391286
Q9Z2G0	Q9Z2G0	Fem1b	Protein fem-1 homolog B	5	-0.4533778182062992	-0.6930047439514408	1.1463825621577177
Q6P2L6	Q6P2L6	Nsd3	Histone-lysine N-methyltransferase NSD3;Isoform 2 of Histone-lysine N-methyltransferase NSD3;Isoform 3 of Histone-lysine N-methyltransferase NSD3;Isoform 4 of Histone-lysine N-methyltransferase NSD3	5	-0.45352577380156167	-0.6928760527778736	1.1464018265794276
Q8K182	Q8K182	C8a	Complement component C8 alpha chain	5	-0.45292896470829797	-0.6933950257753272	1.146323990483625
Q64339	Q64339	Isg15	Ubiquitin-like protein ISG15	5	-0.45282304296433074	-0.6934870972907888	1.1463101402551232
Q8BLY1;Q8BLY1-2	Q8BLY1	Smoc1	SPARC-related modular calcium-binding protein 1;Isoform 2 of SPARC-related modular calcium-binding protein 1	5	-0.45282552567863377	-0.693484939337624	1.1463104650162457
Q61967	Q61967	Zfp90	Zinc finger protein 90	5	-0.4522997930922346	-0.6939417689288749	1.1462415620211064
Q8CIE4	Q8CIE4	Parp10	Protein mono-ADP-ribosyltransferase PARP10	5	-0.45256280184681574	-0.6937132636200488	1.1462760654668578
P27870	P27870	Vav1	Proto-oncogene vav	5	-0.4487025564734124	-0.6970604168598329	1.1457629733332373
Q6P7W0;Q6P7W0-2	Q6P7W0	Senp6	Sentrin-specific protease 6;Isoform 2 of Sentrin-specific protease 6	5	-0.44876415706334233	-0.6970071163807753	1.1457712734441303
Q9WTV7	Q9WTV7	Rlim	E3 ubiquitin-protein ligase RLIM	5	-0.44922901808725235	-0.6966047737448405	1.1458337918320713
Q6PFY1	Q6PFY1	Fchsd1	F-BAR and double SH3 domains protein 1;Isoform 2 of F-BAR and double SH3 domains protein 1	5	-0.44902695212502214	-0.6967796896556427	1.1458066417806712
Q9D1H7	Q9D1H7	Get4	Golgi to ER traffic protein 4 homolog;Isoform 2 of Golgi to ER traffic protein 4 homolog	5	-0.44903591182343994	-0.6967719346328641	1.145807846456319
Q8R1S4;Q8R1S4-2	Q8R1S4	Mtss1	Protein MTSS 1;Isoform 2 of Protein MTSS 1	5	-0.45146524711425534	-0.6946663920801476	1.146131639194388
P42209	P42209	Sept1	Septin-1	5	-0.45002055625125764	-0.6959192111478373	1.1459397673990899
Q3TQB2;Q3TQB2-2	Q3TQB2	Foxred1	FAD-dependent oxidoreductase domain-containing protein 1;Isoform 2 of FAD-dependent oxidoreductase domain-containing protein 1	5	-0.45044596527407677	-0.6955505097465363	1.1459964750205989
Q8BMF3	Q8BMF3	Me3	NADP-dependent malic enzyme, mitochondrial	5	-0.45059530757685134	-0.6954210337553278	1.1460163413321791
P47791	P47791	Gsr	Glutathione reductase, mitochondrial;Isoform Cytoplasmic of Glutathione reductase, mitochondrial	5	-0.7054535477286451	-0.4389495924608325	1.1444031401894776
P47791-2	P47791	Gsr	Glutathione reductase, mitochondrial;Isoform Cytoplasmic of Glutathione reductase, mitochondrial	5	-0.21210039401496758	-0.8769350862720077	1.089035480286938
P08043	P08043	Zfp2	Zinc finger protein 2;Isoform 2 of Zinc finger protein 2	5	-0.4624954890432923	-0.6850346584311523	1.1475301474744446
Q9CQC8	Q9CQC8	Spg21	Maspardin;Isoform 2 of Maspardin	5	-0.46296894337626654	-0.684618589163536	1.1475875325398026
O35711-2;O35711-4	O35711	Ppfibp2	Liprin-beta-2;Isoform 2 of Liprin-beta-2;Isoform 3 of Liprin-beta-2;Isoform 4 of Liprin-beta-2	5	-0.4632464801565292	-0.6843745895954415	1.1476210697519709
P12246	P12246	Apcs	Serum amyloid P-component	5	-0.4633678965788235	-0.6842678213551954	1.1476357179340189
Q9DB07	Q9DB07	Ift46	Intraflagellar transport protein 46 homolog	5	-0.46414390350132917	-0.683585095200819	1.1477289987021482
O70326	O70326	Grem1	Gremlin-1	5	-0.46442608044946376	-0.6833366918208724	1.1477627722703216
Q9JLV6	Q9JLV6	Pnkp	Bifunctional polynucleotide phosphatase/kinase;Isoform 2 of Bifunctional polynucleotide phosphatase/kinase	5	-0.4649171706179418	-0.6829041943300396	1.1478213649479814
Q61830	Q61830	Mrc1	Macrophage mannose receptor 1	5	-0.4655381685953919	-0.6823569508393315	1.147895119434741
Q64092;Q64092-4	Q64092	Tfe3	Transcription factor E3;Isoform 2 of Transcription factor E3;Isoform 3 of Transcription factor E3;Isoform 4 of Transcription factor E3	5	-0.46753226819705446	-0.6805971326865627	1.1481294008836056
Q91VY5	Q91VY5	Kdm4b	Lysine-specific demethylase 4B;Isoform 2 of Lysine-specific demethylase 4B	5	-0.46772631479294796	-0.6804256759803963	1.1481519907733597
Q8BIS8	Q8BIS8	Ccdc126	Coiled-coil domain-containing protein 126;Isoform 2 of Coiled-coil domain-containing protein 126	5	-0.4678564674790558	-0.6803106542861972	1.148167121765253
P35283	P35283	Rab12	Ras-related protein Rab-12	5	-0.46649587394463254	-0.6815122500135975	1.148008123958205
Q8BH02	Q8BH02	Tor4a	Torsin-4A	5	-0.466786014535754	-0.6812561672659277	1.1480421818016817
O35153	O35153	Bet1l	BET1-like protein	5	-0.4668323144065552	-0.6812152946227625	1.1480476090292782
Q7TT00;Q7TT00-2	Q7TT00	Supt20h	Transcription factor SPT20 homolog;Isoform 2 of Transcription factor SPT20 homolog;Isoform 3 of Transcription factor SPT20 homolog	5	-0.4709177741686122	-0.6776004414804251	1.148518215649022
A2A9C3;A2A9C3-2	A2A9C3	Szt2	KICSTOR complex protein SZT2;Isoform 2 of KICSTOR complex protein SZT2	5	-0.4716926344050222	-0.67691298512534	1.1486056195303729
Q8BZM0;Q8BZM0-2	Q8BZM0	Klhl12	Kelch-like protein 12;Isoform 2 of Kelch-like protein 12	5	-0.46836975832694716	-0.6798568743213046	1.1482266326482866
P05555;P05555-2	P05555	Itgam	Integrin alpha-M;Isoform 2 of Integrin alpha-M	5	-0.4685881207072605	-0.6796637504062716	1.1482518711135286
Q8K120;Q8K120-2	Q8K120	Nfatc4	Nuclear factor of activated T-cells, cytoplasmic 4;Isoform 2 of Nuclear factor of activated T-cells, cytoplasmic 4	5	-0.4692061963414565	-0.6791168583729005	1.1483230547143535
E9PYL2	E9PYL2	Prr12	Proline-rich protein 12	5	-0.46948757787118767	-0.6788677590805579	1.1483553369517587
A2A8U2	A2A8U2	Tmem201	Transmembrane protein 201;Isoform 2 of Transmembrane protein 201;Isoform 3 of Transmembrane protein 201	5	-0.47746760226917145	-0.671770738440861	1.1492383407100324
Q9D892	Q9D892	Itpa	Inosine triphosphate pyrophosphatase	5	-0.47747542675508353	-0.6717637488037028	1.1492391755584417
Q8BXA1	Q8BXA1	Golim4	Golgi integral membrane protein 4	5	-0.4783645015325878	-0.6709691392536103	1.1493336407861503
Q6JPI3	Q6JPI3	Med13l	Mediator of RNA polymerase II transcription subunit 13-like	5	-0.4779660199951798	-0.6713253788451591	1.1492913988403337
Q8BYH3	Q8BYH3	Trmt13	tRNA:m(4)X modification enzyme TRM13 homolog	5	-0.47802344943510905	-0.6712740470830421	1.1492974965181615
Q99L28	Q99L28	Rsl24d1	Probable ribosome biogenesis protein RLP24	5	-0.47768540228940115	-0.6715761542892683	1.1492615565786797
Q9JI48	Q9JI48	Plac8	Placenta-specific gene 8 protein	5	-0.4777918025061174	-0.6714810784061738	1.1492728809122912
Q9D8T0	Q9D8T0	Fam3a	Protein FAM3A	5	-0.4818655525580602	-0.6678324254884214	1.1496979780464816
Q8BML1	Q8BML1	Mical2	[F-actin]-monooxygenase MICAL2;Isoform 2 of [F-actin]-monooxygenase MICAL2;Isoform 3 of [F-actin]-monooxygenase MICAL2	5	-0.4791703516846785	-0.6702482322878033	1.1494185839725477
Q7TQJ8	Q7TQJ8	Wtip	Wilms tumor protein 1-interacting protein	5	-0.4797605807116803	-0.6697198079821016	1.1494803886937819
A2AIG8;A2AIG8-2	A2AIG8	Accs	1-aminocyclopropane-1-carboxylate synthase-like protein 1;Isoform 2 of 1-aminocyclopropane-1-carboxylate synthase-like protein 1	5	-0.4797655135880555	-0.6697153901800651	1.1494809037681106
P29699	P29699	Ahsg	Alpha-2-HS-glycoprotein	5	-0.4734822394730034	-0.6753229825489255	1.148805222021929
Q8R3K3	Q8R3K3	Ptcd2	Pentatricopeptide repeat-containing protein 2, mitochondrial	5	-0.4735031340924725	-0.6753043997142848	1.148807533806745
O08914	O08914	Faah	Fatty-acid amide hydrolase 1	5	-0.47384347586731923	-0.6750016526444661	1.1488451285117665
Q8R1J9	Q8R1J9	Tor2a	Torsin-2A;Isoform 2 of Torsin-2A	5	-0.47398781695538683	-0.674873221115986	1.1488610380713589
P97873	P97873	Loxl1	Lysyl oxidase homolog 1	5	-0.4766238525152417	-0.6725241058634998	1.1491479583787414
O55137	O55137	Acot1	Acyl-coenzyme A thioesterase 1	5	-0.47598097692324726	-0.6730976424046462	1.1490786193278935
P70695	P70695	Fbp2	Fructose-1,6-bisphosphatase isozyme 2	5	-0.4762165477628685	-0.6728875272766136	1.149104075039498
Q9CWX2	Q9CWX2	Ndufaf1	Complex I intermediate-associated protein 30, mitochondrial	5	-0.4762284707043628	-0.6728768912610017	1.1491053619653482
P61460;P61460-2	P61460	Depdc5	GATOR complex protein DEPDC5;Isoform 2 of GATOR complex protein DEPDC5	5	-0.4748240920879262	-0.6741287161711215	1.1489528082590477
P52019	P52019	Sqle	Squalene monooxygenase	5	-0.4754900174194987	-0.6735353721285618	1.1490253895480487
Q6NZR2	Q6NZR2	Msantd2	Myb/SANT-like DNA-binding domain-containing protein 2;Isoform 2 of Myb/SANT-like DNA-binding domain-containing protein 2	5	-0.4756132163004171	-0.6734255529153632	1.1490387692158215
P61025	P61025	Cks1b	Cyclin-dependent kinases regulatory subunit 1	5	-0.4756773451503512	-0.6733683826450061	1.1490457277953572
Q3UV17	Q3UV17	Krt76	Keratin, type II cytoskeletal 2 oral	5	-0.48471518776178046	-0.6652702979695071	1.1499854857312877
P04186	P04186	Cfb	Complement factor B	5	-0.48434330213250626	-0.6656051245011458	1.1499484266336442
Q8BUY8	Q8BUY8	Gprasp2	G-protein coupled receptor-associated sorting protein 2	5	-0.4843690648815017	-0.6655819335290848	1.1499509984105865
Q02105	Q02105	C1qc	Complement C1q subcomponent subunit C	5	-0.4843760570681809	-0.6655756392254848	1.1499516962936616
Q9DBL2;Q9DBL2-2	Q9DBL2	Gdap2	Ganglioside-induced differentiation-associated protein 2;Isoform 2 of Ganglioside-induced differentiation-associated protein 2	5	-0.4853605192200407	-0.6646889457230897	1.1500494649431303
O55091	O55091	Impact	Protein IMPACT	5	-0.4854445652095108	-0.664613201426066	1.150057766635548
Q8BGQ6	Q8BGQ6	Efcab14	EF-hand calcium-binding domain-containing protein 14;Isoform 2 of EF-hand calcium-binding domain-containing protein 14	5	-0.4854491761742663	-0.6646090457068561	1.1500582218811133
P11247	P11247	Mpo	Myeloperoxidase	5	-0.48611538749484323	-0.6640083857255978	1.150123773220441
Q7TN31	Q7TN31	Aggf1	Angiogenic factor with G patch and FHA domains 1	5	-0.48630282502974287	-0.6638393105777516	1.150142135607485
Q8R5C8	Q8R5C8	Zmynd11	Zinc finger MYND domain-containing protein 11	5	-0.4880553381573913	-0.6622567731203406	1.1503121112777646
Q8BJA3;Q8BJA3-2;Q8BJA3-3;Q8BJA3-4	Q8BJA3	Hmbox1	Homeobox-containing protein 1;Isoform 2 of Homeobox-containing protein 1;Isoform 3 of Homeobox-containing protein 1;Isoform 4 of Homeobox-containing protein 1	5	-0.48814592911712096	-0.6621748844953111	1.1503208136124479
Q6NZL6	Q6NZL6	Tonsl	Tonsoku-like protein	5	-0.4936598866659403	-0.657174999807684	1.1508348864736164
Q9JIG7	Q9JIG7	Ccdc22	Coiled-coil domain-containing protein 22	5	-0.4901700635906872	-0.660343033580126	1.150513097170866
G3X982	G3X982	Aox3	Aldehyde oxidase 3	5	-0.4912617703143422	-0.6593533162357187	1.15061508655005
Q8BWG8	Q8BWG8	Arrb1	Beta-arrestin-1;Isoform 1B of Beta-arrestin-1	5	-0.502454074627139	-0.6491367375951914	1.1515908122223175
Q8BWG8-2	Q8BWG8	Arrb1	Beta-arrestin-1;Isoform 1B of Beta-arrestin-1	5	-0.4802917303954545	-0.6692439798551456	1.149535710250615
Q9JL18	Q9JL18	Bace2	Beta-secretase 2	5	-0.41079963485332116	-0.7291764207707838	1.1399760556241025
Q8R2Z3	Q8R2Z3	Slc26a7	Anion exchange transporter	5	-0.41143439259001474	-0.7286495975528772	1.1400839901428823
Q9JHU2	Q9JHU2	Palmd	Palmdelphin	5	-0.4117462824370998	-0.7283906058970089	1.140136888334123
Q8CIP4;Q8CIP4-2	Q8CIP4	Mark4	MAP/microtubule affinity-regulating kinase 4;Isoform 2 of MAP/microtubule affinity-regulating kinase 4	5	-0.41005654067879604	-0.729792688499697	1.139849229178545
Q8BX02	Q8BX02	Kank2	KN motif and ankyrin repeat domain-containing protein 2;Isoform 2 of KN motif and ankyrin repeat domain-containing protein 2	5	-0.4098153219349743	-0.7299926285984943	1.1398079505334195
Q80VJ2	Q80VJ2	Sra1	Steroid receptor RNA activator 1	5	-0.4099272919683097	-0.7298998261200149	1.139827118088309
Q9QXA7	Q9QXA7	Trim44	Tripartite motif-containing protein 44	5	-0.4090187494716095	-0.7306525080072394	1.139671257478845
Q9WVJ3	Q9WVJ3	Cpq	Carboxypeptidase Q	5	-0.40940580045105485	-0.7303319482789405	1.1397377487299953
Q9JL60	Q9JL60	Gmeb1	Glucocorticoid modulatory element-binding protein 1	5	-0.4181947371791203	-0.7230157529502622	1.141210490129429
Q08642	Q08642	Padi2	Protein-arginine deiminase type-2	5	-0.4189350023038006	-0.7223962753109174	1.1413312776147104
Q5QNQ6	Q5QNQ6	Osbp2	Oxysterol-binding protein 2	5	-0.4195794352248261	-0.7218565796229264	1.1414360148477467
Q6IFX2	Q6IFX2	Krt42	Keratin, type I cytoskeletal 42	5	-0.41992532460570653	-0.7215667474938038	1.1414920720994979
Q8C3J5	Q8C3J5	Dock2	Dedicator of cytokinesis protein 2	5	-0.4206581520538097	-0.7209523204011488	1.1416104724549758
Q8BL95	Q8BL95	Cfap298	Cilia- and flagella-associated protein 298	5	-0.42071715843691454	-0.7209028257842284	1.141619984221143
Q3TCJ1	Q3TCJ1	Abraxas2	BRISC complex subunit Abraxas 2	5	-0.4203269219625575	-0.7212300965469717	1.1415570185095127
O88533	O88533	Ddc	Aromatic-L-amino-acid decarboxylase	5	-0.4203873129798927	-0.7211794590304471	1.1415667720103355
A2ARI4;A2ARI4-2	A2ARI4	Lgr4	Leucine-rich repeat-containing G-protein coupled receptor 4;Isoform 2 of Leucine-rich repeat-containing G-protein coupled receptor 4	5	-0.4128117443447366	-0.7275051770171683	1.1403169213618969
Q8VE18	Q8VE18	Smg8	Protein SMG8	5	-0.41366769736545084	-0.7267930988274979	1.1404607961929638
Q8BYC6	Q8BYC6	Taok3	Serine/threonine-protein kinase TAO3	5	-0.4141844157446851	-0.726362907446886	1.1405473231916072
Q3TC93	Q3TC93	Hs1bp3	HCLS1-binding protein 3	5	-0.4163526903149081	-0.7245550352252749	1.1409077255401678
Q922P8	Q922P8	Tmem132a	Transmembrane protein 132A	5	-0.4164255718165084	-0.7244941923828758	1.1409197641993842
Q62441	Q62441	Tle4	Transducin-like enhancer protein 4	5	-0.41648582810271206	-0.7244438855991047	1.1409297137017993
P51437	P51437	Camp	Cathelicidin antimicrobial peptide	5	-0.4151778620509564	-0.7255351267219876	1.1407129887729457
Q80U30;Q80U30-2;Q80U30-3;Q80U30-4	Q80U30	Clec16a	Protein CLEC16A;Isoform 2 of Protein CLEC16A;Isoform 3 of Protein CLEC16A;Isoform 4 of Protein CLEC16A;Isoform 5 of Protein CLEC16A	5	-0.4154142769649871	-0.7253380018350932	1.1407522788000606
Q8C052	Q8C052	Map1s	Microtubule-associated protein 1S	5	-0.41546154758981774	-0.7252985809714377	1.1407601285612554
Q60862	Q60862	Orc2	Origin recognition complex subunit 2	5	-0.42807507864439354	-0.7147055873187063	1.1427806659630795
Q61614	Q61614	Ednra	Endothelin-1 receptor	5	-0.4287832395326009	-0.7141064686118859	1.1428897081444866
Q8R059	Q8R059	Gale	UDP-glucose 4-epimerase	5	-0.4291871696347875	-0.7137645250010535	1.1429516946358234
Q9EQC1	Q9EQC1	Hsd3b7	3 beta-hydroxysteroid dehydrogenase type 7	5	-0.4262517784244892	-0.7162459771805677	1.1424977556050664
Q8C0D4	Q8C0D4	Arhgap12	Rho GTPase-activating protein 12	5	-0.4259578654631332	-0.7164939945974799	1.1424518600605618
Q60595;Q6P205	Q60595	Xlr3a	X-linked lymphocyte-regulated protein 3A	5	-0.42606204129509123	-0.7164060954208726	1.1424681367159784
Q62000	Q62000	Ogn	Mimecan	5	-0.42264173766412966	-0.7192867129059004	1.1419284505700302
Q9D083;Q9D083-2;Q9D083-3	Q9D083	Spc24	Kinetochore protein Spc24;Isoform 2 of Kinetochore protein Spc24;Isoform 3 of Kinetochore protein Spc24	5	-0.42478901413165765	-0.7174795274704576	1.1422685416021152
Q62148	Q62148	Aldh1a2	Retinal dehydrogenase 2	5	-0.42359580451031675	-0.718484283858788	1.1420800883691047
Q3UFF7	Q3UFF7	Lyplal1	Lysophospholipase-like protein 1	5	-0.4238979034651638	-0.7182300232922966	1.1421279267575004
Q8R2P1	Q8R2P1	Klhl25	Kelch-like protein 25	5	-0.43153068416878415	-0.7117776226701339	1.143308306838918
P58006	P58006	Sesn1	Sestrin-1	5	-0.4336052403783158	-0.7100144446285693	1.1436196850068852
Q6P9J9	Q6P9J9	Ano6	Anoctamin-6;Isoform 2 of Anoctamin-6	5	-0.43366456637803324	-0.7099639635130803	1.143628529891131
Q99KL7	Q99KL7	Rab28	Ras-related protein Rab-28	5	-0.43296017936832354	-0.7105631198325457	1.1435232992008462
Q9Z0X4	Q9Z0X4	Pde3a	cGMP-inhibited 3',5'-cyclic phosphodiesterase A	5	-0.43310318229648465	-0.7104415183803621	1.1435447006768311
O88343;O88343-2	O88343	Slc4a4	Electrogenic sodium bicarbonate cotransporter 1;Isoform 2 of Electrogenic sodium bicarbonate cotransporter 1;Isoform 3 of Electrogenic sodium bicarbonate cotransporter 1	5	-0.43313767085691496	-0.7104121884136912	1.1435498592706472
Q9QY66	Q9QY66	Znhit2	Zinc finger HIT domain-containing protein 2	5	-0.43511406716202883	-0.7087295373128359	1.1438436044748648
Q01339	Q01339	Apoh	Beta-2-glycoprotein 1	5	-0.43497274778772876	-0.7088499751238725	1.1438227229115876
Q9DCN1	Q9DCN1	Nudt12	Peroxisomal NADH pyrophosphatase NUDT12;Isoform 2 of Peroxisomal NADH pyrophosphatase NUDT12	5	-0.4350263727226874	-0.7088042761086217	1.1438306488313181
P48036	P48036	Anxa5	Annexin A5	5	-0.43683318376958064	-0.7072629299629578	1.144096113732559
Q9R0L7	Q9R0L7	Akap8l	A-kinase anchor protein 8-like	5	-0.4372147069163532	-0.7069370674326033	1.1441517743489447
P59114	P59114	Pcif1	mRNA (2'-O-methyladenosine-N(6)-)-methyltransferase	5	-0.43577922698550614	-0.7081624093417949	1.1439416363272819
Q8BZZ3	Q8BZZ3	Wwp1	NEDD4-like E3 ubiquitin-protein ligase WWP1	5	-0.4360503371006221	-0.7079311358376581	1.1439814729382802
Q8K245	Q8K245	Uvrag	UV radiation resistance-associated protein	5	-0.43615851222509006	-0.7078388364637779	1.1439973486888864
Q8VED9	Q8VED9	Lgalsl	Galectin-related protein	5	-0.4067148487891348	-0.7325577821443171	1.1392726309335401
Q9JMG3;Q9JMG3-2	Q9JMG3	Tmub1	Transmembrane and ubiquitin-like domain-containing protein 1;Isoform 2 of Transmembrane and ubiquitin-like domain-containing protein 1	5	-0.407494504309035	-0.7319135687194024	1.139408073028431
Q69ZK6	Q69ZK6	Jmjd1c	Probable JmjC domain-containing histone demethylation protein 2C	5	-0.403746637947556	-0.7350052693499887	1.1387519072975447
Q149C2	Q149C2	Traf3ip1	TRAF3-interacting protein 1	5	-0.4038428682474037	-0.7349260472329396	1.1387689154803433
Q60847	Q60847	Col12a1	Collagen alpha-1(XII) chain;Isoform 2 of Collagen alpha-1(XII) chain;Isoform 3 of Collagen alpha-1(XII) chain;Isoform 4 of Collagen alpha-1(XII) chain;Isoform 5 of Collagen alpha-1(XII) chain	5	-0.4048443405149892	-0.7341010782338527	1.1389454187487997
P0C6A2	P0C6A2	Mamld1	Mastermind-like domain-containing protein 1	5	-0.40577748740305847	-0.7333315685314719	1.1391090559345194
Q9CXF7	Q9CXF7	Chd1l	Chromodomain-helicase-DNA-binding protein 1-like;Isoform 2 of Chromodomain-helicase-DNA-binding protein 1-like	5	-0.4019151864169552	-0.7365114127834901	1.1384265992004452
P28654	P28654	Dcn	Decorin	5	-0.4024050751587316	-0.7361088389732003	1.1385139141319367
Q9D8U2	Q9D8U2	Tmem41a	Transmembrane protein 41A	5	-0.40260801502375476	-0.7359420059120124	1.138550020935767
Q9D361	Q9D361	Snrnp48	U11/U12 small nuclear ribonucleoprotein 48 kDa protein;Isoform 2 of U11/U12 small nuclear ribonucleoprotein 48 kDa protein;Isoform 3 of U11/U12 small nuclear ribonucleoprotein 48 kDa protein	5	-0.39912816995793643	-0.7387975339929111	1.1379257039508432
Q3TL26	Q3TL26	Tfb2m	Dimethyladenosine transferase 2, mitochondrial	5	-0.39917403439683175	-0.7387599696340171	1.137934004030859
Q3USJ8;Q3USJ8-2	Q3USJ8	Fchsd2	F-BAR and double SH3 domains protein 2;Isoform 2 of F-BAR and double SH3 domains protein 2;Isoform 3 of F-BAR and double SH3 domains protein 2	5	-0.4009035516621282	-0.7373420483640477	1.138245600026199
Q9DBA6	Q9DBA6	Tysnd1	Peroxisomal leader peptide-processing protease	5	-0.39995670725918925	-0.7381186425487105	1.1380753498079272
P97872	P97872	Fmo5	Dimethylaniline monooxygenase [N-oxide-forming] 5	5	-0.400266910340223	-0.7378643062158199	1.1381312165560429
P41778;P41778-2	P41778	Pbx1	Pre-B-cell leukemia transcription factor 1;Isoform PBX1b of Pre-B-cell leukemia transcription factor 1	5	-0.3979521020284793	-0.7397601171226844	1.1377122191511118
Q64318	Q64318	Zeb1	Zinc finger E-box-binding homeobox 1	5	-0.3971816617286948	-0.7403900239403914	1.1375716856690743
Q8VBW5;Q8VBW5-3	Q8VBW5	Bbx	HMG box transcription factor BBX;Isoform 2 of HMG box transcription factor BBX;Isoform 3 of HMG box transcription factor BBX;Isoform 4 of HMG box transcription factor BBX	5	-0.39670620804835577	-0.74077848333296	1.1374846913813013
P23798	P23798	Pcgf2	Polycomb group RING finger protein 2	5	-0.3967725346765228	-0.7407243048494739	1.1374968395259968
Q9D6J1	Q9D6J1	Cers4	Ceramide synthase 4	5	-0.3935540266610003	-0.7433487341491622	1.1369027608101543
Q8C6P8;Q8C6P8-2	Q8C6P8	Zfp57	Zinc finger protein 57;Isoform 2 of Zinc finger protein 57	5	-0.3941677556478466	-0.742849010900384	1.1370167665482602
Q61792	Q61792	Lasp1	LIM and SH3 domain protein 1	5	-0.39418455919761775	-0.7428353239790597	1.1370198831766776
O08901	O08901	Bub1	Mitotic checkpoint serine/threonine-protein kinase BUB1	5	-0.39578445922306854	-0.741530995765663	1.1373154549887587
Q61097	Q61097	Ksr1	Kinase suppressor of Ras 1;Isoform 2 of Kinase suppressor of Ras 1	5	-0.395882194609469	-0.7414512413873362	1.137333435996836
P06537;P06537-3;P06537-5	P06537	Nr3c1	Glucocorticoid receptor;Isoform 2 of Glucocorticoid receptor;Isoform 1-B of Glucocorticoid receptor;Isoform 2-B of Glucocorticoid receptor;Isoform 3 of Glucocorticoid receptor	5	-0.39510568824111836	-0.7420846505227618	1.1371903387639304
Q5EE38	Q5EE38	Acd	Adrenocortical dysplasia protein;Isoform 2 of Adrenocortical dysplasia protein;Isoform 3 of Adrenocortical dysplasia protein;Isoform 4 of Adrenocortical dysplasia protein;Isoform 5 of Adrenocortical dysplasia protein	5	-0.3953150625780699	-0.741913914091343	1.1372289766694128
P46660	P46660	Ina	Alpha-internexin	5	-0.390479631250553	-0.7458469195823897	1.1363265508329428
A2AJ15	A2AJ15	Man1b1	Endoplasmic reticulum mannosyl-oligosaccharide 1,2-alpha-mannosidase	5	-0.39220799131887774	-0.7444435409697355	1.1366515322886133
Q8BYH8;Q8BYH8-2	Q8BYH8	Chd9	Chromodomain-helicase-DNA-binding protein 9;Isoform 2 of Chromodomain-helicase-DNA-binding protein 9	5	-0.3915015467050189	-0.745017478766829	1.1365190254718551
P06683	P06683	C9	Complement component C9	5	-0.39157972559598475	-0.7449539859071831	1.1365337115031713
Q8BP56	Q8BP56	Pgghg	Protein-glucosylgalactosylhydroxylysine glucosidase;Isoform 2 of Protein-glucosylgalactosylhydroxylysine glucosidase;Isoform 3 of Protein-glucosylgalactosylhydroxylysine glucosidase	5	-0.3882947814454246	-0.7476171085161832	1.1359118899616079
Q9D668	Q9D668	Arrdc2	Arrestin domain-containing protein 2	5	-0.3879757706954068	-0.7478752156467922	1.135850986342209
Q8CDF7	Q8CDF7	Exd1	piRNA biogenesis protein EXD1	5	-0.38787370440333274	-0.7479577767639816	1.1358314811673067
Q61824	Q61824	Adam12	Disintegrin and metalloproteinase domain-containing protein 12	5	-0.3879190730191719	-0.7479210793812815	1.1358401524004533
Q3U4G3	Q3U4G3	Xxylt1	Xyloside xylosyltransferase 1	5	-0.38876321644585526	-0.7472379387035392	1.1360011551493945
B1AXH1	B1AXH1	Nhsl2	NHS-like protein 2	5	-0.38884686262849244	-0.7471702114361708	1.136017074064649
Q9WU40;Q9WU40-2	Q9WU40	Lemd3	Inner nuclear membrane protein Man1;Isoform 2 of Inner nuclear membrane protein Man1	5	-0.38900932702880053	-0.7470386480827989	1.1360479751116255
Q91WS4	Q91WS4	Bhmt2	S-methylmethionine--homocysteine S-methyltransferase BHMT2	5	-0.38913785111631766	-0.74693455272613	1.1360724038424623
Q6IE82	Q6IE82	Jade3	Protein Jade-3	5	-0.38922926598999946	-0.7468605041555636	1.1360897701455566
Q3US41;Q3US41-2;Q3US41-3;Q3US41-5	Q3US41	Esrp1	Epithelial splicing regulatory protein 1;Isoform 2 of Epithelial splicing regulatory protein 1;Isoform 3 of Epithelial splicing regulatory protein 1;Isoform 4 of Epithelial splicing regulatory protein 1;Isoform 5 of Epithelial splicing regulatory protein 1	5	-0.3831799452513034	-0.7517444575569353	1.1349244028082386
Q8R2N0;Q8R2N0-2	Q8R2N0	Ccdc59	Thyroid transcription factor 1-associated protein 26;Isoform 2 of Thyroid transcription factor 1-associated protein 26	5	-0.38399760737875566	-0.7510862286091705	1.1350838359879167
Q8K2A1	Q8K2A1	Gulp1	PTB domain-containing engulfment adapter protein 1;Isoform 2 of PTB domain-containing engulfment adapter protein 1	5	-0.3836507076592573	-0.751365560505541	1.1350162681647984
Q91VY9	Q91VY9	Znf622	Zinc finger protein 622	5	-0.38380452852202823	-0.7512417135676597	1.1350462420896825
Q9Z211	Q9Z211	Pex11a	Peroxisomal membrane protein 11A	5	-0.3851538338569974	-0.7501544303804482	1.1353082642374457
Q9DBS8	Q9DBS8	Poc5	Centrosomal protein POC5;Isoform 2 of Centrosomal protein POC5	5	-0.386228044287456	-0.7492876562049506	1.1355157004924143
P01831	P01831	Thy1	Thy-1 membrane glycoprotein	5	-0.3815539104463606	-0.7530516627299547	1.1346055731763092
Q80U70	Q80U70	Suz12	Polycomb protein Suz12	5	-0.3815403721988419	-0.7530625365197697	1.1346029087186316
Q61103	Q61103	Dpf2	Zinc finger protein ubi-d4	5	-0.3815446601083116	-0.7530590925299635	1.134603752638242
P14142	P14142	Slc2a4	Solute carrier family 2, facilitated glucose transporter member 4	5	-0.38199880445367884	-0.7526942371747326	1.1346930416283987
Q71RI9;Q71RI9-2	Q71RI9	Kyat3	Kynurenine--oxoglutarate transaminase 3;Isoform 2 of Kynurenine--oxoglutarate transaminase 3	5	-0.382016734180209	-0.7526798288224494	1.1346965630026804
Q8BRF7	Q8BRF7	Scfd1	Sec1 family domain-containing protein 1;Isoform 2 of Sec1 family domain-containing protein 1;Isoform 3 of Sec1 family domain-containing protein 1	5	-0.3818291574154025	-0.7528305515634353	1.1346597089789245
Q08857	Q08857	Cd36	Platelet glycoprotein 4	5	-0.3818698212272162	-0.7527978798132848	1.1346677010404926
Q7TN98;Q7TN98-2;Q7TN98-3;Q7TN98-4;Q7TN98-5	Q7TN98	Cpeb4	Cytoplasmic polyadenylation element-binding protein 4;Isoform 2 of Cytoplasmic polyadenylation element-binding protein 4;Isoform 3 of Cytoplasmic polyadenylation element-binding protein 4;Isoform 4 of Cytoplasmic polyadenylation element-binding protein 4;Isoform 5 of Cytoplasmic polyadenylation element-binding protein 4	5	-0.37959223692565863	-0.7546255565581085	1.134217793483747
Q9D6L8	Q9D6L8	Ppil3	Peptidyl-prolyl cis-trans isomerase-like 3;Isoform 2 of Peptidyl-prolyl cis-trans isomerase-like 3	5	-0.3777945694466889	-0.7560648560381044	1.1338594254847782
Q9WVK4	Q9WVK4	Ehd1	EH domain-containing protein 1	5	-0.37809251657116805	-0.7558265038811856	1.1339190204523537
A2AIL4	A2AIL4	Ndufaf6	NADH dehydrogenase (ubiquinone) complex I, assembly factor 6	5	-0.3711936302033947	-0.7613252865900807	1.1325189167934269
Q8R1S0	Q8R1S0	Coq6	Ubiquinone biosynthesis monooxygenase COQ6, mitochondrial	5	-0.37257241510510414	-0.7602296912188536	1.1328021063239757
Q80W68	Q80W68	Kirrel1	Kin of IRRE-like protein 1;Isoform 2 of Kin of IRRE-like protein 1	5	-0.372018098129759	-0.7606703586534491	1.132688456783219
Q91VW5	Q91VW5	Golga4	Golgin subfamily A member 4	5	-0.3722314868226485	-0.7605007524112186	1.1327322392338672
Q8C7E9	Q8C7E9	Cstf2t	Cleavage stimulation factor subunit 2 tau variant	5	-0.3733697796489144	-0.7595953306883098	1.1329651103372242
Q6ZQ93	Q6ZQ93	Usp34	Ubiquitin carboxyl-terminal hydrolase 34;Isoform 2 of Ubiquitin carboxyl-terminal hydrolase 34;Isoform 3 of Ubiquitin carboxyl-terminal hydrolase 34;Isoform 4 of Ubiquitin carboxyl-terminal hydrolase 34	5	-0.3750384910770066	-0.7582659296772984	1.1333044207543288
Q8CGB3;Q8CGB3-3	Q8CGB3	Uaca	Uveal autoantigen with coiled-coil domains and ankyrin repeats;Isoform 2 of Uveal autoantigen with coiled-coil domains and ankyrin repeats;Isoform 3 of Uveal autoantigen with coiled-coil domains and ankyrin repeats	5	-0.3694871931215158	-0.7626789124547487	1.1321661055763972
Q9D1X9	Q9D1X9	Tmem50b	Transmembrane protein 50B	5	-0.36886159064383706	-0.7631745261120962	1.1320361167565618
Q8K274	Q8K274	Fn3krp	Ketosamine-3-kinase	5	-0.36865767035575614	-0.7633360009144505	1.1319936712702066
Q99P58	Q99P58	Rab27b	Ras-related protein Rab-27B	5	-0.3687288934300645	-0.7632796069055137	1.1320085003355782
Q3U3E2	Q3U3E2	Fam117b	Protein FAM117B	5	-0.3624849617708379	-0.7682065642810286	1.1306915260518813
Q99PI4	Q99PI4	Lpin3	Phosphatidate phosphatase LPIN3	5	-0.36410865691577743	-0.7669286347554858	1.1310372916712674
O35738	O35738	Klf12	Krueppel-like factor 12	5	-0.36421656106257094	-0.7668436268306322	1.131060187893198
Q8BW96;Q8BW96-2	Q8BW96	Camk1d	Calcium/calmodulin-dependent protein kinase type 1D;Isoform 2 of Calcium/calmodulin-dependent protein kinase type 1D;Isoform 3 of Calcium/calmodulin-dependent protein kinase type 1D	5	-0.36534393584256425	-0.765954858816863	1.1312987946594408
Q9EQ32;Q9EQ32-2	Q9EQ32	Pik3ap1	Phosphoinositide 3-kinase adapter protein 1;Isoform 2 of Phosphoinositide 3-kinase adapter protein 1;Isoform 3 of Phosphoinositide 3-kinase adapter protein 1	5	-0.36548953775546156	-0.765839991880869	1.131329529636352
O35047	O35047	Psmc3ip	Homologous-pairing protein 2 homolog	5	-0.3668404627239104	-0.7647733439070299	1.1316138066309402
O88668	O88668	Creg1	Protein CREG1	5	-0.36758572453000765	-0.7641842214987926	1.1317699460288002
Q99J21;Q99J21-2	Q99J21	Mcoln1	Mucolipin-1;Isoform 2 of Mucolipin-1	5	-0.2796925037190386	-0.8303748969114896	1.1100674006305242
Q6GQT6	Q6GQT6	Scap	Sterol regulatory element-binding protein cleavage-activating protein	5	-0.2799143422712092	-0.8302159942030262	1.1101303364742166
Q5PT53;Q5PT53-3	Q5PT53	Slc10a7	Sodium/bile acid cotransporter 7;Isoform 2 of Sodium/bile acid cotransporter 7;Isoform 3 of Sodium/bile acid cotransporter 7	5	-0.2799567445421445	-0.8301856169024154	1.1101423614445673
Q64669	Q64669	Nqo1	NAD(P)H dehydrogenase [quinone] 1	5	-0.2780058550004637	-0.8315817202451855	1.1095875752456492
Q9D4J7	Q9D4J7	Phf6	PHD finger protein 6;Isoform 2 of PHD finger protein 6	5	-0.2789293942746331	-0.8309212027794164	1.1098505970540333
Q8K4I3	Q8K4I3	Arhgef6	Rho guanine nucleotide exchange factor 6	5	-0.2749674970880834	-0.8337498261736092	1.1087173232617011
Q91W98	Q91W98	Slc15a4	Solute carrier family 15 member 4	5	-0.27338014878453265	-0.8348795168815332	1.1082596656660408
P22518	P22518	Clk1	Dual specificity protein kinase CLK1;Isoform Short of Dual specificity protein kinase CLK1	5	-0.2741044945122427	-0.8343642672041491	1.108468761716392
Q05144	Q05144	Rac2	Ras-related C3 botulinum toxin substrate 2	5	-0.27613342763447685	-0.8329187379826992	1.1090521656171737
Q8R023	Q8R023	Pcgf1	Polycomb group RING finger protein 1	5	-0.2762538363086876	-0.8328328459160129	1.1090866822246888
Q8BVN9	Q8BVN9	Mael	Protein maelstrom homolog	5	-0.2770616920182874	-0.8322562645933388	1.1093179566116766
Q9JIY0	Q9JIY0	Plekho1	Pleckstrin homology domain-containing family O member 1	5	-0.27738928081455183	-0.8320223060641863	1.109411586878747
Q80TB8	Q80TB8	Vat1l	Synaptic vesicle membrane protein VAT-1 homolog-like	5	-0.2887093196333674	-0.8238835322453876	1.112592851878755
O70579	O70579	Slc25a17	Peroxisomal membrane protein PMP34	5	-0.2890827351982576	-0.8236132580458249	1.1126959932440825
Q922J6	Q922J6	Tspan2	Tetraspanin-2	5	-0.28886265341351025	-0.8237725648352984	1.1126352182488115
Q80WV3	Q80WV3	Chst2	Carbohydrate sulfotransferase 2	5	-0.28891609287162356	-0.8237338862200221	1.1126499790916526
Q9CXK9	Q9CXK9	Rbm33	RNA-binding protein 33;Isoform 2 of RNA-binding protein 33	5	-0.28896441019201835	-0.8236989128936902	1.1126633230857086
Q61624	Q61624	Znf148	Zinc finger protein 148	5	-0.2900901962019967	-0.822883493557804	1.1129736897598212
P13597;P13597-2	P13597	Icam1	Intercellular adhesion molecule 1;Isoform 2 of Intercellular adhesion molecule 1	5	-0.29160694475561083	-0.8217832381177934	1.1133901828734312
Q8K3C3	Q8K3C3	Lzic	Protein LZIC	5	-0.2849689981112549	-0.8265843852795837	1.1115533833907576
Q6PAR5;Q6PAR5-2;Q6PAR5-4	Q6PAR5	Gapvd1	GTPase-activating protein and VPS9 domain-containing protein 1;Isoform 2 of GTPase-activating protein and VPS9 domain-containing protein 1;Isoform 3 of GTPase-activating protein and VPS9 domain-containing protein 1;Isoform 4 of GTPase-activating protein and VPS9 domain-containing protein 1;Isoform 5 of GTPase-activating protein and VPS9 domain-containing protein 1;Isoform 6 of GTPase-activating p…	5	-0.28295736083395107	-0.8280322008847322	1.1109895617186831
P97440	P97440	Slbp	Histone RNA hairpin-binding protein	5	-0.28368705126280136	-0.8275074132495344	1.1111944645123466
Q3URQ7;Q3URQ7-2	Q3URQ7	Mthfsd	Methenyltetrahydrofolate synthase domain-containing protein;Isoform 2 of Methenyltetrahydrofolate synthase domain-containing protein;Isoform 3 of Methenyltetrahydrofolate synthase domain-containing protein	5	-0.28654222136530344	-0.8254497812832822	1.1119920026485888
Q8BQZ4	Q8BQZ4	Ralgapb	Ral GTPase-activating protein subunit beta;Isoform 2 of Ral GTPase-activating protein subunit beta	5	-0.28630287472621985	-0.8256225290205106	1.1119254037467077
P02798	P02798	Mt2	Metallothionein-2	5	-0.2863533989713022	-0.8255860672292873	1.1119394662005935
O70472	O70472	Tmem131	Transmembrane protein 131	5	-0.28729925959343466	-0.8249030799603708	1.1122023395538054
Q5XG69	Q5XG69	Fam169a	Soluble lamin-associated protein of 75 kDa	5	-0.2879007476812507	-0.8244683731967463	1.1123691208779969
Q8K4P7	Q8K4P7	St7l	Suppressor of tumorigenicity 7 protein-like;Isoform 2 of Suppressor of tumorigenicity 7 protein-like;Isoform 3 of Suppressor of tumorigenicity 7 protein-like	5	-0.29688661562125734	-0.8179384765265438	1.1148250921478187
Q69ZS0;Q69ZS0-2;Q69ZS0-3	Q69ZS0	Pdzrn3	E3 ubiquitin-protein ligase PDZRN3;Isoform 2 of E3 ubiquitin-protein ligase PDZRN3;Isoform 3 of E3 ubiquitin-protein ligase PDZRN3	5	-0.29702703491308613	-0.8178359045425883	1.1148629394556744
Q61179	Q61179	Irf9	Interferon regulatory factor 9	5	-0.2974071066015223	-0.8175581916251085	1.1149652982266278
Q9D5V5	Q9D5V5	Cul5	Cullin-5	5	-0.2975949316118212	-0.8174209062556272	1.11501583786742
Q8R3Q6	Q8R3Q6	Ccdc58	Coiled-coil domain-containing protein 58	5	-0.2976492871088742	-0.8173811711728115	1.1150304582816302
Q8VDY9	Q8VDY9	Caap1	Caspase activity and apoptosis inhibitor 1	5	-0.3037310380927065	-0.8129197380830999	1.1166507761758064
Q3U3T8;Q3U3T8-3	Q3U3T8	Wdr62	WD repeat-containing protein 62;Isoform 2 of WD repeat-containing protein 62;Isoform 3 of WD repeat-containing protein 62	5	-0.30410657088623116	-0.8126432446418609	1.116749815527975
Q8CCH7	Q8CCH7	Zfpm2	Zinc finger protein ZFPM2;Isoform 2 of Zinc finger protein ZFPM2;Isoform 3 of Zinc finger protein ZFPM2	5	-0.3001844543690242	-0.8155251763538732	1.1157096307230459
D3YZG8	D3YZG8	Mthfd2l	Probable bifunctional methylenetetrahydrofolate dehydrogenase/cyclohydrolase 2	5	-0.3017462298268739	-0.8143791368782648	1.1161253667051387
Q5NBU8;Q5NBU8-3	Q5NBU8	Xaf1	XIAP-associated factor 1;Isoform 2 of XIAP-associated factor 1	5	-0.30276365916630593	-0.8136314475359608	1.1163951067022668
Q8R001;Q8R001-2	Q8R001	Mapre2	Microtubule-associated protein RP/EB family member 2;Isoform 2 of Microtubule-associated protein RP/EB family member 2	5	-0.3106090525053657	-0.80783695472311	1.1184460072285167
Q5DTZ0	Q5DTZ0	Nynrin	Protein NYNRIN	5	-0.3092089780337912	-0.8088748080764343	1.1180837861102404
Q9D7B1	Q9D7B1	Dus2	tRNA-dihydrouridine(20) synthase [NAD(P)+]-like	5	-0.30957992698951403	-0.8085999895376836	1.1181799165272222
Q8K2I9	Q8K2I9	Fbh1	F-box DNA helicase 1;Isoform 2 of F-box DNA helicase 1	5	-0.3098955259912325	-0.8083660862913069	1.1182616122825162
Q9Z2E2;Q9Z2E2-2;Q9Z2E2-3;Q9Z2E2-4;Q9Z2E2-5	Q9Z2E2	Mbd1	Methyl-CpG-binding domain protein 1;Isoform 2 of Methyl-CpG-binding domain protein 1;Isoform 3 of Methyl-CpG-binding domain protein 1;Isoform 4 of Methyl-CpG-binding domain protein 1;Isoform 5 of Methyl-CpG-binding domain protein 1	5	-0.3075229240397919	-0.8101224720678718	1.1176453961076638
Q6P9R2	Q6P9R2	Oxsr1	Serine/threonine-protein kinase OSR1	5	-0.3076795370776305	-0.81000668025259015	1.117686217330192
Q61334	Q61334	Bcap29	B-cell receptor-associated protein 29	5	-0.3077152516557548	-0.8099802718104356	1.1176955234661756
Q6P8X1	Q6P8X1	Snx6	Sorting nexin-6	5	-0.3081418634378555	-0.8096647395093027	1.117806602947209
Q62101	Q62101	Prkd1	Serine/threonine-protein kinase D1	5	-0.30855690824980375	-0.8093576160688677	1.1179145243186714
Q9DBR1	Q9DBR1	Xrn2	5'-3' exoribonuclease 2;Isoform 2 of 5'-3' exoribonuclease 2	5	-0.3160756656343308	-0.8037688682383459	1.1198445338727439
Q8C9X6;Q8C9X6-2	Q8C9X6	Epc1	Enhancer of polycomb homolog 1;Isoform 2 of Enhancer of polycomb homolog 1	5	-0.3149323191883709	-0.8046217915557993	1.1195541107441702
A2AHC3	A2AHC3	Camsap1	Calmodulin-regulated spectrin-associated protein 1;Isoform 2 of Calmodulin-regulated spectrin-associated protein 1	5	-0.31535970516779227	-0.8043030954288752	1.1196628005966853
Q6NVG7	Q6NVG7	Colgalt2	Procollagen galactosyltransferase 2	5	-0.31252036322862625	-0.8064174731204429	1.1189378363490472
Q3UMG5;Q3UMG5-2;Q3UMG5-3	Q3UMG5	Lrch2	Leucine-rich repeat and calponin homology domain-containing protein 2;Isoform 2 of Leucine-rich repeat and calponin homology domain-containing protein 2;Isoform 3 of Leucine-rich repeat and calponin homology domain-containing protein 2	5	-0.3125569861277354	-0.8063902442580876	1.1189472303858339
Q7TQE6	Q7TQE6	Maco1	Macoilin	5	-0.3128228763413544	-0.8061925229826836	1.1190153993240382
P29788	P29788	Vtn	Vitronectin	5	-0.31269807451363496	-0.8062853355175132	1.118983410031121
Q91VB4	Q91VB4	Hps3	Hermansky-Pudlak syndrome 3 protein homolog	5	-0.3127280198594766	-0.8062630669780607	1.1189910868375592
P05201	P05201	Got1	Aspartate aminotransferase, cytoplasmic	5	-0.31320171079979986	-0.8059107114210475	1.119112422220797
D3YVF0	D3YVF0	Akap5	A-kinase anchor protein 5	5	-0.3135106396423408	-0.8056808126693353	1.1191914523116808
Q148V7	Q148V7	Relch	RAB11-binding protein RELCH;Isoform 2 of RAB11-binding protein RELCH;Isoform 3 of RAB11-binding protein RELCH	5	-0.3135869447825069	-0.8056240155247029	1.1192109603072273
O08532	O08532	Cacna2d1	Voltage-dependent calcium channel subunit alpha-2/delta-1;Isoform 2B of Voltage-dependent calcium channel subunit alpha-2/delta-1;Isoform 2C of Voltage-dependent calcium channel subunit alpha-2/delta-1;Isoform 2D of Voltage-dependent calcium channel subunit alpha-2/delta-1;Isoform 2E of Voltage-dependent calcium channel subunit alpha-2/delta-1	5	-0.8981295421553583	-0.17944337853603495	1.0775729206913933
O08532-3	O08532	Cacna2d1	Voltage-dependent calcium channel subunit alpha-2/delta-1;Isoform 2B of Voltage-dependent calcium channel subunit alpha-2/delta-1;Isoform 2C of Voltage-dependent calcium channel subunit alpha-2/delta-1;Isoform 2D of Voltage-dependent calcium channel subunit alpha-2/delta-1;Isoform 2E of Voltage-dependent calcium channel subunit alpha-2/delta-1	5	0.3874627821233094	-1.1357528580951584	0.7482900759718413
A6H6A9	A6H6A9	Rabgap1l	Rab GTPase-activating protein 1-like;Isoform 2 of Rab GTPase-activating protein 1-like;Isoform 3 of Rab GTPase-activating protein 1-like;Isoform 4 of Rab GTPase-activating protein 1-like	5	0.5250947490085903	-1.1531688588750038	0.6280741098664449
A6H6A9-3	A6H6A9	Rabgap1l	Rab GTPase-activating protein 1-like;Isoform 2 of Rab GTPase-activating protein 1-like;Isoform 3 of Rab GTPase-activating protein 1-like;Isoform 4 of Rab GTPase-activating protein 1-like	5	-1.0201048327236486	0.04150188793357381	0.9786029447900747
Q9QXS1-11;Q9QXS1-12	Q9QXS1	Plec	Plectin;Isoform PLEC-1 of Plectin;Isoform PLEC-1A of Plectin;Isoform PLEC-1B,2A of Plectin;Isoform PLEC-1B of Plectin;Isoform PLEC-0,1C of Plectin;Isoform PLEC-0,1C,2A of Plectin;Isoform PLEC-0,1C,2A,3A of Plectin;Isoform PLEC-1D,2A of Plectin;Isoform PLEC-1D of Plectin;Isoform PLEC-1E,2A of Plectin;Isoform PLEC-1E of Plectin;Isoform PLEC-1F of Plectin;Isoform PLEC-1G of Plectin;Isoform PLEC-1H o…	5	-0.5978072247554056	-0.5566487773230566	1.1544560020784622
Q9QXS1-3	Q9QXS1	Plec	Plectin;Isoform PLEC-1 of Plectin;Isoform PLEC-1A of Plectin;Isoform PLEC-1B,2A of Plectin;Isoform PLEC-1B of Plectin;Isoform PLEC-0,1C of Plectin;Isoform PLEC-0,1C,2A of Plectin;Isoform PLEC-0,1C,2A,3A of Plectin;Isoform PLEC-1D,2A of Plectin;Isoform PLEC-1D of Plectin;Isoform PLEC-1E,2A of Plectin;Isoform PLEC-1E of Plectin;Isoform PLEC-1F of Plectin;Isoform PLEC-1G of Plectin;Isoform PLEC-1H o…	5	0.7382509724935195	-1.1380462404271139	0.3997952679335813
Q9QXS1;Q9QXS1-2	Q9QXS1	Plec	Plectin;Isoform PLEC-1 of Plectin;Isoform PLEC-1A of Plectin;Isoform PLEC-1B,2A of Plectin;Isoform PLEC-1B of Plectin;Isoform PLEC-0,1C of Plectin;Isoform PLEC-0,1C,2A of Plectin;Isoform PLEC-0,1C,2A,3A of Plectin;Isoform PLEC-1D,2A of Plectin;Isoform PLEC-1D of Plectin;Isoform PLEC-1E,2A of Plectin;Isoform PLEC-1E of Plectin;Isoform PLEC-1F of Plectin;Isoform PLEC-1G of Plectin;Isoform PLEC-1H o…	5	-1.131002595118147	0.3639452324630288	0.767057362655133
Q6ZQ82	Q6ZQ82	Arhgap26	Rho GTPase-activating protein 26	5	-0.35599755541392597	-0.7732894569540689	1.1292870123679764
P08414	P08414	Camk4	Calcium/calmodulin-dependent protein kinase type IV	5	-0.35754323806123856	-0.7720817475236185	1.1296249855848446
Q80Z25	Q80Z25	Ofd1	Oral-facial-digital syndrome 1 protein homolog	5	-0.35741136873796214	-0.7721848640763501	1.129596232814294
Q91WK0	Q91WK0	Lrrfip2	Leucine-rich repeat flightless-interacting protein 2;Isoform 2 of Leucine-rich repeat flightless-interacting protein 2	5	-0.3574569302165201	-0.77214923853198	1.1296061687485
Q8BJK1	Q8BJK1	Kctd7	BTB/POZ domain-containing protein KCTD7	5	-0.35486361834514835	-0.7741741277998854	1.1290377461450418
Q5FWI3	Q5FWI3	Cemip2	Cell surface hyaluronidase	5	-0.35361622849507507	-0.7751460192109443	1.1287622477060193
Q61140;Q61140-2	Q61140	Bcar1	Breast cancer anti-estrogen resistance protein 1;Isoform Cas-A of Breast cancer anti-estrogen resistance protein 1	5	-0.3541837065157332	-0.7747040421572402	1.128887748673007
Q9WTX8	Q9WTX8	Mad1l1	Mitotic spindle assembly checkpoint protein MAD1;Isoform 2 of Mitotic spindle assembly checkpoint protein MAD1	5	-0.35271513548985955	-0.7758472552302942	1.1285623907201536
P82347	P82347	Sgcd	Delta-sarcoglycan	5	-0.35117253104008	-0.7770460822837509	1.1282186133238445
P11679	P11679	Krt8	Keratin, type II cytoskeletal 8	5	-0.35191991199622635	-0.7764655170208498	1.1283854290171036
Q04841	Q04841	Mpg	DNA-3-methyladenine glycosylase	5	-0.34058314688223235	-0.7852199859054189	1.1258031327876512
Q7TPZ8	Q7TPZ8	Cpa1	Carboxypeptidase A1	5	-0.34061193001049017	-0.7851978993777712	1.1258098293882783
Q8CAA7	Q8CAA7	Pgm2l1	Glucose 1,6-bisphosphate synthase	5	-0.3421492315766829	-0.7840172266532647	1.1261664582300472
Q80YC5	Q80YC5	F12	Coagulation factor XII	5	-0.34347540396157017	-0.7829970701706549	1.1264724741322385
Q6P073	Q6P073	Ube2j2	Ubiquitin-conjugating enzyme E2 J2	5	-0.34410494825321014	-0.782512263563155	1.1266172118163842
Q9R1K9	Q9R1K9	Cetn2	Centrin-2	5	-0.3485691674010558	-0.7790645924427156	1.1276337598437713
O55222	O55222	Ilk	Integrin-linked protein kinase	5	-0.34866222214841247	-0.7789925439008755	1.1276547660491547
Q7TSE6;Q7TSE6-2	Q7TSE6	Stk38l	Serine/threonine-protein kinase 38-like;Isoform 2 of Serine/threonine-protein kinase 38-like	5	-0.34875510342220695	-0.7789206221975963	1.1276757256198586
Q9JHH9	Q9JHH9	Copz2	Coatomer subunit zeta-2	5	-0.3479474821786484	-0.7795457459869055	1.1274932281655878
Q9ERN0	Q9ERN0	Scamp2	Secretory carrier-associated membrane protein 2	5	-0.3482724462908588	-0.7792942815930579	1.12756672788396
Q6Q899	Q6Q899	Ddx58	Probable ATP-dependent RNA helicase DDX58;Isoform 2 of Probable ATP-dependent RNA helicase DDX58;Isoform 3 of Probable ATP-dependent RNA helicase DDX58;Isoform 4 of Probable ATP-dependent RNA helicase DDX58	5	-0.3448206824688762	-0.7819606677061375	1.126781350175033
P50171;P50171-2	P50171	Hsd17b8	Estradiol 17-beta-dehydrogenase 8;Isoform Long of Estradiol 17-beta-dehydrogenase 8	5	-0.3455632263887727	-0.7813879432398128	1.1269511696285854
Q6A058	Q6A058	Armcx2	Armadillo repeat-containing X-linked protein 2	5	-0.3468736787042833	-0.7803760292267019	1.1272497079309993
Q3TNL8;Q3TNL8-2	Q3TNL8	Itprip	Inositol 1,4,5-trisphosphate receptor-interacting protein;Isoform 2 of Inositol 1,4,5-trisphosphate receptor-interacting protein	5	-0.34701932237383865	-0.7802634734862662	1.127282795860182
Q8CJG0	Q8CJG0	Ago2	Protein argonaute-2	5	-0.3461023639802449	-0.7809718078982223	1.1270741718784385
Q9R0D8	Q9R0D8	Wdr54	WD repeat-containing protein 54	5	-0.3463927252958874	-0.7807475874332825	1.1271403127291635
A2TJV2	A2TJV2	Palm3	Paralemmin-3	5	-0.3361565016520299	-0.7886082729620938	1.1247647746141467
Q9DB30	Q9DB30	Phkg2	Phosphorylase b kinase gamma catalytic chain, liver/testis isoform	5	-0.3362185509967631	-0.7885608946617592	1.124779445658518
P47809	P47809	Map2k4	Dual specificity mitogen-activated protein kinase kinase 4	5	-0.3347514127028599	-0.7896802579317511	1.1244316706346733
Q3U0J8	Q3U0J8	Tbc1d2b	TBC1 domain family member 2B	5	-0.3353564912939681	-0.7892188323140263	1.1245753236079314
Q9Z0F6	Q9Z0F6	Rad9a	Cell cycle checkpoint control protein RAD9A	5	-0.3357570163747853	-0.7889132243575323	1.1246702407323244
Q9JIX0	Q9JIX0	Eny2	Transcription and mRNA export factor ENY2	5	-0.33681166437196053	-0.7881078514888757	1.1249195158608363
O35445	O35445	Rnf5	E3 ubiquitin-protein ligase RNF5	5	-0.33718849079434265	-0.7878198601328806	1.1250083509272462
Q8BMQ8	Q8BMQ8	Mon1b	Vacuolar fusion protein MON1 homolog B	5	-0.3373174613354934	-0.7877212658339786	1.1250387271694662
P30415	P30415	Nktr	NK-tumor recognition protein	5	-0.3382527118402782	-0.787005866735035	1.125258578575313
Q9R013	Q9R013	Ctsf	Cathepsin F	5	-0.3390784771672727	-0.7863735920350794	1.1254520692023138
Q9CY94	Q9CY94	Gins3	DNA replication complex GINS protein PSF3	5	-0.3233852328106935	-0.79828993208187	1.1216751648925356
Q9CQA5	Q9CQA5	Med4	Mediator of RNA polymerase II transcription subunit 4;Isoform 2 of Mediator of RNA polymerase II transcription subunit 4	5	-0.32494039001198427	-0.7971184185176077	1.122058808529592
Q9D4H2	Q9D4H2	Gcc1	GRIP and coiled-coil domain-containing protein 1	5	-0.3218337151002769	-0.7994566608626408	1.1212903759629396
L7N1X6	L7N1X6	Fbxw15	F-box/WD repeat-containing protein 15;Isoform 2 of F-box/WD repeat-containing protein 15	5	-0.32189569476007657	-0.799410091761002	1.1213057865210514
Q5SSH8	Q5SSH8	Cyb5d2	Neuferricin;Isoform 2 of Neuferricin	5	-0.31994230287803266	-0.8008762308865215	1.120818533764543
Q62273	Q62273	Slc26a2	Sulfate transporter	5	-0.320186040785025	-0.8006934670566022	1.1208795078416272
P02535;P02535-2;P02535-3	P02535	Krt10	Keratin, type I cytoskeletal 10;Isoform 2 of Keratin, type I cytoskeletal 10;Isoform 3 of Keratin, type I cytoskeletal 10	5	-0.33103603050270664	-0.7925067025308958	1.1235427330336025
Q8C181;Q8C181-4	Q8C181	Mbnl2	Muscleblind-like protein 2;Isoform 2 of Muscleblind-like protein 2;Isoform 3 of Muscleblind-like protein 2;Isoform 4 of Muscleblind-like protein 2	5	-0.32947583582174933	-0.7936900946216895	1.123165930443482
Q6P8I6	Q6P8I6	Cox11	Cytochrome c oxidase assembly protein COX11, mitochondrial	5	-0.32993464839908604	-0.7933423052205795	1.123276953619662
Q8BQR4;Q8BQR4-2	Q8BQR4	Kansl2	KAT8 regulatory NSL complex subunit 2;Isoform 2 of KAT8 regulatory NSL complex subunit 2;Isoform 3 of KAT8 regulatory NSL complex subunit 2	5	-0.3280511495483478	-0.794768893534858	1.1228200430832114
Q9D968	Q9D968	Hcfc2	Host cell factor 2	5	-0.32816644955701213	-0.7946816504849089	1.1228481000419095
Q9Z207	Q9Z207	Diaph3	Protein diaphanous homolog 3	5	-0.3263286342780674	-0.796070907838506	1.1223995421165265
Q3UPE3;Q3UPE3-2	Q3UPE3	Rmi2	RecQ-mediated genome instability protein 2;Isoform 2 of RecQ-mediated genome instability protein 2	5	-0.327302702981571	-0.7953349390607061	1.1226376420422846
O08580	O08580	Esrra	Steroid hormone receptor ERR1	5	-0.2095902337822394	-0.8785938958740912	1.0881841296563246
Q91W36	Q91W36	Usp3	Ubiquitin carboxyl-terminal hydrolase 3	5	-0.21009056667857873	-0.8782636535388841	1.0883542202174827
Q9JMD3	Q9JMD3	Stard10	START domain-containing protein 10	5	-0.21042278237031917	-0.8780442670719703	1.0884670494422786
O08746	O08746	Matn2	Matrilin-2;Isoform 2 of Matrilin-2	5	-0.20818369817391102	-0.8795212155177068	1.0877049136916177
Q91V64	Q91V64	Isoc1	Isochorismatase domain-containing protein 1	5	-0.20686041591365573	-0.880392223300979	1.0872526392146347
P58801	P58801	Ripk2	Receptor-interacting serine/threonine-protein kinase 2	5	-0.20737352672242157	-0.8800546484493372	1.0874281751717758
Q05512	Q05512	Mark2	Serine/threonine-protein kinase MARK2;Isoform 2 of Serine/threonine-protein kinase MARK2;Isoform 3 of Serine/threonine-protein kinase MARK2;Isoform 4 of Serine/threonine-protein kinase MARK2	5	-0.207352111438741	-0.8800687416805558	1.0874208531192968
Q3U821	Q3U821	Wdr75	WD repeat-containing protein 75	5	-0.20735823345731133	-0.8800647128647606	1.0874229463220506
Q8C8T8	Q8C8T8	Tsr2	Pre-rRNA-processing protein TSR2 homolog	5	-0.19992500086308912	-0.8849347000530645	1.0848597009161536
Q04744	Q04744	Emx2	Homeobox protein EMX2	5	-0.20033362781930242	-0.8846681104170391	1.0850017382363508
Q3U2J5	Q3U2J5	Camkmt	Calmodulin-lysine N-methyltransferase;Isoform 2 of Calmodulin-lysine N-methyltransferase	5	-0.20293653519328653	-0.8829668861909619	1.085903421384232
P61759	P61759	Vbp1	Prefoldin subunit 3	5	-0.2027595254683571	-0.8830827460105095	1.0858422714788667
Q60952	Q60952	Cep250	Centrosome-associated protein CEP250	5	-0.20283063555355307	-0.8830362046258017	1.0858668401793108
E9Q5G3	E9Q5G3	Kif23	Kinesin-like protein KIF23	5	-0.20403426350429418	-0.8822478297735566	1.0862820932778507
Q8K385	Q8K385	FRRS1	Ferric-chelate reductase 1	5	-0.20492603573352233	-0.8816629851983407	1.0865890209318763
Q8BZ05	Q8BZ05	Arap2	Arf-GAP with Rho-GAP domain, ANK repeat and PH domain-containing protein 2;Isoform 2 of Arf-GAP with Rho-GAP domain, ANK repeat and PH domain-containing protein 2	5	-0.2052146430880988	-0.8814735758910437	1.0866882189791516
Q9D8T2	Q9D8T2	Gsdmdc1	Gasdermin-D	5	-0.17657392620290688	-0.8999519940536176	1.0765259202565483
P97329	P97329	Kif20a	Kinesin-like protein KIF20A	5	-0.17532728395424596	-0.9007417695954364	1.0760690535496824
Q91XL9	Q91XL9	Osbpl1a	Oxysterol-binding protein-related protein 1;Isoform 2 of Oxysterol-binding protein-related protein 1;Isoform 3 of Oxysterol-binding protein-related protein 1	5	-0.17593264531723876	-0.9003584105307164	1.0762910558479435
O70566	O70566	Diaph2	Protein diaphanous homolog 2	5	-0.17263567259953227	-0.9024428493110547	1.075078521910587
P16675	P16675	Ctsa	Lysosomal protective protein	5	-0.17383792904413417	-0.9016837265622911	1.0755216556064253
Q6PJN8	Q6PJN8	Dalrd3	DALR anticodon-binding domain-containing protein 3;Isoform 2 of DALR anticodon-binding domain-containing protein 3	5	-0.18386911309542556	-0.8953060989852359	1.0791752120806615
O35280	O35280	Chek1	Serine/threonine-protein kinase Chk1;Isoform 2 of Serine/threonine-protein kinase Chk1	5	-0.18459659577571816	-0.8948405335948317	1.0794371293705498
Q9CQT1	Q9CQT1	Mri1	Methylthioribose-1-phosphate isomerase	5	-0.1789957741066319	-0.8984142470148042	1.0774100211213882
O08648	O08648	Map3k4	Mitogen-activated protein kinase kinase kinase 4;Isoform B of Mitogen-activated protein kinase kinase kinase 4	5	-0.18088221834757143	-0.8972132925853582	1.0780955109329606
Q9Z1N2	Q9Z1N2	Orc1	Origin recognition complex subunit 1	5	-0.18125098056386077	-0.8969782063157784	1.0782291868796579
Q8BKR5	Q8BKR5	Ppp1r37	Protein phosphatase 1 regulatory subunit 37	5	-0.19666952286002984	-0.887053905078533	1.0837234279385737
Q07797	Q07797	Lgals3bp	Galectin-3-binding protein	5	-0.19688858951203136	-0.886911561008784	1.0838001505208075
Q64685	Q64685	St6gal1	Beta-galactoside alpha-2,6-sialyltransferase 1	5	-0.19395214339668654	-0.888816464565689	1.0827686079623755
Q8C0M0;Q8C0M0-2;Q8C0M0-3	Q8C0M0	Wdr59	GATOR complex protein WDR59;Isoform 2 of GATOR complex protein WDR59;Isoform 3 of GATOR complex protein WDR59	5	-0.19409097833223568	-0.8887265529904351	1.0828175313226946
Q9JHZ2	Q9JHZ2	Ankh	Progressive ankylosis protein	5	-0.1948948779636273	-0.8882056388846622	1.0831005168482895
Q9CQY5	Q9CQY5	Magt1	Magnesium transporter protein 1;Isoform 2 of Magnesium transporter protein 1;Isoform 3 of Magnesium transporter protein 1	5	-0.19508008836781854	-0.8880855537698812	1.0831656421377331
Q9Z1P7	Q9Z1P7	Kank3	KN motif and ankyrin repeat domain-containing protein 3	5	-0.19205474226637692	-0.8900437378542652	1.0820984801206421
Q9R0H5	Q9R0H5	Krt71	Keratin, type II cytoskeletal 71	5	-0.1909106480397241	-0.8907823975000652	1.0816930455397633
Q9WTK7;Q9WTK7-2	Q9WTK7	Stk11	Serine/threonine-protein kinase STK11;Isoform 2 of Serine/threonine-protein kinase STK11	5	-0.19109567113883075	-0.8906630107276632	1.081758681866494
Q99J08	Q99J08	Sec14l2	SEC14-like protein 2	5	-0.1887780504038551	-0.892156531660133	1.0809345820640035
Q8R4C2	Q8R4C2	Rufy2	RUN and FYVE domain-containing protein 2	5	-0.18901311571127466	-0.89200524215835	1.0810183578696246
Q62267	Q62267	Sprr1b	Cornifin-B	5	-0.1862812514156449	-0.8937608240470447	1.0800420754626963
Q684R7;Q684R7-2	Q684R7	Frem1	FRAS1-related extracellular matrix protein 1;Isoform 2 of FRAS1-related extracellular matrix protein 1;Isoform 3 of FRAS1-related extracellular matrix protein 1	5	-0.18764409713312322	-0.8928857448598009	1.0805298419929241
Q3TGF2	Q3TGF2	Fam107b	Protein FAM107B	5	-0.22518348710326577	-0.8682085918133116	1.093392078916598
Q9ERH4	Q9ERH4	Nusap1	Nucleolar and spindle-associated protein 1;Isoform 2 of Nucleolar and spindle-associated protein 1	5	-0.22429380052466202	-0.8688063189508269	1.0931001194754837
Q9DAT5	Q9DAT5	Trmu	Mitochondrial tRNA-specific 2-thiouridylase 1	5	-0.22448805405913635	-0.868675865310554	1.0931639193696903
Q9R257	Q9R257	Hebp1	Heme-binding protein 1	5	-0.2152173230145028	-0.8748683753266042	1.0900856983411256
Q9WV89;Q9WV89-2;Q9WV89-4	Q9WV89	Stxbp4	Syntaxin-binding protein 4;Isoform 2 of Syntaxin-binding protein 4;Isoform 3 of Syntaxin-binding protein 4;Isoform 4 of Syntaxin-binding protein 4;Isoform 5 of Syntaxin-binding protein 4	5	-0.21552965701285814	-0.8746608558132319	1.090190512826077
P97464	P97464	Ext1	Exostosin-1	5	-0.22091605391614208	-0.8710699007350691	1.0919859546512112
Q9D1F4	Q9D1F4	Akt1s1	Proline-rich AKT1 substrate 1	5	-0.21906607997520333	-0.872305816166123	1.0913718961412981
Q8CIB6	Q8CIB6	Tmem230	Transmembrane protein 230	5	-0.21730731896153443	-0.8734782801507226	1.090785599112257
P15066	P15066	Jund	Transcription factor jun-D	5	-0.21789802140701334	-0.8730847663124227	1.090982787719445
Q8CCK0	Q8CCK0	H2afy2	Core histone macro-H2A.2	5	-0.2289493718825641	-0.8656715474524471	1.0946209193350294
O54864;O54864-2	O54864	Suv39h1	Histone-lysine N-methyltransferase SUV39H1;Isoform 2 of Histone-lysine N-methyltransferase SUV39H1;Isoform 3 of Histone-lysine N-methyltransferase SUV39H1	5	-0.2317598910165465	-0.8637707650447304	1.0955306560612714
Q02788	Q02788	Col6a2	Collagen alpha-2(VI) chain	5	-0.23207053621773224	-0.8635602860177901	1.0956308222355224
Q9EQ80	Q9EQ80	Nif3l1	NIF3-like protein 1	5	-0.23237785697275348	-0.8633519837227882	1.0957298406955416
Q80W93	Q80W93	Hydin	Hydrocephalus-inducing protein;Isoform 2 of Hydrocephalus-inducing protein;Isoform 3 of Hydrocephalus-inducing protein	5	-0.23055299349053962	-0.8645877733934252	1.0951407668839428
Q61411	Q61411	Hras	GTPase HRas;Isoform 2 of GTPase HRas	5	-0.2311055695344873	-0.8642138516302379	1.095319421164698
Q8R1F9	Q8R1F9	Rpp40	Ribonuclease P protein subunit p40	5	-0.23130965214776855	-0.8640756897402739	1.0953853418880262
Q8K114	Q8K114	Ints9	Integrator complex subunit 9;Isoform 2 of Integrator complex subunit 9	5	-0.239213805759267	-0.8586990647760345	1.0979128705352403
A6H5Z3	A6H5Z3	Exoc6b	Exocyst complex component 6B;Isoform 2 of Exocyst complex component 6B	5	-0.2401115364973471	-0.8580852428180801	1.098196779315401
P49300	P49300	Clec10a	C-type lectin domain family 10 member A	5	-0.234399220292342	-0.86198002309012145	1.09637924338246
Q8BHL5-2	Q8BHL5	Elmo2	Engulfment and cell motility protein 2;Isoform 2 of Engulfment and cell motility protein 2;Isoform 3 of Engulfment and cell motility protein 2	5	-0.23447189208307473	-0.8619306377771901	1.0964025298602649
P54728	P54728	Rad23b	UV excision repair protein RAD23 homolog B	5	-0.2350253711092391	-0.8615543735384864	1.0965797446477255
Q9Z0L8;Q9Z0L8-2	Q9Z0L8	Ggh	Gamma-glutamyl hydrolase;Isoform II of Gamma-glutamyl hydrolase	5	-0.23562920066118426	-0.8611436009460652	1.0967728016072495
Q64151	Q64151	Sema4c	Semaphorin-4C	5	-0.24221563632035925	-0.8566440364232994	1.0988596727436677
Q924A0;Q924A0-2;Q924A0-3;Q924A0-4;Q924A0-8	Q924A0	Tcf7l2	Transcription factor 7-like 2;Isoform 2 of Transcription factor 7-like 2;Isoform 3 of Transcription factor 7-like 2;Isoform 4 of Transcription factor 7-like 2;Isoform 5 of Transcription factor 7-like 2;Isoform 6 of Transcription factor 7-like 2;Isoform 7 of Transcription factor 7-like 2;Isoform 8 of Transcription factor 7-like 2;Isoform 9 of Transcription factor 7-like 2	5	-0.24356647219542232	-0.8557169072356644	1.09928337943103
Q8BMT9;Q8BMT9-2	Q8BMT9	Hhat	Protein-cysteine N-palmitoyltransferase HHAT;Isoform 2 of Protein-cysteine N-palmitoyltransferase HHAT	5	-0.24393144406602146	-0.8554661620115497	1.0993976060775712
Q6RHR9	Q6RHR9	Magi1	Membrane-associated guanylate kinase, WW and PDZ domain-containing protein 1;Isoform 2 of Membrane-associated guanylate kinase, WW and PDZ domain-containing protein 1;Isoform 3 of Membrane-associated guanylate kinase, WW and PDZ domain-containing protein 1	5	-0.2475295230246633	-0.8529884577930297	1.100517980817693
Q69ZI1	Q69ZI1	Sh3rf1	E3 ubiquitin-protein ligase SH3RF1;Isoform 2 of E3 ubiquitin-protein ligase SH3RF1;Isoform 3 of E3 ubiquitin-protein ligase SH3RF1;Isoform 4 of E3 ubiquitin-protein ligase SH3RF1	5	-0.2453035417896762	-0.8545225376546042	1.0998260794442802
Q6P9R4;Q6P9R4-1;Q6P9R4-2	Q6P9R4	Arhgef18	Rho guanine nucleotide exchange factor 18;Isoform 2 of Rho guanine nucleotide exchange factor 18;Isoform 3 of Rho guanine nucleotide exchange factor 18;Isoform 4 of Rho guanine nucleotide exchange factor 18	5	-0.24484195025494745	-0.8548401540220055	1.099682104276953
P23780	P23780	Glb1	Beta-galactosidase	5	-0.24506509791960301	-0.8546866298001252	1.0997517277197426
Q8R516;Q8R516-2	Q8R516	Mib2	E3 ubiquitin-protein ligase MIB2;Isoform 2 of E3 ubiquitin-protein ligase MIB2;Isoform 3 of E3 ubiquitin-protein ligase MIB2	5	-0.2537015211567709	-0.8487140264153022	1.1024155475720878
Q6NVD0	Q6NVD0	Frem2	FRAS1-related extracellular matrix protein 2;Isoform 2 of FRAS1-related extracellular matrix protein 2;Isoform 3 of FRAS1-related extracellular matrix protein 2	5	-0.25088592430710227	-0.8506677845030283	1.101553708810097
P70459	P70459	Erf	ETS domain-containing transcription factor ERF	5	-0.25118497741554563	-0.8504605735488551	1.1016455509644218
Q9D3W4	Q9D3W4	Gpn3	GPN-loop GTPase 3	5	-0.25019791763537286	-0.8511442237491386	1.1013421413845017
Q6NT99	Q6NT99	Dusp23	Dual specificity protein phosphatase 23	5	-0.2496673015597855	-0.8515114106092102	1.1011787121689958
Q3UTY6	Q3UTY6	Thsd4	Thrombospondin type-1 domain-containing protein 4;Isoform 2 of Thrombospondin type-1 domain-containing protein 4	5	-0.24972780687034765	-0.8514695523353405	1.101197359205688
P61014	P61014	Pln	Cardiac phospholamban	5	-0.24927750436589505	-0.8517810060987198	1.1010585104646182
P48441	P48441	Idua	Alpha-L-iduronidase	5	-0.24940505767033028	-0.8516927998644065	1.1010978575347368
Q60936	Q60936	Coq8a	Atypical kinase COQ8A, mitochondrial;Isoform 2 of Atypical kinase COQ8A, mitochondrial	5	-0.25875238412103685	-0.8451931501536584	1.103945534274683
Q8BHZ0	Q8BHZ0	Fam49a	Protein FAM49A	5	-0.2592811810959012	-0.8448233399528904	1.1041045210487805
Q9R0N7;Q9R0N7-2;Q9R0N7-3;Q9R0N7-4	Q9R0N7	Syt7	Synaptotagmin-7;Isoform 2 of Synaptotagmin-7;Isoform 3 of Synaptotagmin-7;Isoform 4 of Synaptotagmin-7	5	-0.25951600773357547	-0.8446590430374217	1.104175050770997
Q6VH22	Q6VH22	Ift172	Intraflagellar transport protein 172 homolog;Isoform 2 of Intraflagellar transport protein 172 homolog	5	-0.2577579722156715	-0.8458879710770281	1.1036459432927093
Q8C0P5	Q8C0P5	Coro2a	Coronin-2A	5	-0.2579663997799776	-0.8457424037741456	1.1037088035541291
Q9CR95	Q9CR95	Necap1	Adaptin ear-binding coat-associated protein 1	5	-0.25810187683248986	-0.8456477667648278	1.1037496435973175
Q7TQK0;Q7TQK0-2	Q7TQK0	Ccnt2	Cyclin-T2;Isoform 2 of Cyclin-T2	5	-0.2563183325489596	-0.8468924653325425	1.1032107978814791
Q61493	Q61493	Rev3l	DNA polymerase zeta catalytic subunit	5	-0.25685652407868037	-0.8465171438827849	1.1033736679614712
Q8WTY4	Q8WTY4	Ciapin1	Anamorsin	5	-0.26165812305468583	-0.8431582433075939	1.1048163663622796
Q60954;Q60954-2;Q60954-3	Q60954	Meis1	Homeobox protein Meis1;Isoform 2 of Homeobox protein Meis1;Isoform 3 of Homeobox protein Meis1	5	-0.2621338021541075	-0.8428244698294761	1.1049582719835596
Q9QZS3;Q9QZS3-2;Q9QZS3-3;Q9QZS3-4	Q9QZS3	Numb	Protein numb homolog;Isoform 2 of Protein numb homolog;Isoform 3 of Protein numb homolog;Isoform 4 of Protein numb homolog	5	-0.2625908690299535	-0.8425035830582442	1.1050944520881976
E9PXF8;E9PXF8-2	E9PXF8	Sbf2	Myotubularin-related protein 13;Isoform 2 of Myotubularin-related protein 13	5	-0.26401899104037685	-0.8414998671864657	1.1055188582268427
Q922B9	Q922B9	Itprid2	Protein ITPRID2;Isoform 2 of Protein ITPRID2;Isoform 3 of Protein ITPRID2	5	-0.2641359149919673	-0.8414176170291332	1.105553532021119
Q3UIA2	Q3UIA2	Arhgap17	Rho GTPase-activating protein 17;Isoform 2 of Rho GTPase-activating protein 17;Isoform 3 of Rho GTPase-activating protein 17;Isoform 4 of Rho GTPase-activating protein 17	5	-0.2633269374495502	-0.8419864647780455	1.105313402227626
Q3U492	Q3U492	Kcp	Kielin/chordin-like protein;Isoform 2 of Kielin/chordin-like protein	5	-0.263493064882414	-0.8418696925515599	1.1053627574339628
Q9D2C6	Q9D2C6	Polr3h	DNA-directed RNA polymerase III subunit RPC8	5	-0.26355040932538193	-0.8418293795029071	1.1053797888283348
Q8K0C1;Q8K0C1-2	Q8K0C1	Ipo13	Importin-13;Isoform 2 of Importin-13	5	-0.26687553251326374	-0.8394872501805659	1.1063627826938296
Q9DC04;Q9DC04-1;Q9DC04-4	Q9DC04	Rgs3	Regulator of G-protein signaling 3;Isoform 5 of Regulator of G-protein signaling 3;Isoform 6 of Regulator of G-protein signaling 3;Isoform 2 of Regulator of G-protein signaling 3;Isoform 3 of Regulator of G-protein signaling 3;Isoform 4 of Regulator of G-protein signaling 3	5	-0.26756612303329225	-0.8389996877926111	1.1065658108259238
Q9WVJ9	Q9WVJ9	Efemp2	EGF-containing fibulin-like extracellular matrix protein 2	5	-0.2677028393551235	-0.838903118914227	1.1066059582693324
Q61268	Q61268	Apoc4	Apolipoprotein C-IV	5	-0.2677523102306629	-0.8388681716605237	1.1066204818911822
Q9Z223	Q9Z223	Mocs2	Molybdopterin synthase catalytic subunit;Isoform 2 of Molybdopterin synthase catalytic subunit;Isoform 3 of Molybdopterin synthase catalytic subunit	5	-0.28745640613569523	-0.8247895360204294	1.1122459421561202
Q9Z224	Q9Z224	Mocs2	Molybdopterin synthase sulfur carrier subunit	5	-0.2540789535081427	-0.8484516375253723	1.1025305910335192
P14824	P14824	Anxa6	Annexin A6	5	-0.2691460803598914	-0.8378827637361279	1.1070288440961304
Q9CQ21	Q9CQ21	Mcts2	Malignant T-cell-amplified sequence 2	5	-0.26935590074885185	-0.8377342816798767	1.1070901824287287
Q99JY8	Q99JY8	Plpp3	Phospholipid phosphatase 3	5	-0.8930047006254069	-0.18745896829885708	1.080463668924252
Q05421	Q05421	Cyp2e1	Cytochrome P450 2E1	5	-0.8918068597508418	-0.18932124980571874	1.0811281095565606
Q8CID0	Q8CID0	Kat14	Cysteine-rich protein 2-binding protein	5	-0.8921500237738927	-0.18878816338011997	1.0809381871540127
P20918	P20918	Plg	Plasminogen	5	-0.8922664646223863	-0.18860720052942925	1.0808736651518156
Q9R1B9	Q9R1B9	Slit2	Slit homolog 2 protein	5	-0.892638030189103	-0.18802947768767966	1.0806675078767827
Q6PD03	Q6PD03	Ppp2r5a	Serine/threonine-protein phosphatase 2A 56 kDa regulatory subunit alpha isoform	5	-0.8924005292122277	-0.18839879905243126	1.0807993282646589
P01942	P01942	Hba	Hemoglobin subunit alpha	5	-0.8924107794516573	-0.18838286303249302	1.0807936424841547
P05132;P05132-2	P05132	Prkaca	cAMP-dependent protein kinase catalytic subunit alpha;Isoform 2 of cAMP-dependent protein kinase catalytic subunit alpha	5	-0.8952614038635381	-0.18393898073532605	1.0792003845988642
Q91WU5	Q91WU5	As3mt	Arsenite methyltransferase	5	-0.8941177008673085	-0.18572480354839	1.0798425044156534
Q812A2	Q812A2	Srgap3	SLIT-ROBO Rho GTPase-activating protein 3	5	-0.8941539685737123	-0.185668233287256	1.0798222018609682
O70362	O70362	Gpld1	Phosphatidylinositol-glycan-specific phospholipase D	5	-0.8890804022116633	-0.19354445534843562	1.082624857560099
O35492	O35492	Clk3	Dual specificity protein kinase CLK3	5	-0.8887279795081461	-0.1940887757889955	1.0828167552970804
Q3KNM2	Q3KNM2	March5	E3 ubiquitin-protein ligase MARCH5	5	-0.888734822914634	-0.19407820948772692	1.0828130324026084
Q920A5	Q920A5	Scpep1	Retinoid-inducible serine carboxypeptidase	5	-0.8875068328701117	-0.19597208423431745	1.0834789171043993
Q8CH72	Q8CH72	Trim32	E3 ubiquitin-protein ligase TRIM32	5	-0.888240968237852	-0.19484038069048518	1.0830813489282647
O35912	O35912	Emp3	Epithelial membrane protein 3	5	-0.88829415321792915	-0.19475833346293173	1.0830524866808549
Q9CPQ1	Q9CPQ1	Cox6c	Cytochrome c oxidase subunit 6C	5	-0.888323228224634	-0.19471347668978933	1.0830367049144454
P57680;P57680-2	P57680	Evc	Ellis-van Creveld syndrome protein homolog;Isoform Short of Ellis-van Creveld syndrome protein homolog	5	-0.8911893222577861	-0.1902796927495226	1.081469015007298
Q8C165	Q8C165	Pm20d1	N-fatty-acyl-amino acid synthase/hydrolase PM20D1	5	-0.8909606318835066	-0.19063434693382203	1.0815949788173287
Q61247	Q61247	Serpinf2	Alpha-2-antiplasmin	5	-0.890775683831123	-0.19092105384293445	1.0816967376740576
Q91XE8	Q91XE8	Tmem205	Transmembrane protein 205	5	-0.8908412640754357	-0.19081940259178284	1.081660666667229
Q4VAC9;Q4VAC9-2	Q4VAC9	Plekhg3	Pleckstrin homology domain-containing family G member 3;Isoform 2 of Pleckstrin homology domain-containing family G member 3;Isoform 3 of Pleckstrin homology domain-containing family G member 3;Isoform 4 of Pleckstrin homology domain-containing family G member 3;Isoform 5 of Pleckstrin homology domain-containing family G member 3	5	-0.8895922023607892	-0.19275333621577456	1.0823455385765532
Q8BMP6	Q8BMP6	Acbd3	Golgi resident protein GCP60	5	-0.8896021867708159	-0.19273789520225673	1.082340081973123
A9Z1V5	A9Z1V5	Vwa5b1	von Willebrand factor A domain-containing protein 5B1	5	-0.8899057695988887	-0.1922682627827096	1.0821740323816353
Q9QXT8;Q9QXT8-3	Q9QXT8	Kcnip3	Calsenilin;Isoform 2 of Calsenilin;Isoform 3 of Calsenilin	5	-0.8900532191420422	-0.19204006694025386	1.0820932860823371
Q9D0Q7	Q9D0Q7	Mrpl45	39S ribosomal protein L45, mitochondrial	5	-0.8903179356136312	-0.19163022819411488	1.081948163807746
Q8VE91	Q8VE91	Retreg1	Reticulophagy regulator 1;Isoform 1 of Reticulophagy regulator 1;Isoform 2 of Reticulophagy regulator 1;Isoform 3 of Reticulophagy regulator 1	5	-0.8901858866188211	-0.19183469421977029	1.0820205808385857
Q9CYW4	Q9CYW4	Hdhd3	Haloacid dehalogenase-like hydrolase domain-containing protein 3	5	-0.8902067599480945	-0.1918023771101631	1.0820091370582814
Q99104	Q99104	Myo5a	Unconventional myosin-Va	5	-0.8902141686204218	-0.1917909063370923	1.082005074957529
Q62048	Q62048	Pea15	Astrocytic phosphoprotein PEA-15;Isoform 2 of Astrocytic phosphoprotein PEA-15	5	-0.8773030247158257	-0.2115442674794682	1.0888472921953007
P52850	P52850	Ndst2	Bifunctional heparan sulfate N-deacetylase/N-sulfotransferase 2	5	-0.8773188316233969	-0.21152036760147466	1.0888391992248878
Q6R891	Q6R891	Ppp1r9b	Neurabin-2;Isoform 2 of Neurabin-2	5	-0.8783397202954306	-0.20997534842545784	1.0883150687208885
Q91ZI0	Q91ZI0	Celsr3	Cadherin EGF LAG seven-pass G-type receptor 3	5	-0.8779128855957883	-0.21062166950168792	1.0885345550974477
Q6PEE3	Q6PEE3	Rrm2b	Ribonucleoside-diphosphate reductase subunit M2 B	5	-0.8779521609304216	-0.21056221889686472	1.0885143798273091
Q99N94	Q99N94	Mrpl9	39S ribosomal protein L9, mitochondrial	5	-0.8727193796402994	-0.21844613124449622	1.0911655108848353
O70165	O70165	Fcn1	Ficolin-1	5	-0.8736667710379822	-0.21702422886509606	1.0906909999030783
Q8K1R7	Q8K1R7	Nek9	Serine/threonine-protein kinase Nek9	5	-0.8737521142491694	-0.21689602252841367	1.0906481367776044
Q60674	Q60674	Nr1d2	Nuclear receptor subfamily 1 group D member 2	5	-0.8731700665202846	-0.217770012720032	1.0909400792403214
Q8K2J0	Q8K2J0	Plcd3	1-phosphatidylinositol 4,5-bisphosphate phosphodiesterase delta-3	5	-0.8734170663594585	-0.21739923404522032	1.0908163004046965
Q6DIB4	Q6DIB4	Nol4l	Nucleolar protein 4-like	5	-0.8758149799178395	-0.21379112958360275	1.089606109501448
P15655	P15655	Fgf2	Fibroblast growth factor 2	5	-0.8758555738749347	-0.21372991483862785	1.0895854887136125
Q8K2Y3	Q8K2Y3	Eva1b	Protein eva-1 homolog B	5	-0.8759933392054217	-0.21352213461618058	1.0895154738215902
Q61503	Q61503	Nt5e	5'-nucleotidase	5	-0.8761551548594084	-0.21327801551470618	1.0894331703741145
Q91ZJ5	Q91ZJ5	Ugp2	UTP--glucose-1-phosphate uridylyltransferase;Isoform 2 of UTP--glucose-1-phosphate uridylyltransferase	5	-0.8751237861238569	-0.21483274917553918	1.0899565352994247
Q923D2	Q923D2	Blvrb	Flavin reductase (NADPH)	5	-0.8753420963802744	-0.21450389822259408	1.08984599460286
Q8BPZ8	Q8BPZ8	Abraxas1	BRCA1-A complex subunit Abraxas 1;Isoform 2 of BRCA1-A complex subunit Abraxas 1	5	-0.8741696519955835	-0.21626849698099987	1.0904381489765937
P31996;P31996-2	P31996	Cd68	Macrosialin;Isoform Short of Macrosialin	5	-0.8747126514892155	-0.2154517111188561	1.0901643626080715
P48760;P48760-2;P48760-3;P48760-4;P48760-5	P48760	Fpgs	Folylpolyglutamate synthase, mitochondrial;Isoform 2 of Folylpolyglutamate synthase, mitochondrial;Isoform 3 of Folylpolyglutamate synthase, mitochondrial;Isoform 4 of Folylpolyglutamate synthase, mitochondrial;Isoform 5 of Folylpolyglutamate synthase, mitochondrial	5	-0.8828762941934074	-0.20307491472862588	1.085951208922057
Q6PHN9	Q6PHN9	Rab35	Ras-related protein Rab-35	5	-0.8821286022577504	-0.20421613930697968	1.08634474156473
Q9DBS9	Q9DBS9	Osbpl3	Oxysterol-binding protein-related protein 3	5	-0.8824624275843497	-0.2037068048781873	1.086169232462537
Q99K70	Q99K70	Rragc	Ras-related GTP-binding protein C;Isoform 2 of Ras-related GTP-binding protein C	5	-0.8822849268820967	-0.20397766556399977	1.0862625924460965
Q61234	Q61234	Snta1	Alpha-1-syntrophin	5	-0.882348167029642	-0.20388117311407142	1.0862293401437197
Q80W21	Q80W21	Gstm7	Glutathione S-transferase Mu 7	5	-0.8809361261218206	-0.20603302454070213	1.0869691506625614
P13808;P13808-2;P13808-3	P13808	Slc4a2	Anion exchange protein 2;Isoform B1 of Anion exchange protein 2;Isoform B2 of Anion exchange protein 2;Isoform C1 of Anion exchange protein 2;Isoform C2 of Anion exchange protein 2	5	-0.8809453616279108	-0.2060189682966453	1.0869643299245175
Q3U3R4;Q3U3R4-2	Q3U3R4	Lmf1	Lipase maturation factor 1;Isoform 2 of Lipase maturation factor 1;Isoform 3 of Lipase maturation factor 1;Isoform 4 of Lipase maturation factor 1	5	-0.8811112914733057	-0.2057663862479318	1.0868776777212374
Q8VDT9	Q8VDT9	Mrpl50	39S ribosomal protein L50, mitochondrial	5	-0.8811578002014435	-0.20569557592174553	1.086853376123189
Q9QXY6	Q9QXY6	Ehd3	EH domain-containing protein 3	5	-0.879225726722746	-0.20863214518219006	1.087857871904936
P02463	P02463	Col4a1	Collagen alpha-1(IV) chain	5	-0.879929351546136	-0.20756389673608347	1.0874932482821809
P10630;P10630-2	P10630	Eif4a2	Eukaryotic initiation factor 4A-II;Isoform 2 of Eukaryotic initiation factor 4A-II	5	-0.8836689332334843	-0.20186337579734212	1.08553230903078
Q64105	Q64105	Spr	Sepiapterin reductase	5	-0.8836876996270406	-0.20183467021482998	1.0855223698418839
P24452	P24452	Capg	Macrophage-capping protein	5	-0.8837169810355567	-0.20178987860315872	1.0855068596387238
Q9D7J4	Q9D7J4	Cox20	Cytochrome c oxidase assembly protein COX20, mitochondrial	5	-0.8837396808452683	-0.2017551531680808	1.0854948340133301
Q9Z1G3	Q9Z1G3	Atp6v1c1	V-type proton ATPase subunit C 1	5	-0.8843830129140742	-0.20077040131960988	1.0851534142336683
Q8K157	Q8K157	Galm	Aldose 1-epimerase	5	-0.8841392520778985	-0.2011436645586065	1.085282916636519
Q9CQ60	Q9CQ60	Pgls	6-phosphogluconolactonase	5	-0.8840502917194211	-0.2012798450140622	1.0853301367334833
Q61292	Q61292	Lamb2	Laminin subunit beta-2	5	-0.8840508373188742	-0.20127900987876915	1.085329847197625
Q99LW6	Q99LW6	Yaf2	YY1-associated factor 2;Isoform 2 of YY1-associated factor 2	5	-0.8849592822180322	-0.19988731135048865	1.084846593568518
Q9QX60;Q9QX60-2	Q9QX60	Dguok	Deoxyguanosine kinase, mitochondrial;Isoform 2 of Deoxyguanosine kinase, mitochondrial	5	-0.8849645252826188	-0.19987927243335693	1.0848437977159757
O88947	O88947	F10	Coagulation factor X	5	-0.8849673418262538	-0.19987495394197613	1.0848422957682224
O88384	O88384	Vti1b	Vesicle transport through interaction with t-SNAREs homolog 1B	5	-0.885141348421843	-0.19960811318826366	1.0847494616100912
Q6WVG3	Q6WVG3	Kctd12	BTB/POZ domain-containing protein KCTD12	5	-0.8853985012053439	-0.1992136099535705	1.0846121111589144
Q9D173	Q9D173	Tomm7	Mitochondrial import receptor subunit TOM7 homolog	5	-0.8857831405598666	-0.19862317695890386	1.0844063175187848
Q8VEJ9	Q8VEJ9	Vps4a	Vacuolar protein sorting-associated protein 4A	5	-0.8859231574925818	-0.1984081424471724	1.084331299939754
Q8BVW0	Q8BVW0	Ganc	Neutral alpha-glucosidase C;Isoform 2 of Neutral alpha-glucosidase C	5	-0.8866095639131634	-0.19735316959266944	1.0839627335058328
P26039	P26039	Tln1	Talin-1	5	-0.8863888422854987	-0.19769255423112472	1.084081396516584
P50396	P50396	Gdi1	Rab GDP dissociation inhibitor alpha	5	-0.8864240163391414	-0.19763847941929671	1.0840624957584382
P07758;Q00896	P07758	Serpina1a	Alpha-1-antitrypsin 1-1	5	-0.9035753822881784	-0.1708387188258696	1.074414101114048
Q99JB8	Q99JB8	Pacsin3	Protein kinase C and casein kinase II substrate protein 3	5	-0.9038384008486504	-0.17042082630022648	1.074259227148877
Q80SW1	Q80SW1	Ahcyl1	S-adenosylhomocysteine hydrolase-like protein 1	5	-0.9023466289567315	-0.1727881594187149	1.0751347883754463
P10639	P10639	Txn	Thioredoxin	5	-0.9027270530296488	-0.1721851089550419	1.0749121619846647
Q9CQW9	Q9CQW9	Ifitm3	Interferon-induced transmembrane protein 3	5	-0.9029341922143405	-0.17185656251465664	1.0747907547289763
Q9WUM3	Q9WUM3	Coro1b	Coronin-1B	5	-0.9052430757367471	-0.1681853808857859	1.073428456622507
P04444	P04444	Hbb-bh1	Hemoglobin subunit beta-H1	5	-0.9055457858382623	-0.16770282966227348	1.073248615500542
Q64437	Q64437	Adh7	Alcohol dehydrogenase class 4 mu/sigma chain	5	-0.9055496047446348	-0.1676967400936741	1.073246344838309
Q3U133	Q3U133	Znf746	Zinc finger protein 746	5	-0.9047050032460358	-0.16904241533895617	1.073747418585005
Q7TMM9	Q7TMM9	Tubb2a	Tubulin beta-2A chain	5	-0.9047120618098328	-0.16903117841936316	1.0737432402292286
B9EKI3	B9EKI3	Tmf1	TATA element modulatory factor	5	-0.9043795303567043	-0.1695603846437773	1.0739399150004816
Q9CWQ0	Q9CWQ0	Dph5	Diphthine methyl ester synthase	5	-0.9045542577867169	-0.16928235823554164	1.0738366160222585
Q99L90	Q99L90	Mcrs1	Microspherule protein 1	5	-0.9044654461300298	-0.16942368731581714	1.0738891334458687
Q9D8B3	Q9D8B3	Chmp4b	Charged multivesicular body protein 4b	5	-0.9044987137185171	-0.16937075032937354	1.0738694640478483
Q7TPM6;Q7TPM6-2	Q7TPM6	Fsd1	Fibronectin type III and SPRY domain-containing protein 1;Isoform 2 of Fibronectin type III and SPRY domain-containing protein 1	5	-0.8986544190108952	-0.17861799223921318	1.0772724112501084
Q8JZY2	Q8JZY2	Commd10	COMM domain-containing protein 10	5	-0.8989085391435746	-0.1782180802183333	1.0771266193619282
P51658	P51658	Hsd17b2	Estradiol 17-beta-dehydrogenase 2	5	-0.8968826048663245	-0.18140089591182346	1.0782835007782434
Q8CIZ8	Q8CIZ8	Vwf	von Willebrand factor;Isoform 2 of von Willebrand factor	5	-0.8981765562615637	-0.17936948125848154	1.0775460375200594
P68368	P68368	Tuba4a	Tubulin alpha-4A chain	5	-0.8974462388812939	-0.1805166490406249	1.0779628879219187
Q9D7J6	Q9D7J6	Dnase1l1	Deoxyribonuclease-1-like 1	5	-0.8977948984371935	-0.1799691823139582	1.0777640807511608
Q8VI64	Q8VI64	Mgarp	Protein MGARP	5	-0.9014479660929755	-0.1742109522228719	1.0756589183158562
Q99KQ4	Q99KQ4	Nampt	Nicotinamide phosphoribosyltransferase	5	-0.9016248072894552	-0.17393116787897345	1.0755559751684285
P48758	P48758	Cbr1	Carbonyl reductase [NADPH] 1	5	-0.900371578111475	-0.1759118598751677	1.0762834379866262
Q9JK53	Q9JK53	Prelp	Prolargin	5	-0.9006254214740143	-0.17551105650586923	1.0761364779798834
Q8BWY3	Q8BWY3	Etf1	Eukaryotic peptide chain release factor subunit 1	5	-0.900635431108475	-0.17549524785738638	1.0761306789658613
Q3UCQ1	Q3UCQ1	Foxk2	Forkhead box protein K2;Isoform 2 of Forkhead box protein K2	5	-0.8995862959196236	-0.17715052745705415	1.0767368233766779
P21614	P21614	Gc	Vitamin D-binding protein	5	-0.8999278424239402	-0.17661201897616877	1.0765398614001032
Q9WVL6	Q9WVL6	Extl3	Exostosin-like 3	5	-0.9000765379469622	-0.17637746309108218	1.0764540010381143
Q8BJG4	Q8BJG4	Mob3c	MOB kinase activator 3C	5	-0.9001947925615915	-0.17619087726722843	1.0763856698288015
O88876	O88876	Dhrs3	Short-chain dehydrogenase/reductase 3;Isoform 2 of Short-chain dehydrogenase/reductase 3	5	-0.9160777465435963	-0.15073133930080504	1.066809085844413
P21447	P21447	Abcb1a	Multidrug resistance protein 1A	5	-0.9164958960853111	-0.1500500499353806	1.0665459460206916
Q6P8M1	Q6P8M1	Tatdn1	Putative deoxyribonuclease TATDN1;Isoform 2 of Putative deoxyribonuclease TATDN1	5	-0.9144557603150961	-0.15336854696918423	1.067824307284256
Q9WTN0	Q9WTN0	Ggps1	Geranylgeranyl pyrophosphate synthase	5	-0.9145620217195995	-0.15319604138795606	1.0677580631075647
Q8VEH8	Q8VEH8	Erlec1	Endoplasmic reticulum lectin 1	5	-0.9149301209150615	-0.15259817838070255	1.067528299295734
Q3U4I7	Q3U4I7	Pyroxd2	Pyridine nucleotide-disulfide oxidoreductase domain-containing protein 2	5	-0.9151734359062847	-0.15220274297464736	1.067376178880941
Q8VE09	Q8VE09	Ttc39c	Tetratricopeptide repeat protein 39C	5	-0.9175130891574327	-0.1483903062066509	1.0659033953640835
P02089	P02089	Hbb-b2	Hemoglobin subunit beta-2	5	-0.9174169695663932	-0.1485472916106609	1.0659642611770588
Q9DCU6	Q9DCU6	Mrpl4	39S ribosomal protein L4, mitochondrial	5	-0.9174387687000349	-0.14851169132432804	1.065950460024363
Q9D0G0	Q9D0G0	Mrps30	28S ribosomal protein S30, mitochondrial	5	-0.9179119656854394	-0.1477385180707123	1.0656504837561716
P23506;P23506-2	P23506	Pcmt1	Protein-L-isoaspartate(D-aspartate) O-methyltransferase;Isoform 2 of Protein-L-isoaspartate(D-aspartate) O-methyltransferase	5	-0.9179188339398857	-0.14772729025531886	1.0656461241952047
Q5SYD0	Q5SYD0	Myo1d	Unconventional myosin-Id;Isoform 2 of Unconventional myosin-Id	5	-0.9176231001638616	-0.14821059492947464	1.0658336950933363
Q9CPR5	Q9CPR5	Mrpl15	39S ribosomal protein L15, mitochondrial;Isoform 2 of 39S ribosomal protein L15, mitochondrial	5	-0.9177585452176888	-0.14798927947631152	1.0657478246940004
Q8K0D0;Q8K0D0-2	Q8K0D0	Cdk17	Cyclin-dependent kinase 17;Isoform 2 of Cyclin-dependent kinase 17	5	-0.917795789197652	-0.14792841250914235	1.0657242017067943
Q00493	Q00493	Cpe	Carboxypeptidase E	5	-0.9206280079210148	-0.14328607330383183	1.063914081224867
P04227	P04227	H2-Aa	H-2 class II histocompatibility antigen, A-Q alpha chain (Fragment)	5	-0.9200976048396435	-0.144157534998335	1.0642551398379785
Q8K2I3	Q8K2I3	Fmo2	Dimethylaniline monooxygenase [N-oxide-forming] 2	5	-0.9203433530177665	-0.1437538854745545	1.064097238492321
P48771	P48771	Cox7a2	Cytochrome c oxidase subunit 7A2, mitochondrial	5	-0.9185914509843763	-0.14662696729446123	1.0652184182788276
Q9JK91	Q9JK91	Mlh1	DNA mismatch repair protein Mlh1	5	-0.9191779138167057	-0.14566633804052256	1.064844251857253
O70622-2	O70622	Rtn2	Reticulon-2;Isoform 2 of Reticulon-2	5	-0.9073391209951706	-0.16483815136523663	1.0721772723604073
P26443	P26443	Glud1	Glutamate dehydrogenase 1, mitochondrial	5	-0.9074422976699892	-0.16467302747928173	1.0721153251494069
Q9DBB8	Q9DBB8	Dhdh	Trans-1,2-dihydrobenzene-1,2-diol dehydrogenase	5	-0.9066944510843038	-0.16586911732977958	1.072563568414093
Q32Q92	Q32Q92	Acot6	Acyl-coenzyme A thioesterase 6;Isoform 2 of Acyl-coenzyme A thioesterase 6	5	-0.9069548491406082	-0.1654528430812636	1.0724076922218824
Q9DCG2;Q9DCG2-2	Q9DCG2	Cd302	CD302 antigen;Isoform 2 of CD302 antigen	5	-0.9095603410955262	-0.1612758248208743	1.0708361659164005
Q80TM6;Q80TM6-2;Q80TM6-3	Q80TM6	R3hdm2	R3H domain-containing protein 2;Isoform 2 of R3H domain-containing protein 2;Isoform 3 of R3H domain-containing protein 2;Isoform 4 of R3H domain-containing protein 2	5	-0.9096485369024974	-0.16113405358309105	1.0707825904855885
Q9WVJ2	Q9WVJ2	Psmd13	26S proteasome non-ATPase regulatory subunit 13	5	-0.908520756472175	-0.1629450383755535	1.0714657948474213
Q9JK92	Q9JK92	Hspb8	Heat shock protein beta-8	5	-0.9086965112703669	-0.16266307959602455	1.0713595908663915
P63040	P63040	Cplx1	Complexin-1	5	-0.9105691093667796	-0.15965277773368708	1.0702218871004778
Q8VEK0	Q8VEK0	Tmem30a	Cell cycle control protein 50A	5	-0.9107517955186181	-0.15935849628392332	1.0701102918025507
O88200	O88200	Clec11a	C-type lectin domain family 11 member A	5	-0.9107976539063861	-0.15928460801879898	1.070082261925185
Q9WV80	Q9WV80	Snx1	Sorting nexin-1	5	-0.9113986630409353	-0.1583156176097605	1.0697142806506958
P04919	P04919	Slc4a1	Band 3 anion transport protein;Isoform 2 of Band 3 anion transport protein	5	-0.9110038245076607	-0.15895233648997645	1.069956160997633
O35405	O35405	Pld3	Phospholipase D3	5	-0.9110653011182537	-0.15885323211047078	1.0699185332287515
Q9CPR1	Q9CPR1	Rwdd4	RWD domain-containing protein 4	5	-0.9124666964093953	-0.15659076682170625	1.0690574632310064
Q8VC88	Q8VC88	Gca	Grancalcin	5	-0.9121045294642265	-0.1571760740603233	1.06928060352455
Q9QZ49	Q9QZ49	Ubxn8	UBX domain-containing protein 8	5	-0.9121372456215592	-0.15712321818388092	1.0692604638054546
Q9D8X1	Q9D8X1	Cutc	Copper homeostasis protein cutC homolog	5	-0.9131357193941508	-0.1555084169832926	1.0686441363774364
O70374;O70374-2	O70374	Cbfa2t2	Protein CBFA2T2;Isoform 2 of Protein CBFA2T2	5	-0.9132200460103632	-0.1553718890425916	1.0685919350529307
P40935	P40935	Pnmt	Phenylethanolamine N-methyltransferase	5	-0.9133680321060644	-0.15513223777242924	1.0685002698784936
Q8VD57	Q8VD57	Sft2d2	Vesicle transport protein SFT2B	5	-0.9135930307070017	-0.15476773366919727	1.068360764376199
Q9CZ42-2	Q9CZ42	Naxd	ATP-dependent (S)-NAD(P)H-hydrate dehydratase;Isoform 2 of ATP-dependent (S)-NAD(P)H-hydrate dehydratase;Isoform 3 of ATP-dependent (S)-NAD(P)H-hydrate dehydratase	5	-0.45108662866312843	-0.6949949195734766	1.1460815482365947
Q9CZ42;Q9CZ42-3	Q9CZ42	Naxd	ATP-dependent (S)-NAD(P)H-hydrate dehydratase;Isoform 2 of ATP-dependent (S)-NAD(P)H-hydrate dehydratase;Isoform 3 of ATP-dependent (S)-NAD(P)H-hydrate dehydratase	5	-1.1451536018405828	0.4442513508191324	0.7009022510214359
P56375	P56375	Acyp2	Acylphosphatase-2	5	-0.9271506253881989	-0.13248994244302456	1.0596405678312413
Q08890	Q08890	Ids	Iduronate 2-sulfatase	5	-0.9273935244502362	-0.13208502509798023	1.0594785495481422
P10518	P10518	Alad	Delta-aminolevulinic acid dehydratase	5	-0.9278871276001898	-0.13126153431768997	1.0591486619178798
Q9QZ03	Q9QZ03	Slc39a1	Zinc transporter ZIP1	5	-0.9283282455067079	-0.1305248728114223	1.0588531183181165
Q8CBE3	Q8CBE3	Wdr37	WD repeat-containing protein 37	5	-0.926351995089797	-0.1338198030222953	1.0601717981120924
Q8BYW1;Q8BYW1-2;Q8BYW1-3	Q8BYW1	Arhgap25	Rho GTPase-activating protein 25;Isoform 2 of Rho GTPase-activating protein 25;Isoform 3 of Rho GTPase-activating protein 25	5	-0.9265901350783166	-0.13342349357796204	1.0600136286562538
P01887	P01887	B2m	Beta-2-microglobulin	5	-0.9252712721134356	-0.13561582006452275	1.0608870921779618
P11930	P11930	Nudt19	Nucleoside diphosphate-linked moiety X motif 19	5	-0.9254531530383604	-0.13531384531576374	1.0607669983541241
Q9ET22	Q9ET22	Dpp7	Dipeptidyl peptidase 2	5	-0.9257366762987371	-0.1348428836095226	1.0605795599082777
P70158	P70158	Smpdl3a	Acid sphingomyelinase-like phosphodiesterase 3a	5	-0.9260248406166278	-0.13436392331488958	1.0603887639315968
E9Q6P5	E9Q6P5	Ttc7b	Tetratricopeptide repeat protein 7B	5	-0.9241584091404674	-0.13746097432623913	1.061619383466712
Q9QXC1	Q9QXC1	Fetub	Fetuin-B	5	-0.9238284951409402	-0.13800715034280603	1.0618356454837463
Q07139;Q07139-2	Q07139	Ect2	Protein ECT2;Isoform 2 of Protein ECT2;Isoform 3 of Protein ECT2	5	-0.9239220872899762	-0.1378522460238173	1.0617743333137803
Q6PDJ6	Q6PDJ6	Fbxo42	F-box only protein 42	5	-0.9224348396752916	-0.14031019791146412	1.062745037586751
P59999	P59999	Arpc4	Actin-related protein 2/3 complex subunit 4	5	-0.9226399411770083	-0.13997168427514428	1.0626116254521525
Q8C0C0	Q8C0C0	Zhx2	Zinc fingers and homeoboxes protein 2	5	-0.9227696000100647	-0.1397576115522481	1.0625272115623565
P10922	P10922	H1f0	Histone H1.0	5	-0.9211075244510339	-0.14249739339875167	1.0636049178497855
P56542	P56542	Dnase2	Deoxyribonuclease-2-alpha	5	-0.9215896375637155	-0.1417036500555138	1.0632932876192362
Q6ZQ89;Q6ZQ89-3	Q6ZQ89	March6	E3 ubiquitin-protein ligase MARCH6;Isoform 2 of E3 ubiquitin-protein ligase MARCH6;Isoform 3 of E3 ubiquitin-protein ligase MARCH6	5	-0.9218090840023376	-0.1413420930978476	1.0631511771001763
P29416	P29416	Hexa	Beta-hexosaminidase subunit alpha	5	-0.9219317936683454	-0.1411398462604956	1.0630716399288576
Q03734	Q03734	Serpina3m	Serine protease inhibitor A3M	5	-0.9420450904454694	-0.10726223382276025	1.0493073242682236
Q9DBS1	Q9DBS1	Tmem43	Transmembrane protein 43	5	-0.9410049384317493	-0.10905104805866901	1.0500559864904182
Q9Z0R6	Q9Z0R6	Itsn2	Intersectin-2;Isoform 2 of Intersectin-2	5	-0.9413509716168669	-0.10845641728186028	1.0498073888987272
P02088	P02088	Hbb-b1	Hemoglobin subunit beta-1	5	-0.9401144145742184	-0.1105792242535979	1.0506936388278207
A2AJK6;A2AJK6-3	A2AJK6	Chd7	Chromodomain-helicase-DNA-binding protein 7;Isoform 2 of Chromodomain-helicase-DNA-binding protein 7;Isoform 3 of Chromodomain-helicase-DNA-binding protein 7	5	-0.9394843541950959	-0.11165859789931286	1.0511429520944253
Q9Z126	Q9Z126	Pf4	Platelet factor 4	5	-0.9397140138520615	-0.11126533744521744	1.050979351297279
Q6GV12	Q6GV12	Kdsr	3-ketodihydrosphingosine reductase	5	-0.9397898621798076	-0.1111354133913184	1.0509252755711984
Q63844	Q63844	Mapk3	Mitogen-activated protein kinase 3	5	-0.9380185210264095	-0.11416390472898316	1.052182425755372
O89051	O89051	Itm2b	Integral membrane protein 2B	5	-0.9389085357354839	-0.1126437231460722	1.0515522588815263
Q3UYC0	Q3UYC0	Ppm1h	Protein phosphatase 1H;Isoform 2 of Protein phosphatase 1H	5	-0.9387511055158024	-0.11291283920921688	1.0516639447250116
P00493	P00493	Hprt1	Hypoxanthine-guanine phosphoribosyltransferase	5	-0.938764694671159	-0.11288961320279989	1.0516543078739742
O35551;O35551-6	O35551	Rabep1	Rab GTPase-binding effector protein 1;Isoform 2 of Rab GTPase-binding effector protein 1;Isoform 3 of Rab GTPase-binding effector protein 1;Isoform 4 of Rab GTPase-binding effector protein 1;Isoform 5 of Rab GTPase-binding effector protein 1;Isoform 6 of Rab GTPase-binding effector protein 1	5	-0.9327604498666491	-0.12308432648042157	1.0558447763470857
Q00898	Q00898	Serpina1e	Alpha-1-antitrypsin 1-5	5	-0.9320899171667418	-0.12421455191777735	1.0563044690845353
P17141	P17141	Zfp37	Zinc finger protein 37	5	-0.9324165888320356	-0.12366413132799237	1.056080720160028
Q9EQP2	Q9EQP2	Ehd4	EH domain-containing protein 4	5	-0.9297628022441466	-0.1281243734470375	1.0578871756912058
Q9D1B9	Q9D1B9	Mrpl28	39S ribosomal protein L28, mitochondrial	5	-0.9314775513541929	-0.12524530066709555	1.0567228520212884
P00920	P00920	Ca2	Carbonic anhydrase 2	5	-0.9307068666508648	-0.12654059965403736	1.0572474663048979
Q8BH47	Q8BH47	Sec22a	Vesicle-trafficking protein SEC22a	5	-0.9309465216151346	-0.12613803930413525	1.057084560918941
Q9D7X3	Q9D7X3	Dusp3	Dual specificity protein phosphatase 3	5	-0.9339315090717955	-0.12110647935391894	1.0550379884257144
Q8CBW3;Q8CBW3-2;Q8CBW3-3;Q8CBW3-4;Q8CBW3-5	Q8CBW3	Abi1	Abl interactor 1;Isoform 2 of Abl interactor 1;Isoform 3 of Abl interactor 1;Isoform 4 of Abl interactor 1;Isoform 5 of Abl interactor 1	5	-0.9341036340017326	-0.12081534546750075	1.054918979469194
Q3ZK22	Q3ZK22	Vezt	Vezatin;Isoform 2 of Vezatin;Isoform 3 of Vezatin;Isoform 4 of Vezatin	5	-0.934750293646379	-0.119720600390175	1.054470894036542
Q7TPH6;Q7TPH6-2	Q7TPH6	Mycbp2	E3 ubiquitin-protein ligase MYCBP2;Isoform 2 of E3 ubiquitin-protein ligase MYCBP2	5	-0.9343625184876533	-0.12037725957285887	1.0547397780605121
O35969;O35969-2	O35969	Gamt	Guanidinoacetate N-methyltransferase;Isoform 2 of Guanidinoacetate N-methyltransferase	5	-0.9345423299831465	-0.1200728356607394	1.0546151656438765
O70200	O70200	Aif1	Allograft inflammatory factor 1	5	-0.9364896520975458	-0.11676829229616074	1.0532579443937065
Q9D338	Q9D338	Mrpl19	39S ribosomal protein L19, mitochondrial	5	-0.93519675934154	-0.11896386424527897	1.0541606235868008
Q9EST1	Q9EST1	Gsdma	Gasdermin-A	5	-0.9353244119020429	-0.11874736369722046	1.0540717755992983
Q60994	Q60994	Adipoq	Adiponectin	5	-0.9358700491573039	-0.11782127143337473	1.0536913205906786
Q8R5C5	Q8R5C5	Actr1b	Beta-centractin	5	-0.935928932145415	-0.11772126491268022	1.0536501970580663
O88822	O88822	Sc5d	Lathosterol oxidase	5	-0.9355222505000672	-0.11841170686902741	1.0539339573690814
Q5DTI8	Q5DTI8	Esyt3	Extended synaptotagmin-3;Isoform 2 of Extended synaptotagmin-3	5	-0.9357051503186848	-0.11810126581306354	1.0538064161317484
Q61735	Q61735	Cd47	Leukocyte surface antigen CD47;Isoform 2 of Leukocyte surface antigen CD47	5	-1.0590457175605656	0.13100482143758427	0.9280408961229744
Q61735-2	Q61735	Cd47	Leukocyte surface antigen CD47;Isoform 2 of Leukocyte surface antigen CD47	5	-0.7986951580837564	-0.3228466699937708	1.1215418280775342
P13020	P13020	Gsn	Gelsolin;Isoform 2 of Gelsolin	5	-1.0814282519226939	0.19016498253407949	0.8912632693885906
P13020-2	P13020	Gsn	Gelsolin;Isoform 2 of Gelsolin	5	-0.8129669408795316	-0.3036669113651953	1.1166338522447268
Q64331	Q64331	Myo6	Unconventional myosin-VI	5	-0.9565649180129391	-0.08184044556017493	1.038405363573114
Q8K3K8	Q8K3K8	Optn	Optineurin	5	-0.9563521758593316	-0.08221920719410432	1.0385713830534207
P13634	P13634	Ca1	Carbonic anhydrase 1	5	-0.9563552385683135	-0.08221375578081018	1.0385689943491272
P33434;P33434-2	P33434	Mmp2	72 kDa type IV collagenase;Isoform 2 of 72 kDa type IV collagenase	5	-0.9572911723929083	-0.08054598066055033	1.0378371530534265
O54984	O54984	Asna1	ATPase Asna1	5	-0.9568073590175172	-0.08140857321300074	1.0382159322305489
Q9JLI6	Q9JLI6	Scly	Selenocysteine lyase;Isoform 2 of Selenocysteine lyase	5	-0.9568290737568546	-0.08136987940179427	1.03819895315866
Q9EQG9	Q9EQG9	Col4a3bp	Collagen type IV alpha-3-binding protein;Isoform 2 of Collagen type IV alpha-3-binding protein;Isoform 3 of Collagen type IV alpha-3-binding protein	5	-0.9547238905879717	-0.08511180480947259	1.0398356953974224
Q3UNZ8	Q3UNZ8	Cryzl2	Quinone oxidoreductase-like protein 2;Isoform 2 of Quinone oxidoreductase-like protein 2	5	-0.9549589838237839	-0.08469486219072375	1.0396538460144993
Q924H2	Q924H2	Med15	Mediator of RNA polymerase II transcription subunit 15	5	-0.9559968055391869	-0.08285147094810011	1.0388482764872868
Q9D7N3	Q9D7N3	Mrps9	28S ribosomal protein S9, mitochondrial	5	-0.9560101492717253	-0.08282773990609622	1.0388378891778551
Q62559	Q62559	Ift52	Intraflagellar transport protein 52 homolog	5	-0.9558319790707328	-0.08314454270630908	1.038976521777025
Q8VCS6	Q8VCS6	Med9	Mediator of RNA polymerase II transcription subunit 9	5	-0.9559160849225792	-0.08299501167044109	1.0389110965930202
Q80UP5	Q80UP5	Ankrd13a	Ankyrin repeat domain-containing protein 13A	5	-0.9559375281704765	-0.08295688310562573	1.0388944112761023
Q62087	Q62087	Pon3	Serum paraoxonase/lactonase 3	5	-0.9554590747012588	-0.08380716441362561	1.039266239114868
Q9CQI3	Q9CQI3	Gmfb	Glia maturation factor beta	5	-0.955677755784904	-0.08341865686626058	1.0390964126511835
O55013	O55013	Trappc3	Trafficking protein particle complex subunit 3	5	-0.9586777339953512	-0.0780683017363962	1.0367460357317668
Q9D0I4	Q9D0I4	Stx17	Syntaxin-17	5	-0.958622130577099	-0.07816782047831772	1.0367899510554166
Q9EQC5	Q9EQC5	Scyl1	N-terminal kinase-like protein	5	-0.9586332540230228	-0.07814791285702888	1.0367811668801286
P23953	P23953	Ces1c	Carboxylesterase 1C	5	-0.9591911351939759	-0.07714878542687677	1.0363399206208594
O88561	O88561	Slc27a3	Solute carrier family 27 member 3;Isoform 2 of Solute carrier family 27 member 3	5	-0.9596933349105241	-0.07624822300520369	1.0359415579157278
Q8VCE2	Q8VCE2	Gpn1	GPN-loop GTPase 1	5	-0.9606141968113814	-0.07459404023373628	1.0352082370451041
Q9R0X4	Q9R0X4	Acot9	Acyl-coenzyme A thioesterase 9, mitochondrial	5	-0.9606993044777519	-0.07444097023231618	1.0351402747100682
Q99JY3	Q99JY3	Gimap4	GTPase IMAP family member 4;Isoform 2 of GTPase IMAP family member 4	5	-0.9607088097267101	-0.07442387263597958	1.0351326823626774
Q8R0Z6	Q8R0Z6	Angptl6	Angiopoietin-related protein 6	5	-0.9618617314341718	-0.07234709986790328	1.0342088313020543
Q3V132	Q3V132	Slc25a31	ADP/ATP translocase 4	5	-0.9621514535938368	-0.07182429604672436	1.0339757496405124
Q5SQF8	Q5SQF8	Sap30l	Histone deacetylase complex subunit SAP30L	5	-0.951851023027719	-0.09018818949577288	1.0420392125234823
Q9JK48;Q9JK48-2	Q9JK48	Sh3glb1	Endophilin-B1;Isoform 2 of Endophilin-B1;Isoform 3 of Endophilin-B1	5	-0.9517021364335538	-0.09045033795388988	1.0421524743874269
Q8CDA1	Q8CDA1	Inpp5f	Phosphatidylinositide phosphatase SAC2;Isoform 2 of Phosphatidylinositide phosphatase SAC2;Isoform 3 of Phosphatidylinositide phosphatase SAC2;Isoform 4 of Phosphatidylinositide phosphatase SAC2	5	-0.95172045341163225	-0.09041809171939774	1.0421385451310108
Q2EMV9	Q2EMV9	Parp14	Protein mono-ADP-ribosyltransferase PARP14;Isoform 2 of Protein mono-ADP-ribosyltransferase PARP14	5	-0.9515724942347644	-0.09067852774673732	1.0422510219815155
P10605	P10605	Ctsb	Cathepsin B	5	-0.9516332737955219	-0.09057155520541489	1.0422048290009454
P97429	P97429	Anxa4	Annexin A4	5	-0.951652906559703	-0.09053699811627536	1.0421899046759964
P63254	P63254	Crip1	Cysteine-rich protein 1	5	-0.9507628742984578	-0.09210201427628152	1.0428648885747314
Q8BJ34;Q8BJ34-3;Q8BJ34-4;Q8BJ34-6	Q8BJ34	Marf1	Meiosis regulator and mRNA stability factor 1;Isoform 2 of Meiosis regulator and mRNA stability factor 1;Isoform 3 of Meiosis regulator and mRNA stability factor 1;Isoform 4 of Meiosis regulator and mRNA stability factor 1;Isoform 5 of Meiosis regulator and mRNA stability factor 1;Isoform 6 of Meiosis regulator and mRNA stability factor 1	5	-0.9512447276662528	-0.09125513710099857	1.042499864767298
Q62348	Q62348	Tsn	Translin	5	-0.9512969202034147	-0.09116334923947379	1.0424602694428886
P06342	P06342	H2-Ab1	H-2 class II histocompatibility antigen, A-Q beta chain	5	-0.8969287091871609	-0.18132860184280886	1.0782573110299718
P06343	P06343	H2-Ab1	H-2 class II histocompatibility antigen, A-K beta chain	5	-1.0026490774817443	0.005319376904066852	0.9973297005776774
Q61838	Q61838	Pzp	Pregnancy zone protein	5	-0.952425249243889	-0.08917627556273072	1.0416015248066197
Q00897	Q00897	Serpina1d	Alpha-1-antitrypsin 1-4	5	-0.9524338566969833	-0.0891610969257724	1.0415949536227136
Q8BVG4	Q8BVG4	Dpp9	Dipeptidyl peptidase 9;Isoform 2 of Dipeptidyl peptidase 9	5	-0.9522023516713547	-0.08956923270948987	1.0417715843808446
P56581;P56581-2	P56581	Tdg	G/T mismatch-specific thymine DNA glycosylase;Isoform 2 of G/T mismatch-specific thymine DNA glycosylase	5	-0.9522675090399256	-0.08945438487136508	1.0417218939113169
P49586	P49586	Pcyt1a	Choline-phosphate cytidylyltransferase A	5	-0.9527027883790965	-0.08868669988997555	1.041389488269072
P17665	P17665	Cox7c	Cytochrome c oxidase subunit 7C, mitochondrial	5	-0.9529762440209808	-0.08820401424495239	1.041180258265945
Q9DAK9	Q9DAK9	Phpt1	14 kDa phosphohistidine phosphatase	5	-0.9530793716827356	-0.08802189933300995	1.0411012710157699
P97305;P97305-2;P97305-3	P97305	Nfatc3	Nuclear factor of activated T-cells, cytoplasmic 3;Isoform X2 of Nuclear factor of activated T-cells, cytoplasmic 3;Isoform Delta-X of Nuclear factor of activated T-cells, cytoplasmic 3	5	-0.9455861452243286	-0.10114083601305868	1.0467269812374067
Q8BG67;Q8BG67-2	Q8BG67	Efr3a	Protein EFR3 homolog A;Isoform 2 of Protein EFR3 homolog A	5	-0.9452323371592932	-0.10175467990702182	1.0469870170663054
Q9D379	Q9D379	Ephx1	Epoxide hydrolase 1	5	-0.9453528932502213	-0.10154557525978446	1.0468984685100058
Q80WQ2	Q80WQ2	Vac14	Protein VAC14 homolog	5	-0.9429218683437237	-0.10575112620923048	1.0486729945529543
Q80TA1	Q80TA1	Selenoi	Ethanolaminephosphotransferase 1	5	-0.9433487893554503	-0.10501425287501448	1.0483630422304617
B9EJ86	B9EJ86	Osbpl8	Oxysterol-binding protein-related protein 8	5	-0.9445468321639916	-0.10294259672250249	1.0474894288865146
P84096	P84096	Rhog	Rho-related GTP-binding protein RhoG	5	-0.9439317874502126	-0.10400683608139898	1.047938623531638
O35972	O35972	Mrpl23	39S ribosomal protein L23, mitochondrial	5	-0.9441223191750597	-0.10367730953419732	1.047799628709257
Q9WVA4	Q9WVA4	Tagln2	Transgelin-2	5	-0.9441615173733878	-0.1036094981641983	1.047771015537911
Q8R0H9	Q8R0H9	Gga1	ADP-ribosylation factor-binding protein GGA1	5	-0.944175634863865	-0.1035850739717565	1.047760708835602
Q3TRM8	Q3TRM8	Hk3	Hexokinase-3	5	-0.9502494346946505	-0.0930033570310513	1.0432527917256929
Q62181	Q62181	Sema3c	Semaphorin-3C	5	-0.9502587822705608	-0.0929869570172918	1.0432457392878896
P18911;P18911-2;P18911-3	P18911	Rarg	Retinoic acid receptor gamma;Isoform 2 of Retinoic acid receptor gamma;Isoform 3 of Retinoic acid receptor gamma	5	-0.948781901346762	-0.09557367784108628	1.0443555791878318
Q68FF9	Q68FF9	Srd5a1	3-oxo-5-alpha-steroid 4-dehydrogenase 1	5	-0.9492873510929501	-0.09468939374706042	1.0439767448400106
Q62302	Q62302	Tex261	Protein TEX261	5	-0.9497907955617089	-0.09380758577004274	1.0435983813317518
Q62217	Q62217	Sema5a	Semaphorin-5A	5	-0.9477650199838413	-0.09734957959272536	1.045114599576596
Q9D5J6	Q9D5J6	Shpk	Sedoheptulokinase	5	-0.9482396371861701	-0.09652121818203195	1.044760855368202
Q4KMM3-3;Q4KMM3-4	Q4KMM3	Oxr1	Oxidation resistance protein 1;Isoform 2 of Oxidation resistance protein 1;Isoform 3 of Oxidation resistance protein 1;Isoform 4 of Oxidation resistance protein 1	5	-0.9461199424701842	-0.10021377737470967	1.04633371984492
Q80TT8	Q80TT8	Cul9	Cullin-9;Isoform 2 of Cullin-9;Isoform 3 of Cullin-9;Isoform 4 of Cullin-9	5	-0.9463371076568103	-0.0998362969397144	1.046173404596536
Q3TZM9	Q3TZM9	Alg11	GDP-Man:Man(3)GlcNAc(2)-PP-Dol alpha-1,2-mannosyltransferase;Isoform 2 of GDP-Man:Man(3)GlcNAc(2)-PP-Dol alpha-1,2-mannosyltransferase;Isoform 3 of GDP-Man:Man(3)GlcNAc(2)-PP-Dol alpha-1,2-mannosyltransferase	5	-0.9472097157950845	-0.09831761563147234	1.045527331426557
Q62313	Q62313	Tgoln1	Trans-Golgi network integral membrane protein 1	5	-0.9469079379715204	-0.09884317215238343	1.0457511101239039
O35386	O35386	Phyh	Phytanoyl-CoA dioxygenase, peroxisomal	5	-0.9467924896091817	-0.09904413306433325	1.0458366226735334
O08915	O08915	Aip	AH receptor-interacting protein	5	-0.9468156254357663	-0.09900386481242039	1.0458194902481417
Q9CQ65	Q9CQ65	Mtap	S-methyl-5'-thioadenosine phosphorylase	5	-0.9678653297606538	-0.06143650145150353	1.0293018312121573
P15702	P15702	Spn	Leukosialin	5	-0.9679977979023902	-0.061193908633509486	1.0291917065358995
Q9R1Z7	Q9R1Z7	Pts	6-pyruvoyl tetrahydrobiopterin synthase	5	-0.9675080184039843	-0.06209045192500936	1.0295984703289647
A2RSJ4	A2RSJ4	Uhrf1bp1l	UHRF1-binding protein 1-like	5	-0.9669930114593416	-0.06303198103162791	1.0300249924909695
Q8BWF0	Q8BWF0	Aldh5a1	Succinate-semialdehyde dehydrogenase, mitochondrial	5	-0.9671591567539783	-0.0627283696982871	1.0298875264522473
O55022	O55022	Pgrmc1	Membrane-associated progesterone receptor component 1	5	-0.9656335607854056	-0.06551146957595011	1.0311450303613443
P70404	P70404	Idh3g	Isocitrate dehydrogenase [NAD] subunit gamma 1, mitochondrial	5	-0.966113555121984	-0.06463697715711565	1.0307505322790531
Q9D2V7	Q9D2V7	Coro7	Coronin-7	5	-0.9647094880719562	-0.06719207172948345	1.0319015598014396
Q9CQP0	Q9CQP0	Mrpl33	39S ribosomal protein L33, mitochondrial	5	-0.9648842922466608	-0.0668744537821884	1.031758746028835
Q78IS1	Q78IS1	Tmed3	Transmembrane emp24 domain-containing protein 3	5	-0.9649019854560859	-0.06684229764351896	1.031744283099567
Q923D4	Q923D4	Sf3b5	Splicing factor 3B subunit 5	5	-0.9644216449950799	-0.0677147797421977	1.0321364247372775
Q62210	Q62210	Birc2	Baculoviral IAP repeat-containing protein 2	5	-0.9637880154913057	-0.06886410240479986	1.0326521178961054
P56392	P56392	Cox7a1	Cytochrome c oxidase subunit 7A1, mitochondrial	5	-0.9641046288683788	-0.06829003215193725	1.032394661020316
Q99JY9	Q99JY9	Actr3	Actin-related protein 3	5	-0.9715122146888765	-0.05472794656715158	1.0262401612560568
P28665	P28665	Mug1	Murinoglobulin-1	5	-0.9706158928696453	-0.05638254764978683	1.0269984405194492
Q9QUM9	Q9QUM9	Psma6	Proteasome subunit alpha type-6	5	-0.9709530190665214	-0.05576066220786306	1.0267136812742625
P56399	P56399	Usp5	Ubiquitin carboxyl-terminal hydrolase 5	5	-0.9710547151313325	-0.05557296138259056	1.026627676513923
Q8BX70;Q8BX70-3	Q8BX70	Vps13c	Vacuolar protein sorting-associated protein 13C;Isoform 2 of Vacuolar protein sorting-associated protein 13C;Isoform 3 of Vacuolar protein sorting-associated protein 13C	5	-0.9698311464847644	-0.057828068342689415	1.0276592148274644
O35604	O35604	Npc1	NPC intracellular cholesterol transporter 1	5	-0.9700925712888774	-0.05734683963237773	1.0274394109213023
Q9D2R8	Q9D2R8	Mrps33	28S ribosomal protein S33, mitochondrial	5	-0.9701824890293739	-0.0571812455542521	1.027363734583635
Q80WW9	Q80WW9	Ddrgk1	DDRGK domain-containing protein 1	5	-0.9684808127077537	-0.06030866082256606	1.0287894735302834
Q9CQV5	Q9CQV5	Mrps24	28S ribosomal protein S24, mitochondrial	5	-0.9691404565578958	-0.05909794404408308	1.028238400601979
E9Q3L2	E9Q3L2	Pi4ka	Phosphatidylinositol 4-kinase alpha	5	-0.9756796801757257	-0.04698430976810134	1.0226639899438175
P23492	P23492	Pnp	Purine nucleoside phosphorylase	5	-0.9758491351297858	-0.04666765937056574	1.0225167945003748
P63321	P63321	Rala	Ras-related protein Ral-A	5	-0.9745557843004841	-0.04908091262956123	1.0236366969300768
O08808	O08808	Diaph1	Protein diaphanous homolog 1	5	-0.9751937091205993	-0.047891634829253786	1.023085343949853
P51125;P51125-2	P51125	Cast	Calpastatin;Isoform 2 of Calpastatin;Isoform 3 of Calpastatin;Isoform 4 of Calpastatin;Isoform 5 of Calpastatin;Isoform 6 of Calpastatin;Isoform 7 of Calpastatin	5	-0.9721572167428721	-0.05353491948999307	1.0256921362328721
P23298	P23298	Prkch	Protein kinase C eta type	5	-0.9722254251097724	-0.05340864205268816	1.0256340671624604
Q61559	Q61559	Fcgrt	IgG receptor FcRn large subunit p51	5	-0.972791196398769	-0.05236034483677139	1.0251515412355512
Q8R418	Q8R418	Dicer1	Endoribonuclease Dicer;Isoform 2 of Endoribonuclease Dicer	5	-0.9733261570356104	-0.05136772359552903	1.0246938806311394
Q9Z2Y8	Q9Z2Y8	Plpbp	Pyridoxal phosphate homeostasis protein	5	-1.0011110657029074	0.0022258472061187423	0.9988852184968022
Q61703	Q61703	Itih2	Inter-alpha-trypsin inhibitor heavy chain H2	5	-1.0013761508731303	0.002758006705127218	0.9986181441679942
Q80VP0	Q80VP0	Tecpr1	Tectonin beta-propeller repeat-containing protein 1;Isoform 2 of Tectonin beta-propeller repeat-containing protein 1	5	-1.001925763075354	0.0038627166167608438	0.9980630464585932
Q9D1D6	Q9D1D6	Cthrc1	Collagen triple helix repeat-containing protein 1	5	-1.0019775952852328	0.003966993382680793	0.998010601902567
Q8BL06	Q8BL06	Usp54	Inactive ubiquitin carboxyl-terminal hydrolase 54;Isoform 2 of Inactive ubiquitin carboxyl-terminal hydrolase 54;Isoform 3 of Inactive ubiquitin carboxyl-terminal hydrolase 54	5	-1.0024650343422552	0.004948434018276283	0.9975166003239986
Q9CQ89	Q9CQ89	Cuta	Protein CutA;Isoform 2 of Protein CutA	5	-1.002569441513818	0.005158843375981918	0.9974105981378447
Q3TIR3	Q3TIR3	Ric8a	Synembryn-A	5	-1.0031921189473574	0.0064151032956028375	0.9967770156517545
Q3V1H1	Q3V1H1	Ckap2	Cytoskeleton-associated protein 2	5	-1.003659591563092	0.00735980862605104	0.996299782937041
Q6ZPJ3	Q6ZPJ3	Ube2o	(E3-independent) E2 ubiquitin-conjugating enzyme UBE2O	5	-1.00542552025087	0.010940818651319684	0.99448470159953
Q9CZP5	Q9CZP5	Bcs1l	Mitochondrial chaperone BCS1	5	-1.004359883117954	0.008777551123475693	0.9955823319944784
Q6PGG6	Q6PGG6	Gnl3l	Guanine nucleotide-binding protein-like 3-like protein	5	-1.0043815533905835	0.008821471401004163	0.9955600819895499
Q8VI33	Q8VI33	Taf9	Transcription initiation factor TFIID subunit 9	5	-1.000207056122801	4.1424094222992534e-4	0.9997928151805263
Q3TLP5	Q3TLP5	Echdc2	Enoyl-CoA hydratase domain-containing protein 2, mitochondrial;Isoform 2 of Enoyl-CoA hydratase domain-containing protein 2, mitochondrial;Isoform 3 of Enoyl-CoA hydratase domain-containing protein 2, mitochondrial	5	-0.999788260402297	-4.2334477981569637e-4	1.0002116051820966
Q9EPC1	Q9EPC1	Parva	Alpha-parvin	5	-0.9998833704353206	-2.3321833626444943e-4	1.000116588771585
Q9QZ06	Q9QZ06	Tollip	Toll-interacting protein	5	-0.9989003636179793	-0.0021956570782690208	1.0010960206962483
Q9CQE1	Q9CQE1	Nipsnap3b	Protein NipSnap homolog 3B	5	-0.9990259235873639	-0.0019453146364524338	1.0009712382238463
Q922G2	Q922G2	Fam76a	Protein FAM76A;Isoform 2 of Protein FAM76A	5	-0.9990865299153999	-0.0018244437214606215	1.0009109736368722
Q91YH5	Q91YH5	Atl3	Atlastin-3;Isoform 2 of Atlastin-3	5	-0.9992222021697829	-0.0015537849737847682	1.000775987143589
Q61001	Q61001	Lama5	Laminin subunit alpha-5	5	-0.9994329728647857	-0.001133091348194346	1.0005660642129801
O35744	O35744	Chil3	Chitinase-like protein 3	5	-0.9961262783568746	-0.0077029413124697155	1.0038292196693712
Q640L3;Q640L3-2	Q640L3	Ccpg1	Cell cycle progression protein 1;Isoform 2 of Cell cycle progression protein 1;Isoform 3 of Cell cycle progression protein 1	5	-0.9963696468468689	-0.007221592376448485	1.0035912392233175
Q91XL3	Q91XL3	Uxs1	UDP-glucuronic acid decarboxylase 1	5	-0.9975367435980188	-0.004908443111984807	1.0024451867100153
P62259	P62259	Ywhae	14-3-3 protein epsilon	5	-0.9979846741750161	-0.004018540114750121	1.002003214289821
Q920L1	Q920L1	Fads1	Acyl-CoA (8-3)-desaturase	5	-0.9866195631462071	-0.026244236997494147	1.0128638001437344
Q9DCS2	Q9DCS2	Mettl26	Methyltransferase-like 26	5	-0.9869415630912061	-0.025624357405162976	1.012565920496369
Q03137;Q03137-2	Q03137	Epha4	Ephrin type-A receptor 4;Isoform Short of Ephrin type-A receptor 4	5	-0.9871183601506579	-0.025283770431015488	1.0124021305816517
P24270	P24270	Cat	Catalase	5	-0.9891282359835127	-0.02140002764737619	1.0105282636308774
Q6DI86	Q6DI86	Fastkd1	FAST kinase domain-containing protein 1, mitochondrial;Isoform 2 of FAST kinase domain-containing protein 1, mitochondrial;Isoform 3 of FAST kinase domain-containing protein 1, mitochondrial;Isoform 4 of FAST kinase domain-containing protein 1, mitochondrial	5	-0.989293634671182	-0.021079445617258045	1.01037308028844
Q01065	Q01065	Pde1b	Calcium/calmodulin-dependent 3',5'-cyclic nucleotide phosphodiesterase 1B	5	-0.9886620622953174	-0.022302780108915888	1.010964842404217
P07356	P07356	Anxa2	Annexin A2	5	-0.9888501335832407	-0.021938719684837786	1.0107888532680784
P56376	P56376	Acyp1	Acylphosphatase-1	5	-0.9889000467343748	-0.021842067581865687	1.0107421143162585
Q8K2Y7	Q8K2Y7	Mrpl47	39S ribosomal protein L47, mitochondrial	5	-0.9875385975295804	-0.024473538901088263	1.0120121364306687
P39098;P39098-2	P39098	Man1a2	Mannosyl-oligosaccharide 1,2-alpha-mannosidase IB;Isoform 2 of Mannosyl-oligosaccharide 1,2-alpha-mannosidase IB	5	-0.9878368708430543	-0.02389788090333723	1.0117347517463915
Q91ZV7	Q91ZV7	Plxdc1	Plexin domain-containing protein 1;Isoform 2 of Plexin domain-containing protein 1	5	-0.9881057657027477	-0.023378510512751142	1.0114842762154987
A3KGV1;A3KGV1-2;A3KGV1-3;A3KGV1-4	A3KGV1	Odf2	Outer dense fiber protein 2;Isoform 2 of Outer dense fiber protein 2;Isoform 3 of Outer dense fiber protein 2;Isoform 4 of Outer dense fiber protein 2;Isoform 5 of Outer dense fiber protein 2;Isoform 6 of Outer dense fiber protein 2;Isoform 7 of Outer dense fiber protein 2	5	-0.9881158982285566	-0.02335893189279222	1.0114748301212448
O54950	O54950	Prkag1	5'-AMP-activated protein kinase subunit gamma-1	5	-0.9883451153740795	-0.02291587738684373	1.0112609927609135
Q71FD5	Q71FD5	Znrf2	E3 ubiquitin-protein ligase ZNRF2	5	-0.9884071800423982	-0.022795863392903876	1.0112030434352968
Q99MV5	Q99MV5	Mov10l1	RNA helicase Mov10l1;Isoform 2 of RNA helicase Mov10l1;Isoform 3 of RNA helicase Mov10l1	5	-0.9884456374006034	-0.02272148819141581	1.011167125592047
P56380	P56380	Nudt2	Bis(5'-nucleosyl)-tetraphosphatase [asymmetrical]	5	-0.9900601233686432	-0.019591852041133995	1.0096519754097772
P45376	P45376	Akr1b1	Aldo-keto reductase family 1 member B1	5	-0.9916124876307046	-0.01656911252132231	1.008181600152027
Q91VM9	Q91VM9	Ppa2	Inorganic pyrophosphatase 2, mitochondrial;Isoform 2 of Inorganic pyrophosphatase 2, mitochondrial	5	-0.9906416001773503	-0.018461172151071164	1.0091027723284023
Q8K4Q0	Q8K4Q0	Rptor	Regulatory-associated protein of mTOR;Isoform 2 of Regulatory-associated protein of mTOR;Isoform 3 of Regulatory-associated protein of mTOR;Isoform 4 of Regulatory-associated protein of mTOR;Isoform 5 of Regulatory-associated protein of mTOR	5	-0.9909366197014036	-0.01788679317359267	1.0088234128749793
P01639	P01639	Gm5571	Ig kappa chain V-V region MOPC 41	5	-0.9911317581090064	-0.017506609538298242	1.0086383676473065
Q9CXY1	Q9CXY1	Tmem175	Endosomal/lysosomal potassium channel TMEM175	5	-0.9942825850707426	-0.01133840791371922	1.0056209929844462
Q99N85	Q99N85	Mrps18a	28S ribosomal protein S18a, mitochondrial	5	-0.9944214823202089	-0.011065204193459327	1.0054866865136682
Q9DB29	Q9DB29	Iah1	Isoamyl acetate-hydrolyzing esterase 1 homolog	5	-0.9944878350297776	-0.010934652953543452	1.005422487983321
Q64519	Q64519	Sdc3	Syndecan-3	5	-0.9928057381188661	-0.014236509336597697	1.007042247455469
Q9JL16;Q9JL16-2	Q9JL16	Isg20	Interferon-stimulated gene 20 kDa protein;Isoform 2 of Interferon-stimulated gene 20 kDa protein	5	-0.9930677775302077	-0.013723195383103756	1.006790972913291
Q9D5D8	Q9D5D8	Cdyl2	Chromodomain Y-like protein 2	5	-0.9934060119148804	-0.013060048430130682	1.006466060344995
P14901	P14901	Hmox1	Heme oxygenase 1	5	-0.9938988047461662	-0.01209271223347468	1.0059915169796316
Q3TW96	Q3TW96	Uap1l1	UDP-N-acetylhexosamine pyrophosphorylase-like protein 1;Isoform 2 of UDP-N-acetylhexosamine pyrophosphorylase-like protein 1	5	-0.9781327257361746	-0.04238662482974349	1.0205193505659087
Q9WV86	Q9WV86	Katna1	Katanin p60 ATPase-containing subunit A1	5	-0.9776991227714297	-0.04320148785578653	1.0209006106272163
O88951	O88951	Lin7b	Protein lin-7 homolog B	5	-0.9772657510079027	-0.04401498089861636	1.0212807319064894
P54726	P54726	Rad23a	UV excision repair protein RAD23 homolog A	5	-0.9774303305653743	-0.04370615441453158	1.0211364849799247
Q9D7P6	Q9D7P6	Iscu	Iron-sulfur cluster assembly enzyme ISCU, mitochondrial	5	-0.9774805016648899	-0.04361198373476446	1.0210924853996692
P03930	P03930	Mtatp8	ATP synthase protein 8	5	-0.9774985211746205	-0.04357815823127909	1.02107667940591
Q80ZS3	Q80ZS3	Mrps26	28S ribosomal protein S26, mitochondrial	5	-0.97882334535868	-0.04108681359148048	1.0199101589501605
Q7TQC5;Q7TQC5-3	Q7TQC5	Aptx	Aprataxin;Isoform 2 of Aprataxin;Isoform 3 of Aprataxin;Isoform 4 of Aprataxin	5	-0.9789647380871969	-0.04082040408362235	1.0197851421707984
Q9D0D3	Q9D0D3	Mtpap	Poly(A) RNA polymerase, mitochondrial	5	-0.9790392626418754	-0.04067994587078477	1.0197192085126197
Q9DBL7	Q9DBL7	Coasy	Bifunctional coenzyme A synthase	5	-0.9802584873137974	-0.03837806332851115	1.018636550642288
Q8K021	Q8K021	Scamp1	Secretory carrier-associated membrane protein 1	5	-0.9797069253647789	-0.03942033724941405	1.0191272626141616
Q99ME3	Q99ME3	Sncaip	Synphilin-1	5	-0.9798599673115006	-0.03913129194966453	1.0189912592611652
Q8BW75	Q8BW75	Maob	Amine oxidase [flavin-containing] B	5	-0.9823626684035044	-0.03438758686888857	1.0167502552723955
Q00519	Q00519	Xdh	Xanthine dehydrogenase/oxidase	5	-0.9820751069093155	-0.034934274015022616	1.0170093809243355
Q99KJ8	Q99KJ8	Dctn2	Dynactin subunit 2	5	-0.9821010231979648	-0.03488502168924046	1.0169860448871715
Q924Z5	Q924Z5	Tram2	Translocating chain-associated membrane protein 2	5	-0.9813353458783638	-0.03633868774095825	1.0176740336193397
Q8K1Y2	Q8K1Y2	Prkd3	Serine/threonine-protein kinase D3	5	-0.9809149378782006	-0.037135568814009534	1.01805050669221
P48678	P48678	Lmna	Prelamin-A/C;Isoform C of Prelamin-A/C;Isoform C2 of Prelamin-A/C	5	-0.9810921871495772	-0.03679970401492231	1.0178918911645152
Q6NZC7	Q6NZC7	Sec23ip	SEC23-interacting protein	5	-0.9849906357354649	-0.029371605432653405	1.01436224116819
P01642	P01642	Gm10881	Ig kappa chain V-V region L7 (Fragment)	5	-0.9843996788300797	-0.03050270911464575	1.0149023879447239
Q02853	Q02853	Mmp11	Stromelysin-3	5	-0.9844436805549561	-0.03041855221200284	1.014862232766959
Q925U4	Q925U4	Edem1	ER degradation-enhancing alpha-mannosidase-like protein 1	5	-0.9840745357313472	-0.031124256994335533	1.0151987927256827
Q9WUF3	Q9WUF3	Casp8ap2	CASP8-associated protein 2	5	-0.9837058816188498	-0.031828311338648524	1.0155341929574855
P07309	P07309	Ttr	Transthyretin	5	-0.9838149173770913	-0.031620149236504975	1.0154350666136007
Q8BTE0	Q8BTE0	Sdhaf4	Succinate dehydrogenase assembly factor 4, mitochondrial	5	-0.9827907826128994	-0.033572901267805516	1.016363683880719
Q7TSG1	Q7TSG1	Cep120	Centrosomal protein of 120 kDa;Isoform 2 of Centrosomal protein of 120 kDa;Isoform 3 of Centrosomal protein of 120 kDa;Isoform 4 of Centrosomal protein of 120 kDa	5	-0.9834668745181586	-0.03228438690733712	1.0157512614255035
Q810B6	Q810B6	Ankfy1	Rabankyrin-5;Isoform 2 of Rabankyrin-5	5	-0.9832099301961613	-0.03277435836224351	1.0159842885584416
O35717	O35717	Socs2	Suppressor of cytokine signaling 2	5	-0.9833269466363119	-0.03255126036852252	1.0158782070048202
Q8K0E8	Q8K0E8	Fgb	Fibrinogen beta chain	5	-0.6678418275124189	-0.4818550788230409	1.1496969063354538
Q9CZ57	Q9CZ57	Nsun4	5-methylcytosine rRNA methyltransferase NSUN4;Isoform 2 of 5-methylcytosine rRNA methyltransferase NSUN4	5	-0.6677243295724963	-0.48198596125970977	1.1497102908322225
Q9D7K5	Q9D7K5	Dmac2	Distal membrane-arm assembly complex protein 2	5	-0.6677631408432902	-0.48194273100502644	1.1497058718483268
Q8VCQ6	Q8VCQ6	Sgms1	Phosphatidylcholine:ceramide cholinephosphotransferase 1;Isoform 2 of Phosphatidylcholine:ceramide cholinephosphotransferase 1;Isoform 3 of Phosphatidylcholine:ceramide cholinephosphotransferase 1	5	-0.6650799144795931	-0.4849265745013279	1.150006488980921
A2APT9	A2APT9	Klhdc7a	Kelch domain-containing protein 7A	5	-0.6654641649709083	-0.48449988204767186	1.1499640470185857
Q9WUU7	Q9WUU7	Ctsz	Cathepsin Z	5	-0.6655776549740069	-0.4843738178287723	1.149951472802779
Q99JI6	Q99JI6	Rap1b	Ras-related protein Rap-1b	5	-0.6671043406553896	-0.48267625910185175	1.1497805997572665
P21958	P21958	Tap1	Antigen peptide transporter 1	5	-0.6661436440331403	-0.48374485517341376	1.1498884992065541
Q9CQ69	Q9CQ69	Uqcrq	Cytochrome b-c1 complex subunit 8	5	-0.6664802562996829	-0.48337058141258865	1.149850837712251
Q91WD0;Q91WD0-2	Q91WD0	Gpr108	Protein GPR108;Isoform 2 of Protein GPR108	5	-0.6665298862159795	-0.4833153855098904	1.1498452717258698
Q9Z2I8	Q9Z2I8	Suclg2	Succinate--CoA ligase [GDP-forming] subunit beta, mitochondrial;Isoform 2 of Succinate--CoA ligase [GDP-forming] subunit beta, mitochondrial	5	-0.7832014851806887	-0.3432098283788731	1.1264113135595308
Q9Z2I8-2	Q9Z2I8	Suclg2	Succinate--CoA ligase [GDP-forming] subunit beta, mitochondrial;Isoform 2 of Succinate--CoA ligase [GDP-forming] subunit beta, mitochondrial	5	-0.5488471318584927	-0.6053918234496956	1.1542389553081975
Q6PEV3	Q6PEV3	Wipf2	WAS/WASL-interacting protein family member 2	5	-0.6713033389173646	-0.4779906784858999	1.149294017403287
P28063	P28063	Psmb8	Proteasome subunit beta type-8	5	-0.6703556227335999	-0.4790503534015808	1.1494059761351807
P18760	P18760	Cfl1	Cofilin-1	5	-0.6701321508060638	-0.479300043331087	1.1494321941371124
P01758	P01758	Igh-VJ558	Ig heavy chain V region 108A	5	-0.6698913002310906	-0.47956907314366465	1.1494603733747524
Q5I2A0	Q5I2A0	Serpina3g	Serine protease inhibitor A3G	5	-0.6699917239510085	-0.47945690975399935	1.149448633705004
Q9Z1J2;Q9Z1J2-2	Q9Z1J2	Nek4	Serine/threonine-protein kinase Nek4;Isoform 2 of Serine/threonine-protein kinase Nek4	5	-0.6731100306366565	-0.47596708591476405	1.1490771165514206
Q99J31	Q99J31	Ophn1	Oligophrenin-1	5	-0.6746964595756773	-0.47418643711003033	1.1488828966857076
Q8BGS3;Q8BGS3-2	Q8BGS3	Zkscan1	Zinc finger protein with KRAB and SCAN domains 1;Isoform 2 of Zinc finger protein with KRAB and SCAN domains 1	5	-0.6747852487324014	-0.47408667362598345	1.1488719223583634
Q9JHE3	Q9JHE3	Asah2	Neutral ceramidase	5	-0.6742768025399742	-0.47465781402504237	1.148934616565032
O54974	O54974	Lgals7	Galectin-7	5	-0.6744733221666652	-0.47443710544118034	1.1489104276078514
P29452	P29452	Casp1	Caspase-1	5	-0.6756410805133426	-0.4731244934799391	1.1487655739932816
O88783	O88783	F5	Coagulation factor V	5	-0.6750617945104899	-0.47377587591641285	1.1488376704269028
Q61548;Q61548-2;Q61548-3	Q61548	Snap91	Clathrin coat assembly protein AP180;Isoform Short of Clathrin coat assembly protein AP180;Isoform 3 of Clathrin coat assembly protein AP180	5	-0.6751579652883063	-0.47366776861640864	1.148825733904715
P00329	P00329	Adh1	Alcohol dehydrogenase 1	5	-0.6751744846112911	-0.4736491976410584	1.1488236822523548
Q3U7U3	Q3U7U3	Fbxo7	F-box only protein 7	5	-0.6799035890059618	-0.4683169307627002	1.1482205197686621
Q8C0N2	Q8C0N2	Gpat3	Glycerol-3-phosphate acyltransferase 3	5	-0.6801403984297737	-0.46804908580300686	1.148189484232789
P04104	P04104	Krt1	Keratin, type II cytoskeletal 1	5	-0.6810191231760228	-0.4670545011348209	1.148073624310856
Q9ESJ1	Q9ESJ1	Cables1	CDK5 and ABL1 enzyme substrate 1	5	-0.6806687110649721	-0.46745124679827	1.148119957863242
Q811G0;Q811G0-2	Q811G0	Bbs9	Protein PTHB1;Isoform 2 of Protein PTHB1;Isoform 3 of Protein PTHB1;Isoform 4 of Protein PTHB1	5	-0.6808231148672251	-0.4672764483563056	1.1480995632235065
Q8CGY6;Q8CGY6-2	Q8CGY6	Unc45b	Protein unc-45 homolog B;Isoform 2 of Protein unc-45 homolog B	5	-0.6813477601708914	-0.46668225092650895	1.1480300110973913
Q91X72	Q91X72	Hpx	Hemopexin	5	-0.681974511145631	-0.46597189742736095	1.1479464085729887
O35955	O35955	Psmb10	Proteasome subunit beta type-10	5	-0.676615194354472	-0.47202807961139587	1.148643273965872
Q9JHH6	Q9JHH6	Cpb2	Carboxypeptidase B2	5	-0.67881294281533755	-0.46954948629323695	1.1483624291085712
Q9WTK5	Q9WTK5	Nfkb2	Nuclear factor NF-kappa-B p100 subunit	5	-0.6788718206137259	-0.46948299068532096	1.1483548112990913
Q64726	Q64726	Azgp1	Zinc-alpha-2-glycoprotein	5	-0.6778697827226653	-0.4706140066390569	1.1484837893617221
Q8R3P7	Q8R3P7	Cluap1	Clusterin-associated protein 1	5	-0.6782840806169893	-0.47014655437586583	1.148430634992844
Q8BX07	Q8BX07	Ctdsp2	Carboxy-terminal domain RNA polymerase II polypeptide A small phosphatase 2	5	-0.7154388095794794	-0.4272076506177207	1.1426464601971973
Q8CB62	Q8CB62	Cntrob	Centrobin;Isoform 2 of Centrobin	5	-0.7139482694579944	-0.4289701389974875	1.1429184084554818
Q8BG07;Q8BG07-2	Q8BG07	Pld4	Phospholipase D4;Isoform 2 of Phospholipase D4	5	-0.7141505686078151	-0.42873113207219565	1.1428817006800083
Q8BIJ7	Q8BIJ7	Rufy1	RUN and FYVE domain-containing protein 1	5	-0.7148325475268419	-0.4279249398164942	1.1427574873433712
Q91WC3;Q91WC3-2	Q91WC3	Acsl6	Long-chain-fatty-acid--CoA ligase 6;Isoform 2 of Long-chain-fatty-acid--CoA ligase 6	5	-0.7143691257612493	-0.4284728459938331	1.1428419717550862
Q9JJA7	Q9JJA7	Ccnl2	Cyclin-L2;Isoform 2 of Cyclin-L2;Isoform 3 of Cyclin-L2	5	-0.7144603277560498	-0.4283650436220129	1.1428253713780725
O08600	O08600	Endog	Endonuclease G, mitochondrial	5	-0.7103554855871899	-0.4332043429187323	1.143559828505941
Q9QZB9	Q9QZB9	Dctn5	Dynactin subunit 5	5	-0.7107040694776806	-0.432794394689639	1.143498464167352
P01872;P01872-2	P01872	Ighm	Immunoglobulin heavy constant mu;Isoform 2 of Immunoglobulin heavy constant mu	5	-0.7094394476314405	-0.4342807531222211	1.1437202007536602
Q7TMK6	Q7TMK6	Hook2	Protein Hook homolog 2	5	-0.7098639708714619	-0.43378206740214653	1.1436460382736084
Q80SU7	Q80SU7	Gvin1	Interferon-induced very large GTPase 1	5	-0.7129054929203565	-0.4302011282668172	1.1431066211871668
Q6ZPE2-2	Q6ZPE2	Sbf1	Myotubularin-related protein 5;Isoform 2 of Myotubularin-related protein 5	5	-0.7134453518751527	-0.42956403857302144	1.1430093904481167
Q8BVW3	Q8BVW3	Trim14	Tripartite motif-containing protein 14;Isoform 2 of Tripartite motif-containing protein 14;Isoform 3 of Tripartite motif-containing protein 14	5	-0.7113518735768984	-0.43203205731151034	1.1433839308884046
Q9CSV6	Q9CSV6	Sft2d3	Vesicle transport protein SFT2C	5	-0.7119606005067541	-0.4313151192014283	1.1432757197082073
Q8BG40	Q8BG40	Katnb1	Katanin p80 WD40 repeat-containing subunit B1	5	-0.7083285250547712	-0.43558444778831684	1.143912972843074
O35660	O35660	Gstm6	Glutathione S-transferase Mu 6	5	-0.7083382516133229	-0.43557304159738186	1.1439112932107047
O88307	O88307	Sorl1	Sortilin-related receptor	5	-0.7079562742944022	-0.4360208725138185	1.1439771468082207
Q99N69	Q99N69	Lpxn	Leupaxin	5	-0.7081779119904235	-0.4357610511116206	1.143938963102044
Q8R1Q8	Q8R1Q8	Dync1li1	Cytoplasmic dynein 1 light intermediate chain 1	5	-0.708180118418461	-0.4357584641845678	1.1439385826032449
B2RUR8	B2RUR8	Otud7b	OTU domain-containing protein 7B	5	-0.7058662398477	-0.43846730879884954	1.1443335486465314
Q9Z0E6	Q9Z0E6	Gbp2	Guanylate-binding protein 2	5	-0.7070592690100905	-0.43707165096076694	1.144130919970851
Q9R269	Q9R269	Ppl	Periplakin	5	-0.7068789572483809	-0.43728272597712603	1.1441616832255201
P19221	P19221	F2	Prothrombin	5	-0.7069644436849866	-0.43718266072399786	1.1441471044089844
Q80YX1	Q80YX1	Tnc	Tenascin;Isoform 2 of Tenascin;Isoform 3 of Tenascin;Isoform 4 of Tenascin;Isoform 5 of Tenascin	5	-0.7239494704098138	-0.41707781322813214	1.141027283637946
Q80YX1-2	Q80YX1	Tnc	Tenascin;Isoform 2 of Tenascin;Isoform 3 of Tenascin;Isoform 4 of Tenascin;Isoform 5 of Tenascin	5	-0.6843066522800945	-0.46332374009704613	1.1476303923771338
Q60575;Q60575-2	Q60575	Kif1b	Kinesin-like protein KIF1B;Isoform 2 of Kinesin-like protein KIF1B;Isoform 3 of Kinesin-like protein KIF1B	5	-0.704401454486881	-0.440177934248395	1.1445793887352602
O88697	O88697	Stk16	Serine/threonine-protein kinase 16	5	-0.7045493576515935	-0.440005354984573	1.144554712636153
Q8K1B8	Q8K1B8	Fermt3	Fermitin family homolog 3	5	-0.7028611312249691	-0.44197328657117657	1.1448344177961414
Q8VCM7	Q8VCM7	Fgg	Fibrinogen gamma chain	5	-0.7028899739126224	-0.441939701218243	1.1448296751308655
Q8R0F3	Q8R0F3	Sumf1	Formylglycine-generating enzyme	5	-0.7030861691668152	-0.44171121199794977	1.1447973811647347
Q921H8	Q921H8	Acaa1a	3-ketoacyl-CoA thiolase A, peroxisomal	5	-0.703187704481579	-0.44159294114362246	1.1447806456252014
Q8CBG9;Q8CBG9-2	Q8CBG9	Rnf170	E3 ubiquitin-protein ligase RNF170;Isoform 2 of E3 ubiquitin-protein ligase RNF170;Isoform 3 of E3 ubiquitin-protein ligase RNF170;Isoform 4 of E3 ubiquitin-protein ligase RNF170;Isoform 5 of E3 ubiquitin-protein ligase RNF170	5	-0.7018756445213475	-0.44312006902987155	1.1449957135512363
Q6P9N1-3	Q6P9N1	Fam126a	Hyccin;Isoform 2 of Hyccin;Isoform 3 of Hyccin	5	-0.7025438662392425	-0.442342637693693	1.1448865039329459
P50543	P50543	S100a11	Protein S100-A11	5	-0.7025514616363868	-0.44233379710750925	1.144885258743875
Q08331	Q08331	Calb2	Calretinin	5	-0.6929897859086929	-0.4533950166392646	1.1463848025479513
Q63ZW7	Q63ZW7	Patj	InaD-like protein;Isoform 2 of InaD-like protein;Isoform 3 of InaD-like protein;Isoform 4 of InaD-like protein;Isoform 5 of InaD-like protein;Isoform 6 of InaD-like protein	5	-0.6935976258226402	-0.45269587130482675	1.1462934971274854
Q6P5G3;Q6P5G3-2	Q6P5G3	Mbtd1	MBT domain-containing protein 1;Isoform 2 of MBT domain-containing protein 1	5	-0.6940266331337765	-0.45220209518124993	1.1462287283150263
Q9QY15-2	Q9QY15	Ddx25	ATP-dependent RNA helicase DDX25;Isoform 2 of ATP-dependent RNA helicase DDX25	5	-0.6940743488639812	-0.45214715892720747	1.146221507791184
P04370;P04370-2	P04370	Mbp	Myelin basic protein;Isoform 2 of Myelin basic protein;Isoform 3 of Myelin basic protein;Isoform 4 of Myelin basic protein;Isoform 5 of Myelin basic protein;Isoform 6 of Myelin basic protein;Isoform 7 of Myelin basic protein;Isoform 8 of Myelin basic protein;Isoform 9 of Myelin basic protein;Isoform 10 of Myelin basic protein;Isoform 11 of Myelin basic protein;Isoform 12 of Myelin basic protein;I…	5	-0.6953113909870462	-0.4507217541959949	1.1460331451830459
Q06890	Q06890	Clu	Clusterin	5	-0.6953262491766267	-0.45070461987815774	1.1460308690547778
Q80X76	Q80X76	Serpina3f	Serine protease inhibitor A3F	5	-0.6963075970050083	-0.44957221822556603	1.1458798152305743
Q8CBA2	Q8CBA2	Slfn5	Schlafen family member 5	5	-0.6958024189830821	-0.4501553331813337	1.1459577521644042
Q8R4V4	Q8R4V4	Cpz	Carboxypeptidase Z	5	-0.6959773567310176	-0.449953449353218	1.1459308060842275
Q5DQR4;Q5DQR4-2;Q5DQR4-3;Q5DQR4-4;Q5DQR4-5;Q5DQR4-6	Q5DQR4	Stxbp5l	Syntaxin-binding protein 5-like;Isoform 2 of Syntaxin-binding protein 5-like;Isoform 3 of Syntaxin-binding protein 5-like;Isoform 4 of Syntaxin-binding protein 5-like;Isoform 5 of Syntaxin-binding protein 5-like;Isoform 6 of Syntaxin-binding protein 5-like;Isoform 7 of Syntaxin-binding protein 5-like	5	-0.6999696820113028	-0.4453338581324656	1.1453035401437683
G5E8P0	G5E8P0	Tubgcp6	Gamma-tubulin complex component 6;Isoform 2 of Gamma-tubulin complex component 6	5	-0.7001090638533813	-0.44517214898431257	1.1452812128377166
P49117	P49117	Nr2c2	Nuclear receptor subfamily 2 group C member 2	5	-0.7006592573230593	-0.4445335380820328	1.1451927954051093
Q4G5Y1	Q4G5Y1	Klhdc2	Kelch domain-containing protein 2	5	-0.7011473223422873	-0.443966661455196	1.1451139837974944
Q01237	Q01237	Hmgcr	3-hydroxy-3-methylglutaryl-coenzyme A reductase	5	-0.6986600682501848	-0.4468518431959645	1.1455119114461518
Q6NXK2	Q6NXK2	Znf532	Zinc finger protein 532;Isoform 2 of Zinc finger protein 532	5	-0.6984392641456174	-0.44710752790905867	1.1455467920546845
P31725	P31725	S100a9	Protein S100-A9	5	-0.6984645275874761	-0.4470782772494539	1.1455428048369316
Q9D0K0	Q9D0K0	Tbc1d7	TBC1 domain family member 7;Isoform 2 of TBC1 domain family member 7	5	-0.6973504922099895	-0.44836723598794653	1.145717728197925
Q9CQ22	Q9CQ22	Lamtor1	Ragulator complex protein LAMTOR1	5	-0.6977934447121984	-0.4478549525009287	1.1456483972131566
Q61165	Q61165	Slc9a1	Sodium/hydrogen exchanger 1	5	-0.6905181598771638	-0.45623234431991105	1.146750504197061
Q64704;Q64704-2	Q64704	Stx3	Syntaxin-3;Isoform 3B of Syntaxin-3;Isoform 3C of Syntaxin-3;Isoform 3D of Syntaxin-3	5	-0.6905321413750248	-0.45621631919764094	1.1467484605726659
Q8K558;Q8K558-2	Q8K558	Treml1	Trem-like transcript 1 protein;Isoform 2 of Trem-like transcript 1 protein	5	-0.6903667738553975	-0.45640583965120685	1.1467726135066043
Q9CSB4;Q9CSB4-2	Q9CSB4	Pard3b	Partitioning defective 3 homolog B;Isoform 2 of Partitioning defective 3 homolog B	5	-0.69043621769658	-0.456326257964696	1.146762475661276
P43274	P43274	Hist1h1e	Histone H1.4	5	-0.6912301278971136	-0.4554159483821177	1.1466460762792312
O35607	O35607	Bmpr2	Bone morphogenetic protein receptor type-2	5	-0.6908758864668912	-0.45582224055452997	1.1466981270214212
Q9CQ00	Q9CQ00	Dmac1	Distal membrane-arm assembly complex protein 1	5	-0.69084757015745335	-0.45585470964433583	1.1467022798017892
Q9CQW0	Q9CQW0	Emc6	ER membrane protein complex subunit 6	5	-0.6908609798793978	-0.4558393334406959	1.1467003133201021
P97371	P97371	Psme1	Proteasome activator complex subunit 1	5	-0.6883829739949937	-0.45867628594856696	1.1470592599435463
P36895	P36895	Bmpr1a	Bone morphogenetic protein receptor type-1A	5	-0.6895300532180971	-0.4573641582993505	1.1468942115174243
E9Q286	E9Q286	Ice1	Little elongation complex subunit 1	5	-0.6896897954155164	-0.4571812799041446	1.1468710753196765
B1AQ75	B1AQ75	Krt36	Keratin, type I cuticular Ha6	5	-0.6897880393554457	-0.45706878841976767	1.1468568277752265
O35643	O35643	Ap1b1	AP-1 complex subunit beta-1	5	-0.6860029160950238	-0.46139272351513627	1.1473956396101601
Q3TAE8	Q3TAE8	Alg6	Dolichyl pyrophosphate Man9GlcNAc2 alpha-1,3-glucosyltransferase	5	-0.6864303299241422	-0.4609055048507296	1.147335834774861
P21440	P21440	Abcb4	Phosphatidylcholine translocator ABCB4	5	-0.6862095270344282	-0.46115723593034225	1.147366762964778
Q8BK03	Q8BK03	Miga2	Mitoguardin 2;Isoform 2 of Mitoguardin 2	5	-0.6863102242008231	-0.4610424426820144	1.1473526668828626
O35892	O35892	Sp100	Nuclear autoantigen Sp-100;Isoform 2 of Nuclear autoantigen Sp-100	5	-0.6832958776192761	-0.46447243540340544	1.1477683130226815
Q8VC12	Q8VC12	Uroc1	Urocanate hydratase	5	-0.6852367264559234	-0.4622654616418114	1.1475021880977192
P22727	P22727	Wnt6	Protein Wnt-6	5	-0.6845029844357338	-0.463100448379491	1.1476034328152247
Q99MR8	Q99MR8	Mccc1	Methylcrotonoyl-CoA carboxylase subunit alpha, mitochondrial	5	-0.6845581608786221	-0.46303768536209033	1.1475958462407383
Q9D9B4	Q9D9B4	Lrmda	Leucine-rich melanocyte differentiation-associated protein	5	-0.729593752047646	-0.4102964846301067	1.1398902366777315
Q99PL6	Q99PL6	Ubxn6	UBX domain-containing protein 6;Isoform 2 of UBX domain-containing protein 6	5	-0.727677854569551	-0.41260405515298837	1.140281909722488
Q8VCT4	Q8VCT4	Ces1d	Carboxylesterase 1D	5	-0.7278619323307272	-0.412382601665219	1.1402445339959342
Q9CQH7	Q9CQH7	Btf3l4	Transcription factor BTF3 homolog 4	5	-0.7272062206096346	-0.4131712034633595	1.1403774240729647
Q9WU84	Q9WU84	Ccs	Copper chaperone for superoxide dismutase	5	-0.7274830196334241	-0.41283839084308904	1.1403214104765043
Q9Z2F2	Q9Z2F2	Oasl2	2'-5'-oligoadenylate synthase-like protein 2	5	-0.7348262800306918	-0.4039640398598376	1.1387903198905294
P70178	P70178	Six5	Homeobox protein SIX5	5	-0.7352458027650424	-0.4034544015756551	1.1387002043407293
Q3V3N7	Q3V3N7	Bbs1	Bardet-Biedl syndrome 1 protein homolog	5	-0.7362143043006087	-0.40227676097832404	1.1384910652789328
O70493	O70493	Snx12	Sorting nexin-12	5	-0.7367064003207469	-0.4016778120689896	1.138384212389612
Q8K0T0	Q8K0T0	Rtn1	Reticulon-1	5	-0.7333550479413469	-0.40574902933016216	1.139104077271509
Q8R151	Q8R151	Znfx1	NFX1-type zinc finger-containing protein 1	5	-0.7336138646429295	-0.40543527269115254	1.139049137334082
P28076	P28076	Psmb9	Proteasome subunit beta type-9	5	-0.7336299407072792	-0.40541578050608884	1.139045721213364
P21843	P21843	Mcpt3	Mast cell protease 3 (Fragment)	5	-0.7328417141574002	-0.40637100784557473	1.1392127220029695
Q8BN21	Q8BN21	Vrk2	Serine/threonine-protein kinase VRK2;Isoform 2 of Serine/threonine-protein kinase VRK2;Isoform 3 of Serine/threonine-protein kinase VRK2	5	-0.7322597745509487	-0.40707559442455166	1.1393353689754793
Q5HZG4	Q5HZG4	Taf3	Transcription initiation factor TFIID subunit 3;Isoform 2 of Transcription initiation factor TFIID subunit 3	5	-0.7324587038622448	-0.40683480152076984	1.139293505383049
P55200;P55200-2	P55200	Kmt2a	Histone-lysine N-methyltransferase 2A;Isoform 2 of Histone-lysine N-methyltransferase 2A	5	-0.7324756662437525	-0.40681426652640834	1.139289932770123
Q8BRN9	Q8BRN9	Cc2d1b	Coiled-coil and C2 domain-containing protein 1B	5	-0.7311101139258793	-0.40846593822155297	1.1395760521474967
Q9Z2D6-2	Q9Z2D6	Mecp2	Methyl-CpG-binding protein 2;Isoform B of Methyl-CpG-binding protein 2	5	-0.7319013674789367	-0.40750926429394263	1.1394106317728794
Q9JJE4	Q9JJE4	Paqr4	Progestin and adipoQ receptor family member 4	5	-0.7319705671455607	-0.4074255494419059	1.1393961165874522
Q3UMW8	Q3UMW8	Cln5	Ceroid-lipofuscinosis neuronal protein 5 homolog	5	-0.7191778042678729	-0.42277128626162	1.141949090529493
Q8BHC0	Q8BHC0	Lyve1	Lymphatic vessel endothelial hyaluronic acid receptor 1	5	-0.7191820207357474	-0.42276627105018066	1.141948291785916
Q80YF6;Q80YF6-2	Q80YF6	Upk3b	Uroplakin-3b;Isoform 2 of Uroplakin-3b	5	-0.7201928249569057	-0.42156318169312085	1.141756006650004
Q640N1	Q640N1	Aebp1	Adipocyte enhancer-binding protein 1;Isoform 2 of Adipocyte enhancer-binding protein 1	5	-0.7204543760522047	-0.42125161464255323	1.1417059906947453
O70628	O70628	Pde9a	High affinity cGMP-specific 3',5'-cyclic phosphodiesterase 9A	5	-0.7165920404061397	-0.4258416499288555	1.1424336903349952
Q9R111	Q9R111	Gda	Guanine deaminase	5	-0.7170043502671187	-0.42535276761639046	1.1423571178835032
Q4VBD9	Q4VBD9	Gzf1	GDNF-inducible zinc finger protein 1	5	-0.7177003131363396	-0.4245269527431758	1.1422272658795154
Q80TS3;Q80TS3-2;Q80TS3-3;Q80TS3-4;Q80TS3-5	Q80TS3	Adgrl3	Adhesion G protein-coupled receptor L3;Isoform 2 of Adhesion G protein-coupled receptor L3;Isoform 3 of Adhesion G protein-coupled receptor L3;Isoform 4 of Adhesion G protein-coupled receptor L3;Isoform 5 of Adhesion G protein-coupled receptor L3;Isoform 6 of Adhesion G protein-coupled receptor L3	5	-0.7179107212748643	-0.4242771381833006	1.142187859458151
P70704;P70704-2;P70704-3	P70704	Atp8a1	Phospholipid-transporting ATPase IA;Isoform 2 of Phospholipid-transporting ATPase IA;Isoform 3 of Phospholipid-transporting ATPase IA	5	-0.7179778096715381	-0.4241974705656709	1.142175280237209
Q8JZV9	Q8JZV9	Bdh2	3-hydroxybutyrate dehydrogenase type 2	5	-0.7183773840540169	-0.4237228295127715	1.14210021356683
Q9QWR8	Q9QWR8	Naga	Alpha-N-acetylgalactosaminidase	5	-0.71816688423506	-0.4239729062962293	1.1421397905312793
P55096	P55096	Abcd3	ATP-binding cassette sub-family D member 3	5	-0.7180864473788744	-0.4240684481480411	1.1421548955269156
P08905	P08905	Lyz2	Lysozyme C-2	5	-0.718101000177345	-0.42405116327198156	1.1421521634493261
Q8BJ64	Q8BJ64	Chdh	Choline dehydrogenase, mitochondrial	5	-0.7251634593748103	-0.41562355678313023	1.1407870161579234
Q3UMF0-2;Q3UMF0-4	Q3UMF0	Cobll1	Cordon-bleu protein-like 1;Isoform 2 of Cordon-bleu protein-like 1;Isoform 3 of Cordon-bleu protein-like 1;Isoform 4 of Cordon-bleu protein-like 1	5	-0.7413566244587251	-0.3959981296471406	1.1373547541058293
Q3UMF0;Q3UMF0-3	Q3UMF0	Cobll1	Cordon-bleu protein-like 1;Isoform 2 of Cordon-bleu protein-like 1;Isoform 3 of Cordon-bleu protein-like 1;Isoform 4 of Cordon-bleu protein-like 1	5	-0.7067015762016108	-0.4374903221391841	1.1441918983407948
Q9CTY5	Q9CTY5	Micu3	Calcium uptake protein 3, mitochondrial	5	-0.7239412850602016	-0.4170876106442207	1.1410288957044334
Q3UCV8	Q3UCV8	Otulin	Ubiquitin thioesterase otulin	5	-0.7241130017814283	-0.4168820528401297	1.140995054621574
P28357	P28357	Hoxd9	Homeobox protein Hox-D9	5	-0.723486099518883	-0.4176322756469005	1.14111837516576
P14426	P14426	H2-D1	H-2 class I histocompatibility antigen, D-K alpha chain	5	-0.7237621168691108	-0.417302038557965	1.1410641554270777
Q64520	Q64520	Guk1	Guanylate kinase	5	-0.7228220856737664	-0.41842623143683977	1.141248317110606
P36993;P36993-3;P36993-4;P36993-5	P36993	Ppm1b	Protein phosphatase 1B;Isoform 2 of Protein phosphatase 1B;Isoform 3 of Protein phosphatase 1B;Isoform 4 of Protein phosphatase 1B	5	-0.7225048097641765	-0.4188053493263734	1.1413101590905275
Q9JK42	Q9JK42	Pdk2	[Pyruvate dehydrogenase (acetyl-transferring)] kinase isozyme 2, mitochondrial	5	-0.7225507589985308	-0.41875045372874226	1.1413012127272182
Q8R060	Q8R060	Zwilch	Protein zwilch homolog	5	-0.7212469081529745	-0.42030687131098804	1.1415537794640003
Q9D8S9	Q9D8S9	Bola1	BolA-like protein 1	5	-0.7209132825496408	-0.42070469243455577	1.1416179749842097
Q9QUP5	Q9QUP5	Hapln1	Hyaluronan and proteoglycan link protein 1	5	-0.7210617098966914	-0.42052772665142446	1.1415894365481158
B1AQJ2	B1AQJ2	Usp36	Ubiquitin carboxyl-terminal hydrolase 36	5	-0.7219875741788284	-0.4194230611708905	1.1414106353497018
Q6PDX6-2	Q6PDX6	Rnf220	E3 ubiquitin-protein ligase Rnf220;Isoform 2 of E3 ubiquitin-protein ligase Rnf220;Isoform 3 of E3 ubiquitin-protein ligase Rnf220;Isoform 4 of E3 ubiquitin-protein ligase Rnf220	5	-0.7215003524309123	-0.42000454268258053	1.1415048951134927
O35874	O35874	Slc1a4	Neutral amino acid transporter A	5	-0.7215218946979419	-0.4199788406749385	1.1415007353728803
Q5XF89;Q5XF89-2	Q5XF89	Atp13a3	Probable cation-transporting ATPase 13A3;Isoform 2 of Probable cation-transporting ATPase 13A3	5	-0.7215301836124347	-0.41996895100359555	1.1414991346160301
Q9Z210	Q9Z210	Pex11b	Peroxisomal membrane protein 11B	5	-0.7436215599880395	-0.39321878259863974	1.136840342586679
Q6A0A2	Q6A0A2	Larp4b	La-related protein 4B;Isoform 2 of La-related protein 4B;Isoform 3 of La-related protein 4B	5	-0.7438186696182235	-0.3929764998391265	1.1367951694573502
P13707	P13707	Gpd1	Glycerol-3-phosphate dehydrogenase [NAD(+)], cytoplasmic	5	-0.7440075640132408	-0.39274425396229057	1.1367518179755365
P58137	P58137	Acot8	Acyl-coenzyme A thioesterase 8	5	-0.74238883335888906	-0.39473254790532697	1.1371213812641974
P27090	P27090	Tgfb2	Transforming growth factor beta-2 proprotein	5	-0.7429357071802587	-0.39406131061422606	1.1369970177944915
P97287	P97287	Mcl1	Induced myeloid leukemia cell differentiation protein Mcl-1 homolog;Isoform 2 of Induced myeloid leukemia cell differentiation protein Mcl-1 homolog	5	-0.7431189661323093	-0.3938362653090474	1.1369552314413567
P35737	P35737	H2-DMb1	Class II histocompatibility antigen, M beta 1 chain	5	-0.7432658027074662	-0.3936559068057914	1.1369217095132522
Q3TZZ7	Q3TZZ7	Esyt2	Extended synaptotagmin-2;Isoform 2 of Extended synaptotagmin-2	5	-0.741449550105649	-0.3958842670841378	1.1373338171897405
O70172	O70172	Pip4k2a	Phosphatidylinositol 5-phosphate 4-kinase type-2 alpha	5	-0.7416230215345175	-0.3956716726409027	1.1372946941754203
Q61301-2	Q61301	Ctnna2	Catenin alpha-2;Isoform 2 of Catenin alpha-2;Isoform 3 of Catenin alpha-2	5	-0.7409353793190647	-0.39651410461889636	1.1374494839383367
P70302	P70302	Stim1	Stromal interaction molecule 1	5	-0.7411429233576415	-0.39625992485129724	1.1374028482089067
Q7TSI3	Q7TSI3	Ppp6r1	Serine/threonine-protein phosphatase 6 regulatory subunit 1	5	-0.74119171250356	-0.3962001622479448	1.1373918747515046
P08607	P08607	C4bpa	C4b-binding protein	5	-0.7378312038599729	-0.4003072760175685	1.1381384798775311
Q9R1V6;Q9R1V6-10;Q9R1V6-11;Q9R1V6-12;Q9R1V6-13;Q9R1V6-14;Q9R1V6-15;Q9R1V6-17;Q9R1V6-4;Q9R1V6-5;Q9R1V6-6;Q9R1V6-7;Q9R1V6-8	Q9R1V6	Adam22	Disintegrin and metalloproteinase domain-containing protein 22;Isoform 2 of Disintegrin and metalloproteinase domain-containing protein 22;Isoform 3 of Disintegrin and metalloproteinase domain-containing protein 22;Isoform 4 of Disintegrin and metalloproteinase domain-containing protein 22;Isoform 5 of Disintegrin and metalloproteinase domain-containing protein 22;Isoform 6 of Disintegrin and met…	5	-0.7385703475796482	-0.39940551904901733	1.1379758666286657
O09159	O09159	Man2b1	Lysosomal alpha-mannosidase	5	-0.7403502875191601	-0.3972302828746695	1.1375805703938544
Q91ZU1	Q91ZU1	Asb6	Ankyrin repeat and SOCS box protein 6	5	-0.7395295525241546	-0.39823394164540427	1.137763494169587
Q9EPW0	Q9EPW0	Inpp4a	Type I inositol 3,4-bisphosphate 4-phosphatase;Isoform 2 of Type I inositol 3,4-bisphosphate 4-phosphatase	5	-0.7396156442836485	-0.39812871432986796	1.1377443586135374
Q8C0E2	Q8C0E2	Vps26b	Vacuolar protein sorting-associated protein 26B;Isoform 2 of Vacuolar protein sorting-associated protein 26B	5	-0.7492471148979456	-0.3862782565932845	1.135525371491257
A6X935	A6X935	Itih4	Inter alpha-trypsin inhibitor, heavy chain 4;Isoform 2 of Inter alpha-trypsin inhibitor, heavy chain 4	5	-0.7493525285320338	-0.3861476910528107	1.1355002195848445
Q61133	Q61133	Gstt2	Glutathione S-transferase theta-2	5	-0.7493646712790075	-0.3861326498064737	1.1354973210854948
P63213	P63213	Gng2	Guanine nucleotide-binding protein G(I)/G(S)/G(O) subunit gamma-2	5	-0.7486745135494934	-0.3869871514580829	1.1356616650075797
Q78HU7	Q78HU7	Gypc	Glycophorin-C	5	-0.7488888022546045	-0.3867219219540909	1.1356107242086955
Q9JMH9;Q9JMH9-6	Q9JMH9	Myo18a	Unconventional myosin-XVIIIa;Isoform 1 of Unconventional myosin-XVIIIa;Isoform 2 of Unconventional myosin-XVIIIa;Isoform 4 of Unconventional myosin-XVIIIa;Isoform 5 of Unconventional myosin-XVIIIa;Isoform 6 of Unconventional myosin-XVIIIa;Isoform 7 of Unconventional myosin-XVIIIa	5	-0.7507151084862973	-0.3844582914838103	1.1351733999701352
O70583;O70583-2	O70583	Mid1	E3 ubiquitin-protein ligase Midline-1;Isoform 2 of E3 ubiquitin-protein ligase Midline-1;Isoform 3 of E3 ubiquitin-protein ligase Midline-1	5	-0.7507692776113324	-0.38439106417923236	1.135160341790584
Q06348	Q06348	Prrx2	Paired mesoderm homeobox protein 2	5	-0.7498659027608433	-0.38551155409483534	1.1353774568556707
Q9CZS1	Q9CZS1	Aldh1b1	Aldehyde dehydrogenase X, mitochondrial	5	-0.7500185700723996	-0.38532229290196623	1.1353408629743422
Q8CGB6;Q8CGB6-2;Q8CGB6-4	Q8CGB6	Tns2	Tensin-2;Isoform 2 of Tensin-2;Isoform 3 of Tensin-2;Isoform 4 of Tensin-2	5	-0.7447893891750961	-0.39178236233651553	1.1365717515116267
P82198	P82198	Tgfbi	Transforming growth factor-beta-induced protein ig-h3	5	-0.745544006334833	-0.39085297086345483	1.1363969771982931
O35516	O35516	Notch2	Neurogenic locus notch homolog protein 2;Isoform 2 of Neurogenic locus notch homolog protein 2	5	-0.7459812226030395	-0.39031405371943756	1.136295276322477
Q8BNW9	Q8BNW9	Kbtbd11	Kelch repeat and BTB domain-containing protein 11	5	-0.7477531873172417	-0.3881266072156456	1.1358797945329329
Q9DBB9	Q9DBB9	Cpn2	Carboxypeptidase N subunit 2	5	-0.7477935128284547	-0.3880767645356513	1.13587027736411
Q9D2C7	Q9D2C7	Tmbim6	Bax inhibitor 1	5	-0.7466889583404936	-0.38944100811912225	1.1361299664596258
P68404-2	P68404	Prkcb	Protein kinase C beta type;Isoform Beta-II of Protein kinase C beta type	5	-0.7470294435398243	-0.38902069240011383	1.1360501359399227
P08032	P08032	Spta1	Spectrin alpha chain, erythrocytic 1	5	-0.7472846853209955	-0.38870547776894326	1.1359901630899445
Q02357;Q02357-3;Q02357-4;Q02357-6	Q02357	Ank1	Ankyrin-1;Isoform Br2 of Ankyrin-1;Isoform Er3 of Ankyrin-1;Isoform Br4 of Ankyrin-1;Isoform 5 of Ankyrin-1;Isoform 6 of Ankyrin-1;Isoform Mu7 of Ankyrin-1;Isoform Mu8 of Ankyrin-1	5	-0.7584351131160154	-0.3748262978659394	1.1332614109819548
Q8BH65	Q8BH65	Dennd6a	Protein DENND6A;Isoform 2 of Protein DENND6A;Isoform 3 of Protein DENND6A;Isoform 4 of Protein DENND6A	5	-0.7569573105849755	-0.3766780982785754	1.133635408863536
A6H584	A6H584	Col6a5	Collagen alpha-5(VI) chain	5	-0.7570149220978146	-0.3766059779726278	1.1336209000704425
Q8BH55	Q8BH55	Thnsl1	Threonine synthase-like 1	5	-0.7572158730230816	-0.37635437462154275	1.1335702476446352
B7ZNG0;B7ZNG0-2	B7ZNG0	Kif7	Kinesin-like protein KIF7;Isoform 2 of Kinesin-like protein KIF7	5	-0.757340299524076	-0.37619854944172887	1.133538848965805
Q8R121	Q8R121	Serpina10	Protein Z-dependent protease inhibitor;Isoform 2 of Protein Z-dependent protease inhibitor	5	-0.7573921056144317	-0.3761336622707598	1.1335257678851962
O54865	O54865	Gucy1b1	Guanylate cyclase soluble subunit beta-1	5	-0.751961153560923	-0.3829105996417541	1.134871753202677
O09130	O09130	Nfatc2ip	NFATC2-interacting protein	5	-0.7526982719684273	-0.3819937834999782	1.1346920554684055
A3KGB4	A3KGB4	Tbc1d8b	TBC1 domain family member 8B	5	-0.7528370071284219	-0.3818211224930252	1.1346581296214673
O35114	O35114	Scarb2	Lysosome membrane protein 2	5	-0.7560154003048054	-0.37785639866197657	1.133871798966782
P16331	P16331	Pah	Phenylalanine-4-hydroxylase	5	-0.7554326130477699	-0.3785846754653385	1.1340172885131083
Q9JM98	Q9JM98	Wrap73	WD repeat-containing protein WRAP73	5	-0.7556252384209802	-0.3783440274547005	1.1339692658756646
Q8C092	Q8C092	Taf5	Transcription initiation factor TFIID subunit 5	5	-0.7540990547085484	-0.3802489354500255	1.134347990158574
Q8CE33	Q8CE33	Klhl11	Kelch-like protein 11;Isoform 2 of Kelch-like protein 11	5	-0.7546078814983963	-0.3796142905581369	1.1342221720564911
P01837	P01837	Igkc	Immunoglobulin kappa constant	5	-0.7550045565531653	-0.37911921870058274	1.1341237752537499
Q61235	Q61235	Sntb2	Beta-2-syntrophin	5	-0.766341750595165	-0.36485334955816046	1.1311951001533418
P15508	P15508	Sptb	Spectrin beta chain, erythrocytic	5	-0.7674485392728605	-0.3634484377585687	1.1308969770314221
Q8BND5;Q8BND5-2	Q8BND5	Qsox1	Sulfhydryl oxidase 1;Isoform 2 of Sulfhydryl oxidase 1;Isoform 3 of Sulfhydryl oxidase 1;Isoform 4 of Sulfhydryl oxidase 1	5	-0.766848275760471	-0.36421066031500854	1.1310589360754366
P01898	P01898	H2-Q10	H-2 class I histocompatibility antigen, Q10 alpha chain	5	-0.7670385477982206	-0.3639691204212951	1.1310076682195156
A2AJL3	A2AJL3	Fggy	FGGY carbohydrate kinase domain-containing protein;Isoform 2 of FGGY carbohydrate kinase domain-containing protein	5	-0.7698631153848681	-0.36037582029159543	1.1302389356764635
Q62418;Q62418-2;Q62418-3	Q62418	Dbnl	Drebrin-like protein;Isoform 2 of Drebrin-like protein;Isoform 3 of Drebrin-like protein	5	-0.7699334010013892	-0.3602862220140723	1.130219623015483
Q91WP0	Q91WP0	Masp2	Mannan-binding lectin serine protease 2;Isoform 2 of Mannan-binding lectin serine protease 2	5	-0.7680845686316837	-0.36264009231588695	1.1307246609475736
Q6P3E7	Q6P3E7	Hdac10	Polyamine deacetylase HDAC10	5	-0.7687360285620711	-0.36181138023008236	1.1305474087921379
A7RDN6	A7RDN6	Rnls	Renalase;Isoform 2 of Renalase	5	-0.7687688721933331	-0.36176958008225457	1.1305384522755957
Q99J79	Q99J79	Ddb2	DNA damage-binding protein 2	5	-0.7683737367748024	-0.3622723404619699	1.1306460772367866
Q9D2D9	Q9D2D9	Klhdc8b	Kelch domain-containing protein 8B	5	-0.768637379917452	-0.36193691882771784	1.1305742987451697
Q3UNX5;Q3UNX5-2	Q3UNX5	Acsm3	Acyl-coenzyme A synthetase ACSM3, mitochondrial;Isoform 2 of Acyl-coenzyme A synthetase ACSM3, mitochondrial	5	-0.7685383482863454	-0.3620629271428488	1.1306012754291621
Q9Z2A9	Q9Z2A9	Ggt5	Glutathione hydrolase 5 proenzyme;Isoform 2 of Glutathione hydrolase 5 proenzyme	5	-0.7685482485794736	-0.36205033075917703	1.1305985793386593
O08789	O08789	Mnt	Max-binding protein MNT	5	-0.7653884429962601	-0.3660616789766628	1.1314501219729252
Q9DBW0	Q9DBW0	Cyp4v2	Cytochrome P450 4V2	5	-0.765570818466026	-0.3658306415132725	1.13140145997928
Q8CGN4;Q8CGN4-2;Q8CGN4-3;Q8CGN4-4	Q8CGN4	Bcor	BCL-6 corepressor;Isoform 2 of BCL-6 corepressor;Isoform 3 of BCL-6 corepressor;Isoform 4 of BCL-6 corepressor	5	-0.7647430875626375	-0.36687875319500446	1.131621840757434
Q14AI0	Q14AI0	DSCC1	Sister chromatid cohesion protein DCC1	5	-0.7647960230951265	-0.36681176034105906	1.1316077834361922
Q9JMG7;Q9JMG7-2	Q9JMG7	Hdgfl3	Hepatoma-derived growth factor-related protein 3;Isoform 2 of Hepatoma-derived growth factor-related protein 3	5	-0.7647976999209257	-0.36680963814330736	1.131607338064241
Q9ERG0	Q9ERG0	Lima1	LIM domain and actin-binding protein 1;Isoform Alpha of LIM domain and actin-binding protein 1	5	-0.7641420769800069	-0.3676390152250958	1.131781092205115
O54834-3	O54834	Arhgap6	Rho GTPase-activating protein 6;Isoform 2 of Rho GTPase-activating protein 6;Isoform 3 of Rho GTPase-activating protein 6;Isoform 4 of Rho GTPase-activating protein 6	5	-0.7643466294501373	-0.3673803341461518	1.1317269635962892
Q99KK7	Q99KK7	Dpp3	Dipeptidyl peptidase 3	5	-0.764544841809699	-0.3671295998067264	1.131674441616464
O70324	O70324	Slc16a2	Monocarboxylate transporter 8	5	-0.7619336043382497	-0.3704271603665764	1.132360764704817
Q8BVE8;Q8BVE8-2	Q8BVE8	Nsd2	Histone-lysine N-methyltransferase NSD2;Isoform 2 of Histone-lysine N-methyltransferase NSD2;Isoform 3 of Histone-lysine N-methyltransferase NSD2;Isoform RE-IIBP of Histone-lysine N-methyltransferase NSD2	5	-0.7621298021297775	-0.3701798150757269	1.132309617205527
Q8R0T2	Q8R0T2	Znf768	Zinc finger protein 768	5	-0.7621370239944729	-0.3701707092183908	1.1323077332128406
Q99N95	Q99N95	Mrpl3	39S ribosomal protein L3, mitochondrial	5	-0.7626555171325099	-0.3695167137717141	1.132172230904246
Q8C5D8;Q8C5D8-5	Q8C5D8	Pias2	E3 SUMO-protein ligase PIAS2;Isoform 2 of E3 SUMO-protein ligase PIAS2;Isoform 3 of E3 SUMO-protein ligase PIAS2;Isoform 4 of E3 SUMO-protein ligase PIAS2;Isoform 5 of E3 SUMO-protein ligase PIAS2	5	-0.7631974729593421	-0.3688326147786433	1.1320300877379643
Q9EQJ0	Q9EQJ0	Tpcn1	Two pore calcium channel protein 1;Isoform 2 of Two pore calcium channel protein 1	5	-0.7608899990460044	-0.37174168409608066	1.1326316831420447
Q2TL60	Q2TL60	Znf667	Zinc finger protein 667	5	-0.7610926596904968	-0.371486563400736	1.13257922309124
Q3UGR5	Q3UGR5	Hdhd2	Haloacid dehalogenase-like hydrolase domain-containing protein 2;Isoform 2 of Haloacid dehalogenase-like hydrolase domain-containing protein 2	5	-0.7615743234741656	-0.37087992705201006	1.1324542505261581
Q9D684	Q9D684	Rin2	Ras and Rab interactor 2;Isoform 2 of Ras and Rab interactor 2	5	-0.7612788776547746	-0.37125207783411235	1.1325309554888734
Q9CQX0	Q9CQX0	Otub2	Ubiquitin thioesterase OTUB2	5	-0.7613153877939957	-0.37120609711242736	1.1325214849064176
Q8BJL0	Q8BJL0	Smarcal1	SWI/SNF-related matrix-associated actin-dependent regulator of chromatin subfamily A-like protein 1;Isoform 2 of SWI/SNF-related matrix-associated actin-dependent regulator of chromatin subfamily A-like protein 1;Isoform 3 of SWI/SNF-related matrix-associated actin-dependent regulator of chromatin subfamily A-like protein 1;Isoform 4 of SWI/SNF-related matrix-associated actin-dependent regulator …	5	-0.7596816714708416	-0.3732612944723532	1.1329429659431633
Q8BGR6	Q8BGR6	Arl15	ADP-ribosylation factor-like protein 15	5	-0.7601607826309411	-0.37265906454721687	1.1328198471781419
P30275	P30275	Ckmt1	Creatine kinase U-type, mitochondrial	5	-0.7602809428171767	-0.37250796311564566	1.132788905932812
Q91WC9	Q91WC9	Daglb	Sn1-specific diacylglycerol lipase beta	5	-0.7765933821470683	-0.35175536054447015	1.1283487426915526
Q60967	Q60967	Papss1	Bifunctional 3'-phosphoadenosine 5'-phosphosulfate synthase 1	5	-0.7771779661387223	-0.35100266555262594	1.1281806316913219
P47738	P47738	Aldh2	Aldehyde dehydrogenase, mitochondrial	5	-0.7770239658935206	-0.3512010136406623	1.128224979534169
Q80Y20;Q80Y20-2	Q80Y20	Alkbh8	Alkylated DNA repair protein alkB homolog 8;Isoform 2 of Alkylated DNA repair protein alkB homolog 8;Isoform 3 of Alkylated DNA repair protein alkB homolog 8	5	-0.7770473995484911	-0.3511708345716609	1.1282182341201417
Q8BUL6;Q8BUL6-2	Q8BUL6	Plekha1	Pleckstrin homology domain-containing family A member 1;Isoform 2 of Pleckstrin homology domain-containing family A member 1	5	-0.7786118377870613	-0.34915376486952837	1.127765602656549
P11862	P11862	Gas2	Growth arrest-specific protein 2	5	-0.7774911569877583	-0.35059914868308756	1.128090305670841
Q9CRC0	Q9CRC0	Vkorc1	Vitamin K epoxide reductase complex subunit 1	5	-0.7776185141957858	-0.35043500888254747	1.128053523078328
Q99J72;Q99J72-2;Q99J72-3;Q99J72-4	Q99J72	Apobec3	DNA dC->dU-editing enzyme APOBEC-3;Isoform 2 of DNA dC->dU-editing enzyme APOBEC-3;Isoform 3 of DNA dC->dU-editing enzyme APOBEC-3;Isoform 4 of DNA dC->dU-editing enzyme APOBEC-3	5	-0.777824246201916	-0.35016979489957023	1.1279940411014653
Q8VC19	Q8VC19	Alas1	5-aminolevulinate synthase, nonspecific, mitochondrial	5	-0.777914616341971	-0.3500532717676189	1.127967888109546
Q9D8F1;Q9D8F1-2	Q9D8F1	Alkbh4	Alpha-ketoglutarate-dependent dioxygenase alkB homolog 4;Isoform 2 of Alpha-ketoglutarate-dependent dioxygenase alkB homolog 4	5	-0.7780002188724605	-0.3499428819885498	1.1279431008610104
P97762	P97762	rp9	Retinitis pigmentosa 9 protein homolog	5	-0.775444652476317	-0.3532325935845048	1.128677246060825
Q9WTL7	Q9WTL7	Lypla2	Acyl-protein thioesterase 2	5	-0.7748424390763494	-0.3540060499593844	1.128848489035782
Q9CQ10	Q9CQ10	Chmp3	Charged multivesicular body protein 3	5	-0.7750118056617266	-0.35378859048049105	1.1288003961421953
Q8BGF9	Q8BGF9	Slc25a44	Solute carrier family 25 member 44	5	-0.7751590081481465	-0.3535995458626485	1.1287585540107816
Q61206	Q61206	Pafah1b2	Platelet-activating factor acetylhydrolase IB subunit beta	5	-0.7717368051283988	-0.3579842224278942	1.12972102755632
P63094;P63094-3;Q6R0H7	P63094	Gnas	Guanine nucleotide-binding protein G(s) subunit alpha isoforms short;Isoform Gnas-2 of Guanine nucleotide-binding protein G(s) subunit alpha isoforms short;Isoform Gnas-3 of Guanine nucleotide-binding protein G(s) subunit alpha isoforms short	5	-0.7716996085850264	-0.35803176261332675	1.1297313711983532
P86048	P86048	Rpl10l	60S ribosomal protein L10-like	5	-0.7717075015376205	-0.35802167499341414	1.1297291765310278
Q6NS82;Q6NS82-3	Q6NS82	Retreg2	Reticulophagy regulator 2;Isoform 2 of Reticulophagy regulator 2;Isoform 3 of Reticulophagy regulator 2	5	-0.7733213515147334	-0.35595669911920436	1.1292780506339377
Q3U962	Q3U962	Col5a2	Collagen alpha-2(V) chain	5	-0.7735014760590657	-0.35572592820372023	1.1292274042627768
P55065	P55065	Pltp	Phospholipid transfer protein	5	-0.784717345737264	-0.34123795708157606	1.1259553028188356
Q8CJ53;Q8CJ53-2;Q8CJ53-3;Q8CJ53-4	Q8CJ53	Trip10	Cdc42-interacting protein 4;Isoform 2 of Cdc42-interacting protein 4;Isoform 3 of Cdc42-interacting protein 4;Isoform 4 of Cdc42-interacting protein 4	5	-0.7854874906308986	-0.34023446141842434	1.125721952049301
Q9JJ04	Q9JJ04	B4galt4	Beta-1,4-galactosyltransferase 4	5	-0.7851524488062919	-0.3406711582039367	1.1258236070102063
Q80TC5	Q80TC5	Pogk	Pogo transposable element with KRAB domain	5	-0.7851974198192787	-0.3406125549601066	1.1258099747793566
Q99JT2	Q99JT2	Stk26	Serine/threonine-protein kinase 26	5	-0.7808557751971273	-0.34625263593658406	1.1271084111336673
P0C7T6	P0C7T6	Atxn1l	Ataxin-1-like	5	-0.7802269981869391	-0.34706651520099224	1.127293513387901
Q8VDI7	Q8VDI7	Ubac1	Ubiquitin-associated domain-containing protein 1	5	-0.7803985425800404	-0.3468445442692877	1.127243086849318
Q8VCK5	Q8VCK5	Klhl20	Kelch-like protein 20	5	-0.783666298301623	-0.3426056499874717	1.126271948289086
P11881-2;P11881-4;P11881-6;P11881-8	P11881	Itpr1	Inositol 1,4,5-trisphosphate receptor type 1;Isoform 2 of Inositol 1,4,5-trisphosphate receptor type 1;Isoform 3 of Inositol 1,4,5-trisphosphate receptor type 1;Isoform 4 of Inositol 1,4,5-trisphosphate receptor type 1;Isoform 5 of Inositol 1,4,5-trisphosphate receptor type 1;Isoform 6 of Inositol 1,4,5-trisphosphate receptor type 1;Isoform 7 of Inositol 1,4,5-trisphosphate receptor type 1;Isofor…	5	-0.7826209147700839	-0.3439638980927576	1.126584812862872
P35710;P35710-2	P35710	Sox5	Transcription factor SOX-5;Isoform 2 of Transcription factor SOX-5;Isoform 3 of Transcription factor SOX-5	5	-0.7822239335034207	-0.34447914819655845	1.1267030816999701
Q8K248	Q8K248	Hpdl	4-hydroxyphenylpyruvate dioxygenase-like protein	5	-0.7822304955243811	-0.34447063363017555	1.1267011291545361
O70370	O70370	Ctss	Cathepsin S	5	-0.793246933864987	-0.33006042337700525	1.1233073572419923
Q9JLJ1	Q9JLJ1	Selenok	Selenoprotein K	5	-0.7931795426561746	-0.3301492876427416	1.1233288302989162
Q9Z1A9	Q9Z1A9	Tbc1d8	TBC1 domain family member 8	5	-0.7931836145628776	-0.33014391854449154	1.1233275331073553
G5E861	G5E861	Sclt1	Sodium channel and clathrin linker 1;Isoform 2 of Sodium channel and clathrin linker 1	5	-0.7928597027956666	-0.3305709180392254	1.123430620834892
Q60770	Q60770	Stxbp3	Syntaxin-binding protein 3;Isoform 2 of Syntaxin-binding protein 3	5	-0.7930088124304968	-0.33037437842199674	1.123383190852459
Q6PDL0	Q6PDL0	Dync1li2	Cytoplasmic dynein 1 light intermediate chain 2	5	-0.7910796830261204	-0.3329137955342606	1.1239934785603811
Q9DCM2	Q9DCM2	Gstk1	Glutathione S-transferase kappa 1	5	-0.7917578244106157	-0.33202194684998515	1.1237797712605944
P02772	P02772	Afp	Alpha-fetoprotein	5	-0.7918700514922582	-0.33187426669406794	1.1237443181862692
Q8BUB4	Q8BUB4	Wdfy2	WD repeat and FYVE domain-containing protein 2	5	-0.7899224278216981	-0.3344336849732862	1.1243561127949913
O70404	O70404	Vamp8	Vesicle-associated membrane protein 8	5	-0.7901790794017701	-0.33409683349654956	1.1242759128983197
Q68FL4	Q68FL4	Ahcyl2	Putative adenosylhomocysteinase 3;Isoform 2 of Putative adenosylhomocysteinase 3	5	-0.7892303590436498	-0.3353413810164667	1.1245717400600999
Q8R0A5	Q8R0A5	Tceal3	Transcription elongation factor A protein-like 3	5	-0.7895994161917821	-0.3348574521254097	1.124456868317178
P46737	P46737	Brcc3	Lys-63-specific deubiquitinase BRCC36;Isoform 2 of Lys-63-specific deubiquitinase BRCC36	5	-0.7885319172902474	-0.33625649929914647	1.1247884165893822
Q1EHW4	Q1EHW4	Sap25	Histone deacetylase complex subunit SAP25	5	-0.787837500944756	-0.33716541299913444	1.1250029139438904
Q8C561;Q8C561-2	Q8C561	Lmbrd2	LMBR1 domain-containing protein 2;Isoform 2 of LMBR1 domain-containing protein 2;Isoform 3 of LMBR1 domain-containing protein 2	5	-0.7881638276754415	-0.3367384030377604	1.1249022307132188
Q80TY5	Q80TY5	Vps13b	Vacuolar protein sorting-associated protein 13B	5	-0.7862129088032468	-0.3392882114195713	1.1255011202228304
Q9DB28	Q9DB28	Pop5	Ribonuclease P/MRP protein subunit POP5	5	-0.7871031542980267	-0.338125584152714	1.1252287384507573
Q8C006	Q8C006	Trim35	Tripartite motif-containing protein 35;Isoform 2 of Tripartite motif-containing protein 35	5	-0.795183337834235	-0.3275032175792346	1.1226865554134215
Q45VK7	Q45VK7	Dync2h1	Cytoplasmic dynein 2 heavy chain 1;Isoform 2 of Cytoplasmic dynein 2 heavy chain 1;Isoform 3 of Cytoplasmic dynein 2 heavy chain 1	5	-0.7958453200837112	-0.32662731744461254	1.1224726375283238
O54826	O54826	Mllt10	Protein AF-10	5	-0.7961413530051062	-0.32623534275064314	1.1223766957557382
Q8JZL1	Q8JZL1	Il17rd	Interleukin-17 receptor D;Isoform 2 of Interleukin-17 receptor D	5	-0.7963649719083867	-0.32593913617707243	1.1223041080854592
Q8BHK1	Q8BHK1	Nipa1	Magnesium transporter NIPA1	5	-0.7972344675765768	-0.3247864590284976	1.1220209266050354
Q3UYG1	Q3UYG1	Ccdc160	Coiled-coil domain-containing protein 160	5	-0.797258679328778	-0.3247543404640615	1.1220130197928566
Q8BGQ4;Q8BGQ4-3	Q8BGQ4	Pomt2	Protein O-mannosyl-transferase 2;Isoform 2 of Protein O-mannosyl-transferase 2;Isoform 3 of Protein O-mannosyl-transferase 2	5	-0.7966743655528067	-0.32552914912008335	1.12220351467289
O89020;O89020-3	O89020	Afm	Afamin;Isoform 2 of Afamin;Isoform 3 of Afamin	5	-0.7969339910631709	-0.3251849653004889	1.1221189563636493
Q91YT8	Q91YT8	Tmem63a	CSC1-like protein 1	5	-0.7984576973549967	-0.3231623051657115	1.1216200025207022
Q8JZP9	Q8JZP9	Gas2l1	GAS2-like protein 1;Isoform 2 of GAS2-like protein 1	5	-0.7976570257114773	-0.3242257396038278	1.1218827653152847
Q921I1	Q921I1	Tf	Serotransferrin	5	-0.7976850342810344	-0.32418856072754787	1.121873595008576
O88456	O88456	Capns1	Calpain small subunit 1	5	-0.8016327408261874	-0.31893269115391903	1.1205654319801293
Q9JJN0	Q9JJN0	Polh	DNA polymerase eta	5	-0.8015999960945696	-0.31897641494211243	1.1205764110366876
Q9WU56	Q9WU56	Pus1	tRNA pseudouridine synthase A;Isoform 2 of tRNA pseudouridine synthase A;Isoform 3 of tRNA pseudouridine synthase A;Isoform 4 of tRNA pseudouridine synthase A	5	-0.8016078082930582	-0.31896598356944056	1.1205737918625347
Q8C0L8	Q8C0L8	Cog5	Conserved oligomeric Golgi complex subunit 5	5	-0.801140710181873	-0.31958946874467287	1.12073017892657
Q9DBR4;Q9DBR4-2;Q9DBR4-3	Q9DBR4	Apbb2	Amyloid-beta A4 precursor protein-binding family B member 2;Isoform 2 of Amyloid-beta A4 precursor protein-binding family B member 2;Isoform 3 of Amyloid-beta A4 precursor protein-binding family B member 2	5	-0.8012787959820631	-0.3194051966919309	1.120683992673994
P21619	P21619	Lmnb2	Lamin-B2;Isoform B3 of Lamin-B2	5	-0.8013645976216289	-0.3192906772508178	1.1206552748724465
Q80TY0	Q80TY0	Fnbp1	Formin-binding protein 1;Isoform 2 of Formin-binding protein 1;Isoform 3 of Formin-binding protein 1;Isoform 4 of Formin-binding protein 1;Isoform 5 of Formin-binding protein 1	5	-0.8005965562352738	-0.3203152560379074	1.1209118122732002
Q8R0S2;Q8R0S2-2	Q8R0S2	Iqsec1	IQ motif and SEC7 domain-containing protein 1;Isoform 2 of IQ motif and SEC7 domain-containing protein 1	5	-0.800653579493256	-0.32023922682192846	1.1208928063151844
P35762	P35762	Cd81	CD81 antigen	5	-0.8006785491476828	-0.32020593268318515	1.1208844818308679
Q9WU63	Q9WU63	Hebp2	Heme-binding protein 2	5	-0.7997935763990891	-0.32138517910801406	1.1211787555071067
Q9Z2U1	Q9Z2U1	Psma5	Proteasome subunit alpha type-5	5	-0.7999581417973678	-0.32116601057157507	1.1211241523692375
Q61496	Q61496	Ddx4	ATP-dependent RNA helicase DDX4	5	-0.8065575527447573	-0.31233193175235396	1.11888948449712
O70439	O70439	Stx7	Syntaxin-7	5	-0.8055538368496653	-0.3136812184907882	1.1192350553404398
Q6PDK2	Q6PDK2	Kmt2d	Histone-lysine N-methyltransferase 2D	5	-0.805709125244319	-0.313472600148808	1.1191817253931462
Q6PE54	Q6PE54	Dhx40	Probable ATP-dependent RNA helicase DHX40	5	-0.8057314225436663	-0.313442641355944	1.1191740638996102
Q99J99	Q99J99	Mpst	3-mercaptopyruvate sulfurtransferase	5	-0.8039023327549414	-0.3158968534312854	1.1197991861862449
Q9JLB2	Q9JLB2	Mpp5	MAGUK p55 subfamily member 5	5	-0.803828581341322	-0.31599566807353857	1.1198242494148605
P68037	P68037	Ube2l3	Ubiquitin-conjugating enzyme E2 L3	5	-0.8038487969936207	-0.3159685835548146	1.1198173805483969
Q8C0P0;Q8C0P0-2	Q8C0P0	Mastl	Serine/threonine-protein kinase greatwall;Isoform 2 of Serine/threonine-protein kinase greatwall	5	-0.8025680218647167	-0.3176829060465182	1.12025092791124
Q8C0I1	Q8C0I1	Agps	Alkyldihydroxyacetonephosphate synthase, peroxisomal	5	-0.803285858870762	-0.316722487120563	1.1200083459914159
P52430	P52430	Pon1	Serum paraoxonase/arylesterase 1	5	-0.8033211604858863	-0.31667522899721057	1.1199963894830969
Q60766-2	Q60766	Irgm1	Immunity-related GTPase family M protein 1;Isoform 2 of Immunity-related GTPase family M protein 1	5	-0.8145065607338762	-0.30157271865616814	1.1160792793900443
Q9CWK8	Q9CWK8	Snx2	Sorting nexin-2	5	-0.813827836276001	-0.3024965340522262	1.116324370328227
P49182	P49182	Serpind1	Heparin cofactor 2	5	-0.8139833701574374	-0.3022849216343148	1.1162682917917521
Q9JJX7	Q9JJX7	Tdp2	Tyrosyl-DNA phosphodiesterase 2	5	-0.8122699012778801	-0.30461339132777593	1.1168832926057286
Q9WV69;Q9WV69-2;Q9WV69-3;Q9WV69-4	Q9WV69	Dmtn	Dematin;Isoform 2 of Dematin;Isoform 3 of Dematin;Isoform 4 of Dematin	5	-0.8126317340512583	-0.30412220107716736	1.1167539351284257
O35071	O35071	Kif1c	Kinesin-like protein KIF1C	5	-0.8134594629654537	-0.3029975235835887	1.1164569865490424
Q99N89	Q99N89	Mrpl43	39S ribosomal protein L43, mitochondrial	5	-0.8129973490067985	-0.30362559833969854	1.116622947346497
Q920B0;Q920B0-2	Q920B0	Frmd4b	FERM domain-containing protein 4B;Isoform 2 of FERM domain-containing protein 4B	5	-0.813210065898556	-0.3033365431969318	1.116546609095474
Q8BTJ4;Q8BTJ4-2	Q8BTJ4	Enpp4	Bis(5'-adenosyl)-triphosphatase enpp4;Isoform 2 of Bis(5'-adenosyl)-triphosphatase enpp4	5	-0.8108125560500621	-0.30658898123846123	1.1174015372885109
P70452	P70452	Stx4	Syntaxin-4	5	-0.8108627879648047	-0.3065209599855147	1.1173837479503195
P04441;P04441-2	P04441	Cd74	H-2 class II histocompatibility antigen gamma chain;Isoform Short of H-2 class II histocompatibility antigen gamma chain	5	-0.8113323379330936	-0.3058848679015141	1.1172172058346104
Q6GQV7	Q6GQV7	Edrf1	Erythroid differentiation-related factor 1	5	-0.8114627736768141	-0.3057080871877032	1.1171708608645174
P42225	P42225	Stat1	Signal transducer and activator of transcription 1	5	-0.8088545988248806	-0.30923626170713664	1.1180908605320214
Q80V85	Q80V85	Trim62	E3 ubiquitin-protein ligase TRIM62	5	-0.8089780373054449	-0.30906959937950185	1.1180476366849599
Q9CQ88	Q9CQ88	Tspan31	Tetraspanin-31	5	-0.8103823283762596	-0.30717135685828545	1.117553685234545
Q8R1M0	Q8R1M0	Hmces	Abasic site processing protein HMCES	5	-0.8098917957881426	-0.30783489543322223	1.1177266912213712
Q8K354	Q8K354	Cbr3	Carbonyl reductase [NADPH] 3	5	-0.8100517679244207	-0.30761855751045725	1.1176703254348779
P54099	P54099	Polg	DNA polymerase subunit gamma-1	5	-0.8235817184273454	-0.2891263005165164	1.112708018943826
O88531	O88531	Ppt1	Palmitoyl-protein thioesterase 1	5	-0.8226929851413589	-0.29035300803438696	1.113045993175746
P18242	P18242	Ctsd	Cathepsin D	5	-0.8229118374950152	-0.2900510881903589	1.1129629256853826
Q04207	Q04207	Rela	Transcription factor p65;Isoform p65 delta of Transcription factor p65	5	-0.8229137100060665	-0.29004850450108954	1.112962214507183
Q9Z0J4;Q9Z0J4-5	Q9Z0J4	Nos1	Nitric oxide synthase, brain;Isoform N-NOS-2 of Nitric oxide synthase, brain;Isoform NNOS beta of Nitric oxide synthase, brain;Isoform NNOS gamma of Nitric oxide synthase, brain;Isoform NNOS Mu of Nitric oxide synthase, brain	5	-0.8203280211427291	-0.2936090020513515	1.1139370231940688
P40237	P40237	Cd82	CD82 antigen	5	-0.8204745457432518	-0.29340762325180464	1.1138821689950564
P83510	P83510	Tnik	Traf2 and NCK-interacting protein kinase;Isoform 2 of Traf2 and NCK-interacting protein kinase	5	-0.8213529962277518	-0.2921993384965251	1.1135523347242768
Q3U1T9	Q3U1T9	Dennd1b	DENN domain-containing protein 1B;Isoform 2 of DENN domain-containing protein 1B;Isoform 3 of DENN domain-containing protein 1B;Isoform 4 of DENN domain-containing protein 1B;Isoform 1 of DENN domain-containing protein 1B	5	-0.8219688130860923	-0.2913513057309279	1.1133201188170112
Q3UHF3;Q3UHF3-2	Q3UHF3	Mier3	Mesoderm induction early response protein 3;Isoform 2 of Mesoderm induction early response protein 3	5	-0.8194682261984185	-0.2947897471698377	1.1142579733682685
P08101-2	P08101	Fcgr2	Low affinity immunoglobulin gamma Fc region receptor II;Isoform IIB2 of Low affinity immunoglobulin gamma Fc region receptor II;Isoform IIB1' of Low affinity immunoglobulin gamma Fc region receptor II	5	-0.8185662233782159	-0.2960267517455651	1.1145929751237866
Q61147	Q61147	Cp	Ceruloplasmin	5	-0.818772178195057	-0.29574445921270553	1.1145166374077624
P56383;P56384;Q9CR84	P56383	Atp5mc2	ATP synthase F(0) complex subunit C2, mitochondrial	5	-0.8189562769042783	-0.2954920470091459	1.1144483239134182
Q8C1Y8	Q8C1Y8	Ccz1	Vacuolar fusion protein CCZ1 homolog	5	-0.8152584871945165	-0.3005481348136743	1.1158066220081908
P63011	P63011	Rab3a	Ras-related protein Rab-3A	5	-0.8154503013228372	-0.30028657562167793	1.1157368769445153
Q6GYP7;Q6GYP7-2	Q6GYP7	Ralgapa1	Ral GTPase-activating protein subunit alpha-1;Isoform 2 of Ral GTPase-activating protein subunit alpha-1;Isoform 4 of Ral GTPase-activating protein subunit alpha-1;Isoform 5 of Ral GTPase-activating protein subunit alpha-1;Isoform 6 of Ral GTPase-activating protein subunit alpha-1;Isoform 1S of Ral GTPase-activating protein subunit alpha-1	5	-0.8154547607168332	-0.3002804938337643	1.1157352545506498
P28474	P28474	Adh5	Alcohol dehydrogenase class-3	5	-0.8165785961036787	-0.29874644877363576	1.115325044877271
Q9EQG7	Q9EQG7	Enpp5	Ectonucleotide pyrophosphatase/phosphodiesterase family member 5	5	-0.8168787681335034	-0.29833625829049976	1.115215026424014
Q99PT1	Q99PT1	Arhgdia	Rho GDP-dissociation inhibitor 1	5	-0.8511880078443658	-0.25013466313026833	1.101322670974609
Q6P9K8	Q6P9K8	Caskin1	Caskin-1;Isoform 2 of Caskin-1;Isoform 3 of Caskin-1;Isoform 4 of Caskin-1	5	-0.8513814741952925	-0.24985510816216427	1.1012365823574533
Q9QY76	Q9QY76	Vapb	Vesicle-associated membrane protein-associated protein B	5	-0.852254185650904	-0.24859292487108972	1.1008471105219613
P23591	P23591	Tsta3	GDP-L-fucose synthase	5	-0.8519903066974106	-0.2489747629958148	1.1009650696933257
Q8BJZ3;Q8BJZ3-2	Q8BJZ3	Tmbim1	Protein lifeguard 3;Isoform 2 of Protein lifeguard 3	5	-0.8519418782581193	-0.24904482146660167	1.1009866997247044
Q9CQU3	Q9CQU3	Rer1	Protein RER1	5	-0.8519428396752603	-0.24904343069866738	1.1009862703739277
Q9QUH0	Q9QUH0	Glrx	Glutaredoxin-1	5	-0.8529492089924211	-0.24758639805431254	1.100535607046721
Q6PAR0;Q6PAR0-2	Q6PAR0	Klhdc10	Kelch domain-containing protein 10;Isoform 2 of Kelch domain-containing protein 10;Isoform 3 of Kelch domain-containing protein 10	5	-0.8530589939931071	-0.24742730026540824	1.1004862942585154
Q8CHR6	Q8CHR6	Dpyd	Dihydropyrimidine dehydrogenase [NADP(+)]	5	-0.8539759787330604	-0.24609727329354777	1.1000732520266059
Q9DCB1;Q9DCB1-3	Q9DCB1	Hmgn3	High mobility group nucleosome-binding domain-containing protein 3;Isoform 2 of High mobility group nucleosome-binding domain-containing protein 3;Isoform 3 of High mobility group nucleosome-binding domain-containing protein 3	5	-0.853717319005907	-0.24647265153346692	1.1001899705393738
P28653	P28653	Bgn	Biglycan	5	-0.8535537348188007	-0.24670996715580282	1.1002637019746035
P70218	P70218	Map4k1	Mitogen-activated protein kinase kinase kinase kinase 1	5	-0.8535808340243293	-0.24667065821025377	1.100251492234594
Q6P8J2	Q6P8J2	Sat2	Diamine acetyltransferase 2	5	-0.8543838278558882	-0.2455050505543851	1.0998888784102734
Q91V01	Q91V01	Lpcat3	Lysophospholipid acyltransferase 5	5	-0.8545781132730981	-0.2452227917616439	1.0998009050347328
P21126	P21126	Ubl4a	Ubiquitin-like protein 4A	5	-0.8545905488075403	-0.24520472218846376	1.0997952709960637
Q99KH8	Q99KH8	Stk24	Serine/threonine-protein kinase 24	5	-0.8549805780519185	-0.24463779278989956	1.099618370841854
Q9WVF7	Q9WVF7	Pole	DNA polymerase epsilon catalytic subunit A	5	-0.8552613201243869	-0.24422948589403018	1.0994908060184172
Q80XP9;Q80XP9-2	Q80XP9	Wnk3	Serine/threonine-protein kinase WNK3;Isoform 2 of Serine/threonine-protein kinase WNK3	5	-0.8553837205757726	-0.24405140758344968	1.0994351281592223
P08226	P08226	Apoe	Apolipoprotein E	5	-0.8631803857783291	-0.23263094212964383	1.0958113279079793
Q3UHB1	Q3UHB1	Nt5dc3	5'-nucleotidase domain-containing protein 3	5	-0.8629505842735327	-0.23296975211178933	1.0959203363853323
Q8K183	Q8K183	Pdxk	Pyridoxal kinase	5	-0.8629720587185536	-0.23293809678553445	1.095910155504088
P31532	P31532	Saa4	Serum amyloid A-4 protein	5	-0.8616715250071625	-0.23485308166002344	1.0965246066671834
Q922D8	Q922D8	Mthfd1	C-1-tetrahydrofolate synthase, cytoplasmic	5	-0.8617243931790051	-0.23477531936805146	1.0964997125471145
Q9D415;Q9D415-2;Q9D415-3;Q9D415-4	Q9D415	Dlgap1	Disks large-associated protein 1;Isoform 2 of Disks large-associated protein 1;Isoform 3 of Disks large-associated protein 1;Isoform 4 of Disks large-associated protein 1;Isoform 5 of Disks large-associated protein 1;Isoform 6 of Disks large-associated protein 1	5	-0.862252621503001	-0.2339979727725716	1.096250594275565
P15327	P15327	Bpgm	Bisphosphoglycerate mutase	5	-0.8624818686846975	-0.2336603888948706	1.0961422575795763
P09528	P09528	Fth1	Ferritin heavy chain	5	-0.8571301763829053	-0.2415064718305749	1.0986366482134835
Q9QZR9	Q9QZR9	Col4a4	Collagen alpha-4(IV) chain;Isoform 2 of Collagen alpha-4(IV) chain	5	-0.8576805963068783	-0.24070282670037357	1.0983834230072518
Q9DB34	Q9DB34	Chmp2a	Charged multivesicular body protein 2a	5	-0.8578459654675565	-0.24046123029210192	1.0983071957596584
P46425	P46425	Gstp2	Glutathione S-transferase P 2	5	-0.8579479325139486	-0.24031222725166831	1.0982601597656103
Q9JLJ0	Q9JLJ0	Litaf	Lipopolysaccharide-induced tumor necrosis factor-alpha factor homolog	5	-0.8607556934754048	-0.23619902588258618	1.0969547193580018
Q9R1P1	Q9R1P1	Psmb3	Proteasome subunit beta type-3	5	-0.8608900894159617	-0.23600164517722125	1.0968917345932654
Q8BH61	Q8BH61	F13a1	Coagulation factor XIII A chain	5	-0.860964845191805	-0.23589183524115423	1.0968566804329594
P19157	P19157	Gstp1	Glutathione S-transferase P 1	5	-0.8591373016887701	-0.23857229434249594	1.097709596031253
Q8BGZ7	Q8BGZ7	Krt75	Keratin, type II cytoskeletal 75	5	-0.859216599675026	-0.23845616271992962	1.0976727623949556
Q3UHC0	Q3UHC0	Tnrc6c	Trinucleotide repeat-containing gene 6C protein	5	-0.8597480418352961	-0.23767745905994175	1.097425500895247
Q99K67	Q99K67	Aass	Alpha-aminoadipic semialdehyde synthase, mitochondrial	5	-0.8594280373684846	-0.23814643563140803	1.0975744729999009
P97313	P97313	Prkdc	DNA-dependent protein kinase catalytic subunit;Isoform 2 of DNA-dependent protein kinase catalytic subunit	5	-0.859537019769548	-0.23798674747702622	1.0975237672465183
Q924Z6;Q924Z6-2	Q924Z6	Xpo6	Exportin-6;Isoform 2 of Exportin-6;Isoform 3 of Exportin-6	5	-0.8595813601356254	-0.23792176850598906	1.0975031286417232
O08539	O08539	Bin1	Myc box-dependent-interacting protein 1;Isoform 2 of Myc box-dependent-interacting protein 1	5	-0.6335170246218925	-0.5192989825036903	1.152816007125533
O08539-2	O08539	Bin1	Myc box-dependent-interacting protein 1;Isoform 2 of Myc box-dependent-interacting protein 1	5	-1.0454579941547726	0.09815487299139966	0.9473031211634012
P70274	P70274	Selenop	Selenoprotein P	5	-0.8669735974309081	-0.227018754643693	1.0939923520746095
Q921S7	Q921S7	Mrpl37	39S ribosomal protein L37, mitochondrial	5	-0.8662253014365034	-0.22812882965288137	1.0943541310894043
Q9ESC8	Q9ESC8	Aff4	AF4/FMR2 family member 4	5	-0.866347134700392	-0.22794819272680805	1.0942953274272
O88351	O88351	Ikbkb	Inhibitor of nuclear factor kappa-B kinase subunit beta	5	-0.8664275320797781	-0.2278289699012973	1.0942565019810753
Q9Z2M7	Q9Z2M7	Pmm2	Phosphomannomutase 2	5	-0.8645593609784773	-0.2305949935693968	1.095154354547895
Q64433	Q64433	Hspe1	10 kDa heat shock protein, mitochondrial	5	-0.8659102244027843	-0.22859580228370313	1.0945060266864635
Q91WG2	Q91WG2	Rabep2	Rab GTPase-binding effector protein 2;Isoform 2 of Rab GTPase-binding effector protein 2;Isoform 3 of Rab GTPase-binding effector protein 2	5	-0.8659511523518101	-0.2285351579058609	1.0944863102577005
Q91Y97	Q91Y97	Aldob	Fructose-bisphosphate aldolase B	5	-0.8653039804749258	-0.22949358743459944	1.0947975679095414
P03953;P03953-2	P03953	Cfd	Complement factor D;Isoform 2 of Complement factor D	5	-0.8656525790731584	-0.22897746480300754	1.094630043876184
Q8K358	Q8K358	Pigu	Phosphatidylinositol glycan anchor biosynthesis class U protein	5	-0.8713230342904045	-0.22053748272926083	1.0918605170196436
Q9D358	Q9D358	Acp1	Low molecular weight phosphotyrosine protein phosphatase;Isoform 2 of Low molecular weight phosphotyrosine protein phosphatase	5	-0.8709273805743453	-0.22112912365802465	1.0920565042323331
Q8C6U2	Q8C6U2	Pqlc3	PQ-loop repeat-containing protein 3	5	-0.8709797732844411	-0.22105080204130467	1.0920305753257458
P61021	P61021	Rab5b	Ras-related protein Rab-5B	5	-0.8682884505024976	-0.22506467566180757	1.0933531261642861
Q9DB27;Q9DB27-2	Q9DB27	Mcts1	Malignant T-cell-amplified sequence 1;Isoform 2 of Malignant T-cell-amplified sequence 1	5	-0.869101156609529	-0.22385460445507466	1.0929557610645735
Q91ZR1	Q91ZR1	Rab4b	Ras-related protein Rab-4B	5	-0.8692582389013654	-0.22362051828305304	1.0928787571843983
Q8VDD9	Q8VDD9	Phip	PH-interacting protein	5	-0.8692937065358529	-0.22356765495330005	1.0928613614891143
Q70IV5	Q70IV5	Synm	Synemin;Isoform 2 of Synemin;Isoform 3 of Synemin	5	-0.7143390265097177	-0.42850842101837494	1.1428474475280976
Q70IV5-2	Q70IV5	Synm	Synemin;Isoform 2 of Synemin;Isoform 3 of Synemin	5	-0.9544277100855555	-0.08563675539096467	1.0400644654765159
Q920Q4	Q920Q4	Vps16	Vacuolar protein sorting-associated protein 16 homolog;Isoform 2 of Vacuolar protein sorting-associated protein 16 homolog	5	-0.847096482327712	-0.25602564166349406	1.1031221239911801
Q9Z2C9	Q9Z2C9	Mtmr7	Myotubularin-related protein 7	5	-0.8473373066958713	-0.25568001744714314	1.1030173241430143
C0HKG5;C0HKG6	C0HKG5	Rnaset2a	Ribonuclease T2-A	5	-0.8485019750287957	-0.2540065585395944	1.1025085335683822
O35454	O35454	Clcn6	Chloride transport protein 6	5	-0.8492414043887349	-0.2529424150160421	1.1021838194047768
Q9JKV5	Q9JKV5	Scamp4	Secretory carrier-associated membrane protein 4	5	-0.8455165012930681	-0.2582897539249843	1.1038062552180525
P41731	P41731	Cd63	CD63 antigen	5	-0.845571404963151	-0.2582111766092669	1.1037825815724314
Q3TWN3	Q3TWN3	Cnnm2	Metal transporter CNNM2;Isoform 2 of Metal transporter CNNM2	5	-0.8458267998820722	-0.25784556507592515	1.1036723649579752
P55144;P55144-2;P55144-3	P55144	Tyro3	Tyrosine-protein kinase receptor TYRO3;Isoform 2 of Tyrosine-protein kinase receptor TYRO3;Isoform 1 of Tyrosine-protein kinase receptor TYRO3	5	-0.846015980976504	-0.2575746422238036	1.1035906232003077
Q9EQH2	Q9EQH2	Erap1	Endoplasmic reticulum aminopeptidase 1	5	-0.8449726983062741	-0.2590676504227351	1.104040348728912
Q9DCC8	Q9DCC8	Tomm20	Mitochondrial import receptor subunit TOM20 homolog	5	-0.845132092534997	-0.2588397136329906	1.1039718061679875
P01868;P01869	P01868	Ighg1	Ig gamma-1 chain C region secreted form	5	-0.8451419007025984	-0.2588256857994825	1.1039675865020797
P52734	P52734	Fgd1	FYVE, RhoGEF and PH domain-containing protein 1	5	-0.8447417741634838	-0.2593977696027283	1.1041395437662123
Q8CH40	Q8CH40	Nudt6	Nucleoside diphosphate-linked moiety X motif 6	5	-0.844743577008601	-0.25939519282219003	1.1041387698307912
P61967	P61967	Ap1s1	AP-1 complex subunit sigma-1A	5	-0.8443638124202713	-0.2599378151045037	1.1043016275247455
P26262	P26262	Klkb1	Plasma kallikrein	5	-0.8445137841715986	-0.2597235704335642	1.1042373546051627
Q19LI2	Q19LI2	A1bg	Alpha-1B-glycoprotein	5	-0.8411285255866238	-0.2645467519943313	1.105675277580955
Q7TS74	Q7TS74	Ckap2l	Cytoskeleton-associated protein 2-like;Isoform 2 of Cytoskeleton-associated protein 2-like	5	-0.8414434840391878	-0.2640991450567277	1.1055426290959107
Q9JI78	Q9JI78	Ngly1	Peptide-N(4)-(N-acetyl-beta-glucosaminyl)asparagine amidase	5	-0.8416111925932772	-0.2638607095606549	1.1054719021539485
Q8VCG4	Q8VCG4	C8g	Complement component C8 gamma chain	5	-0.8432651723030741	-0.2615056772223574	1.1047708495254314
Q00724	Q00724	Rbp4	Retinol-binding protein 4	5	-0.8429076095148349	-0.26201533965694357	1.1049229491717705
Q99N50;Q99N50-11;Q99N50-3;Q99N50-4;Q99N50-5	Q99N50	Sytl2	Synaptotagmin-like protein 2;Isoform 2 of Synaptotagmin-like protein 2;Isoform 3 of Synaptotagmin-like protein 2;Isoform 4 of Synaptotagmin-like protein 2;Isoform 5 of Synaptotagmin-like protein 2;Isoform 6 of Synaptotagmin-like protein 2;Isoform 7 of Synaptotagmin-like protein 2;Isoform 8 of Synaptotagmin-like protein 2;Isoform 11 of Synaptotagmin-like protein 2	5	-0.8429855170504565	-0.2619043175091683	1.104889834559641
Q9DAD6	Q9DAD6	Pfn3	Profilin-3	5	-0.8420890535935747	-0.2631809618861683	1.105270015479724
Q99N92	Q99N92	Mrpl27	39S ribosomal protein L27, mitochondrial	5	-0.8421751231849687	-0.2630584728302086	1.105233596015169
Q3TXU5	Q3TXU5	Dhps	Deoxyhypusine synthase	5	-0.8424697758737079	-0.26263900947004376	1.1051087853437318
Q9CQI6	Q9CQI6	Cotl1	Coactosin-like protein	5	-0.8427014504604154	-0.26230905788117753	1.105010508341618
P51660	P51660	Hsd17b4	Peroxisomal multifunctional enzyme type 2	5	-0.8402787314558908	-0.2657532935833391	1.1060320250392781
Q9D773	Q9D773	Mrpl2	39S ribosomal protein L2, mitochondrial	5	-0.8392809061253377	-0.26716786842159107	1.1064487745469718
Q2PZL6	Q2PZL6	Fat4	Protocadherin Fat 4;Isoform 2 of Protocadherin Fat 4	5	-0.8392816966339632	-0.26716674866461276	1.1064484452983772
Q05816	Q05816	Fabp5	Fatty acid-binding protein 5	5	-0.8397692386283067	-0.26647586861489736	1.1062451072432231
P97372	P97372	Psme2	Proteasome activator complex subunit 2	5	-0.8394055651197816	-0.2669912708106575	1.1063968359304226
Q7TND5	Q7TND5	Rpf1	Ribosome production factor 1	5	-0.8395186820872883	-0.2668309930128496	1.1063496751001463
P49442	P49442	Inpp1	Inositol polyphosphate 1-phosphatase	5	-0.839529475756342	-0.2668156976880004	1.1063451734443221
A0A087WPF7;A0A087WPF7-3	A0A087WPF7	Auts2	Autism susceptibility gene 2 protein homolog;Isoform 2 of Autism susceptibility gene 2 protein homolog;Isoform 3 of Autism susceptibility gene 2 protein homolog	5	-0.837471564394282	-0.26972702298787493	1.107198587382179
Q99JT9	Q99JT9	Adi1	1,2-dihydroxy-3-keto-5-methylthiopentene dioxygenase	5	-0.8375409877085307	-0.26962896898047867	1.1071699566890094
P70195	P70195	Psmb7	Proteasome subunit beta type-7	5	-0.8384670008631021	-0.26832000028503744	1.1067870011482208
Q8BWN8	Q8BWN8	Acot4	Peroxisomal succinyl-coenzyme A thioesterase	5	-0.8378769798471168	-0.2691542545387748	1.1070312343858917
Q7TN02	Q7TN02	Med26	Mediator of RNA polymerase II transcription subunit 26	5	-0.8380899860599721	-0.2688531690910259	1.1069431551510258
Q9DAS9	Q9DAS9	Gng12	Guanine nucleotide-binding protein G(I)/G(S)/G(O) subunit gamma-12	5	-0.838111894153146	-0.26882219595407125	1.106934090107201
O88643	O88643	Pak1	Serine/threonine-protein kinase PAK 1	5	-0.8355315129304004	-0.272462697146387	1.1079942100769085
Q8R527	Q8R527	Rhoq	Rho-related GTP-binding protein RhoQ	5	-0.8360233146867795	-0.2717700204178371	1.1077933351046207
P27601	P27601	Gna13	Guanine nucleotide-binding protein subunit alpha-13	5	-0.8357706395939789	-0.2721259688748001	1.107896608468779
Q80SZ7	Q80SZ7	Gng5	Guanine nucleotide-binding protein G(I)/G(S)/G(O) subunit gamma-5	5	-0.8358752660286536	-0.27197859721303363	1.1078538632416997
Q9CPW4	Q9CPW4	Arpc5	Actin-related protein 2/3 complex subunit 5	5	-0.8346061207745898	-0.2737645682672531	1.1083706890418183
Q9D8Y8;Q9D8Y8-2	Q9D8Y8	Ing5	Inhibitor of growth protein 5;Isoform 2 of Inhibitor of growth protein 5;Isoform 3 of Inhibitor of growth protein 5	5	-0.8349047203305247	-0.2733447019140148	1.1082494222445354
Q8BUV3	Q8BUV3	Gphn	Gephyrin	5	-0.8350633259310232	-0.2731216011719613	1.108184927103
Q8BH18	Q8BH18	Tmem117	Transmembrane protein 117	5	-0.8350789040565288	-0.27309968529295803	1.1081785893494938
B1AWL2	B1AWL2	Znf462	Zinc finger protein 462	5	-0.8337789748716625	-0.27492657612191584	1.108705550993518
P13705	P13705	Msh3	DNA mismatch repair protein Msh3	5	-0.8332373786049176	-0.275686592471218	1.1089239710761123
P10810	P10810	Cd14	Monocyte differentiation antigen CD14	5	-0.8334037359667715	-0.2754532155473639	1.1088569515141462
Q9WU60	Q9WU60	Atrn	Attractin	5	-0.8316227822229897	-0.2779484095873443	1.1095711918104039
Q8VC28	Q8VC28	Akr1c13	Aldo-keto reductase family 1 member C13	5	-0.8316761639173516	-0.27787372331696536	1.1095498872343168
Q3UGP9	Q3UGP9	Lrrc58	Leucine-rich repeat-containing protein 58	5	-0.8321687614560616	-0.2771842283568733	1.109352989812931
Q8VDV3	Q8VDV3	Rab3il1	Guanine nucleotide exchange factor for Rab-3A;Isoform 2 of Guanine nucleotide exchange factor for Rab-3A	5	-0.8328295584780274	-0.2762584445064769	1.1090880029845043
P97290	P97290	Serping1	Plasma protease C1 inhibitor	5	-0.8292389555001742	-0.28127711371356146	1.1105160692137455
Q711T7	Q711T7	Nadsyn1	Glutamine-dependent NAD(+) synthetase	5	-0.8284845884328893	-0.2823278494495758	1.1108124378824553
P70335	P70335	Rock1	Rho-associated protein kinase 1;Isoform 2 of Rho-associated protein kinase 1	5	-0.828708257873601	-0.2820164387202746	1.1107246965939108
Q8K3D3-2	Q8K3D3	Swi5	DNA repair protein SWI5 homolog;Isoform 2 of DNA repair protein SWI5 homolog	5	-0.8288605201344985	-0.2818043832978165	1.1106649034324014
Q8BFR2	Q8BFR2	Fstl5	Follistatin-related protein 5	5	-0.8288866912813584	-0.2817679295929984	1.1106546208743369
P34928	P34928	Apoc1	Apolipoprotein C-I	5	-0.8307228049759909	-0.27920660423965465	1.1099294092156413
Q9R0A0	Q9R0A0	Pex14	Peroxisomal membrane protein PEX14	5	-0.8307468444456529	-0.2791730199483739	1.1099198643940449
P62835	P62835	Rap1a	Ras-related protein Rap-1A	5	-0.8299437946057898	-0.28029421962391005	1.1102380142297261
Q8VE11;Q8VE11-2	Q8VE11	Mtmr6	Myotubularin-related protein 6;Isoform 2 of Myotubularin-related protein 6	5	-0.8302244736817045	-0.2799025057905201	1.1101269794722246
Q9R233;Q9R233-2	Q9R233	Tapbp	Tapasin;Isoform Short of Tapasin	5	-0.8303716354411546	-0.27969705751171187	1.1100686929528607
Q91WL0	Q91WL0	Eps8l3	Epidermal growth factor receptor kinase substrate 8-like protein 3	5	-0.825494757305312	-0.2864799121806667	1.111974669485956
Q9DBC0	Q9DBC0	Selenoo	Protein adenylyltransferase SelO, mitochondrial	5	-0.8253246831118262	-0.2867155073818051	1.1120401904936519
O08677	O08677	Kng1	Kininogen-1;Isoform LMW of Kininogen-1;Isoform 3 of Kininogen-1	5	-0.8253406034450451	-0.28669345643822103	1.112034059883273
Q99KR8	Q99KR8	Fuca2	Plasma alpha-L-fucosidase	5	-0.8247348708364324	-0.2875320535227388	1.1122669243591712
Q9Z2H5-2	Q9Z2H5	Epb41l1	Band 4.1-like protein 1;Isoform 2 of Band 4.1-like protein 1;Isoform 3 of Band 4.1-like protein 1	5	-0.8250749474345177	-0.28706133870093414	1.1121362861354518
Q9CX13	Q9CX13	Cnih4	Protein cornichon homolog 4	5	-0.8261298085486456	-0.28559964654426095	1.1117294550929067
P43024	P43024	Cox6a1	Cytochrome c oxidase subunit 6A1, mitochondrial	5	-0.8262125037761482	-0.2854849547220224	1.1116974584981802
Q8BM88	Q8BM88	Ctso	Cathepsin O	5	-0.8263935839075351	-0.285233758178005	1.111627342085517
O35984	O35984	Pbx2	Pre-B-cell leukemia transcription factor 2	5	-0.826638217360447	-0.28489428506079945	1.1115325024212463
P16301	P16301	Lcat	Phosphatidylcholine-sterol acyltransferase	5	-0.8278638994341665	-0.2831914418071607	1.1110553412413073
Q8CFI2	Q8CFI2	Cdc34	Ubiquitin-conjugating enzyme E2 R1	5	-0.8280173488832279	-0.28297802016690415	1.110995369050119
Q6PF93;Q6PF93-2	Q6PF93	Pik3c3	Phosphatidylinositol 3-kinase catalytic subunit type 3;Isoform 2 of Phosphatidylinositol 3-kinase catalytic subunit type 3	5	-0.8273852330776066	-0.2838568491364092	1.1112420822140712
Q9QWY8;Q9QWY8-3;Q9QWY8-4	Q9QWY8	Asap1	Arf-GAP with SH3 domain, ANK repeat and PH domain-containing protein 1;Isoform 2 of Arf-GAP with SH3 domain, ANK repeat and PH domain-containing protein 1;Isoform 3 of Arf-GAP with SH3 domain, ANK repeat and PH domain-containing protein 1;Isoform 4 of Arf-GAP with SH3 domain, ANK repeat and PH domain-containing protein 1	5	-0.8274533755588778	-0.2837621533191196	1.1112155288781358
Q8BXQ2	Q8BXQ2	Pigt	GPI transamidase component PIG-T	5	-0.8268650650991857	-0.28457937500563607	1.1114444401048218
Q9CX83	Q9CX83	Armcx1	Armadillo repeat-containing X-linked protein 1	5	-0.82701045203021	-0.28437748918466293	1.1113879412148644
Q9Z1Z0	Q9Z1Z0	Uso1	General vesicular transport factor p115;Isoform 2 of General vesicular transport factor p115;Isoform 3 of General vesicular transport factor p115;Isoform 4 of General vesicular transport factor p115	6	-1.127938197491974	0.3499210504509757	0.7780171470410164
Q80X90	Q80X90	Flnb	Filamin-B	6	-1.1282480714458565	0.35130435392862325	0.7769437175172332
Q8CI32	Q8CI32	Bag5	BAG family molecular chaperone regulator 5	6	-1.128438396787303	0.3521576778576091	0.7762807189297165
Q9D6Y7;Q9D6Y7-2	Q9D6Y7	Msra	Mitochondrial peptide methionine sulfoxide reductase;Isoform 2 of Mitochondrial peptide methionine sulfoxide reductase;Isoform 3 of Mitochondrial peptide methionine sulfoxide reductase;Isoform 4 of Mitochondrial peptide methionine sulfoxide reductase	6	-1.1285219703625586	0.35253327842862175	0.7759886919339587
P09411	P09411	Pgk1	Phosphoglycerate kinase 1	6	-1.1288097013682175	0.3538306509997217	0.77497905036853
Q8BG94	Q8BG94	Commd7	COMM domain-containing protein 7	6	-1.1288472438141985	0.35400041715106645	0.7748468266631531
P67778	P67778	Phb	Prohibitin	6	-1.1290838372588716	0.3550729081992656	0.7740109290595953
P58044	P58044	Idi1	Isopentenyl-diphosphate Delta-isomerase 1	6	-1.129018316649819	0.3547754450075061	0.7742428716423129
Q07076	Q07076	Anxa7	Annexin A7	6	-1.1290252729843426	0.3548070101442149	0.7742182628401075
Q99KF1	Q99KF1	Tmed9	Transmembrane emp24 domain-containing protein 9	6	-1.1298493263411016	0.3585745363837731	0.7712747899573283
Q9JM14	Q9JM14	Nt5c	5'(3')-deoxyribonucleotidase, cytosolic type	6	-1.129885745316023	0.3587423588401699	0.7711433864758529
E9PYK3	E9PYK3	Parp4	Protein mono-ADP-ribosyltransferase PARP4	6	-1.1292519920219803	0.35583793628102967	0.7734140557409381
Q9CQD1	Q9CQD1	Rab5a	Ras-related protein Rab-5A	6	-1.1294140122868987	0.3565772590203371	0.7728367532665306
Q9QZ08	Q9QZ08	Nagk	N-acetyl-D-glucosamine kinase	6	-1.129496507040732	0.3569545326405244	0.7725419744002074
P97493	P97493	Txn2	Thioredoxin, mitochondrial	6	-1.1308634987987818	0.3632911787228612	0.7675723200759207
Q8BL66	Q8BL66	Eea1	Early endosome antigen 1	6	-1.1309824452863824	0.3638503752423149	0.7671320700440452
Q3B7Z2	Q3B7Z2	Osbp	Oxysterol-binding protein 1;Isoform 2 of Oxysterol-binding protein 1	6	-1.1309867871629877	0.3638708118921484	0.7671159752708134
P09813	P09813	Apoa2	Apolipoprotein A-II	6	-1.130542057236916	0.3617864036123035	0.7687556536246073
Q9QXG4	Q9QXG4	Acss2	Acetyl-coenzyme A synthetase, cytoplasmic	6	-1.130680971478039	0.36243556822070755	0.7682454032573253
Q9QXE0	Q9QXE0	Hacl1	2-hydroxyacyl-CoA lyase 1	6	-1.1304092222801436	0.36116725515349773	0.7692419671266569
Q9JIA7	Q9JIA7	Sphk2	Sphingosine kinase 2	6	-1.130417042633377	0.36120366281328736	0.7692133798201085
Q8BPB5	Q8BPB5	Efemp1	EGF-containing fibulin-like extracellular matrix protein 1	6	-1.1301765436346731	0.36008647874350663	0.7700900648911699
Q9ER00	Q9ER00	Stx12	Syntaxin-12	6	-1.1302737989445024	0.360537645894258	0.7697361530502445
Q8BHL3	Q8BHL3	Tbc1d10b	TBC1 domain family member 10B	6	-1.1313801382056115	0.36572948009716855	0.7656506581083218
Q9CZA6;Q9CZA6-2;Q9CZA6-3	Q9CZA6	Nde1	Nuclear distribution protein nudE homolog 1;Isoform 2 of Nuclear distribution protein nudE homolog 1;Isoform 3 of Nuclear distribution protein nudE homolog 1;Isoform 4 of Nuclear distribution protein nudE homolog 1	6	-1.1314674813454124	0.3661441517823373	0.7653233295630426
Q3TBW2	Q3TBW2	Mrpl10	39S ribosomal protein L10, mitochondrial	6	-1.1317815464124898	0.3676411870777624	0.7641403593347275
Q9D7Z3	Q9D7Z3	Nol7	Nucleolar protein 7;Isoform 2 of Nucleolar protein 7	6	-1.1315717055783518	0.3666399104482855	0.7649317951301103
P61961	P61961	Ufm1	Ubiquitin-fold modifier 1	6	-1.1316256726135414	0.3668970179024594	0.7647286547110891
Q68FD5	Q68FD5	Cltc	Clathrin heavy chain 1	6	-1.1323569648425829	0.3704087755477561	0.7619481892948532
Q9EPS3	Q9EPS3	Glce	D-glucuronyl C5-epimerase	6	-1.1320967978960796	0.36915342657671824	0.7629433713193338
Q99K24	Q99K24	Slc39a3	Zinc transporter ZIP3	6	-1.1319561337414115	0.36847747582374096	0.7634786579176661
Q61598	Q61598	Gdi2	Rab GDP dissociation inhibitor beta;Isoform 2 of Rab GDP dissociation inhibitor beta	6	-1.131988190762191	0.3686313532507574	0.7633568375114335
Q99LJ1	Q99LJ1	Fuca1	Tissue alpha-L-fucosidase	6	-1.134136236077102	0.37918185320598885	0.7549543828710025
P12367	P12367	Prkar2a	cAMP-dependent protein kinase type II-alpha regulatory subunit	6	-1.1337885390852787	0.37744068293321764	0.7563478561520327
Q9D8N2	Q9D8N2	Fam45a	Protein FAM45A	6	-1.1339251539364994	0.37812320355114537	0.755801950385354
Q8C5H8-2;Q8C5H8-3	Q8C5H8	Nadk2	NAD kinase 2, mitochondrial;Isoform 2 of NAD kinase 2, mitochondrial;Isoform 3 of NAD kinase 2, mitochondrial;Isoform 4 of NAD kinase 2, mitochondrial	6	-1.133202093965324	0.3745339736087566	0.7586681203566156
P50518	P50518	Atp6v1e1	V-type proton ATPase subunit E 1	6	-1.1332739991739589	0.3748883826500911	0.7583856165238503
Q66GT5	Q66GT5	Ptpmt1	Phosphatidylglycerophosphatase and protein-tyrosine phosphatase 1	6	-1.1335863818477538	0.37643448698051735	0.7571518948672276
Q9CQX2	Q9CQX2	Cyb5b	Cytochrome b5 type B	6	-1.1336249125609053	0.376625920963239	0.7569989915976585
P26043	P26043	Rdx	Radixin	6	-1.1335102869827334	0.37605689499858824	0.7574533919841815
Q9DCZ4;Q9DCZ4-2;Q9DCZ4-3	Q9DCZ4	Apoo	MICOS complex subunit Mic26;Isoform 2 of MICOS complex subunit Mic26;Isoform 3 of MICOS complex subunit Mic26	6	-1.1335438288877038	0.3762232566344959	0.7573205722532159
Q9D7N6	Q9D7N6	Mrpl30	39S ribosomal protein L30, mitochondrial	6	-1.1335511367943167	0.3762595186684266	0.7572916181258819
Q80W54	Q80W54	Zmpste24	CAAX prenyl protease 1 homolog	6	-1.1349258411292047	0.38318730809007173	0.7517385330391491
Q9JLJ2	Q9JLJ2	Aldh9a1	4-trimethylaminobutyraldehyde dehydrogenase	6	-1.1350965385527583	0.3840628853239787	0.7510336532287796
Q9D1G2	Q9D1G2	Pmvk	Phosphomevalonate kinase;Isoform 2 of Phosphomevalonate kinase;Isoform 3 of Phosphomevalonate kinase	6	-1.1351896449297505	0.38454195432780275	0.7506476906019365
Q6PB44;Q6PB44-2	Q6PB44	Ptpn23	Tyrosine-protein phosphatase non-receptor type 23;Isoform 2 of Tyrosine-protein phosphatase non-receptor type 23	6	-1.1346819371139871	0.3819422733337948	0.7527396637801562
Q8R3G9	Q8R3G9	Tspan8	Tetraspanin-8	6	-1.1346517093535335	0.38178846263453264	0.7528632467189937
Q5BL07	Q5BL07	Pex1	Peroxisome biogenesis factor 1;Isoform 2 of Peroxisome biogenesis factor 1	6	-1.134664842653396	0.3818552768189229	0.7528095658344731
Q9DC71	Q9DC71	Mrps15	28S ribosomal protein S15, mitochondrial	6	-1.1343750033395588	0.3803854303515821	0.7539895729879941
Q9D4F8	Q9D4F8	Tubgcp4	Gamma-tubulin complex component 4	6	-1.1344308331774422	0.3806677992031469	0.7537630339743169
Q5HZJ0	Q5HZJ0	Drosha	Ribonuclease 3	6	-1.134454019386151	0.3807851731222555	0.7536688462639679
P98086	P98086	C1qa	Complement C1q subcomponent subunit A	6	-1.1354878129174368	0.3860833162444701	0.7494044966729574
Q9Z0V7	Q9Z0V7	Timm17b	Mitochondrial import inner membrane translocase subunit Tim17-B	6	-1.1357824839043038	0.3876175279999621	0.7481649559043573
Q6PIC6	Q6PIC6	Atp1a3	Sodium/potassium-transporting ATPase subunit alpha-3	6	-1.1356342060901512	0.3868441424446346	0.7487900636455236
Q8CFJ7	Q8CFJ7	Slc25a45	Solute carrier family 25 member 45;Isoform 2 of Solute carrier family 25 member 45	6	-1.1356343382081389	0.38684483030080996	0.7487895079073289
P46638	P46638	Rab11b	Ras-related protein Rab-11B	6	-1.1356381839611676	0.38686485371297835	0.7487733302482248
P55271	P55271	Cdkn2b	Cyclin-dependent kinase 4 inhibitor B	6	-1.1356424747400466	0.38688719641938657	0.74875527832066
Q18PI6	Q18PI6	Cd84	SLAM family member 5;Isoform 2 of SLAM family member 5;Isoform 3 of SLAM family member 5	6	-1.135668040839304	0.38702037115007454	0.7486476696892038
Q8CFV9	Q8CFV9	Rfk	Riboflavin kinase	6	-1.1357072137831177	0.3872245853564217	0.7484826284266959
Q60695	Q60695	Rgl1	Ral guanine nucleotide dissociation stimulator-like 1	6	-1.1361887115209666	0.3897508421154948	0.7464378694054773
P82343	P82343	Renbp	N-acylglucosamine 2-epimerase;Isoform 2 of N-acylglucosamine 2-epimerase	6	-1.1361988790533044	0.38980451411233463	0.7463943649409883
Q99MK8	Q99MK8	Grk2	Beta-adrenergic receptor kinase 1	6	-1.1359485098884823	0.3884868259649318	0.7474616839235504
A2AEV7	A2AEV7	Ccdc120	Coiled-coil domain-containing protein 120	6	-1.1360442457386903	0.38898971297388685	0.7470545327648468
Q5RKZ7	Q5RKZ7	Mocs1	Molybdenum cofactor biosynthesis protein 1;Isoform Mocs1a of Molybdenum cofactor biosynthesis protein 1;Isoform 3 of Molybdenum cofactor biosynthesis protein 1	6	-1.1367184979456373	0.39256592622946146	0.7441525717161895
P11276	P11276	Fn1	Fibronectin	6	-1.1367224500063786	0.392587069512004	0.7441353804943517
Q8BH59	Q8BH59	Slc25a12	Calcium-binding mitochondrial carrier protein Aralar1	6	-1.1369066803569363	0.3935750964777746	0.7433315838791473
Q9D1G1	Q9D1G1	Rab1b	Ras-related protein Rab-1B	6	-1.1369211978773435	0.39365315526737404	0.7432680426099237
P50516	P50516	Atp6v1a	V-type proton ATPase catalytic subunit A;Isoform 2 of V-type proton ATPase catalytic subunit A	6	-1.1377507180828834	0.39816367922309187	0.7395870388598043
P40336;P40336-2	P40336	Vps26a	Vacuolar protein sorting-associated protein 26A;Isoform 2 of Vacuolar protein sorting-associated protein 26A	6	-1.1377817159045125	0.39833419518284835	0.7394475207216641
Q61733	Q61733	Mrps31	28S ribosomal protein S31, mitochondrial	6	-1.1374972438464135	0.39677474256544015	0.7407225012809734
P97765	P97765	Wbp2	WW domain-binding protein 2;Isoform 2 of WW domain-binding protein 2	6	-1.1375113343939536	0.3968517024550963	0.7406596319388405
Q9D2Z4	Q9D2Z4	Senp8	Sentrin-specific protease 8	6	-1.1373660686549845	0.3960596888488786	0.7413063798061058
Q9QZD8	Q9QZD8	Slc25a10	Mitochondrial dicarboxylate carrier	6	-1.1374088649992926	0.39629270039953285	0.741116164599766
Q60932-2	Q60932	Vdac1	Voltage-dependent anion-selective channel protein 1;Isoform Mt-VDAC1 of Voltage-dependent anion-selective channel protein 1	6	-1.146087098982701	0.45112853335688125	0.6949585656258117
Q3TPX4	Q3TPX4	Exoc5	Exocyst complex component 5	6	-1.1461023573063036	0.45124378999113085	0.69485856731523
Q9DC29	Q9DC29	Abcb6	ATP-binding cassette sub-family B member 6, mitochondrial	6	-1.1459882331917286	0.4503840556726586	0.6956041775190454
Q9DAN8	Q9DAN8	Cst12	Cystatin-12	6	-1.1460387090772135	0.45076364721794304	0.6952750618592703
Q9DBG3;Q9DBG3-2	Q9DBG3	Ap2b1	AP-2 complex subunit beta;Isoform 2 of AP-2 complex subunit beta	6	-1.1462696067532356	0.45251353047926907	0.6937560762739092
Q8JZR0	Q8JZR0	Acsl5	Long-chain-fatty-acid--CoA ligase 5	6	-1.146153764581163	0.45163281717281	0.6945209474083403
Q5SUC9	Q5SUC9	Sco1	Protein SCO1 homolog, mitochondrial	6	-1.1461654920462911	0.45172172002339306	0.6944437720228982
P06795	P06795	Abcb1b	Multidrug resistance protein 1B	6	-1.1461754320032576	0.4517971174207622	0.6943783145825019
Q9D2G2	Q9D2G2	Dlst	Dihydrolipoyllysine-residue succinyltransferase component of 2-oxoglutarate dehydrogenase complex, mitochondrial;Isoform 2 of Dihydrolipoyllysine-residue succinyltransferase component of 2-oxoglutarate dehydrogenase complex, mitochondrial	6	-1.1453455397605172	0.4456385386155431	0.6997070011449741
P10833	P10833	Rras	Ras-related protein R-Ras	6	-1.1453676529429677	0.4457992147412275	0.6995684382017402
Q923Q2	Q923Q2	Stard13	StAR-related lipid transfer protein 13	6	-1.145607014332887	0.44755005797854125	0.6980569563543457
Q99JF5	Q99JF5	Mvd	Diphosphomevalonate decarboxylase	6	-1.1456164340321222	0.4476194013948437	0.6979970326372784
Q9JMA1	Q9JMA1	Usp14	Ubiquitin carboxyl-terminal hydrolase 14	6	-1.1456565407938923	0.44791502889634105	0.6977415118974666
Q71KT5	Q71KT5	Tm7sf2	Delta(14)-sterol reductase	6	-1.1456877617050056	0.4481455869205868	0.6975421747844189
Q8R164	Q8R164	Bphl	Valacyclovir hydrolase	6	-1.1458770939673653	0.4495519020796269	0.6963251918877383
E9Q735	E9Q735	Ube4a	Ubiquitin conjugation factor E4 A	6	-1.1457367146262463	0.4485078508489082	0.6972288637774179
Q9R002	Q9R002	Ifi202	Interferon-activable protein 202	6	-1.1457661282563496	0.44872596805493103	0.6970401602014185
Q9CXD6	Q9CXD6	Mcur1	Mitochondrial calcium uniporter regulator 1;Isoform 2 of Mitochondrial calcium uniporter regulator 1;Isoform 3 of Mitochondrial calcium uniporter regulator 1	6	-1.1433541815192554	0.43183463761384405	0.7115195439054037
Q9CQX8	Q9CQX8	Mrps36	28S ribosomal protein S36, mitochondrial	6	-1.143375524902464	0.43197624971697657	0.7113992751855115
P28271	P28271	Aco1	Cytoplasmic aconitate hydratase	6	-1.1437993607129513	0.4348147912385944	0.7089845694743864
Q9CQZ5	Q9CQZ5	Ndufa6	NADH dehydrogenase [ubiquinone] 1 alpha subcomplex subunit 6	6	-1.143639070210308	0.4337352933670889	0.7099037768432193
Q8BGQ7	Q8BGQ7	Aars	Alanine--tRNA ligase, cytoplasmic	6	-1.1437126094138628	0.4342296346869096	0.7094829747269531
Q9EQK5	Q9EQK5	Mvp	Major vault protein	6	-1.1440605997708546	0.4365902465815465	0.7074703531893166
Q8R1I1	Q8R1I1	Uqcr10	Cytochrome b-c1 complex subunit 9	6	-1.1439260864357679	0.4356735293923107	0.7082525570434571
O54774	O54774	Ap3d1	AP-3 complex subunit delta-1	6	-1.1439349060893016	0.43573347059967815	0.7082014354896635
Q4VC33;Q4VC33-2	Q4VC33	Maea	E3 ubiquitin-protein transferase MAEA;Isoform 2 of E3 ubiquitin-protein transferase MAEA	6	-1.144806902570375	0.44177854221211255	0.7030283603583602
Q9R008	Q9R008	Mvk	Mevalonate kinase	6	-1.1448252934886034	0.4419086792125849	0.7029166142760619
Q9CPV4	Q9CPV4	Glod4	Glyoxalase domain-containing protein 4;Isoform 2 of Glyoxalase domain-containing protein 4;Isoform 3 of Glyoxalase domain-containing protein 4	6	-1.1449387951924914	0.44271437284820064	0.7022244223443034
Q9DBY0;Q9DBY0-2;Q9DBY0-3	Q9DBY0	Foxp4	Forkhead box protein P4;Isoform 2 of Forkhead box protein P4;Isoform 3 of Forkhead box protein P4	6	-1.1449522665788476	0.4428102918276634	0.7021419747511601
O35680	O35680	Mrps12	28S ribosomal protein S12, mitochondrial	6	-1.1450164119341395	0.4432678782782757	0.7017485336558565
P56480	P56480	Atp5f1b	ATP synthase subunit beta, mitochondrial	6	-1.1450671102707362	0.4436305500029731	0.7014365602677735
Q9D9G3	Q9D9G3	Chic2	Cysteine-rich hydrophobic domain-containing protein 2	6	-1.1443527149944792	0.4385999832255015	0.7057527317689632
Q9WTP7	Q9WTP7	Ak3	GTP:AMP phosphotransferase AK3, mitochondrial	6	-1.1441694626283183	0.43733614842135443	0.7068333142069639
P50429	P50429	Arsb	Arylsulfatase B;Isoform 2 of Arylsulfatase B	6	-1.1442218470399381	0.4376963649060358	0.706525482133911
Q9CRB9	Q9CRB9	Chchd3	MICOS complex subunit Mic19	6	-1.144238415432862	0.4378104720148398	0.7064279434180363
Q11136	Q11136	Pepd	Xaa-Pro dipeptidase	6	-1.1442413119770982	0.43783042933859295	0.7064108826385053
Q00558	Q00558	F8a1	Factor VIII intron 22 protein	6	-1.1446330206658981	0.44055370829468377	0.7040793123711733
O88998	O88998	Olfm1	Noelin;Isoform 2 of Noelin;Isoform 3 of Noelin;Isoform 4 of Noelin	6	-1.144603681891954	0.4403480287633659	0.7042556531286067
Q9CY73	Q9CY73	Mrpl44	39S ribosomal protein L44, mitochondrial;Isoform 2 of 39S ribosomal protein L44, mitochondrial	6	-1.144612084297833	0.4404069050799876	0.7042051792178453
Q9QZ73	Q9QZ73	Dcun1d1	DCN1-like protein 1	6	-1.1444758956332146	0.43945544431590605	0.7050204513173085
P70290	P70290	Mpp1	55 kDa erythrocyte membrane protein	6	-1.1445213776870642	0.43977253083322093	0.7047488468538621
Q9DB20	Q9DB20	Atp5po	ATP synthase subunit O, mitochondrial	6	-1.144553707576587	0.4399983300041345	0.7045553775724526
Q5F285	Q5F285	Tmem256	Transmembrane protein 256	6	-1.141451474126314	0.4196747550698289	0.721776719056485
Q9D394-2	Q9D394	Rufy3	Protein RUFY3;Isoform 2 of Protein RUFY3;Isoform 3 of Protein RUFY3;Isoform 4 of Protein RUFY3	6	-1.141501554286276	0.41998390023875865	0.7215176540475334
Q6ZQM8	Q6ZQM8	Ugt1a7c	UDP-glucuronosyltransferase 1-7C	6	-1.1410386581864875	0.41714695415893865	0.723891704027543
P15806-2	P15806	Tcf3	Transcription factor E2-alpha;Isoform E47 of Transcription factor E2-alpha	6	-1.1412172660589956	0.41823618231538845	0.7229810837436071
Q8BGH2	Q8BGH2	Samm50	Sorting and assembly machinery component 50 homolog	6	-1.1412341811573565	0.4183396864158605	0.7228944947415057
Q99KI0	Q99KI0	Aco2	Aconitate hydratase, mitochondrial	6	-1.1427479340612388	0.42786309845584697	0.7148848356053813
Q8BFZ9	Q8BFZ9	Erlin2	Erlin-2	6	-1.1428755596236362	0.42869118121401883	0.714184378409588
Q8VEH5	Q8VEH5	Epm2aip1	EPM2A-interacting protein 1	6	-1.1424326989173268	0.4258353110343512	0.7165973878830074
Q9Z0S9	Q9Z0S9	Rabac1	Prenylated Rab acceptor protein 1	6	-1.1425641473528452	0.42667786596482316	0.715886281388022
Q3TWL2	Q3TWL2	Pip4p1	Type 1 phosphatidylinositol 4,5-bisphosphate 4-phosphatase	6	-1.142574340590903	0.4267433805034046	0.7158309600874985
P99029;P99029-2	P99029	Prdx5	Peroxiredoxin-5, mitochondrial;Isoform Cytoplasmic+peroxisomal of Peroxiredoxin-5, mitochondrial	6	-1.142189387074225	0.4242868155425888	0.7179025715316362
Q6P5C7	Q6P5C7	Znf728	Zinc finger protein 728	6	-1.1421944854890043	0.42431911770908104	0.7178753677798784
Q8K1Z0	Q8K1Z0	Coq9	Ubiquinone biosynthesis protein COQ9, mitochondrial	6	-1.1422275441650207	0.4245287182296046	0.7176988259354161
P00416	P00416	mt-Co3	Cytochrome c oxidase subunit 3	6	-1.1422679132978373	0.4247850219494667	0.7174828913483551
Q8BKE6	Q8BKE6	Cyp20a1	Cytochrome P450 20A1	6	-1.1417759570824522	0.4216876170425965	0.7200883400398779
P33174	P33174	Kif4	Chromosome-associated kinesin KIF4	6	-1.1418338865230901	0.42204944616854767	0.7197844403544696
Q8CEI1	Q8CEI1	Bola3	BolA-like protein 3	6	-1.1420779874915772	0.42358254978557436	0.7184954377060028
Q9DCJ7	Q9DCJ7	Aurkaip1	Aurora kinase A-interacting protein	6	-1.1419864674190212	0.4230061357115388	0.7189803317074926
P61027	P61027	Rab10	Ras-related protein Rab-10	6	-1.1420088699765343	0.42314705211138604	0.7188618178651329
Q8R5J9	Q8R5J9	Arl6ip5	PRA1 family protein 3	6	-1.1406070683932998	0.4145420606275048	0.7260650077657951
Q9Z2I9	Q9Z2I9	Sucla2	Succinate--CoA ligase [ADP-forming] subunit beta, mitochondrial	6	-1.1403874299534054	0.4132307186903859	0.7271567112630495
Q8C7D2;Q8C7D2-2;Q8C7D2-3	Q8C7D2	Crbn	Protein cereblon;Isoform 2 of Protein cereblon;Isoform 3 of Protein cereblon	6	-1.1403225912217174	0.4128454001583578	0.7274771910633853
P70188	P70188	Kifap3	Kinesin-associated protein 3;Isoform KAP3B of Kinesin-associated protein 3	6	-1.140327036377254	0.41287179056045203	0.7274552458168649
Q61425	Q61425	Hadh	Hydroxyacyl-coenzyme A dehydrogenase, mitochondrial	6	-1.13997268695777	0.4107798588662751	0.7291928280915039
P47802	P47802	Mtx1	Metaxin-1	6	-1.140048450494989	0.4112251449825618	0.7288233055124168
P97479;P97479-2	P97479	Myo7a	Unconventional myosin-VIIa;Isoform 2 of Unconventional myosin-VIIa	6	-1.1395490388521885	0.4083093806552203	0.7312396581969582
Q4FZC9	Q4FZC9	Syne3	Nesprin-3;Isoform 2 of Nesprin-3	6	-1.1397513679980933	0.40948517817077873	0.7302661898273262
Q9CQF9	Q9CQF9	Pcyox1	Prenylcysteine oxidase	6	-1.1382255878194436	0.40079201852885143	0.7374335692905843
Q8CFX1	Q8CFX1	H6pd	GDH/6PGL endoplasmic bifunctional protein	6	-1.1383175428856642	0.401305029545212	0.7370125133404861
Q9WUD1	Q9WUD1	Stub1	STIP1 homology and U box-containing protein 1	6	-1.1383327813419857	0.40139017307247776	0.7369426082695079
Q9ESB3	Q9ESB3	Hrg	Histidine-rich glycoprotein	6	-1.1386424318010342	0.40312837797823076	0.7355140538228131
Q68ED3	Q68ED3	Tent4b	Terminal nucleotidyltransferase 4A	6	-1.1386713341648775	0.4032914122484224	0.7353799219164551
Q8BJZ4	Q8BJZ4	Mrps35	28S ribosomal protein S35, mitochondrial	6	-1.1388226233528478	0.404147055393332	0.7346755679595157
Q9CQ92	Q9CQ92	Fis1	Mitochondrial fission 1 protein	6	-1.1387689117093924	0.4038428469064916	0.734926064802893
P56135	P56135	Atp5mf	ATP synthase subunit f, mitochondrial	6	-1.1387776463236727	0.40389228490457485	0.7348853614190979
P85094	P85094	Isoc2a	Isochorismatase domain-containing protein 2A	6	-1.1391853277748172	0.4062139879932412	0.7329713397815834
Q9DBL1	Q9DBL1	Acadsb	Short/branched chain specific acyl-CoA dehydrogenase, mitochondrial	6	-1.1392491406582443	0.40657995486426757	0.7326691857939858
B2RXC1	B2RXC1	Trappc11	Trafficking protein particle complex subunit 11;Isoform 2 of Trafficking protein particle complex subunit 11	6	-1.1389077045847351	0.404629914928442	0.7342777896562931
Q9WV85	Q9WV85	Nme3	Nucleoside diphosphate kinase 3	6	-1.1390136280885401	0.40523275561920613	0.7337808724693263
Q9DCJ9	Q9DCJ9	Npl	N-acetylneuraminate lyase	6	-1.1390311373213164	0.4053325879367558	0.7336985493845551
Q64516;Q64516-1;Q64516-2	Q64516	Gk	Glycerol kinase;Isoform 2 of Glycerol kinase;Isoform 1 of Glycerol kinase	6	-1.1504138450384762	0.48911982210441046	0.6612940229340794
Q5SSH7;Q5SSH7-2	Q5SSH7	Zzef1	Zinc finger ZZ-type and EF-hand domain-containing protein 1;Isoform 2 of Zinc finger ZZ-type and EF-hand domain-containing protein 1;Isoform 3 of Zinc finger ZZ-type and EF-hand domain-containing protein 1	6	-1.1505751785834704	0.490833052286839	0.6597421262966312
P53612	P53612	Rabggtb	Geranylgeranyl transferase type-2 subunit beta	6	-1.1505854633831651	0.4909433476482162	0.6596421157349717
Q71FD7	Q71FD7	Fblim1	Filamin-binding LIM protein 1	6	-1.1505947393787677	0.49104293784428243	0.6595518015343159
Q9QZN4	Q9QZN4	Fbxo6	F-box only protein 6	6	-1.150821481385445	0.49351178779125243	0.6573096935941926
Q9CQA1	Q9CQA1	Trappc5	Trafficking protein particle complex subunit 5	6	-1.1507889268265663	0.49315314520864545	0.6576357816178956
P97352	P97352	S100a13	Protein S100-A13	6	-1.1508030753721543	0.49330883834262834	0.6574942370295259
Q8VHE0	Q8VHE0	Sec63	Translocation protein SEC63 homolog	6	-1.1508733688621717	0.49408641317845525	0.6567869556837166
Q5U458	Q5U458	Dnajc11	DnaJ homolog subfamily C member 11	6	-1.1508986900870042	0.4943681889897048	0.6565305010972888
P32921-2	P32921	Wars	Tryptophan--tRNA ligase, cytoplasmic;Isoform 2 of Tryptophan--tRNA ligase, cytoplasmic	6	-1.1509175981080226	0.4945791862090857	0.6563384118989368
Q9ESW8	Q9ESW8	Pgpep1	Pyroglutamyl-peptidase 1	6	-1.1509536762513324	0.49498319649697814	0.655970479754369
P42859	P42859	Htt	Huntingtin;Isoform Short of Huntingtin	6	-1.1509899110164508	0.49539084479125167	0.6555990662251991
P52633	P52633	Stat6	Signal transducer and transcription activator 6	6	-1.1510062387393916	0.49557515938541297	0.6554310793539787
P12813	P12813	Nr4a1	Nuclear receptor subfamily 4 group A member 1	6	-1.1513361256432235	0.4993867129276736	0.6519494127155457
Q9D967	Q9D967	Mdp1	Magnesium-dependent phosphatase 1	6	-1.151344749164695	0.49948870554394126	0.65185604362077
Q3UW53	Q3UW53	Fam129a	Protein Niban	6	-1.1511483955749306	0.4971967231921247	0.6539516723828118
Q8BPE4	Q8BPE4	Tmem177	Transmembrane protein 177	6	-1.15122553222176	0.4980896697424491	0.6531358624793033
Q8R3B1	Q8R3B1	Plcd1	1-phosphatidylinositol 4,5-bisphosphate phosphodiesterase delta-1	6	-1.1512427684367468	0.4982904971708755	0.6529522712658993
Q99N87	Q99N87	Mrps5	28S ribosomal protein S5, mitochondrial	6	-1.1520292781620962	0.5080337101892646	0.6439955679728315
Q8K449	Q8K449	Abca9	ATP-binding cassette sub-family A member 9	6	-1.1518718170930702	0.5059824401549197	0.6458893769381737
Q925I1	Q925I1	Atad3	ATPase family AAA domain-containing protein 3;Isoform 2 of ATPase family AAA domain-containing protein 3	6	-1.1519120701080476	0.5065014667770237	0.6454106033310238
A2ALK8	A2ALK8	Ptpn3	Tyrosine-protein phosphatase non-receptor type 3	6	-1.151692639676171	0.5037141648252601	0.6479784748509193
Q9CZ28	Q9CZ28	Snf8	Vacuolar-sorting protein SNF8	6	-1.1517271502891455	0.5041458753410192	0.647581274948158
Q80ZN9	Q80ZN9	Cox6b2	Cytochrome c oxidase subunit 6B2	6	-1.1515288787915259	0.5016973685622736	0.6498315102292453
O88572	O88572	Lrp6	Low-density lipoprotein receptor-related protein 6	6	-1.1515496150340199	0.5019499263028442	0.6495996887311214
P97366	P97366	Evi5	Ecotropic viral integration site 5 protein	6	-1.1516132151860086	0.5027295800348464	0.6488836351511194
Q9WUM5	Q9WUM5	Suclg1	Succinate--CoA ligase [ADP/GDP-forming] subunit alpha, mitochondrial	6	-1.1516176451643108	0.5027841725682343	0.6488334725960766
Q9JIY5	Q9JIY5	Htra2	Serine protease HTRA2, mitochondrial	6	-1.151574512355688	0.5022542236716316	0.6493202886840713
P15116	P15116	Cdh2	Cadherin-2	6	-1.1515940713846449	0.5024940953432959	0.6490999760413335
Q8K2C9	Q8K2C9	Hacd3	Very-long-chain (3R)-3-hydroxyacyl-CoA dehydratase 3	6	-1.1515990665523241	0.5025554725144737	0.6490435940378504
Q8VDZ4	Q8VDZ4	Zdhhc5	Palmitoyltransferase ZDHHC5;Isoform 2 of Palmitoyltransferase ZDHHC5	6	-1.1482258798717981	0.4683632515463314	0.6798626283254458
P46656	P46656	Fdx1	Adrenodoxin, mitochondrial	6	-1.1482697868157414	0.46874337328128673	0.6795264135344645
Q91V41	Q91V41	Rab14	Ras-related protein Rab-14	6	-1.1479119900234447	0.46568066370162436	0.6822313263218203
Q99KK2	Q99KK2	Cmas	N-acylneuraminate cytidylyltransferase;Isoform 2 of N-acylneuraminate cytidylyltransferase	6	-1.14792757740538	0.4658124698288028	0.6821151075765773
Q64435	Q64435	Ugt1a6	UDP-glucuronosyltransferase 1-6	6	-1.147929217759803	0.4658263489529442	0.6821028688068517
Q8CIM3	Q8CIM3	D2hgdh	D-2-hydroxyglutarate dehydrogenase, mitochondrial	6	-1.1480379493503938	0.46674991977814384	0.68128802957225
P0DP26;P0DP27;P0DP28	P0DP26	Calm1	Calmodulin-1	6	-1.1480764217792416	0.46707841790206633	0.6809980038771593
Q8R373	Q8R373	Clmp	CXADR-like membrane protein	6	-1.1466285678012629	0.4552795617780468	0.6913490060231624
O08992	O08992	Sdcbp	Syntenin-1	6	-1.1468341383141007	0.4568898431623087	0.6899442951517717
Q9CQV7	Q9CQV7	Dnajc19	Mitochondrial import inner membrane translocase subunit TIM14;Isoform 2 of Mitochondrial import inner membrane translocase subunit TIM14;Isoform 3 of Mitochondrial import inner membrane translocase subunit TIM14	6	-1.147042142310058	0.45853958210761964	0.688502560202445
Q9CQ80	Q9CQ80	Vps25	Vacuolar protein-sorting-associated protein 25;Isoform 2 of Vacuolar protein-sorting-associated protein 25	6	-1.1469294672464672	0.45764332855792966	0.6892861386885376
P56379	P56379	Atp5mpl	ATP synthase subunit ATP5MPL, mitochondrial	6	-1.1469498987344926	0.45780538835532425	0.6891445103791858
P97467	P97467	Pam	Peptidyl-glycine alpha-amidating monooxygenase	6	-1.1477200588281047	0.46406931977653837	0.6836507390515664
Q9CR59	Q9CR59	Gadd45gip1	Growth arrest and DNA damage-inducible proteins-interacting protein 1	6	-1.1475875901031503	0.4629694192088621	0.684618170894297
Q504N0	Q504N0	Cpa2	Carboxypeptidase A2	6	-1.1476377223849297	0.4633845204312544	0.6842532019536534
P50172	P50172	Hsd11b1	Corticosteroid 11-beta-dehydrogenase isozyme 1	6	-1.147649971293677	0.46348615502852564	0.6841638162651513
Q9EP75	Q9EP75	Cyp4f14	Leukotriene-B4 omega-hydroxylase 3	6	-1.147257561481553	0.46027065038591203	0.6869869110956409
P62073	P62073	Timm10	Mitochondrial import inner membrane translocase subunit Tim10	6	-1.1472664902423404	0.4603429089257719	0.6869235813165686
O08788;O08788-2	O08788	Dctn1	Dynactin subunit 1;Isoform 2 of Dynactin subunit 1	6	-1.1473424850447524	0.4609595904693555	0.6863828945753648
Q7TQ95	Q7TQ95	Lnpk	Endoplasmic reticulum junction formation protein lunapark	6	-1.1473697179176956	0.4611813132187206	0.686188404698975
Q8CIF4	Q8CIF4	Btd	Biotinidase	6	-1.1473845077621234	0.46130189170267527	0.686082616059468
Q9D2R0	Q9D2R0	Aacs	Acetoacetyl-CoA synthetase	6	-1.1501103768972163	0.485978868840146	0.6641315080570984
P68510	P68510	Ywhah	14-3-3 protein eta	6	-1.150040556486835	0.4852704101288181	0.664770146358017
Q8CD92;Q8CD92-2	Q8CD92	Ttc27	Tetratricopeptide repeat protein 27;Isoform 2 of Tetratricopeptide repeat protein 27	6	-1.1500691229232374	0.48555965227525516	0.6645094706480177
O88502	O88502	Pde8a	High affinity cAMP-specific and IBMX-insensitive 3',5'-cyclic phosphodiesterase 8A	6	-1.1498232295426698	0.48309709738399526	0.6667261321586422
Q9D7A8	Q9D7A8	Armc1	Armadillo repeat-containing protein 1	6	-1.1498776373551534	0.4836367686848158	0.6662408686703635
Q9QZZ4;Q9QZZ4-2;Q9QZZ4-3	Q9QZZ4	Myo15a	Unconventional myosin-XV;Isoform 2 of Unconventional myosin-XV;Isoform 3 of Unconventional myosin-XV	6	-1.1499855620029975	0.4847159545813979	0.6652696074216035
Q9CZW5	Q9CZW5	Tomm70	Mitochondrial import receptor subunit TOM70	6	-1.1499304821244996	0.48416372835080246	0.6657667537736971
Q8VDQ1	Q8VDQ1	Ptgr2	Prostaglandin reductase 2;Isoform 2 of Prostaglandin reductase 2	6	-1.1499445943566444	0.48430492469820013	0.6656396696584445
P00405	P00405	Mtco2	Cytochrome c oxidase subunit 2	6	-1.1486267787254911	0.47188100973572855	0.6767457689897224
Q9D1L0	Q9D1L0	Chchd2	Coiled-coil-helix-coiled-coil-helix domain-containing protein 2	6	-1.1486880497484029	0.47242825929337967	0.676259790454998
B1AXP6;B1AXP6-2;B1AXP6-3;B1AXP6-4	B1AXP6	Tomm5	Mitochondrial import receptor subunit TOM5 homolog;Isoform 2 of Mitochondrial import receptor subunit TOM5 homolog;Isoform 3 of Mitochondrial import receptor subunit TOM5 homolog;Isoform 4 of Mitochondrial import receptor subunit TOM5 homolog	6	-1.1487240726661265	0.4727512413454696	0.6759728313206569
Q920E5	Q920E5	Fdps	Farnesyl pyrophosphate synthase	6	-1.1490540614402713	0.475754195812414	0.6732998656278641
Q8BGY7	Q8BGY7	Fam210a	Protein FAM210A	6	-1.149089206815059	0.4760788932041612	0.6730103136108978
Q9Z2E9	Q9Z2E9	Bscl2	Seipin	6	-1.1490914402874726	0.4760995602718103	0.6729918800156884
Q9CQQ7	Q9CQQ7	Atp5pb	ATP synthase F(0) complex subunit B1, mitochondrial	6	-1.148885436802533	0.4742095411230318	0.6746758956795011
Q8C0Y1	Q8C0Y1	Tgif2	Homeobox protein TGIF2	6	-1.1489609349507568	0.4748984536987805	0.6740624812519904
Q64487-10;Q64487-11	Q64487	Ptprd	Receptor-type tyrosine-protein phosphatase delta;Isoform C of Receptor-type tyrosine-protein phosphatase delta;Isoform A of Receptor-type tyrosine-protein phosphatase delta;Isoform B of Receptor-type tyrosine-protein phosphatase delta;Isoform E of Receptor-type tyrosine-protein phosphatase delta;Isoform F of Receptor-type tyrosine-protein phosphatase delta;Isoform G of Receptor-type tyrosine-prot…	6	-1.149211234765225	0.4772138650776028	0.6719973696876221
Q3UR70	Q3UR70	Tgfbrap1	Transforming growth factor-beta receptor-associated protein 1;Isoform 2 of Transforming growth factor-beta receptor-associated protein 1	6	-1.1493789611454213	0.47879368943877215	0.67058527170664906
O88455	O88455	Dhcr7	7-dehydrocholesterol reductase	6	-1.149332694885519	0.4783555622190906	0.6709771326664186
Q8BXN7	Q8BXN7	Ppm1k	Protein phosphatase 1K, mitochondrial	6	-1.1492968397144498	0.4780172620104987	0.6712795777039283
P20108	P20108	Prdx3	Thioredoxin-dependent peroxide reductase, mitochondrial	6	-1.1493101229895228	0.47814246700390856	0.6711676559856143
P05064	P05064	Aldoa	Fructose-bisphosphate aldolase A	6	-1.149477860691943	0.4797363733577883	0.6697414873341736
P05063	P05063	Aldoc	Fructose-bisphosphate aldolase C	6	-1.149523961910784	0.48017870682776964	0.6693452550830145
P24815	P24815	Hsd3b1	3 beta-hydroxysteroid dehydrogenase/Delta 5-->4-isomerase type 1	6	-1.1495389315070361	0.48032274155283605	0.66921618995421
P40630;P40630-2	P40630	Tfam	Transcription factor A, mitochondrial;Isoform Nuclear of Transcription factor A, mitochondrial	6	-1.1497092006269525	0.481975294247436	0.6677339063795037
Q04519	Q04519	Smpd1	Sphingomyelin phosphodiesterase	6	-1.1496070286981637	0.48098049118404174	0.6686265375141324
P40124	P40124	Cap1	Adenylyl cyclase-associated protein 1	6	-1.1496537507057896	0.4814342090665793	0.6682195416392336
Q811D0	Q811D0	Dlg1	Disks large homolog 1;Isoform 2 of Disks large homolog 1;Isoform 3 of Disks large homolog 1	6	-1.113238025589583	0.8221859982919765	0.2910520272975835
Q811D0-2;Q811D0-3	Q811D0	Dlg1	Disks large homolog 1;Isoform 2 of Disks large homolog 1;Isoform 3 of Disks large homolog 1	6	-1.1221672071407323	0.3253813137777384	0.7967858933629796
Q921V7	Q921V7	Slc44a3	Choline transporter-like protein 3	6	-1.1545724883570228	0.5921784181905396	0.5623940701664831
Q91VR2	Q91VR2	Atp5f1c	ATP synthase subunit gamma, mitochondrial	6	-1.1545592328776217	0.5929235715904038	0.5616356612872058
Q9EQS3	Q9EQS3	Mycbp	c-Myc-binding protein	6	-1.15456401083125	0.5926592180998201	0.5619047927314437
Q8K199	Q8K199	Cmc2	COX assembly mitochondrial protein 2 homolog	6	-1.1545152489387192	0.5951714452781754	0.5593438036605525
Q7TPM9	Q7TPM9	Mtmr10	Myotubularin-related protein 10	6	-1.154532059382022	0.5943479761354271	0.5601840832465951
Q3URS9;Q3URS9-2	Q3URS9	Ccdc51	Coiled-coil domain-containing protein 51;Isoform 2 of Coiled-coil domain-containing protein 51	6	-1.1546246893247811	0.5887740243494142	0.5658506649753517
Q3TC33	Q3TC33	Ccdc127	Coiled-coil domain-containing protein 127;Isoform 2 of Coiled-coil domain-containing protein 127	6	-1.15462753410484	0.5885584598106237	0.566069074294227
P62331	P62331	Arf6	ADP-ribosylation factor 6	6	-1.154629116891949	0.5884366903898605	0.566192426502109
A2AN08;A2AN08-3	A2AN08	Ubr4	E3 ubiquitin-protein ligase UBR4;Isoform 2 of E3 ubiquitin-protein ligase UBR4;Isoform 3 of E3 ubiquitin-protein ligase UBR4;Isoform 4 of E3 ubiquitin-protein ligase UBR4;Isoform 5 of E3 ubiquitin-protein ligase UBR4	6	-1.154654433544384	0.5862633413361983	0.5683910922081857
Q3TYD4;Q3TYD4-2	Q3TYD4	Arsg	Arylsulfatase G;Isoform 2 of Arylsulfatase G	6	-1.1546758121064353	0.5838821174100081	0.5707936946963845
Q99LC5	Q99LC5	Etfa	Electron transfer flavoprotein subunit alpha, mitochondrial	6	-1.154675613857774	0.5839082004962022	0.5707674133615718
Q91YI0	Q91YI0	Asl	Argininosuccinate lyase	6	-1.1546756516411119	0.5839032374878903	0.5707724141532543
Q62136	Q62136	Ptpn21	Tyrosine-protein phosphatase non-receptor type 21	6	-1.1546677717139204	0.5848673262320587	0.5698004454819002
O70310	O70310	Nmt1	Glycylpeptide N-tetradecanoyltransferase 1	6	-1.1546710017879607	0.5844879985340121	0.5701830032539484
Q8BKF1	Q8BKF1	Polrmt	DNA-directed RNA polymerase, mitochondrial	6	-1.1545472148345772	0.5609780086766425	0.5935692061578917
Q00560	Q00560	Il6st	Interleukin-6 receptor subunit beta	6	-1.1545539250227908	0.5613419174580756	0.593212007564715
Q62394	Q62394	Znf185	Zinc finger protein 185	6	-1.1545779987281393	0.5627207585741778	0.5918572401539305
Q9D6Y9	Q9D6Y9	Gbe1	1,4-alpha-glucan-branching enzyme	6	-1.1545659653483769	0.5620162297654024	0.5925497355829745
Q99PU5	Q99PU5	Acsbg1	Long-chain-fatty-acid--CoA ligase ACSBG1	6	-1.154567584135258	0.5621091339806938	0.5924584501545643
O08738	O08738	Casp6	Caspase-6	6	-1.1546380174486275	0.5669129289299267	0.5877250885187691
E9QAT4-2	E9QAT4	Sec16a	Protein transport protein Sec16A;Isoform 2 of Protein transport protein Sec16A	6	-1.154636115839193	0.5667549144558137	0.5878812013833793
Q9CRC9	Q9CRC9	Gnpda2	Glucosamine-6-phosphate isomerase 2;Isoform 2 of Glucosamine-6-phosphate isomerase 2	6	-1.1546348699649265	0.5666526426358548	0.587982227329092
Q99J47	Q99J47	Dhrs7b	Dehydrogenase/reductase SDR family member 7B;Isoform 2 of Dehydrogenase/reductase SDR family member 7B	6	-1.1546351223579077	0.5666732827552612	0.5879618396026354
Q2TPA8	Q2TPA8	Hsdl2	Hydroxysteroid dehydrogenase-like protein 2	6	-1.154618215142371	0.5653682974616855	0.5892499176807077
Q8R404	Q8R404	Micos13	MICOS complex subunit MIC13	6	-1.15462071899907	0.5655525347195359	0.5890681842795268
Q8BP47	Q8BP47	Nars	Asparagine--tRNA ligase, cytoplasmic	6	-1.154593424716734	0.563676224089691	0.5909172006270182
Q9D7N9	Q9D7N9	Apmap	Adipocyte plasma membrane-associated protein	6	-1.1546013330788782	0.5641926064478768	0.5904087266309908
Q61087	Q61087	Lamb3	Laminin subunit beta-3	6	-1.154605693370097	0.5644860753280879	0.5901196180420117
Q9DB05	Q9DB05	Napa	Alpha-soluble NSF attachment protein	6	-1.1546080130414356	0.5646449320912892	0.5899630809500981
Q80ZK0	Q80ZK0	Mrps10	28S ribosomal protein S10, mitochondrial	6	-1.154700534405512	0.577267305009873	0.5774332293956278
Q9ER88	Q9ER88	Dap3	28S ribosomal protein S29, mitochondrial;Isoform 2 of 28S ribosomal protein S29, mitochondrial	6	-1.1546999025389246	0.5763005192999843	0.578399383238923
Q9D1P0	Q9D1P0	Mrpl13	39S ribosomal protein L13, mitochondrial	6	-1.154700266247384	0.5766635865736431	0.5780366796737408
Q5U430	Q5U430	Ubr3	E3 ubiquitin-protein ligase UBR3;Isoform 2 of E3 ubiquitin-protein ligase UBR3;Isoform 3 of E3 ubiquitin-protein ligase UBR3	6	-1.1547003733734538	0.5768155854837602	0.5778847878896224
P12242	P12242	Ucp1	Mitochondrial brown fat uncoupling protein 1	6	-1.1546998892941	0.5784102503308857	0.5762896389632173
Q9EP69	Q9EP69	Sacm1l	Phosphatidylinositide phosphatase SAC1	6	-1.1547000196084747	0.5782979217890419	0.5764020978194506
Q80ZM8	Q80ZM8	Crls1	Cardiolipin synthase (CMP-forming)	6	-1.1546968839086256	0.5798643351884435	0.5748325487202118
Q9QZ23	Q9QZ23	Nfu1	NFU1 iron-sulfur cluster scaffold homolog, mitochondrial	6	-1.154697574108625	0.5796146777715261	0.5750828963370989
Q76LS9;Q76LS9-2	Q76LS9	Mindy1	Ubiquitin carboxyl-terminal hydrolase MINDY-1;Isoform 2 of Ubiquitin carboxyl-terminal hydrolase MINDY-1;Isoform 3 of Ubiquitin carboxyl-terminal hydrolase MINDY-1	6	-1.15465497447428	0.5684439383203558	0.5862110361539121
Q9D8T7	Q9D8T7	Slirp	SRA stem-loop-interacting RNA-binding protein, mitochondrial;Isoform 2 of SRA stem-loop-interacting RNA-binding protein, mitochondrial	6	-1.1546585038538628	0.5687966902670046	0.5858618135868392
Q9JJF9	Q9JJF9	Sppl2a	Signal peptide peptidase-like 2A	6	-1.1546684301512238	0.569876848980167	0.5847915811710567
Q99L13	Q99L13	Hibadh	3-hydroxyisobutyrate dehydrogenase, mitochondrial	6	-1.1546757037791706	0.5707793210661273	0.5838963827130352
Q9D172	Q9D172	Gatd3a	Glutamine amidotransferase-like class 1 domain-containing protein 3A, mitochondrial	6	-1.1546794286203121	0.5712929928181163	0.5833864358021957
Q8VEH3	Q8VEH3	Arl8a	ADP-ribosylation factor-like protein 8A	6	-1.1546965369817455	0.5747156629823453	0.5799808739994171
Q9CPQ8	Q9CPQ8	Atp5mg	ATP synthase subunit g, mitochondrial	6	-1.1546966565220746	0.5747553449297162	0.5799413115923585
Q9DCB8	Q9DCB8	Isca2	Iron-sulfur cluster assembly 2 homolog, mitochondrial	6	-1.1546941866848985	0.5740302534204746	0.5806639332644365
P39054	P39054	Dnm2	Dynamin-2;Isoform 2 of Dynamin-2	6	-1.1546959524125082	0.5745296235640817	0.5801663288484475
Q9ERL7	Q9ERL7	Gmfg	Glia maturation factor gamma	6	-1.1546953254357093	0.5743428228400901	0.5803525025956193
Q9DCN2;Q9DCN2-2	Q9DCN2	Cyb5r3	NADH-cytochrome b5 reductase 3;Isoform 2 of NADH-cytochrome b5 reductase 3	6	-1.154695423758548	0.5743713444112067	0.5803240793473334
Q05920	Q05920	Pc	Pyruvate carboxylase, mitochondrial	6	-1.1546870667060432	0.5725130585994032	0.58217400810664
Q9DB73	Q9DB73	Cyb5r1	NADH-cytochrome b5 reductase 1;Isoform 2 of NADH-cytochrome b5 reductase 1	6	-1.1546882179227131	0.5727246346573218	0.5819635832654021
Q9D0M3;Q9D0M3-2	Q9D0M3	Cyc1	Cytochrome c1, heme protein, mitochondrial;Isoform 2 of Cytochrome c1, heme protein, mitochondrial	6	-1.154690128025806	0.5730987503405375	0.5815913776852802
Q8BT51	Q8BT51	COA4	Cytochrome c oxidase assembly factor 4 homolog, mitochondrial	6	-1.1546903725273612	0.5731490339227948	0.5815413386045664
Q8BIJ6	Q8BIJ6	Iars2	Isoleucine--tRNA ligase, mitochondrial	6	-1.154691692022398	0.5734314775003543	0.5812602145220436
Q8BFY6	Q8BFY6	Pef1	Peflin	6	-1.1546906968029917	0.573216663685732	0.5814740331172319
P48410	P48410	Abcd1	ATP-binding cassette sub-family D member 1	6	-1.1546911233916846	0.5733073479413878	0.5813837754503147
Q3TAS6;Q3TAS6-2	Q3TAS6	Emc10	ER membrane protein complex subunit 10;Isoform 2 of ER membrane protein complex subunit 10	6	-1.154015160020043	0.5425582283043362	0.6114569317156968
Q3UXZ9	Q3UXZ9	Kdm5a	Lysine-specific demethylase 5A	6	-1.154035253876881	0.5430768755185421	0.610958378358412
Q8BVI4	Q8BVI4	Qdpr	Dihydropteridine reductase	6	-1.1540274290212373	0.542874004494899	0.6111534245263668
P56382	P56382	Atp5f1e	ATP synthase subunit epsilon, mitochondrial	6	-1.1540305493710223	0.5429547647242899	0.6110757846467222
P62814	P62814	Atp6v1b2	V-type proton ATPase subunit B, brain isoform	6	-1.1541600381189405	0.5464866405771212	0.6076733975418194
P50427	P50427	Sts	Steryl-sulfatase	6	-1.1541827300496985	0.5471469291267463	0.6070358009229739
Q03265	Q03265	Atp5f1a	ATP synthase subunit alpha, mitochondrial	6	-1.1540782092560578	0.5442120549549005	0.6098661543011672
Q8VHC3	Q8VHC3	Selenom	Selenoprotein M	6	-1.1540982309073657	0.5447543006629677	0.609343930244398
Q8R1F1	Q8R1F1	Fam129b	Niban-like protein 1	6	-1.1541136450866964	0.5451778221116523	0.6089358229750441
Q9D666	Q9D666	Sun1	SUN domain-containing protein 1;Isoform 2 of SUN domain-containing protein 1;Isoform 3 of SUN domain-containing protein 1;Isoform 4 of SUN domain-containing protein 1;Isoform 5 of SUN domain-containing protein 1	6	-1.1542158186704998	0.5481358029553097	0.6060800157151902
Q9Z0S1	Q9Z0S1	Bpnt1	3'(2'),5'-bisphosphate nucleotidase 1	6	-1.1542312448155931	0.5486081651626316	0.6056230796529615
P60521	P60521	Gabarapl2	Gamma-aminobutyric acid receptor-associated protein-like 2	6	-1.1542375742353712	0.548804185453178	0.6054333887822173
Q91V61;Q91V61-2	Q91V61	Sfxn3	Sideroflexin-3;Isoform 2 of Sideroflexin-3	6	-1.1542610366198351	0.5495425769953914	0.60471845962445
Q791V5	Q791V5	Mtch2	Mitochondrial carrier homolog 2	6	-1.1542858293565408	0.5503442559430632	0.6039415734134872
Q5H8C4	Q5H8C4	Vps13a	Vacuolar protein sorting-associated protein 13A;Isoform 2 of Vacuolar protein sorting-associated protein 13A	6	-1.1543913729905275	0.5540565751511186	0.6003347978393868
P31428	P31428	Dpep1	Dipeptidase 1	6	-1.1544055464355785	0.5546002121000723	0.5998053343355062
Q8VE70	Q8VE70	Pdcd10	Programmed cell death protein 10	6	-1.1543303173158486	0.5518444380105317	0.602485879305343
P56565	P56565	S100a1	Protein S100-A1	6	-1.15435213703131	0.5526127259410814	0.6017394110902284
Q78IK4	Q78IK4	Apool	MICOS complex subunit Mic27	6	-1.154354165763746	0.5526853498292368	0.6016688159344974
Q9CR09	Q9CR09	Ufc1	Ubiquitin-fold modifier-conjugating enzyme 1	6	-1.1543612854531264	0.5529418930632156	0.6014193923899305
Q922H9	Q922H9	Znf330	Zinc finger protein 330;Isoform 2 of Zinc finger protein 330	6	-1.1543634975135393	0.5530221397739312	0.6013413577396552
Q9JKC8	Q9JKC8	Ap3m1	AP-3 complex subunit mu-1	6	-1.1528526371364614	0.5198745919308404	0.6329780452055576
Q8BGV0	Q8BGV0	Nars2	Probable asparagine--tRNA ligase, mitochondrial	6	-1.1528598025842054	0.5199878364013663	0.6328719661828393
Q7TMB8	Q7TMB8	Cyfip1	Cytoplasmic FMR1-interacting protein 1;Isoform 2 of Cytoplasmic FMR1-interacting protein 1	6	-1.1528628900858573	0.5200366979724715	0.6328261921134214
P35293	P35293	Rab18	Ras-related protein Rab-18	6	-1.152875939349434	0.5202436518848398	0.6326322874645944
Q91YR1	Q91YR1	Twf1	Twinfilin-1	6	-1.1528947718260565	0.5205435951461311	0.6323511766799254
O88441	O88441	Mtx2	Metaxin-2	6	-1.1529838402563577	0.5219832228333766	0.6310006174229812
Q9R0X5;Q9R0X5-2	Q9R0X5	Rpgr	X-linked retinitis pigmentosa GTPase regulator;Isoform 2 of X-linked retinitis pigmentosa GTPase regulator;Isoform 3 of X-linked retinitis pigmentosa GTPase regulator;Isoform 4 of X-linked retinitis pigmentosa GTPase regulator;Isoform 5 of X-linked retinitis pigmentosa GTPase regulator	6	-1.1529860134769285	0.522018796831344	0.630967216645474
Q91YL3	Q91YL3	Uckl1	Uridine-cytidine kinase-like 1	6	-1.1529276030060367	0.521070149609629	0.6318574533963758
Q0VBK2	Q0VBK2	Krt80	Keratin, type II cytoskeletal 80	6	-1.1529374997333737	0.5212298027241347	0.6317076970092391
Q8VCT3	Q8VCT3	Rnpep	Aminopeptidase B	6	-1.1525604719171751	0.5154257461445488	0.6371347257726525
A2ARM1	A2ARM1	Patl2	Protein PAT1 homolog 2	6	-1.1526041074479074	0.5160705949947701	0.6365335124531597
Q925N0	Q925N0	Sfxn5	Sideroflexin-5	6	-1.1526235249360954	0.5163596372103259	0.6362638877257697
Q3TL44	Q3TL44	Nlrx1	NLR family member X1	6	-1.1526346970160013	0.5165265346138668	0.6361081624021345
Q8BI84	Q8BI84	Mia3	Transport and Golgi organization protein 1 homolog;Isoform 2 of Transport and Golgi organization protein 1 homolog;Isoform 3 of Transport and Golgi organization protein 1 homolog	6	-1.1527397563933108	0.5181179209529893	0.6346218354403216
O88844	O88844	Idh1	Isocitrate dehydrogenase [NADP] cytoplasmic	6	-1.1526914964161807	0.517381898542643	0.6353095978735377
Q9CQL4	Q9CQL4	Mrpl20	39S ribosomal protein L20, mitochondrial	6	-1.1526618851109527	0.5169345288645105	0.6357273562464423
Q9QVP9	Q9QVP9	Ptk2b	Protein-tyrosine kinase 2-beta	6	-1.152668509017185	0.5170343283697917	0.6356341806474053
Q9D2M8	Q9D2M8	Ube2v2	Ubiquitin-conjugating enzyme E2 variant 2;Isoform 2 of Ubiquitin-conjugating enzyme E2 variant 2	6	-1.1524646778565963	0.5140320598322992	0.638432618024373
Q80XC6	Q80XC6	Nrde2	Protein NRDE2 homolog	6	-1.1523598649317905	0.5125398800551307	0.639819984876573
P29595	P29595	Nedd8	NEDD8	6	-1.1523943416027957	0.5130270743839136	0.6393672672188822
Q9CQA3	Q9CQA3	Sdhb	Succinate dehydrogenase [ubiquinone] iron-sulfur subunit, mitochondrial	6	-1.1521602574101455	0.5097849106766761	0.6423753467334818
Q3UH06;Q3UH06-2;Q3UH06-3	Q3UH06	Rreb1	Ras-responsive element-binding protein 1;Isoform 2 of Ras-responsive element-binding protein 1;Isoform 3 of Ras-responsive element-binding protein 1;Isoform 4 of Ras-responsive element-binding protein 1	6	-1.1522345369768894	0.5107974487676397	0.6414370882090649
Q923U0	Q923U0	Tom1l1	TOM1-like protein 1;Isoform 2 of TOM1-like protein 1;Isoform 3 of TOM1-like protein 1	6	-1.1522809105819638	0.5114370756937753	0.6408438348881886
Q8K0G5	Q8K0G5	Eipr1	EARP and GARP complex-interacting protein 1	6	-1.1536000850528572	0.5331522152662955	0.6204478697865616
Q9R0P3	Q9R0P3	Esd	S-formylglutathione hydrolase	6	-1.1536224103158548	0.5336081865968558	0.6200142237189825
Q07646;Q07646-2	Q07646	Mest	Mesoderm-specific transcript protein;Isoform 2 of Mesoderm-specific transcript protein	6	-1.1536340048409208	0.5338468132654213	0.6197871915755061
Q9R0Q9	Q9R0Q9	Mpdu1	Mannose-P-dolichol utilization defect 1 protein	6	-1.1536651840982268	0.534494875416026	0.6191703086822007
Q06335;Q06335-2	Q06335	Aplp2	Amyloid-like protein 2;Isoform 2 of Amyloid-like protein 2	6	-1.1536878347177304	0.5349716709629264	0.6187161637547939
P63030	P63030	Mpc1	Mitochondrial pyruvate carrier 1	6	-1.1537059155136982	0.5353560255627107	0.6183498899509875
P62071	P62071	Rras2	Ras-related protein R-Ras2	6	-1.1537986359231767	0.5373831085484039	0.6164155273747339
Q9CZX9	Q9CZX9	Emc4	ER membrane protein complex subunit 4	6	-1.153829053538473	0.5380701396890584	0.6157589138498194
Q99N93	Q99N93	Mrpl16	39S ribosomal protein L16, mitochondrial	6	-1.1538676819584548	0.5389597787939521	0.6149079031645279
Q8BUE4	Q8BUE4	Aifm2	Apoptosis-inducing factor 2;Isoform 2 of Apoptosis-inducing factor 2	6	-1.1539099172239906	0.5399559424211259	0.6139539748028648
Q9QXX4	Q9QXX4	Slc25a13	Calcium-binding mitochondrial carrier protein Aralar2	6	-1.1539111213989592	0.5399847217333908	0.6139263996655535
Q8K2B3	Q8K2B3	Sdha	Succinate dehydrogenase [ubiquinone] flavoprotein subunit, mitochondrial	6	-1.1535212716551857	0.5315775983106309	0.621943673344544
Q02053	Q02053	Uba1	Ubiquitin-like modifier-activating enzyme 1	6	-1.1534887609141156	0.5309430831650096	0.6225456777490722
Q9CZT4;Q9CZT4-2	Q9CZT4	Polr3e	DNA-directed RNA polymerase III subunit RPC5;Isoform 2 of DNA-directed RNA polymerase III subunit RPC5	6	-1.1535009133272955	0.5311792792067951	0.6223216341205285
Q9Z1T1	Q9Z1T1	Ap3b1	AP-3 complex subunit beta-1	6	-1.1535071311866611	0.5313005819056906	0.6222065492810193
Q9D110	Q9D110	Mthfs	5-formyltetrahydrofolate cyclo-ligase	6	-1.1533558545190083	0.5284316358472314	0.6249242186717895
Q8R395	Q8R395	Commd5	COMM domain-containing protein 5	6	-1.153367494242546	0.528646600885233	0.6247208933573132
Q9D6S7	Q9D6S7	Mrrf	Ribosome-recycling factor, mitochondrial	6	-1.153415173618507	0.5295368548884061	0.6238783187300907
Q6PAV2;Q6PAV2-2	Q6PAV2	Herc4	Probable E3 ubiquitin-protein ligase HERC4;Isoform 2 of Probable E3 ubiquitin-protein ligase HERC4;Isoform 3 of Probable E3 ubiquitin-protein ligase HERC4	6	-1.1534302509356948	0.5298217126061756	0.6236085383295192
P50637	P50637	Tspo	Translocator protein	6	-1.1530681301262902	0.5233794277744245	0.6296887023518658
Q9DB15	Q9DB15	Mrpl12	39S ribosomal protein L12, mitochondrial	6	-1.1531028586775542	0.5239648532737844	0.6291380054037697
Q8BSL7	Q8BSL7	Arf2	ADP-ribosylation factor 2	6	-1.1531203862735502	0.5242626686228551	0.628857717650647
Q80U44	Q80U44	Zfyve16	Zinc finger FYVE domain-containing protein 16	6	-1.1531306279348719	0.5244374309404359	0.6286931969944669
O35914	O35914	Bnc1	Zinc finger protein basonuclin-1	6	-1.1531916940398486	0.5254911740619126	0.6277005199779083
[truncated: 6,783 more rows]

## Sheet: Fig. 8c
cluster	pathway	pval	padj	overlap	size	%genes in set	n_genes	overlapGenes
2	Complement Clr-like EGF-like	0.000365831	0.017099	12	28	0.428571	2121	Ltbp1, Nid1, Scube1, Nid2, Pros1, Fbn2, Gas6, Ltbp4, Lrp1, Fbln2, Lrp2, Cd93
2	Double-strand break repair	2.42328e-06	0.000231113	42	137	0.306569	2121	Mcm7, Rpa1, Ercc1, Pola1, Mta1, Rpa3, Actr8, Yy1, Mcm4, Msh2, Nabp2, Xrcc5, Mcm6, Nbn, Sfpq, Smarcad1, Aplf, Nsmce1, Gins2, Stn1, Kdm2a, Setx, Mcm3, Nipbl, Mcm2, Rad51c, Ddx1, Xrcc6, Babam2, Xrcc1, Rad51b, Dtx3l, Sfr1, Recql, Rad51ap1, Kat5, Smchd1, Mcm5, Rnf168, Vps28, Prpf19, Lig1
2	Extension of Telomeres	2.26382e-06	0.000217799	18	38	0.473684	2121	Rpa1, Pola1, Rpa3, Rfc4, Rfc2, Pola2, Nop10, Pcna, Dkc1, Rfc3, Pold1, Stn1, Rfc5, Pold2, Ppp6r3, Terf2, Lig1, Terf1
2	Heterochromatin assembly	0.000507044	0.022206	9	18	0.5	2121	Dnmt3a, Hells, Pole3, Smarca4, Smarca5, Mbd3, Hdac1, Smchd1, Fam172a
2	Metabolism of non-coding RNA	9.81321e-15	3.4728e-12	29	43	0.674419	2121	Snrpd1, Ranbp2, Wdr77, Snrpf, Snrpd3, Nup85, Smn1, Prmt5, Rae1, Nup210, Gemin5, Snrpd2, Nup58, Aaas, Nup43, Nup133, Tgs1, Nup160, Nupl2, Nup188, Nup214, Nup98, Gemin8, Snrpb, Nup93, Pom121, Tpr, Nup155, Nup50
2	Paraspeckles	0.000505319	0.0222006	4	4	1	2121	Pspc1, Sfpq, Nudt21, Cpsf6
2	Regulation of translation	7.54632e-12	1.88389e-09	99	337	0.293769	2121	Ddx3x, Fxr1, Akt1, Cdk4, Khsrp, Dazl, Igf2bp1, Shmt1, Gle1, Unk, Habp4, Dhfr, Ngdn, Eif3e, Ncbp2, Eif2ak2, Cyp1b1, Polr2d, Eif1ad, Eif3a, Shmt2, Eif4a3, Tyms, Igfbp5, Ncl, Srp9, Eif3m, Nat10, Eif2a, Mettl14, Ptbp2, Ncbp1, Pum1, Magoh, Eif3f, Dhx29, Paip2, Gemin5, Abcf1, Ythdf1, Rbm4b, Cnot3, Ppp1ca, Eif1, Padi6, Ryden, Eprs, Eif5a, Eif4g1, Foxo3, Itga2, Poldip3, Pcbp1, Hnrnpll, Cnot10, Eif3k, Khd…
2	Regulation of translational initiation	4.39489e-08	6.29969e-06	25	54	0.462963	2121	Ddx3x, Dazl, Gle1, Habp4, Ncbp2, Eif2ak2, Polr2d, Ncbp1, Dhx29, Paip2, Ythdf1, Eif1, Eif4g1, Eif3k, Khdrbs1, Eif2a, Npm1, Rxra, Polr2g, Mif4gd, Ythdf3, Tpr, Ythdf2, Eif4g2, Ctif
2	Stem cell population maintenance	0.00028237	0.0138409	28	96	0.291667	2121	Kit, Vps72, Igf2bp1, Cdc73, Med10, Smc3, Med27, Notch1, Rtf1, Mettl14, Med17, Smarca4, Pcm1, Rbpj, Med30, Srrt, Smc1a, Gnl3, Foxo3, Aspm, Nipbl, Rest, Tut4, Tpt1, Rif1, Fzd7, Ldb1, Ddx6
2	Translation initiation factor activity	0.00104018	0.0400215	14	39	0.358974	2121	Eif3e, Eif3a, Eif3m, Eif2a, Eif3f, Dhx29, Eif1, Eif4g1, Eif3k, Eif1a, Eif4g3, Eif2s2, Eif4g2, Eif4a1

## Sheet: Fig. 8d
cluster	pathway	pval	padj	overlap	size	%genes in set	n_genes	overlapGenes
4	Autophagy	8.40366e-07	9.01104e-05	61	247	0.246964	1882	Gramd1a, Tubb6, Dynll1, Tmem208, Hspa8, Gabarap, Dync1h1, Tfeb, Rmc1, Wdr45b, Wdr24, Atg4b, Cisd2, Vcp, Atg4c, Tmem59, Rheb, Tuba8, Gabarapl1, Tomm40, Prkab2, Atg2b, Atg12, Atg14, Tubb4b, Atg5, Wipi2, Atg101, Tbc1d25, Tuba1c, Slc25a46, Lamtor4, Rab33b, Pik3r4, Tubb4a, Sirt2, Tubb2b, Atg13, Pex5, Pacs2, Mfn1, Tuba1a, Csnk2a1, Nrbf2, Nbr1, Rps27a, Mfn2, Itgb4, Pgam5, Atg4a, Mtmr14, Tsc1, Wdr45, Atm…
4	Binding of sperm to zona pellucida	1.23339e-07	1.59518e-05	13	20	0.65	1882	Cct3, Zp3, Hspa1l, Cct5, Cct8, Cct6a, Cct7, Zp2, Cct2, Hist1h1t, Tcp1, Cct4, Hspa1b
4	Cellular response to stress	1.38726e-09	2.55288e-07	231	1204	0.19186	1882	Hk2, Erh, Ern1, Tmem161a, Babam1, Braf, Axl, Alkbh7, Map2k7, Ppp5c, Mapk13, Dnajb1, Strap, Epha2, Pdk1, Usp19, Hspa1l, Ppp2cb, Pten, Dnajb9, Hspa8, Ube2a, Cul4a, Gabarap, Pdk4, Rwdd1, Helb, Nprl3, Canx, Hus1, Pnpt1, Ppm1d, Smc6, Polg2, Recql5, Tmx1, Zfyve26, Zfp36l1, Brf1, Wrnip1, Rad17, Psmc6, Ppif, Esco2, Nefl, Dnajc3, Bcl2l2, Derl1, Mief1, Slc38a2, Sdf2l1, Hsp90ab1, Tfeb, Ercc3, Seh1l, Pdgfrb,…
4	Chaperone	5.65245e-10	1.09658e-07	55	177	0.310734	1882	Cct3, Chordc1, Chp1, Timmdc1, Dnajb1, Tbcb, Dnajb6, Dnajb9, Hspa8, Timm13, Canx, Dnajc3, Cct5, Hsp90ab1, Psmg2, Cct8, Hspd1, Hspa14, Tor1b, Tor1a, Erp44, Dnaja1, Cct6a, Cct7, Tmem126b, Igbp1, Rbbp7, Dnaja2, Cct2, Timm8b, Pdia6, Dnaja3, Cox17, C1galt1c1, Cdc37l1, Hspa4l, Fkbp5, Hspa2, Abce1, Mesd, Dnajc25, Sdhaf1, Hspa5, Tbcd, Tsc1, Psmg4, Tcp1, Pfdn2, Dnajb12, Dnajc1, Daxx, St13, Ndufaf2, Cct4, H…
4	HSP90 chaperone cycle for steroid hormone receptors (SHR)	3.39752e-08	5.03437e-06	21	44	0.477273	1882	Tubb6, Dnajb1, Hspa1l, Dynll1, Hspa8, Dync1h1, Hsp90ab1, Dctn4, Dnaja1, Dctn3, Tuba8, Dnaja2, Tubb4b, Tuba1c, Ar, Tubb4a, Tubb2b, Fkbp5, Hspa2, Tuba1a, Hspa1b
4	Proteasome complex, and chaperone	3.3739e-10	6.81922e-08	47	138	0.34058	1882	Cct3, Ppp5c, Dnajb1, Psmb4, Psmd2, Hspa1l, Dnajb6, Hspa8, Psmd3, Psmb6, Psmc5, Psmd12, Psmd6, Psmc6, Psmb5, Cct5, Hsp90ab1, Prrc2a, Psmg2, Cct8, Hspa14, Psmd14, Psma7, Dnaja1, Cct6a, Cct7, Psmc4, Dnaja2, Cct2, Psmd7, Psme4, Psmd8, Rnf181, Nf1, Hspa4l, Fkbp5, Hspa2, Ecpas, Itch, Psmg4, Tcp1, Hikeshi, Pfdn2, St13, Cct4, Hspa1b, Uchl5
4	Regulation of translational fidelity	2.20496e-05	0.00159929	11	21	0.52381	1882	Rps5, Rps9, Dtd2, Aars2, Hspa14, Hars2, Vars2, Eif2s3x, Vars, Eif2s3y, Iars
4	Response to estrogen	0.00127786	0.0461692	15	49	0.306122	1882	Ctnnb1, Akr1c6, Pdgfrb, Hspd1, Trim24, Sfrp1, Ctnna1, Ep300, Tbl1x, Trim25, Bcas3, Gli3, Comt, Gba, Kcnma1
4	Separation of Sister Chromatids	9.96799e-06	0.000798643	42	161	0.26087	1882	Tubb6, Psmb4, Psmd2, Dynll1, Ppp2cb, Psmd3, Psmb6, Dync1h1, Psmc5, Psmd12, Psmd6, Psmc6, Psmb5, Ndc80, Seh1l, Incenp, Cdca5, Psmd14, Mapre1, Psma7, Cenps, Tuba8, Sec13, Psmc4, Zw10, Bub1b, Cenpt, Psmd7, Tubb4b, Psme4, Anapc10, Tuba1c, Psmd8, Taok1, Tubb4a, Tubb2b, Ppp2r5c, Tuba1a, Rps27a, Clasp2, Nup37, Rps27
4	Zona pellucida receptor complex	9.73293e-08	1.29114e-05	8	8	1	1882	Cct3, Hspa1l, Cct8, Cct6a, Cct2, Tcp1, Cct4, Hspa1b

## Sheet: Fig. 8e
cluster	pathway	pval	padj	overlap	size	%genes in set	n_genes	overlapGenes
5	Adaptive immune response	1.98314e-05	0.00145258	40	178	0.224719	1620	Mcoln1, Dbnl, Arg2, Xrcc4, C9, Tsta3, Serping1, C3, Tap2, Mbl2, Hras, Hprt1, C4bpa, Apcs, C8b, Ctsc, Mlh1, C1qc, Ripk2, Fgb, H2-Ab1, Serpina3g, C8g, Cd81, H2-Aa, Spn, Masp2, C8a, C4b, Prkcb, Tfe3, Cfi, Jchain, Otud7b, Dennd1b, Unc13d, Nfkb2, Tap1, Fga, Erap1
5	Cellular oxidant detoxification	0.000541106	0.0234428	17	63	0.269841	1620	Gstt1, Nqo1, Gstm7, Mpo, Cygb, Prxl2a, Cat, Gstk1, Gsr, Ccs, Gstp2, Gstt2, Hbb-bh1, Hp, S100a9, Gstp1, Apoe
5	Detoxification	5.85884e-05	0.00375853	23	85	0.270588	1620	Gstt1, Nqo1, Gstm7, Adh5, Gstm2, Mpo, Cygb, Prxl2a, Cat, Aldh2, Gstk1, Gsr, Ccs, Gstp2, Abcb1a, Abcb4, Gstt2, Ephx1, Hbb-bh1, Hp, S100a9, Gstp1, Apoe
5	Extracellular matrix organization	0.000189037	0.00989875	55	296	0.185811	1620	Itgb2, Mmp11, Col6a2, Capns1, Ctsb, Plg, Lama5, Vtn, Hapln1, Bmp1, Ric8a, Dpt, Bgn, Col4a1, Mmp2, Anxa2, Qsox1, Col16a1, Colgalt2, Fgf2, Tgfbi, Vhl, Fgb, Lum, Scara3, Serpinf2, Loxl1, Flrt2, Adam12, Sdc3, Lamb2, Frem1, Col12a1, Ttr, Plec, Ext1, Col5a2, Col4a4, Frem2, Atxn1l, Col6a6, Thsd4, Cd47, Dcn, Tnc, Gas2, Smoc1, Nfkb2, Klkb1, Lcp1, Ctsd, Apbb2, Itih1, Fga, Col6a5
5	Immune response	2.04488e-06	0.000198753	112	638	0.175549	1620	Tollip, Prkd1, Mcoln1, Vav1, Psen2, Vtn, Dbnl, Stx8, Arg2, Xrcc4, Trim35, C9, Polr3h, Tsta3, Gsdmdc1, Prkdc, Krt1, Serping1, C3, H2-K1, Tap2, Aif1, Fth1, Mbl2, Rela, Ifitm1, Ifitm3, Hras, Hprt1, Casp1, Sdhaf4, C4bpa, Apcs, Optn, Mrc1, Fcn1, F2, Pf4, Oasl2, C8b, Sec61a1, Iigp1, Ctsc, Coro1a, Pycard, Stx4, Fadd, Vps26b, Ltf, Mlh1, Bmpr1a, C1qc, Parp14, Ripk2, Trim62, Fgb, Isg20, H2-Ab1, Serpina3g, …
5	Innate Immune System	2.55371e-16	1.04101e-13	148	663	0.223228	1620	Itgb2, Rab5b, Tollip, Dusp3, Mapk14, Prkaca, Ampd3, Vav1, Ctsb, Lta4h, Ctsz, Vtn, Dnase1l1, Hebp2, Ube2d1, Cdc34, Dbnl, Mpo, Psma6, Hexb, Scamp1, Cpb2, Clu, C9, Atp6v1c1, Gsdmdc1, Ahsg, Krt1, Serping1, Enpp4, C3, H2-K1, Psmb8, Fth1, Rela, Cpn1, Psmd13, Hras, Casp1, Tmem63a, Psmb7, Psmd5, Gca, Fcn1, Dpp7, Cat, F2, Fabp5, S100a11, Orm1, Txn, Alad, Padi2, Slc15a4, C8b, Sra1, Ctsc, Psma1, Pycard, Lam…
5	MAP2K and MAPK activation	0.000563931	0.024105	11	32	0.34375	1620	Araf, Ksr1, Hras, Tln1, Il17rd, Fgb, Mapk3, Rap1b, Rap1a, Arrb1, Fga
5	Response to stress	5.725e-08	8.0044e-06	328	2203	0.148888	1620	Apoh, Itgb2, Mcts1, Tollip, Prkd1, Rad23a, Nqo1, Gstm7, Aqp1, Mapk14, Ndrg1, Hmox1, Prkaca, Adh5, Crip1, Itih4, Saa4, Pole, Coro1b, Fads1, Gstm2, Pea15, Plg, Endog, Rnf5, Cd5l, Gsdma, Pcgf2, Slc2a4, Lsp1, Mbd1, Trip10, Ubxn6, Rev3l, Mpg, Mid1, Mpo, Nampt, Gna13, Cygb, Stx8, Scfd1, Arg2, F12, Xrcc4, Cpb2, Clu, Trim35, C9, Rrm2b, Sat2, Polr3h, Gsdmdc1, Prkdc, Serpind1, Ahsg, Kng1, Adipoq, Tmbim6, K…
5	Retinoid metabolic process	0.000949035	0.0369264	13	44	0.295455	1620	Scpep1, Adh1, Adh5, Rbp4, Dgat2, Aldh1a2, Aldh1a7, Rbp1, Ttr, Aldh1a1, Adh7, Akr1b1, Dhrs3
5	Signature: Immune	3.94951e-27	4.19308e-24	170	643	0.264386	1620	Actr3, Akr1c13, Apoc1, Arhgap17, Arhgdia, Arpc4, Arpc5, Asah1, Atp6v1c1, Atp8a1, Bin1, Blvra, Blvrb, Cd36, Cfl1, Chd7, Coro1a, Coro1b, Coro2a, Cotl1, Creg1, Crip1, Ctsb, Ctsd, Ctsf, Ctsz, Dbnl, Diaph1, Dock2, Dpp7, Dusp3, Ehd1, Ehd4, Elmo1, Esyt1, F13a1, Fabp5, Fam107b, Fnbp1, Fth1, Fuca2, Gbp4, Gclc, Gda, Glrx, Glud1, Gna13, Gnai2, Hebp1, Hexa, Hexb, Hip1r, Hmox1, Hp, Ighm, Itm2b, Kctd12, Lamtor…
5	Steroid hormone biosynthesis, and Glutathione metabolism	2.72263e-05	0.0019219	22	76	0.289474	1620	Gstt1, Gstt3, Gstm7, Adh1, Gstm2, Cyp2e1, Srd5a3, Gstk1, Gsr, Ces1d, Hsd17b2, Gclc, Gstp2, Gstt2, Gc, Ephx1, Ces2c, Ggt5, Srd5a1, Zhx2, Gstm6, Gstp1

## Sheet: Fig. 8f
IDs	cluster	9 weeks	12 weeks	50 weeks
Q80X90	6	-1.12825	0.351304	0.776944
P09411	6	-1.12881	0.353831	0.774979
Q68FD5	6	-1.13236	0.370409	0.761948
P50518	6	-1.13327	0.374888	0.758386
Q9JMA1	6	-1.14566	0.447915	0.697742
E9Q735	6	-1.14574	0.448508	0.697229
Q9EQK5	6	-1.14406	0.43659	0.70747
P56480	6	-1.14507	0.443631	0.701437
Q9WTP7	6	-1.14417	0.437336	0.706833
Q99KI0	6	-1.14275	0.427863	0.714885
P61027	6	-1.14201	0.423147	0.718862
Q9Z2I9	6	-1.14039	0.413231	0.727157
Q9DCJ9	6	-1.13903	0.405333	0.733699
Q9CZW5	6	-1.14993	0.484164	0.665767
P20108	6	-1.14931	0.478142	0.671168
P24815	6	-1.14954	0.480323	0.669216
Q91VR2	6	-1.15456	0.592924	0.561636
O70310	6	-1.15467	0.584488	0.570183
Q9CRC9	6	-1.15463	0.566653	0.587982
Q8BIJ6	6	-1.15469	0.573431	0.58126
O88844	6	-1.15269	0.517382	0.63531
Q8JZK9	6	-1.12707	0.346078	0.780991
Q9CVB6	6	-1.12113	0.321206	0.799928
Q93092	6	-1.12069	0.31944	0.801253
Q62426	6	-1.12174	0.323633	0.798104
Q9D3D9	6	-1.11881	0.312021	0.806789
Q922Q1	6	-1.11884	0.312135	0.806704
P35486	6	-1.11719	0.305797	0.811397
Q8BSE0	6	-1.11588	0.300827	0.815054
Q9R0Y5;Q9R0Y5-2	6	-1.11574	0.300308	0.815434
Q9DCD0	6	-1.11189	0.286158	0.825727
Q8K215	6	-1.10824	0.273307	0.834931
Q9EQ20	6	-1.10763	0.271215	0.836417
Q60854	6	-1.10902	0.276038	0.832987
Q8R1G2	6	-1.10169	0.251342	0.850352
Q62465	6	-1.09726	0.237147	0.86011
O35129	6	-1.09848	0.241005	0.857474
P53395	6	-1.08833	0.210026	0.878306
P16110	6	-1.08674	0.205352	0.881383
P53810	6	-1.09509	0.230398	0.864693
Q3U487	6	-1.02123	0.0439078	0.977323
P20152	6	-1.01361	0.0278009	0.98581
Q91VJ4	6	-1.01236	0.0251899	0.987167
P97449	6	-1.05162	0.112799	0.938818
P84228	6	-1.04978	0.108379	0.941396
Q00623	6	-1.04614	0.0997558	0.946383
P50247	6	-1.06591	0.148409	0.917502
Q91V92	6	-1.06503	0.146143	0.918887
P51863	6	-1.0741	0.169982	0.904114
Q9EPE9	6	-0.969249	1.02815	-0.0588981
Q8VEM8	6	-0.978699	1.02002	-0.0413214
Q99KC8	6	-0.993187	1.00668	-0.01349
P09671	6	-0.99321	1.00665	-0.0134451
Q9QZE5	6	-0.804635	1.11955	-0.314914
P14211	6	-0.8012	1.12071	-0.31951
Q9EPQ7	6	-0.863434	1.09569	-0.232257
P14873	6	-0.881415	1.08672	-0.205305
Q9R0P5	6	-0.895425	1.07911	-0.183683
P09103	6	-0.958034	1.03725	-0.0792189
Q9CQW1	6	-0.908986	1.07118	-0.162199
P57780	6	-0.911564	1.06961	-0.158049
Q9D6M3	6	-0.915315	1.06729	-0.151973
P17742	6	-0.920605	1.06393	-0.143323
P62897	6	-1.08895	0.877093	0.211861
Q11011	6	-1.09218	0.870683	0.221494
P62774	6	-1.08797	0.879003	0.20897
P41216	6	-1.06851	0.91335	0.155161
G3X9K3	6	-1.06273	0.922457	0.140274
Q9R1J0	6	-1.06521	0.918604	0.146606
P61089	6	-1.08206	0.890118	0.191939
Q9Z2Z6	6	-1.08209	0.890068	0.192018
P35700	6	-1.07918	0.895295	0.183886
Q9DBJ1	6	-1.12737	0.779979	0.347387
E9PZJ8	6	-1.10272	0.848021	0.254698
O08749	6	-1.10292	0.847555	0.255367
P38647	6	-1.10341	0.846443	0.256962
P52480	6	-0.95745	1.03771	-0.0802633
Q9QZ82	6	-1.11752	0.810484	0.307034
Q8R0F8	6	-1.11802	0.809066	0.308951
P08249	6	-1.11857	0.807486	0.311082
Q91WS0	6	-1.15409	0.60951	0.544582
Q9CZL5	6	-1.15142	0.651048	0.500371
Q9EP71	6	-1.15286	0.632875	0.519985
P14069	6	-1.14401	0.707777	0.436231
P34914	6	-1.13947	0.731624	0.407845
Q9CWE0	6	-1.1387	0.735252	0.403447
O88428	6	-1.13851	0.736131	0.402378
Q9DCW4	6	-1.135	0.751429	0.383573
P24549	5	-0.520936	-0.631984	1.15292
Q91YR9	5	-0.504888	-0.646898	1.15179
P15626	5	-0.567102	-0.587538	1.15464
Q00915	5	-0.582981	-0.571702	1.15468
Q60598	5	-0.575103	-0.579595	1.1547
P01027	5	-0.551875	-0.602457	1.15433
P06745	5	-0.555342	-0.599082	1.15442
Q01339	5	-0.434973	-0.70885	1.14382
P28654	5	-0.402405	-0.736109	1.13851
Q61792	5	-0.394185	-0.742835	1.13702
Q7TSE6;Q7TSE6-2	5	-0.348755	-0.778921	1.12768
O70566	5	-0.172636	-0.902443	1.07508
P14824	5	-0.269146	-0.837883	1.10703
Q91WU5	5	-0.894118	-0.185725	1.07984
Q920A5	5	-0.887507	-0.195972	1.08348
P26039	5	-0.886389	-0.197693	1.08408
P26443	5	-0.907442	-0.164673	1.07212
P13020-2	5	-0.812967	-0.303667	1.11663
Q9D7N3	5	-0.95601	-0.0828277	1.03884
P23953	5	-0.959191	-0.0771488	1.03634
Q61838	5	-0.952425	-0.0891763	1.0416
Q8BWF0	5	-0.967159	-0.0627284	1.02989
Q91YH5	5	-0.999222	-0.00155378	1.00078
P07356	5	-0.98885	-0.0219387	1.01079
Q810B6	5	-0.98321	-0.0327744	1.01598
P08607	5	-0.737831	-0.400307	1.13814
Q99KK7	5	-0.764545	-0.36713	1.13167
P47738	5	-0.777024	-0.351201	1.12822
Q921I1	5	-0.797685	-0.324189	1.12187
P68037	5	-0.803849	-0.315969	1.11982
Q9CWK8	5	-0.813828	-0.302497	1.11632
P28474	5	-0.816579	-0.298746	1.11533
Q9QUH0	5	-0.852949	-0.247586	1.10054
Q64433	5	-0.86591	-0.228596	1.09451
Q9DB27;Q9DB27-2	5	-0.869101	-0.223855	1.09296
Q8VDD9	5	-0.869294	-0.223568	1.09286
Q70IV5	5	-0.714339	-0.428508	1.14285
Q8VDD5	4	-0.661562	1.15039	-0.488824
P68372	4	-0.730982	1.1396	-0.40862
Q64514-2	4	0.55407	0.600321	-1.15439
P22892	4	-0.602627	1.15433	-0.551699
P63038	4	-0.589355	1.15462	-0.565262
Q9JHU4	4	-0.34075	1.12584	-0.785092
Q71LX4	4	-0.431888	1.14336	-0.711474
P17156	4	-0.43477	1.14379	-0.709023
P26041	4	-0.455172	1.14661	-0.691443
E9Q634	4	-0.460932	1.14734	-0.686407
Q99K51	4	-0.388338	1.13592	-0.747582
Q99JI4	4	-0.00865774	1.0043	-0.995643
Q64378	4	-0.0655783	1.03118	-0.965597
Q9CR39	4	-0.122555	1.05563	-0.933074
P70280	4	-0.172862	1.07516	-0.9023
P07091	4	-0.239854	1.09812	-0.858262
Q99LI8	4	0.260245	0.844149	-1.10439
P62196	4	0.241652	0.857031	-1.09868
Q9DBG7	4	0.0724136	0.961825	-1.03424
P68369	4	0.0219369	0.988851	-1.01079
Q8K441	4	0.0854972	0.954506	-1.04
Q61263	4	0.130504	0.92834	-1.05884
P14206	4	0.648516	0.50313	-1.15165
Q8VHK9	4	0.650615	0.500844	-1.15146
Q8JZQ9	4	0.643852	0.508189	-1.15204
P70318	4	0.625354	0.527977	-1.15333
Q80V86	4	0.623244	0.530207	-1.15345
Q61554	4	0.62394	0.529472	-1.15341
P20239	4	0.623726	0.529697	-1.15342
P10761	4	0.61669	0.537095	-1.15379
P35564	4	0.616952	0.536821	-1.15377
P42932	4	0.685989	0.461408	-1.1474
P62830	4	0.684007	0.463664	-1.14767
P47713	4	0.679039	0.469294	-1.14833
Q6GQT9	4	0.67894	0.469406	-1.14835
P08003	4	0.697666	0.448002	-1.14567
P62702	4	0.692648	0.453788	-1.14644
P25444	4	0.69666	0.449165	-1.14583
P19253	4	0.69676	0.449049	-1.14581
Q9JLV5	4	0.421479	0.720263	-1.14174
Q5SSZ5	4	0.390962	0.745456	-1.13642
P63037	4	0.405414	0.733631	-1.13905
Q60865	4	0.411954	0.728218	-1.14017
P10126	4	0.315194	0.804427	-1.11962
P05622;P05622-2	4	0.310888	0.80763	-1.11852
Q01853	4	0.366354	0.765158	-1.13151
P58252	4	0.365059	0.76618	-1.13124
P27773	4	0.379938	0.754349	-1.13429
P80316	4	0.483474	0.666387	-1.14986
Q8C7R4	4	0.476074	0.673015	-1.14909
P63017	4	0.457511	0.689402	-1.14691
Q9QYJ0	4	0.561542	0.593016	-1.15456
O88967	4	0.568237	0.586416	-1.15465
O55234	4	0.583061	0.571621	-1.15468
P84099	4	0.52907	0.624321	-1.15339
P62843	4	0.538828	0.615034	-1.15386
Q6URW6;Q6URW6-2;Q6URW6-3	4	0.531448	0.622067	-1.15351
Q9D8Y0	3	-0.0867848	-0.953779	1.04056
Q01149	3	-0.0506623	-0.973706	1.02437
P15864	3	0.611775	-1.154	0.542227
Q9R0P9	3	0.548741	-1.15424	0.605495
P45481	3	0.68609	-1.14738	0.461294
Q9Z2A5	3	0.464807	-1.14781	0.683001
Q68FE9	3	0.178052	-1.07707	0.899014
Q8BFZ3	3	0.277515	-1.10945	0.831933
P17182	3	0.243084	-1.09913	0.856048
Q6PFR5	2	0.871515	0.220251	-1.09177
P08113	2	0.847198	0.25588	-1.10308
Q61699	2	0.864651	0.23046	-1.09511
Q9R0Q4	2	0.830369	0.279701	-1.11007
Q8VIJ6	2	0.830978	0.27885	-1.10983
P28843	2	0.82099	0.292699	-1.11369
P97393	2	0.808759	0.309365	-1.11812
Q5SSI6	2	0.815425	0.300321	-1.11575
O08550	2	0.796985	0.325117	-1.1221
P62827	2	0.806677	0.312171	-1.11885
Q60864	2	0.770506	0.359556	-1.13006
P19324	2	0.773674	0.355504	-1.12918
P62192	2	0.766467	0.364695	-1.13116
Q9JHS4	2	0.780865	0.346241	-1.12711
P61087	2	0.777127	0.351069	-1.1282
O54818	2	0.784679	0.341288	-1.12597
P21844	2	0.734593	0.404248	-1.13884
Q9CZX8	2	0.744482	0.39216	-1.13664
Q9D8N0	2	0.738489	0.399505	-1.13799
P14148	2	0.748856	0.386762	-1.13562
Q78PY7	2	0.760807	0.371846	-1.13265
Q9ERK4	2	0.752757	0.38192	-1.13468
Q3TXS7	2	0.902009	0.173323	-1.07533
Q80UZ0	2	0.90062	0.17552	-1.07614
Q9CR16	2	0.902715	0.172204	-1.07492
Q9JKR6	2	0.906591	0.166034	-1.07263
Q62241	2	0.919534	0.145082	-1.06462
Q61316	2	0.925037	0.136005	-1.06104
P23116	2	0.925388	0.135423	-1.06081
Q80W85	2	0.925714	0.13488	-1.06059
Q8BWT1	2	0.917637	0.148188	-1.06583
Q9CR57	2	0.916794	0.149563	-1.06636
Q91ZX7	2	0.908664	0.162715	-1.07138
Q99MN1	2	0.912119	0.157152	-1.06927
Q6P5E4	2	0.951875	0.0901461	-1.04202
P09405	2	0.946422	0.0996884	-1.04611
Q8VE37	2	0.947842	0.0972147	-1.04506
O88508	2	0.947939	0.0970455	-1.04498
O70318	2	0.936608	0.116567	-1.05317
Q8R016	2	0.937774	0.114582	-1.05236
P61358	2	0.931591	0.125054	-1.05665
Q8C7V3	2	0.931085	0.125905	-1.05699
Q8BLY2	2	1.08209	-0.192021	-0.890065
Q05186	2	1.11065	-0.28176	-0.828892
Q8R081	2	1.10944	-0.2775	-0.831943
Q6P4T2	2	1.10281	-0.254983	-0.847823
Q61879	2	1.10187	-0.251928	-0.849946
Q6ZWQ0	2	1.01917	-0.0395014	-0.979664
Q9JHQ5	2	1.09507	-0.230326	-0.864741
A2A4P0	2	1.12678	-0.344811	-0.781968
Q6P5D8	2	1.11451	-0.295714	-0.818795
Q6NS57;Q6NS57-2	2	1.14172	-0.421331	-0.720388
Q91YT7	2	1.13508	-0.383998	-0.751086
P37804	2	1.13493	-0.383201	-0.751727
Q99PL5	2	1.13937	-0.407249	-0.732116
Q9ERU9	2	0.97266	0.0526038	-1.02526
P63260	2	0.97383	0.0504323	-1.02426
Q9JHU9	2	0.984389	0.0305234	-1.01491
Q62188	2	0.991455	0.0168763	-1.00833
Q922U1	2	1.00315	-0.00633251	-0.996819
P53026	2	1.00528	-0.0106492	-0.994633
P54276	2	1.00493	-0.00993702	-0.994994
Q99LJ6	2	1.01047	-0.0212737	-0.989193
Q9QYI3	2	1.01631	-0.033466	-0.982847
P32067	2	1.0188	-0.0387187	-0.980078
O35286	2	1.06639	-0.149655	-0.916738
Q8VE97	2	1.07052	-0.160453	-0.910072
Q8CG48	2	1.07357	-0.168562	-0.905007
Q8CIV8	2	1.04408	-0.0949388	-0.949145
Q62018;Q62018-3	2	1.04838	-0.105043	-0.943332
Q3THK7	2	1.04771	-0.10346	-0.944248
Q61553	2	1.02768	-0.0578789	-0.969804
Q61656	2	1.02918	-0.0611607	-0.968016
O09106	2	1.02985	-0.0626364	-0.967209
B8JK39	1	1.07325	-0.905536	-0.167719
Q9Z0R4	1	1.01946	-0.979329	-0.0401343
O08638	1	1.09963	-0.244675	-0.854955
P16546-2	1	1.1204	-0.318268	-0.802131
P70279	1	1.14953	-0.48028	-0.669255
Q8K3H0	1	1.15073	-0.492482	-0.658246
Q99LD8	1	1.15256	-0.515486	-0.637078
P11531	1	1.1546	-0.590409	-0.564193
O35737	1	1.15465	-0.586866	-0.567782
O55143	1	1.15464	-0.587409	-0.567233
Q69ZQ2	1	1.15368	-0.618866	-0.534814
Q61191	1	1.15417	-0.607454	-0.546714
Q62261	1	1.15467	-0.569963	-0.584706
P62806	1	1.15465	-0.56795	-0.5867
Q9Z0U1	1	1.15444	-0.555902	-0.598536
P41105	1	1.15106	-0.654825	-0.49624
Q9QXB9	1	1.13904	-0.733661	-0.405378
Q9Z321	1	1.13744	-0.740997	-0.396439
P62751	1	1.14479	-0.70314	-0.441648
Q5SUR0	1	1.11507	-0.81727	-0.297802
P54869	1	1.11357	-0.821311	-0.292257
P10711	1	1.11837	-0.80806	-0.310308

## Sheet: Fig. 8g
cluster	pathway	pval	padj	overlap	size	overlapGenes	%genes in set
Cluster 2, high 13C6-Lys	Chaperone	6.13543e-06	0.00247464	8	174	Dnajc7, Clpx, Hsp90b1, Ppid, Tbce, Npm2, Hyou1, Serpinh1	0.045977
Cluster 4, high 13C6-Lys	Chaperone	5.37384e-09	7.65283e-06	10	174	Hspa8, Canx, Cct5, Cct8, Hspd1, Dnaja1, Dnaja2, Fkbp5, Hspa2, Hspa5	0.0574713
Cluster 2, high 13C6-Lys	Chaperone DnaJ, and HSPH1, nucleotide-binding domain	0.0280528	0.630937	1	5	Hsph1	0.2
Cluster 4, high 13C6-Lys	Chaperone DnaJ, and HSPH1, nucleotide-binding domain	8.92846e-07	0.000490752	3	5	Dnaja1, Dnaja2, Hspa2	0.6
Cluster 2, high 13C6-Lys	Chromatin organization involved in negative regulation of transcription	7.49028e-05	0.01514	4	40	Dnmt3a, Morf4l2, Hdac1, Smchd1	0.1
Cluster 4, high 13C6-Lys	Chromatin organization involved in negative regulation of transcription	1	1	0	40		0
Cluster 2, high 13C6-Lys	Cytosolic ribosome	0.00119765	0.096211	4	82	Rpl7, Rpl27, Rps19, Rpl14	0.0487805
Cluster 4, high 13C6-Lys	Cytosolic ribosome	3.15146e-09	4.79521e-06	8	82	Rpl19, Rps4x, Rpsa, Eef2, Rps15, Rps2, Rpl23, Rpl13a	0.097561
Cluster 2, high 13C6-Lys	Cytosolic ribosome, and elongation factor	0.000125289	0.0215675	5	86	Rpl7, Rpl27, Eef1g, Rps19, Rpl14	0.0581395
Cluster 4, high 13C6-Lys	Cytosolic ribosome, and elongation factor	1.59551e-10	6.24842e-07	9	86	Rpl19, Rps4x, Rpsa, Eef1a1, Eef2, Rps15, Rps2, Rpl23, Rpl13a	0.104651
Cluster 2, high 13C6-Lys	Disulphide isomerase	1	1	0	5		0
Cluster 4, high 13C6-Lys	Disulphide isomerase	0.000202207	0.0286659	2	5	Pdia3, Pdia4	0.4
Cluster 2, high 13C6-Lys	Endoplasmic reticulum chaperone complex, and unfolded protein response	0.000415457	0.0472353	3	26	Hsp90b1, Gpx7, Hyou1	0.115385
Cluster 4, high 13C6-Lys	Endoplasmic reticulum chaperone complex, and unfolded protein response	0.00617969	0.264856	2	26	Pdia4, Hspa5	0.0769231
Cluster 2, high 13C6-Lys	Endoplasmic reticulum lumen	0.000366828	0.0438653	4	60	Rcn1, Hsp90b1, Uggt1, Serpinh1	0.0666667
Cluster 4, high 13C6-Lys	Endoplasmic reticulum lumen	0.0304922	0.665169	2	60	Pdia3, Hspa5	0.0333333
Cluster 2, high 13C6-Lys	GroEL-like equatorial domain superfamily	1	1	0	13		0
Cluster 4, high 13C6-Lys	GroEL-like equatorial domain superfamily	2.48799e-05	0.00669137	3	13	Cct5, Cct8, Hspd1	0.230769
Cluster 2, high 13C6-Lys	Heat shock protein 70 family	0.00202101	0.12758	2	12	Hyou1, Hsph1	0.166667
Cluster 4, high 13C6-Lys	Heat shock protein 70 family	1.92007e-05	0.00551887	3	12	Hspa8, Hspa2, Hspa5	0.25
Cluster 2, high 13C6-Lys	Heterochromatin assembly	0.000134716	0.0225706	3	18	Dnmt3a, Hdac1, Smchd1	0.166667
Cluster 4, high 13C6-Lys	Heterochromatin assembly	1	1	0	18		0
Cluster 2, high 13C6-Lys	Mixed, incl. chaperone complex, and regulation of hsf1-mediated heat shock response	0.000416067	0.0472353	4	62	Dnajc7, Stip1, Ppid, Hsph1	0.0645161
Cluster 4, high 13C6-Lys	Mixed, incl. chaperone complex, and regulation of hsf1-mediated heat shock response	1.15234e-08	1.44412e-05	7	62	Hspa8, Cct5, Cct8, Dnaja1, Dnaja2, Fkbp5, Hspa2	0.112903
Cluster 2, high 13C6-Lys	Myosin ii complex	1	1	0	4		0
Cluster 4, high 13C6-Lys	Myosin ii complex	0.000121682	0.0214173	2	4	Myh9, Myh14	0.5
Cluster 2, high 13C6-Lys	Proteasome complex	0.0291328	0.646869	2	47	Psmc1, Psmd1	0.0425532
Cluster 4, high 13C6-Lys	Proteasome complex	5.99658e-05	0.012868	4	47	Psmc5, Psmd6, Psmb5, Vcp	0.0851064
Cluster 2, high 13C6-Lys	Proteasome complex, and chaperone	0.000114949	0.020817	6	135	Dnajc7, Psmc1, Stip1, Psmd1, Ppid, Hsph1	0.0444444
Cluster 4, high 13C6-Lys	Proteasome complex, and chaperone	4.50152e-10	1.17527e-06	10	135	Hspa8, Psmc5, Psmd6, Psmb5, Cct5, Cct8, Dnaja1, Dnaja2, Fkbp5, Hspa2	0.0740741
Cluster 2, high 13C6-Lys	Protein folding	2.39531e-05	0.0065829	7	152	Ranbp2, Dnajc7, Clpx, Hsp90b1, Ppid, Tbce, Hsph1	0.0460526
Cluster 4, high 13C6-Lys	Protein folding	3.17655e-12	3.31737e-08	12	152	Hspa8, Canx, Cct5, Cct8, Hspd1, Pdia3, Dnaja1, Dnaja2, Pdia4, Fkbp5, Hspa2, Hspa5	0.0789474
Cluster 2, high 13C6-Lys	Protein quality control for misfolded or incompletely synthesized proteins	0.137635	1	1	26	Uggt1	0.0384615
Cluster 4, high 13C6-Lys	Protein quality control for misfolded or incompletely synthesized proteins	0.000216837	0.0301934	3	26	Yme1l1, Vcp, Cul3	0.115385
Cluster 2, high 13C6-Lys	SMC proteins Flexible Hinge Domain	0.000314207	0.0389095	2	5	Smc2, Smchd1	0.4
Cluster 4, high 13C6-Lys	SMC proteins Flexible Hinge Domain	1	1	0	5		0
Cluster 2, high 13C6-Lys	U2-type spliceosomal complex, and LSM domain	5.004e-05	0.0110405	5	71	Prpf3, Dhx15, Dhx8, Snrpc, Snrnp200	0.0704225
Cluster 4, high 13C6-Lys	U2-type spliceosomal complex, and LSM domain	1	1	0	71		0
Cluster 2, high 13C6-Lys	Zona pellucida domain, conserved site	1	1	0	4		0
Cluster 4, high 13C6-Lys	Zona pellucida domain, conserved site	0.000121682	0.0214173	2	4	Zp3, Zp2	0.5
