# Supplementary material for: The maintenance of oocytes in the mammalian ovary involves extreme protein longevity
Source: Nat Cell Biol. 2024 Jun 20;26(7):1124–38. doi: 10.1038/s41556-024-01442-7 (PMC11252011; doi:10.1038/s41556-024-01442-7)
Supplement: Supplementary file 17 — Statistical source data. [file 41556_2024_1442_MOESM17_ESM.xlsx]

## Sheet: ExtendedDataFigure1b
relative 13C6-Lys incorporation	Density
0.153017	0.000219498
0.154664	0.000319816
0.15631	0.000457474
0.157957	0.000642704
0.159604	0.000887202
0.16125	0.00120391
0.162897	0.00160664
0.164543	0.00211903
0.16619	0.00275442
0.167837	0.00351719
0.169483	0.00441359
0.17113	0.00544463
0.172776	0.00660499
0.174423	0.007882
0.17607	0.00925509
0.177716	0.0106956
0.179363	0.0121659
0.18101	0.0136114
0.182656	0.0149807
0.184303	0.0162251
0.185949	0.017299
0.187596	0.0181633
0.189243	0.0187885
0.190889	0.0191566
0.192536	0.0192635
0.194182	0.019116
0.195829	0.0187266
0.197476	0.0181713
0.199122	0.0175056
0.200769	0.0167905
0.202416	0.0160886
0.204062	0.0154598
0.205709	0.0149572
0.207355	0.014624
0.209002	0.0144898
0.210649	0.0145945
0.212295	0.0149037
0.213942	0.0153869
0.215588	0.0160028
0.217235	0.0166991
0.218882	0.0174167
0.220528	0.018093
0.222175	0.0186666
0.223821	0.0190811
0.225468	0.0192651
0.227115	0.019192
0.228761	0.0188582
0.230408	0.0182656
0.232055	0.0174305
0.233701	0.0163813
0.235348	0.0151559
0.236994	0.0137994
0.238641	0.0123602
0.240288	0.0108888
0.241934	0.00944106
0.243581	0.00805655
0.245227	0.00676502
0.246874	0.0055881
0.248521	0.00453943
0.250167	0.00362523
0.251814	0.00284523
0.253461	0.00219376
0.255107	0.00166452
0.256754	0.00124976
0.2584	0.000922874
0.260047	0.000669952
0.261694	0.000477907
0.26334	0.000334861
0.264987	0.000230392
0.266633	0.000155629
0.26828	0.000103249
0.269927	6.73995e-05
0.271573	4.45641e-05
0.27322	2.95956e-05
0.274866	2.04318e-05
0.276513	1.57182e-05
0.27816	1.47219e-05
0.279806	1.72821e-05
0.281453	2.37986e-05
0.2831	3.52598e-05
0.284746	5.33077e-05
0.286393	8.18374e-05
0.288039	0.000124518
0.289686	0.000186226
0.291333	0.000273526
0.292979	0.000394536
0.294626	0.000559011
0.296272	0.000778358
0.297919	0.00106552
0.299566	0.00143477
0.301212	0.00191029
0.302859	0.00250915
0.304506	0.00323921
0.306152	0.00411189
0.307799	0.00513502
0.309445	0.00631183
0.311092	0.00764006
0.312739	0.00911133
0.314385	0.0107108
0.316032	0.0124209
0.317678	0.0142115
0.319325	0.0160409
0.320972	0.0178764
0.322618	0.0196874
0.324265	0.021447
0.325912	0.0231348
0.327558	0.0247383
0.329205	0.0262545
0.330851	0.0276891
0.332498	0.0290579
0.334145	0.030401
0.335791	0.0317545
0.337438	0.0331579
0.339084	0.0346518
0.340731	0.0362752
0.342378	0.0380631
0.344024	0.0400442
0.345671	0.0422387
0.347317	0.0446826
0.348964	0.0473442
0.350611	0.050197
0.352257	0.053204
0.353904	0.0563152
0.355551	0.0594682
0.357197	0.0625902
0.358844	0.0656003
0.36049	0.0684126
0.362137	0.0709041
0.363784	0.0729887
0.36543	0.0746102
0.367077	0.0757129
0.368723	0.0762578
0.37037	0.0762246
0.372017	0.0756119
0.373663	0.0744367
0.37531	0.0727331
0.376957	0.0705255
0.378603	0.0678811
0.38025	0.064905
0.381896	0.0616649
0.383543	0.0582255
0.38519	0.0546469
0.386836	0.0509824
0.388483	0.0472786
0.390129	0.0435748
0.391776	0.039906
0.393423	0.0363103
0.395069	0.0328068
0.396716	0.029417
0.398362	0.0261614
0.400009	0.0230596
0.401656	0.0201303
0.403302	0.0173911
0.404949	0.0148571
0.406596	0.0125408
0.408242	0.0104821
0.409889	0.00865374
0.411535	0.00705193
0.413182	0.00566903
0.414829	0.00449336
0.416475	0.00350996
0.418122	0.00270145
0.419768	0.002049
0.421415	0.00153326
0.423062	0.00114541
0.424708	0.000857011
0.426355	0.000650187
0.428002	0.000513855
0.429648	0.000440134
0.431295	0.000424561
0.432941	0.000466207
0.434588	0.000567738
0.436235	0.000735385
0.437881	0.000985681
0.439528	0.00133499
0.441174	0.00179544
0.442821	0.002386
0.444468	0.0031266
0.446114	0.00403712
0.447761	0.00513627
0.449408	0.00644035
0.451054	0.00796199
0.452701	0.00971843
0.454347	0.0117218
0.455994	0.013941
0.457641	0.0163594
0.459287	0.0189537
0.460934	0.0216946
0.46258	0.0245484
0.464227	0.0274783
0.465874	0.0304461
0.46752	0.0334135
0.469167	0.036335
0.470813	0.0391806
0.47246	0.0419248
0.474107	0.0445465
0.475753	0.0470278
0.4774	0.0493542
0.479047	0.0515128
0.480693	0.0534924
0.48234	0.0552824
0.483986	0.0568487
0.485633	0.058203
0.48728	0.0593476
0.488926	0.060287
0.490573	0.0610346
0.492219	0.0616132
0.493866	0.0620569
0.495513	0.0624107
0.497159	0.0627299
0.498806	0.0630877
0.500453	0.0635655
0.502099	0.0642266
0.503746	0.0651274
0.505392	0.0663112
0.507039	0.0678044
0.508686	0.0696135
0.510332	0.0717235
0.511979	0.0740976
0.513625	0.0766837
0.515272	0.0793866
0.516919	0.0820921
0.518565	0.0846964
0.520212	0.0870932
0.521858	0.0891795
0.523505	0.0908599
0.525152	0.092051
0.526798	0.0926855
0.528445	0.0927008
0.530092	0.0920191
0.531738	0.0907261
0.533385	0.0888659
0.535031	0.0865089
0.536678	0.0837493
0.538325	0.0807014
0.539971	0.0774943
0.541618	0.0742653
0.543264	0.0711526
0.544911	0.0683365
0.546558	0.0659045
0.548204	0.0639231
0.549851	0.062425
0.551498	0.061405
0.553144	0.0608203
0.554791	0.0605931
0.556437	0.0606156
0.558084	0.0607575
0.559731	0.0608544
0.561377	0.0607375
0.563024	0.0602836
0.56467	0.0593928
0.566317	0.0579969
0.567964	0.0560631
0.56961	0.0535955
0.571257	0.0506344
0.572904	0.047253
0.57455	0.0435415
0.576197	0.0396559
0.577843	0.0357565
0.57949	0.0319827
0.581137	0.0284687
0.582783	0.0253387
0.58443	0.0227036
0.586076	0.0206586
0.587723	0.0192822
0.58937	0.0186651
0.591016	0.0189052
0.592663	0.0199497
0.594309	0.0218058
0.595956	0.0244677
0.597603	0.0279176
0.599249	0.0321265
0.600896	0.0370544
0.602543	0.042651
0.604189	0.0488597
0.605836	0.0556636
0.607482	0.062901
0.609129	0.0704838
0.610776	0.0783185
0.612422	0.0863071
0.614069	0.0943483
0.615715	0.102338
0.617362	0.110172
0.619009	0.117745
0.620655	0.124898
0.622302	0.131547
0.623949	0.137612
0.625595	0.143014
0.627242	0.147688
0.628888	0.151583
0.630535	0.154668
0.632182	0.156932
0.633828	0.158386
0.635475	0.159002
0.637121	0.158876
0.638768	0.158129
0.640415	0.156858
0.642061	0.155168
0.643708	0.153171
0.645354	0.15098
0.647001	0.148713
0.648648	0.146481
0.650294	0.144406
0.651941	0.14262
0.653588	0.141198
0.655234	0.140219
0.656881	0.139753
0.658527	0.139857
0.660174	0.140576
0.661821	0.141943
0.663467	0.143976
0.665114	0.146692
0.66676	0.150138
0.668407	0.1542
0.670054	0.158828
0.6717	0.163959
0.673347	0.169519
0.674994	0.175421
0.67664	0.181571
0.678287	0.187867
0.679933	0.194203
0.68158	0.200447
0.683227	0.206486
0.684873	0.212223
0.68652	0.217569
0.688166	0.222444
0.689813	0.226782
0.69146	0.230529
0.693106	0.233644
0.694753	0.236104
0.6964	0.237837
0.698046	0.238897
0.699693	0.239348
0.701339	0.239248
0.702986	0.238673
0.704633	0.237721
0.706279	0.236506
0.707926	0.235165
0.709572	0.233844
0.711219	0.232726
0.712866	0.232013
0.714512	0.231842
0.716159	0.232344
0.717805	0.233627
0.719452	0.235764
0.721099	0.238794
0.722745	0.242717
0.724392	0.247499
0.726039	0.25309
0.727685	0.259422
0.729332	0.266296
0.730978	0.273606
0.732625	0.281258
0.734272	0.289189
0.735918	0.297365
0.737565	0.305793
0.739211	0.314516
0.740858	0.323614
0.742505	0.33328
0.744151	0.343588
0.745798	0.354656
0.747445	0.366586
0.749091	0.379457
0.750738	0.393319
0.752384	0.408195
0.754031	0.424084
0.755678	0.440971
0.757324	0.458945
0.758971	0.477935
0.760617	0.497961
0.762264	0.519123
0.763911	0.541575
0.765557	0.565529
0.767204	0.591251
0.76885	0.619055
0.770497	0.649293
0.772144	0.682605
0.77379	0.71942
0.775437	0.75996
0.777084	0.804612
0.77873	0.853762
0.780377	0.907803
0.782023	0.967153
0.78367	1.03227
0.785317	1.10369
0.786963	1.18242
0.78861	1.26979
0.790256	1.36621
0.791903	1.47295
0.79355	1.59153
0.795196	1.72372
0.796843	1.87153
0.79849	2.0372
0.800136	2.22317
0.801783	2.43244
0.803429	2.67084
0.805076	2.93798
0.806723	3.23595
0.808369	3.56632
0.810016	3.92991
0.811662	4.32667
0.813309	4.75547
0.814956	5.21395
0.816602	5.69841
0.818249	6.20516
0.819895	6.72382
0.821542	7.24557
0.823189	7.76094
0.824835	8.25978
0.826482	8.73161
0.828129	9.16602
0.829775	9.55305
0.831422	9.88365
0.833068	10.1434
0.834715	10.3286
0.836362	10.4391
0.838008	10.4738
0.839655	10.4339
0.841301	10.3224
0.842948	10.1441
0.844595	9.90527
0.846241	9.61363
0.847888	9.27558
0.849535	8.90176
0.851181	8.50471
0.852828	8.09329
0.854474	7.6758
0.856121	7.25984
0.857768	6.85218
0.859414	6.45863
0.861061	6.08405
0.862707	5.73303
0.864354	5.41076
0.866001	5.11618
0.867647	4.8499
0.869294	4.61184
0.870941	4.40135
0.872587	4.21736
0.874234	4.05844
0.87588	3.92302
0.877527	3.80946
0.879174	3.71877
0.88082	3.64681
0.882467	3.59275
0.884113	3.5562
0.88576	3.53725
0.887407	3.53647
0.889053	3.5549
0.8907	3.59402
0.892346	3.65567
0.893993	3.74493
0.89564	3.86273
0.897286	4.01041
0.898933	4.18975
0.90058	4.4019
0.902226	4.64709
0.903873	4.92443
0.905519	5.23161
0.907166	5.56469
0.908813	5.91869
0.910459	6.28341
0.912106	6.64729
0.913752	6.99866
0.915399	7.32492
0.917046	7.61308
0.918692	7.8504
0.920339	8.025
0.921986	8.12659
0.923632	8.14334
0.925279	8.06525
0.926925	7.89986
0.928572	7.65032
0.930219	7.32296
0.931865	6.92692
0.933512	6.47364
0.935158	5.97622
0.936805	5.44877
0.938452	4.90566
0.940098	4.36301
0.941745	3.83471
0.943391	3.33083
0.945038	2.85933
0.946685	2.42606
0.948331	2.03474
0.949978	1.68715
0.951625	1.38332
0.953271	1.12185
0.954918	0.904403
0.956564	0.72293
0.958211	0.572758
0.959858	0.449912
0.961504	0.350523
0.963151	0.270951
0.964797	0.207873
0.966444	0.158332
0.968091	0.119756
0.969737	0.0905347
0.971384	0.068238
0.973031	0.0510802
0.974677	0.0379628
0.976324	0.0280002
0.97797	0.0204849
0.979617	0.0148562
0.981264	0.0106727
0.98291	0.00758921
0.984557	0.00537073
0.986203	0.0037917
0.98785	0.00264503
0.989497	0.00182183
0.991143	0.00123806
0.99279	0.0008295
0.994437	0.000547558

## Sheet: ExtendedDataFigure1c
relative 13C6-Lys incorporation	Density
0.209999	0.00206866
0.211586	0.00316708
0.213174	0.00473683
0.214762	0.00692421
0.21635	0.00989719
0.217937	0.0138395
0.219525	0.0189412
0.221113	0.0253843
0.2227	0.0333253
0.224288	0.0429978
0.225876	0.0543614
0.227464	0.0672289
0.229051	0.0813589
0.230639	0.0963799
0.232227	0.111797
0.233814	0.127013
0.235402	0.141356
0.23699	0.154125
0.238578	0.164642
0.240165	0.172162
0.241753	0.176039
0.243341	0.1763
0.244928	0.172952
0.246516	0.16621
0.248104	0.156474
0.249692	0.144293
0.251279	0.130313
0.252867	0.115233
0.254455	0.0997438
0.256042	0.0844881
0.25763	0.0701566
0.259218	0.0570852
0.260806	0.0455051
0.262393	0.0355261
0.263981	0.0271536
0.265569	0.0203109
0.267156	0.0148616
0.268744	0.0106329
0.270332	0.00743534
0.271919	0.0050796
0.273507	0.00343205
0.275095	0.00227924
0.276683	0.001481
0.27827	0.000941001
0.279858	0.000584308
0.281446	0.000354388
0.283033	0.000209841
0.284621	0.000121251
0.286209	6.83444e-05
0.287797	3.7566e-05
0.289384	2.05199e-05
0.290972	1.11944e-05
0.29256	5.95438e-06
0.294147	3.08649e-06
0.295735	1.55851e-06
0.297323	7.66359e-07
0.298911	3.66887e-07
0.300498	1.70975e-07
0.302086	7.75494e-08
0.303674	3.42319e-08
0.305261	1.48885e-08
0.306849	6.73728e-09
0.308437	2.95093e-09
0.310025	1.25194e-09
0.311612	5.14783e-10
0.3132	2.05262e-10
0.314788	7.94028e-11
0.316375	2.98108e-11
0.317963	1.08661e-11
0.319551	3.84669e-12
0.321138	1.32284e-12
0.322726	4.93954e-13
0.324314	1.79739e-13
0.325902	6.28664e-14
0.327489	2.13095e-14
0.329077	7.07472e-15
0.330665	2.42878e-15
0.332252	9.25244e-16
0.33384	2.40101e-16
0.335428	1.98973e-17
0.337016	1.36044e-16
0.338603	1.5442e-17
0.340191	1.0139e-16
0.341779	2.92712e-17
0.343366	4.25926e-17
0.344954	7.13398e-17
0.346542	4.11773e-17
0.34813	0
0.349717	0
0.351305	0
0.352893	0
0.35448	0
0.356068	0
0.357656	0
0.359244	0
0.360831	0
0.362419	0
0.364007	5.71627e-17
0.365594	1.02705e-16
0.367182	2.19893e-17
0.36877	9.98146e-17
0.370358	0
0.371945	0
0.373533	3.70776e-16
0.375121	2.15713e-16
0.376708	5.39095e-17
0.378296	8.22068e-17
0.379884	8.43461e-17
0.381471	9.2191e-17
0.383059	3.12839e-16
0.384647	3.96783e-16
0.386235	3.13839e-16
0.387822	3.57695e-16
0.38941	8.73671e-17
0.390998	1.1186e-16
0.392585	3.89126e-16
0.394173	2.38811e-16
0.395761	2.81051e-16
0.397349	9.08578e-16
0.398936	2.32051e-15
0.400524	6.76062e-15
0.402112	1.90436e-14
0.403699	5.55061e-14
0.405287	1.73027e-13
0.406875	5.24353e-13
0.408463	1.53689e-12
0.41005	4.37092e-12
0.411638	1.20491e-11
0.413226	3.21736e-11
0.414813	8.3155e-11
0.416401	2.07821e-10
0.417989	5.01597e-10
0.419577	1.17529e-09
0.421164	2.92494e-09
0.422752	7.07914e-09
0.42434	1.66619e-08
0.425927	3.81362e-08
0.427515	8.48844e-08
0.429103	1.83743e-07
0.43069	3.86836e-07
0.432278	7.92204e-07
0.433866	1.57848e-06
0.435454	3.06109e-06
0.437041	6.02507e-06
0.438629	1.16969e-05
0.440217	2.21288e-05
0.441804	4.08087e-05
0.443392	7.33835e-05
0.44498	0.000128727
0.446568	0.000220376
0.448155	0.000368396
0.449743	0.000601699
0.451331	0.000960821
0.452918	0.00151686
0.454506	0.00236645
0.456094	0.0036049
0.457682	0.00536437
0.459269	0.00780147
0.460857	0.0110937
0.462445	0.0154325
0.464032	0.0210125
0.46562	0.0280167
0.467208	0.0365979
0.468796	0.046894
0.470383	0.0590488
0.471971	0.0727778
0.473559	0.0878506
0.475146	0.103927
0.476734	0.120575
0.478322	0.137295
0.47991	0.153562
0.481497	0.168874
0.483085	0.182797
0.484673	0.195018
0.48626	0.205201
0.487848	0.213615
0.489436	0.220587
0.491023	0.226553
0.492611	0.232036
0.494199	0.237578
0.495787	0.243673
0.497374	0.250703
0.498962	0.258883
0.50055	0.268225
0.502137	0.278547
0.503725	0.289279
0.505313	0.299721
0.506901	0.309132
0.508488	0.316747
0.510076	0.321843
0.511664	0.323797
0.513251	0.322131
0.514839	0.316553
0.516427	0.306974
0.518015	0.293402
0.519602	0.276085
0.52119	0.25593
0.522778	0.233633
0.524365	0.209958
0.525953	0.185699
0.527541	0.161633
0.529129	0.138485
0.530716	0.116895
0.532304	0.0974029
0.533892	0.0804338
0.535479	0.066664
0.537067	0.0559636
0.538655	0.0484131
0.540242	0.0440327
0.54183	0.0427882
0.543418	0.0445952
0.545006	0.0493176
0.546593	0.0567599
0.548181	0.0666556
0.549769	0.0786537
0.551356	0.0923857
0.552944	0.107101
0.554532	0.122059
0.55612	0.136521
0.557707	0.14973
0.559295	0.160959
0.560883	0.16956
0.56247	0.175013
0.564058	0.176969
0.565646	0.175279
0.567234	0.16986
0.568821	0.161006
0.570409	0.14951
0.571997	0.136011
0.573584	0.121208
0.575172	0.105796
0.57676	0.0904286
0.578348	0.0756706
0.579935	0.0619752
0.581523	0.0496681
0.583111	0.0389656
0.584698	0.0301024
0.586286	0.0228527
0.587874	0.0171099
0.589462	0.0127404
0.591049	0.00960859
0.592637	0.00759827
0.594225	0.00663104
0.595812	0.00668059
0.5974	0.00778301
0.598988	0.0100431
0.600575	0.0137951
0.602163	0.0192405
0.603751	0.0266593
0.605339	0.0363859
0.606926	0.0487434
0.608514	0.0640065
0.610102	0.0823582
0.611689	0.103846
0.613277	0.128338
0.614865	0.155492
0.616453	0.184788
0.61804	0.215178
0.619628	0.245425
0.621216	0.274295
0.622803	0.300518
0.624391	0.322896
0.625979	0.340396
0.627567	0.352249
0.629154	0.358027
0.630742	0.357695
0.63233	0.35151
0.633917	0.340084
0.635505	0.325154
0.637093	0.308057
0.638681	0.290152
0.640268	0.272699
0.641856	0.256761
0.643444	0.243121
0.645031	0.232235
0.646619	0.224223
0.648207	0.218892
0.649794	0.215946
0.651382	0.214448
0.65297	0.213709
0.654558	0.213145
0.656145	0.212322
0.657733	0.21099
0.659321	0.209099
0.660908	0.206779
0.662496	0.204299
0.664084	0.20201
0.665672	0.20033
0.667259	0.199551
0.668847	0.199736
0.670435	0.200813
0.672022	0.202559
0.67361	0.204641
0.675198	0.206672
0.676786	0.208281
0.678373	0.209177
0.679961	0.209221
0.681549	0.208453
0.683136	0.207233
0.684724	0.206202
0.686312	0.206073
0.6879	0.207621
0.689487	0.211598
0.691075	0.218649
0.692663	0.229232
0.69425	0.243556
0.695838	0.261543
0.697426	0.282808
0.699014	0.306818
0.700601	0.332156
0.702189	0.357651
0.703777	0.382074
0.705364	0.404218
0.706952	0.422976
0.70854	0.437401
0.710127	0.446765
0.711715	0.450587
0.713303	0.448656
0.714891	0.440585
0.716478	0.427125
0.718066	0.40913
0.719654	0.387444
0.721241	0.363055
0.722829	0.337052
0.724417	0.310572
0.726005	0.284755
0.727592	0.260687
0.72918	0.239353
0.730768	0.221795
0.732355	0.208785
0.733943	0.200347
0.735531	0.1965
0.737119	0.197014
0.738706	0.201439
0.740294	0.209138
0.741882	0.219334
0.743469	0.231167
0.745057	0.243743
0.746645	0.256171
0.748233	0.267441
0.74982	0.276908
0.751408	0.284034
0.752996	0.288405
0.754583	0.289731
0.756171	0.287839
0.757759	0.282669
0.759346	0.274268
0.760934	0.262791
0.762522	0.248495
0.76411	0.231549
0.765697	0.212686
0.767285	0.192504
0.768873	0.171591
0.77046	0.150544
0.772048	0.129941
0.773636	0.110316
0.775224	0.0921358
0.776811	0.0757839
0.778399	0.061557
0.779987	0.0498273
0.781574	0.0407422
0.783162	0.0342593
0.78475	0.0304684
0.786338	0.0294817
0.787925	0.0314512
0.789513	0.036579
0.791101	0.0451156
0.792688	0.0573478
0.794276	0.0735743
0.795864	0.0941936
0.797452	0.119705
0.799039	0.149706
0.800627	0.183981
0.802215	0.222067
0.803802	0.263236
0.80539	0.306498
0.806978	0.350623
0.808566	0.394197
0.810153	0.435694
0.811741	0.473567
0.813329	0.505625
0.814916	0.531084
0.816504	0.549219
0.818092	0.559662
0.819679	0.56246
0.821267	0.558059
0.822855	0.54726
0.824443	0.531152
0.82603	0.511025
0.827618	0.488288
0.829206	0.464424
0.830793	0.441108
0.832381	0.419647
0.833969	0.401186
0.835557	0.386739
0.837144	0.377195
0.838732	0.373315
0.84032	0.375718
0.841907	0.384872
0.843495	0.401065
0.845083	0.424659
0.846671	0.455677
0.848258	0.493012
0.849846	0.535867
0.851434	0.583211
0.853021	0.633824
0.854609	0.686357
0.856197	0.739407
0.857785	0.791601
0.859372	0.841676
0.86096	0.888551
0.862548	0.930935
0.864135	0.968897
0.865723	1.0025
0.867311	1.03215
0.868898	1.05854
0.870486	1.08262
0.872074	1.1055
0.873662	1.12836
0.875249	1.15241
0.876837	1.17876
0.878425	1.20884
0.880012	1.24339
0.8816	1.28294
0.883188	1.32794
0.884776	1.37864
0.886363	1.43511
0.887951	1.49716
0.889539	1.56433
0.891126	1.63583
0.892714	1.71049
0.894302	1.78675
0.89589	1.86232
0.897477	1.93494
0.899065	2.00254
0.900653	2.06328
0.90224	2.11584
0.903828	2.15964
0.905416	2.19491
0.907004	2.22288
0.908591	2.24567
0.910179	2.26629
0.911767	2.28908
0.913354	2.31806
0.914942	2.35671
0.91653	2.40785
0.918118	2.47334
0.919705	2.55392
0.921293	2.64913
0.922881	2.75737
0.924468	2.87603
0.926056	3.00176
0.927644	3.13066
0.929231	3.25829
0.930819	3.38159
0.932407	3.49841
0.933995	3.60766
0.935582	3.70937
0.93717	3.80464
0.938758	3.89558
0.940345	3.98504
0.941933	4.07651
0.943521	4.17452
0.945109	4.28392
0.946696	4.40873
0.948284	4.55377
0.949872	4.72455
0.951459	4.92774
0.953047	5.17152
0.954635	5.46592
0.956223	5.82299
0.95781	6.2567
0.959398	6.78587
0.960986	7.43541
0.962573	8.21061
0.964161	9.12068
0.965749	10.1681
0.967337	11.3465
0.968924	12.6387
0.970512	14.0157
0.9721	15.4364
0.973687	16.8483
0.975275	18.1899
0.976863	19.3683
0.97845	20.3234
0.980038	20.997
0.981626	21.343
0.983214	21.3315
0.984801	20.9523
0.986389	20.2152
0.987977	19.1498
0.989564	17.8033
0.991152	16.2363
0.99274	14.5139
0.994328	12.7275
0.995915	10.9505
0.997503	9.24176
0.999091	7.64861
1.00068	6.20538
1.00227	4.93344
1.00385	3.84196
1.00544	2.92951
1.00703	2.18621
1.00862	1.60178
1.0102	1.15693
1.01179	0.818974
1.01338	0.567896
1.01497	0.385549
1.01656	0.256139
1.01814	0.166434
1.01973	0.105724
1.02132	0.0656265

## Sheet: ExtendedDataFigure1d
relative 13C6-Lys incorporation	Density
0.30892	0.00255395
0.310321	0.00354216
0.311722	0.00484333
0.313123	0.00653083
0.314524	0.00868714
0.315925	0.0114029
0.317326	0.0147754
0.318727	0.018906
0.320128	0.0239163
0.321529	0.0300516
0.32293	0.0372651
0.324331	0.0456169
0.325731	0.0551398
0.327132	0.0658328
0.328533	0.0776559
0.329934	0.0905244
0.331335	0.10432
0.332736	0.118883
0.334137	0.133813
0.335538	0.148798
0.336939	0.163494
0.33834	0.177535
0.339741	0.190546
0.341142	0.202154
0.342543	0.211955
0.343944	0.21932
0.345345	0.224278
0.346746	0.226681
0.348147	0.226456
0.349548	0.223613
0.350949	0.218241
0.35235	0.210508
0.353751	0.200605
0.355152	0.188708
0.356553	0.175477
0.357953	0.161289
0.359354	0.146519
0.360755	0.13153
0.362156	0.116658
0.363557	0.102204
0.364958	0.0884514
0.366359	0.0757451
0.36776	0.064111
0.369161	0.0536234
0.370562	0.0443141
0.371963	0.0361778
0.373364	0.0291785
0.374765	0.0232556
0.376166	0.0183575
0.377567	0.0144699
0.378968	0.0113653
0.380369	0.00895998
0.38177	0.00718022
0.383171	0.0059659
0.384572	0.00527272
0.385973	0.00507423
0.387374	0.00537957
0.388775	0.00626638
0.390175	0.00771904
0.391576	0.00980887
0.392977	0.0126269
0.394378	0.0162823
0.395779	0.0209001
0.39718	0.0266182
0.398581	0.0336319
0.399982	0.04227
0.401383	0.0525064
0.402784	0.0644641
0.404185	0.0782402
0.405586	0.0938969
0.406987	0.111454
0.408388	0.13088
0.409789	0.152143
0.41119	0.175177
0.412591	0.199475
0.413992	0.224699
0.415393	0.250445
0.416794	0.276256
0.418195	0.301633
0.419596	0.326041
0.420997	0.348847
0.422398	0.369174
0.423798	0.386723
0.425199	0.401051
0.4266	0.41179
0.428001	0.418657
0.429402	0.421468
0.430803	0.420142
0.432204	0.414555
0.433605	0.404585
0.435006	0.391075
0.436407	0.374437
0.437808	0.355155
0.439209	0.333772
0.44061	0.310875
0.442011	0.287076
0.443412	0.263015
0.444813	0.239487
0.446214	0.217079
0.447615	0.196299
0.449016	0.177594
0.450417	0.16135
0.451818	0.147879
0.453219	0.137426
0.45462	0.130304
0.45602	0.126862
0.457421	0.126682
0.458822	0.129669
0.460223	0.135669
0.461624	0.144469
0.463025	0.155804
0.464426	0.169365
0.465827	0.184865
0.467228	0.201922
0.468629	0.219897
0.47003	0.238373
0.471431	0.256935
0.472832	0.27518
0.474233	0.292725
0.475634	0.309215
0.477035	0.324238
0.478436	0.337325
0.479837	0.348419
0.481238	0.357339
0.482639	0.363943
0.48404	0.368125
0.485441	0.369815
0.486842	0.36898
0.488242	0.365496
0.489643	0.359253
0.491044	0.350639
0.492445	0.339779
0.493846	0.326834
0.495247	0.311995
0.496648	0.295489
0.498049	0.277569
0.49945	0.258476
0.500851	0.238547
0.502252	0.218225
0.503653	0.197825
0.505054	0.177646
0.506455	0.157972
0.507856	0.139059
0.509257	0.121128
0.510658	0.10444
0.512059	0.0892353
0.51346	0.0754536
0.514861	0.0631266
0.516262	0.0522513
0.517663	0.0427945
0.519064	0.0346983
0.520464	0.0278865
0.521865	0.0223312
0.523266	0.0179719
0.524667	0.0145895
0.526068	0.0121076
0.527469	0.010465
0.52887	0.00961858
0.530271	0.00954555
0.531672	0.0102451
0.533073	0.0117896
0.534474	0.0142873
0.535875	0.0177318
0.537276	0.0222191
0.538677	0.0278569
0.540078	0.0347604
0.541479	0.043046
0.54288	0.0528258
0.544281	0.0643029
0.545682	0.0776458
0.547083	0.0927117
0.548484	0.109487
0.549885	0.12791
0.551286	0.147868
0.552687	0.169195
0.554087	0.19167
0.555488	0.215042
0.556889	0.238891
0.55829	0.262728
0.559691	0.286121
0.561092	0.308623
0.562493	0.329782
0.563894	0.349151
0.565295	0.366303
0.566696	0.380649
0.568097	0.391653
0.569498	0.399346
0.570899	0.403561
0.5723	0.404212
0.573701	0.401295
0.575102	0.39489
0.576503	0.38516
0.577904	0.372169
0.579305	0.356264
0.580706	0.338174
0.582107	0.318368
0.583508	0.297347
0.584909	0.275631
0.586309	0.253751
0.58771	0.232231
0.589111	0.211682
0.590512	0.192741
0.591913	0.175718
0.593314	0.160952
0.594715	0.148718
0.596116	0.13922
0.597517	0.132589
0.598918	0.128879
0.600319	0.128261
0.60172	0.130642
0.603121	0.135521
0.604522	0.142611
0.605923	0.15157
0.607324	0.162013
0.608725	0.173525
0.610126	0.18567
0.611527	0.19798
0.612928	0.209913
0.614329	0.22109
0.61573	0.231207
0.617131	0.240029
0.618531	0.247399
0.619932	0.253241
0.621333	0.257562
0.622734	0.26036
0.624135	0.261845
0.625536	0.262391
0.626937	0.262266
0.628338	0.26174
0.629739	0.261063
0.63114	0.260453
0.632541	0.260078
0.633942	0.260066
0.635343	0.260423
0.636744	0.261019
0.638145	0.261684
0.639546	0.262199
0.640947	0.262305
0.642348	0.261723
0.643749	0.260172
0.64515	0.257268
0.646551	0.252729
0.647952	0.246539
0.649353	0.238643
0.650753	0.229061
0.652154	0.217884
0.653555	0.205269
0.654956	0.191434
0.656357	0.176597
0.657758	0.161148
0.659159	0.145481
0.66056	0.1299
0.661961	0.114686
0.663362	0.100087
0.664763	0.0863166
0.666164	0.0735425
0.667565	0.0619891
0.668966	0.051739
0.670367	0.0427085
0.671768	0.034877
0.673169	0.0281995
0.67457	0.0226132
0.675971	0.0180442
0.677372	0.0144136
0.678773	0.0117097
0.680174	0.00984299
0.681575	0.008696
0.682975	0.00823836
0.684376	0.00845852
0.685777	0.00936439
0.687178	0.0109833
0.688579	0.013361
0.68998	0.0166419
0.691381	0.0209238
0.692782	0.0262326
0.694183	0.0326616
0.695584	0.0402999
0.696985	0.0492276
0.698386	0.05951
0.699787	0.0711927
0.701188	0.0844221
0.702589	0.0991547
0.70399	0.115218
0.705391	0.132518
0.706792	0.150934
0.708193	0.170322
0.709594	0.19052
0.710995	0.211357
0.712396	0.232681
0.713797	0.254273
0.715198	0.275959
0.716598	0.297613
0.717999	0.319135
0.7194	0.340435
0.720801	0.361437
0.722202	0.382067
0.723603	0.402187
0.725004	0.421659
0.726405	0.440356
0.727806	0.458064
0.729207	0.474525
0.730608	0.489432
0.732009	0.502438
0.73341	0.513167
0.734811	0.520926
0.736212	0.525311
0.737613	0.526216
0.739014	0.523421
0.740415	0.516813
0.741816	0.506397
0.743217	0.492311
0.744618	0.474831
0.746019	0.454162
0.74742	0.431157
0.74882	0.406764
0.750221	0.381807
0.751622	0.357162
0.753023	0.333729
0.754424	0.312407
0.755825	0.294064
0.757226	0.279986
0.758627	0.270925
0.760028	0.267158
0.761429	0.269087
0.76283	0.276973
0.764231	0.290926
0.765632	0.310907
0.767033	0.336724
0.768434	0.368524
0.769835	0.405419
0.771236	0.446353
0.772637	0.490522
0.774038	0.537036
0.775439	0.584947
0.77684	0.633264
0.778241	0.680984
0.779642	0.726821
0.781042	0.769672
0.782443	0.808834
0.783844	0.843618
0.785245	0.873469
0.786646	0.897984
0.788047	0.916923
0.789448	0.930222
0.790849	0.937455
0.79225	0.939333
0.793651	0.936775
0.795052	0.930517
0.796453	0.921425
0.797854	0.910478
0.799255	0.898741
0.800656	0.88734
0.802057	0.877758
0.803458	0.871354
0.804859	0.86908
0.80626	0.871872
0.807661	0.88052
0.809062	0.895638
0.810463	0.917638
0.811864	0.946701
0.813264	0.983475
0.814665	1.02704
0.816066	1.07622
0.817467	1.13002
0.818868	1.1872
0.820269	1.24636
0.82167	1.30594
0.823071	1.36431
0.824472	1.41918
0.825873	1.46862
0.827274	1.51128
0.828675	1.54577
0.830076	1.57091
0.831477	1.58577
0.832878	1.58965
0.834279	1.58217
0.83568	1.56193
0.837081	1.53003
0.838482	1.48773
0.839883	1.43593
0.841284	1.37574
0.842685	1.30844
0.844086	1.23546
0.845487	1.15829
0.846887	1.07843
0.848288	0.997978
0.849689	0.918489
0.85109	0.841279
0.852491	0.767511
0.853892	0.698174
0.855293	0.634059
0.856694	0.575752
0.858095	0.524367
0.859496	0.479561
0.860897	0.440858
0.862298	0.407922
0.863699	0.380287
0.8651	0.357388
0.866501	0.338594
0.867902	0.323245
0.869303	0.310928
0.870704	0.300726
0.872105	0.292071
0.873506	0.284654
0.874907	0.278313
0.876308	0.273043
0.877709	0.269002
0.879109	0.266508
0.88051	0.26639
0.881911	0.2693
0.883312	0.275922
0.884713	0.287084
0.886114	0.30363
0.887515	0.326383
0.888916	0.356111
0.890317	0.393484
0.891718	0.440113
0.893119	0.495667
0.89452	0.559801
0.895921	0.632283
0.897322	0.712644
0.898723	0.800185
0.900124	0.89399
0.901525	0.992953
0.902926	1.09606
0.904327	1.20124
0.905728	1.30694
0.907129	1.41179
0.90853	1.51455
0.909931	1.61414
0.911331	1.70967
0.912732	1.80052
0.914133	1.88564
0.915534	1.96553
0.916935	2.04072
0.918336	2.11176
0.919737	2.17938
0.921138	2.24443
0.922539	2.30784
0.92394	2.37061
0.925341	2.43389
0.926742	2.4988
0.928143	2.56616
0.929544	2.63676
0.930945	2.7114
0.932346	2.79089
0.933747	2.87611
0.935148	2.96806
0.936549	3.06925
0.93795	3.18084
0.939351	3.30458
0.940752	3.44288
0.942153	3.5986
0.943553	3.77498
0.944954	3.97571
0.946355	4.20485
0.947756	4.47212
0.949157	4.77987
0.950558	5.1318
0.951959	5.53251
0.95336	5.98621
0.954761	6.49653
0.956162	7.06629
0.957563	7.69717
0.958964	8.39754
0.960365	9.15791
0.961766	9.97137
0.963167	10.8303
0.964568	11.7247
0.965969	12.6418
0.96737	13.5664
0.968771	14.481
0.970172	15.3578
0.971573	16.1741
0.972974	16.9087
0.974375	17.5403
0.975776	18.049
0.977176	18.4169
0.978577	18.6293
0.979978	18.6751
0.981379	18.5227
0.98278	18.1926
0.984181	17.6957
0.985582	17.043
0.986983	16.2498
0.988384	15.3351
0.989785	14.3206
0.991186	13.2301
0.992587	12.0863
0.993988	10.925
0.995389	9.77031
0.99679	8.64309
0.998191	7.56142
0.999592	6.54034
1.00099	5.5917
1.00239	4.72403
1.00379	3.95536
1.0052	3.27625
1.0066	2.68283
1.008	2.17122
1.0094	1.7361
1.0108	1.3711
1.0122	1.06918
1.0136	0.822982
1.015	0.630858
1.0164	0.478284
1.0178	0.358107
1.01921	0.264698
1.02061	0.193086
1.02201	0.138953
1.02341	0.0986218
1.02481	0.0690156

## Sheet: ExtendedDataFigure1e
relative 13C6-Lys incorporation	Density
0.432655	0.00634065
0.433777	0.0124463
0.434899	0.0230409
0.43602	0.0402593
0.437142	0.0664508
0.438264	0.103696
0.439386	0.153105
0.440507	0.214032
0.441629	0.283436
0.442751	0.355691
0.443873	0.423041
0.444995	0.476802
0.446116	0.509093
0.447238	0.514672
0.44836	0.491476
0.449482	0.443524
0.450603	0.379184
0.451725	0.30722
0.452847	0.235924
0.453969	0.171701
0.455091	0.118398
0.456212	0.0773511
0.457334	0.0479468
0.458456	0.0284356
0.459578	0.0167358
0.460699	0.0110896
0.461821	0.0105249
0.462943	0.0151536
0.464065	0.026348
0.465187	0.0468014
0.466308	0.0808733
0.46743	0.134012
0.468552	0.209731
0.469674	0.310026
0.470796	0.433131
0.471917	0.572325
0.473039	0.715758
0.474161	0.847698
0.475283	0.951163
0.476404	1.01138
0.477526	1.01914
0.478648	0.973059
0.47977	0.879981
0.480892	0.753362
0.482013	0.610161
0.483135	0.467167
0.484257	0.338227
0.485379	0.232786
0.4865	0.152067
0.487622	0.0942616
0.488744	0.0554158
0.489866	0.0308753
0.490988	0.0162884
0.492109	0.00812847
0.493231	0.00383316
0.494353	0.00170644
0.495475	0.000716475
0.496597	0.000283478
0.497718	0.000105612
0.49884	3.70259e-05
0.499962	1.22081e-05
0.501084	3.78389e-06
0.502205	1.1141e-06
0.503327	3.41884e-07
0.504449	9.8663e-08
0.505571	2.72138e-08
0.506693	9.32723e-09
0.507814	1.25922e-08
0.508936	4.43803e-08
0.510058	1.65616e-07
0.51118	5.84588e-07
0.512301	1.9398e-06
0.513423	6.05351e-06
0.514545	1.77834e-05
0.515667	4.92367e-05
0.516789	0.000128654
0.51791	0.000317756
0.519032	0.000743053
0.520154	0.00164794
0.521276	0.00359818
0.522397	0.00740882
0.523519	0.0143732
0.524641	0.0262918
0.525763	0.0453843
0.526885	0.0739898
0.528006	0.114021
0.529128	0.166221
0.53025	0.229396
0.531372	0.299868
0.532494	0.371441
0.533615	0.436061
0.534737	0.485161
0.535859	0.511448
0.536981	0.51064
0.538102	0.482631
0.539224	0.430835
0.540346	0.364871
0.541468	0.294328
0.54259	0.22797
0.543711	0.172877
0.544833	0.134011
0.545955	0.114333
0.547077	0.115165
0.548198	0.136445
0.54932	0.17672
0.550442	0.232858
0.551564	0.299741
0.552686	0.370232
0.553807	0.43574
0.554929	0.487489
0.556051	0.518294
0.557173	0.523304
0.558295	0.505057
0.559416	0.470952
0.560538	0.431005
0.56166	0.396064
0.562782	0.375283
0.563903	0.374012
0.565025	0.392578
0.566147	0.426229
0.567269	0.466244
0.568391	0.501985
0.569512	0.52341
0.570634	0.523468
0.571756	0.499795
0.572878	0.455331
0.573999	0.397758
0.575121	0.338527
0.576243	0.291392
0.577365	0.268208
0.578487	0.278887
0.579608	0.33047
0.58073	0.426103
0.581852	0.563904
0.582974	0.73598
0.584095	0.928098
0.585217	1.12054
0.586339	1.29041
0.587461	1.41527
0.588583	1.4773
0.589704	1.46698
0.590826	1.38521
0.591948	1.24312
0.59307	1.05914
0.594192	0.857915
0.595313	0.661724
0.596435	0.48603
0.597557	0.339867
0.598679	0.226164
0.5998	0.143128
0.600922	0.0860713
0.602044	0.0491378
0.603166	0.0266046
0.604288	0.0136467
0.605409	0.00662489
0.606531	0.00304084
0.607653	0.00131888
0.608775	0.000541434
0.609896	0.000214343
0.611018	9.5448e-05
0.61214	8.12501e-05
0.613262	0.000153699
0.614384	0.000371885
0.615505	0.000890338
0.616627	0.00202013
0.617749	0.0043218
0.618871	0.00871884
0.619992	0.0166003
0.621114	0.0298566
0.622236	0.0507728
0.623358	0.0817062
0.62448	0.124514
0.625601	0.17978
0.626723	0.246005
0.627845	0.319027
0.628967	0.391883
0.630089	0.454556
0.63121	0.498284
0.632332	0.516578
0.633454	0.506783
0.634576	0.47067
0.635697	0.413918
0.636819	0.34468
0.637941	0.271719
0.639063	0.202695
0.640185	0.142995
0.641306	0.0953333
0.642428	0.0600161
0.64355	0.0356506
0.644672	0.019975
0.645793	0.0105746
0.646915	0.00536099
0.648037	0.00288568
0.649159	0.00204561
0.650281	0.00259058
0.651402	0.00485663
0.652524	0.00985986
0.653646	0.0194452
0.654768	0.0364194
0.65589	0.0645477
0.657011	0.108263
0.658133	0.171962
0.659255	0.25885
0.660377	0.369471
0.661498	0.500264
0.66262	0.642652
0.663742	0.783208
0.664864	0.905246
0.665986	0.988623
0.667107	1.02192
0.668229	1.00077
0.669351	0.928989
0.670473	0.817702
0.671594	0.68259
0.672716	0.540403
0.673838	0.405793
0.67496	0.289238
0.676082	0.196361
0.677203	0.128519
0.678325	0.0841877
0.679447	0.0605795
0.680569	0.0550024
0.68169	0.0656435
0.682812	0.0916722
0.683934	0.133468
0.685056	0.189261
0.686178	0.255811
0.687299	0.327763
0.688421	0.397606
0.689543	0.45668
0.690665	0.496792
0.691787	0.51199
0.692908	0.499948
0.69403	0.462517
0.695152	0.405273
0.696274	0.336188
0.697395	0.263853
0.698517	0.195783
0.699639	0.137238
0.700761	0.0908053
0.701883	0.0571383
0.703004	0.0342535
0.704126	0.019486
0.705248	0.0105114
0.70637	0.00537155
0.707491	0.00259759
0.708613	0.00118734
0.709735	0.0005124
0.710857	0.000208549
0.711979	7.99715e-05
0.7131	2.88675e-05
0.714222	9.80162e-06
0.715344	3.12838e-06
0.716466	9.38204e-07
0.717588	2.64794e-07
0.718709	7.24176e-08
0.719831	2.90414e-08
0.720953	4.76697e-08
0.722075	1.65195e-07
0.723196	5.91619e-07
0.724318	2.00382e-06
0.72544	6.38223e-06
0.726562	1.9119e-05
0.727684	5.39061e-05
0.728805	0.000143171
0.729927	0.000358549
0.731049	0.000847634
0.732171	0.00189398
0.733292	0.00400523
0.734414	0.00802715
0.735536	0.0152672
0.736658	0.0275904
0.73778	0.047704
0.738901	0.0789289
0.740023	0.123617
0.741145	0.183586
0.742267	0.25905
0.743388	0.348077
0.74451	0.446444
0.745632	0.54802
0.746754	0.6456
0.747876	0.732009
0.748997	0.801204
0.750119	0.849118
0.751241	0.874158
0.752363	0.877318
0.753485	0.861996
0.754606	0.83351
0.755728	0.798293
0.75685	0.763115
0.757972	0.732509
0.759093	0.707555
0.760215	0.685969
0.761337	0.66289
0.762459	0.632548
0.763581	0.59025
0.764702	0.534022
0.765824	0.465351
0.766946	0.388901
0.768068	0.311384
0.769189	0.240116
0.770311	0.181777
0.771433	0.141761
0.772555	0.124148
0.773677	0.132279
0.774798	0.170367
0.77592	0.238089
0.777042	0.334671
0.778164	0.455948
0.779285	0.593412
0.780407	0.734267
0.781529	0.862862
0.782651	0.963418
0.783773	1.02345
0.784894	1.0369
0.786016	1.00604
0.787138	0.94136
0.78826	0.859357
0.789382	0.778833
0.790503	0.716619
0.791625	0.683967
0.792747	0.686419
0.793869	0.716562
0.79499	0.763784
0.796112	0.815268
0.797234	0.858511
0.798356	0.883281
0.799478	0.882771
0.800599	0.85406
0.801721	0.798045
0.802843	0.719014
0.803965	0.623946
0.805086	0.521592
0.806208	0.421395
0.80733	0.332395
0.808452	0.262243
0.809574	0.216499
0.810695	0.199823
0.811817	0.210792
0.812939	0.245864
0.814061	0.299003
0.815183	0.361715
0.816304	0.423889
0.817426	0.475191
0.818548	0.506778
0.81967	0.512945
0.820791	0.492203
0.821913	0.447451
0.823035	0.385137
0.824157	0.313673
0.825279	0.24156
0.8264	0.175765
0.827522	0.120745
0.828644	0.0788495
0.829766	0.0490194
0.830887	0.0290154
0.832009	0.0165331
0.833131	0.00950835
0.834253	0.00645683
0.835375	0.00664231
0.836496	0.0101396
0.837618	0.0178297
0.83874	0.0313193
0.839862	0.0527331
0.840983	0.0843169
0.842105	0.127818
0.843227	0.183691
0.844349	0.250288
0.845471	0.323304
0.846592	0.395361
0.847714	0.456726
0.848836	0.498843
0.849958	0.515481
0.85108	0.504249
0.852201	0.46714
0.853323	0.409985
0.854445	0.34105
0.855567	0.269252
0.856688	0.202554
0.85781	0.146947
0.858932	0.106179
0.860054	0.0821249
0.861176	0.0754651
0.862297	0.0863172
0.863419	0.114495
0.864541	0.159704
0.865663	0.21965
0.866784	0.289174
0.867906	0.361444
0.869028	0.427895
0.87015	0.479578
0.871272	0.508946
0.872393	0.511528
0.873515	0.486963
0.874637	0.439053
0.875759	0.37481
0.876881	0.302817
0.878002	0.2314
0.879124	0.16713
0.880246	0.114004
0.881368	0.0733879
0.882489	0.0447534
0.883611	0.0261211
0.884733	0.0144702
0.885855	0.00760227
0.886977	0.00378415
0.888098	0.00178268
0.88922	0.000794008
0.890342	0.000334457
0.891464	0.000134672
0.892585	5.67211e-05
0.893707	3.8907e-05
0.894829	6.58696e-05
0.895951	0.00016055
0.897073	0.000397372
0.898194	0.000940703
0.899316	0.00211754
0.900438	0.00456673
0.90156	0.00964619
0.902681	0.0192844
0.903803	0.0365369
0.904925	0.0656964
0.906047	0.112273
0.907169	0.182631
0.90829	0.283199
0.909412	0.419232
0.910534	0.593283
0.911656	0.803662
0.912778	1.04327
0.913899	1.29925
0.915021	1.55369
0.916143	1.78554
0.917265	1.97347
0.918386	2.09888
0.919508	2.14423
0.92063	2.11138
0.921752	2.00644
0.922874	1.84287
0.923995	1.63955
0.925117	1.41866
0.926239	1.20348
0.927361	1.01631
0.928482	0.876555
0.929604	0.798813
0.930726	0.790984
0.931848	0.852685
0.93297	0.974361
0.934091	1.13766
0.935213	1.31754
0.936335	1.48619
0.937457	1.61476
0.938579	1.68834
0.9397	1.70409
0.940822	1.67053
0.941944	1.60474
0.943066	1.52768
0.944187	1.45944
0.945309	1.41567
0.946431	1.40578
0.947553	1.43298
0.948675	1.49557
0.949796	1.58877
0.950918	1.70655
0.95204	1.84308
0.953162	1.99374
0.954283	2.15547
0.955405	2.32716
0.956527	2.5077
0.957649	2.69664
0.958771	2.89448
0.959892	3.10392
0.961014	3.33203
0.962136	3.59205
0.963258	3.90398
0.964379	4.29373
0.965501	4.79105
0.966623	5.42714
0.967745	6.23244
0.968867	7.23436
0.969988	8.45369
0.97111	9.89865
0.972232	11.5565
0.973354	13.3901
0.974476	15.3158
0.975597	17.2433
0.976719	19.1068
0.977841	20.8929
0.978963	22.6615
0.980084	24.5402
0.981206	26.6855
0.982328	29.2178
0.98345	32.1469
0.984572	35.3158
0.985693	38.3876
0.986815	40.8896
0.987937	42.3108
0.989059	42.2296
0.99018	40.4311
0.991302	36.9322
0.992424	32.1317
0.993546	26.6341
0.994668	21.0179
0.995789	15.7807
0.996911	11.2663
0.998033	7.64311
0.999155	4.92349
1.00028	3.00912
1.0014	1.7434
1.00252	0.956691
1.00364	0.496813
1.00476	0.243956
1.00589	0.113189
