# Supplementary material for: The maintenance of oocytes in the mammalian ovary involves extreme protein longevity
Source: Nat Cell Biol. 2024 Jun 20;26(7):1124–38. doi: 10.1038/s41556-024-01442-7 (PMC11252011; doi:10.1038/s41556-024-01442-7)
Supplement: Supplementary file 18 — Statistical source data. [file 41556_2024_1442_MOESM18_ESM.xlsx]

## Sheet: ED Figure 2b
Primordial oocyte (volume)	GV oocyte live (volume)
1592.96	211745
693.116	202103
696.91	219659
745.515	206971
884.573	181061
916.136	228851
950.776	202019
957.807	239226
986.278	221601
986.278	242879
1003.14	205199
1075.07	214679
1108.39	199119
1116.18	231393
1131.86	208243
1163.67	175925
1226.29	194132
1317.09	204191
1334.6	185980
1352.26	185508
1382.05	177066
1424.48	185036
1446.01	234322
1458.41	236627
1474.02	194538
1480.29	173808
1527.9	171857
1540.77	167412
1596.26	189309
1602.87	197803
1616.15	180365
1666.62	181681
1666.62	200359
1680.25	195840
1693.96	189149
1697.4	184879
1728.55	215286
1770.68	188513
1781.32	196329
1813.49	191630
1813.49	190027
1853.33	177830
1871.63	182302
1912.32	231849
1919.78	219571
1946.04	252124
1972.55	250199
2006.97	190027
2010.82	200359
2026.27	211144
2030.15	212777
2045.69	234598
2045.69	239973
2080.96	194781
2096.77	219571
2116.63	227406
2148.68	222221
2164.83	203689
2213.75	241845
2221.98	163839
2221.98	202186
2226.09	183861
2259.24	176533
2284.31	173657
2326.51	208583
2352.07	147947
2395.1	192838
2403.76	192838
2403.76	123765
2487.15	122627
2496.04	124909
2504.95	177983
2509.41	157127
2513.88	135019
2554.33	134320
2586.08	177983
2729.89	211745
2806.16	158468
2918.27	177983
3251.14	173657
3358.43	221689
3380.16	195921
3518.15	163839
4939.66	200607
	192838
	202186
	214246
	194376

## Sheet: ED Figure 2c
	number of proteins
%H=0	7263
%H=100	31
0<%H<100	768

## Sheet: ED Figure 2d
Uniprot IDs	%H
P00342	0.00342912
P63037	0.00390125
Q9JHU9	0.0044081
O35864	0.00532902
P14824	0.00641689
Q9DCS3	0.00862607
Q8QZY3	0.0103587
P80316	0.0110655
Q922D8	0.0118448
O35643	0.0122014
Q6A4J8	0.0123425
Q05816	0.0125864
Q91WC9	0.0140718
Q6PGB6	0.0149276
P61202	0.0154684
Q9CPN8	0.015926
P38647	0.0160398
Q99K67	0.0164288
P05532	0.0170013
Q60698	0.0170589
P27659	0.0171745
Q99KK2	0.0173122
Q9CRC9	0.0175074
P24547	0.0181027
Q61142	0.0185183
P62908	0.0185682
P27612	0.020255
Q8BFR5	0.0211786
Q8BU40	0.0212948
Q64514	0.0216067
P80314	0.0230196
P62281	0.0235224
O08547	0.0235942
Q61699	0.0237739
P62082	0.0240386
O08808	0.0241166
Q922B2	0.0241329
Q9CYG7	0.0246491
Q8BMF4	0.0254158
Q01853	0.0254485
P62267	0.0257154
Q8CHP8	0.0260777
O70251	0.0266464
P61087	0.0276592
P30681	0.0287719
Q9R0P5	0.0291114
A2A432	0.0293815
Q8CGC7	0.0302183
P47738	0.0308472
Q8CGC4	0.0311915
Q6PDI5	0.0313903
Q8VBT9	0.0316459
Q91Z53	0.0325468
Q9WU78	0.0328348
Q8K411	0.0331646
Q8VDF2	0.0331876
P05213	0.0334678
Q66X22	0.0336612
P70670	0.0338114
P50516	0.0339371
P11440	0.0339462
P40240	0.0344929
O88543	0.0348207
O88342	0.0348769
P46664	0.0354922
Q6ZQ38	0.0355497
P32020	0.0357418
O35129	0.0358351
O88844	0.0362127
P70168	0.0362397
P11983	0.036347
O08796	0.0371457
Q9Z2C8	0.0378269
Q9JMC3	0.0380085
P68372	0.0381658
Q9Z1F9	0.0384659
P58021	0.0390939
Q02053	0.039954
O55143	0.0401145
Q9QYJ0	0.0419255
P62737	0.042678
P84078	0.0433476
Q3V0K9	0.043376
P14148	0.0442897
P46460	0.0444603
P12970	0.0447602
Q8BMS1	0.0455768
Q8C6J9	0.045727
Q8BJY1	0.0458407
Q9CZX8	0.0459169
Q9WUM5	0.0462071
P40630	0.0468113
Q7TPH6	0.0476242
P57776	0.0477309
Q9QXN5	0.0498495
Q8BL66	0.0500117
Q80WQ2	0.0502158
P15327	0.0505442
O35685	0.0515364
P18760	0.0517649
Q8CIE6	0.0519511
P24369	0.0522807
P11499	0.0523957
Q60932	0.0525479
Q91V41	0.0526402
P60122	0.0527223
Q64GA5	0.0540928
Q9JLV5	0.0541896
Q8C1A5	0.0544771
Q9QUM9	0.0548218
Q61990	0.0548359
P42932	0.0548507
Q91YQ5	0.0556302
Q9CX34	0.0559759
P14869	0.056195
O88653	0.0586984
Q8BGH2	0.0587829
Q922F4	0.0594886
Q7TMM9	0.0611384
Q9R0Q7	0.0616488
Q6P5F9	0.0617233
Q61696	0.0618289
P08003	0.0625983
Q8K0C9	0.062606
Q8K157	0.0633985
Q8BY71	0.0634365
P63017	0.0635437
P56480	0.0640091
P09103	0.0646274
Q61655	0.0648696
P13864	0.0653548
O08638	0.0659404
P52480	0.0661986
O88986	0.0662099
Q8BT60	0.0665373
Q8VDJ3	0.0667617
P14211	0.0668693
Q91ZJ5	0.0671862
Q8BG32	0.0675967
Q61316	0.0679341
Q80X90	0.0685608
Q8BIJ7	0.06877
Q9DBJ1	0.0698537
Q8BWY9	0.069939
Q8VDD5	0.069966
Q9JJK2	0.0701212
Q9CPQ1	0.0703515
Q9CWF2	0.0706603
Q6A0A2	0.0706885
Q8K3V4	0.0709218
P29341	0.0713249
P62702	0.0718978
Q99JY0	0.0723175
P16546	0.0723288
Q06890	0.0729994
Q8CHG3	0.0730888
P47754	0.0732195
Q3U1J4	0.0734876
Q61233	0.073849
Q9Z1N5	0.074246
Q62351	0.0749539
Q8BVI4	0.0755424
Q9WV55	0.075937
Q9Z0X1	0.0784842
P70296	0.0787981
Q6ZPJ3	0.0788419
Q5XJY4	0.0805855
P63101	0.0806865
Q924S2	0.0811249
P57780	0.082357
Q60930	0.0823774
P60843	0.0824613
Q91WN1	0.0826007
P28656	0.0826474
Q3UMF0	0.0828067
P27773	0.0834291
P62983	0.0835211
Q9JKB3	0.0839807
Q61553	0.0858912
Q8CAA7	0.0869439
Q99L45	0.0870926
P80317	0.0872747
Q8BH15	0.087808
P61982	0.0878421
Q99KI0	0.0890454
Q8BG51	0.0891864
P26043	0.0892105
P45591	0.0902362
P62827	0.0914666
Q3UQV5	0.0917343
Q8C7R4	0.0917475
Q9R1P4	0.0923044
P10761	0.0929691
Q99MZ7	0.0936081
P16858	0.0938603
Q9R062	0.0945325
Q9CQV8	0.0947055
Q60597	0.095284
Q9QZQ1	0.0953109
P68369	0.0956482
Q9R0P9	0.096075
Q9D1G1	0.0962925
P16125	0.0965094
Q9CWE6	0.0965964
P48774	0.0966704
P53994	0.0982841
P80318	0.0983335
P70698	0.0988018
P62751	0.0989199
Q9DBB4	0.0990276
Q91ZA3	0.0993121
Q8C3Y4	0.100131
Q6B966	0.10015
Q571I9	0.100321
Q9DBF1	0.101987
Q07105	0.102068
Q8BH95	0.102503
Q61166	0.102941
Q68FD5	0.103076
L7N1X6	0.103994
Q6NSR3	0.104941
Q9CWU5	0.105319
Q9R1M5	0.105699
Q8C5N5	0.107229
Q9JKR6	0.107586
Q62005	0.107743
Q99LX0	0.110677
Q9JKX6	0.111165
P09055	0.11149
Q9D0F9	0.112009
Q9WTX6	0.113158
Q8C0L6	0.113213
Q8BHF7	0.11385
Q9D1D4	0.114426
Q99L47	0.114875
Q61171	0.116038
Q9CRY7	0.116436
P63260	0.11661
Q9DAK9	0.117028
A2A690	0.119393
P51655	0.120934
Q9WVB3	0.122407
Q08943	0.123483
Q9WTM5	0.123808
O08749	0.124904
Q04447	0.124924
Q00612	0.125718
Q60931	0.125915
Q80W85	0.126807
Q6P9R2	0.126937
Q9D051	0.131486
Q91W90	0.131565
P17742	0.132247
Q9D0M5	0.132978
P27641	0.133293
Q7TMK9	0.133574
Q64331	0.134758
O55029	0.13497
P49615	0.135872
P68510	0.136814
P58252	0.137311
Q61496	0.137467
P83917	0.138468
P07901	0.138952
Q6P4T0	0.139927
Q9CZU6	0.142052
P60670	0.143825
Q9D7X8	0.144206
P55937	0.144284
Q8CJ67	0.14431
Q8BKC5	0.145685
P05064	0.147304
Q9Z2U0	0.147725
Q3THK7	0.147822
Q6PF93	0.148269
Q6ZWN5	0.149492
Q6DFW4	0.150077
Q64433	0.151341
Q9CR16	0.151955
Q9R111	0.154016
Q66X05	0.155765
P62242	0.156003
P35564	0.156794
P17751	0.157079
Q9Z1G4	0.158285
Q9D8N0	0.158504
P63038	0.159519
P45376	0.159584
Q9D0E1	0.160981
Q9D8E6	0.161191
Q03265	0.165097
Q9D084	0.166639
Q60899	0.166978
P08113	0.1674
P41216	0.168811
Q6ZWY9	0.169756
Q62465	0.171235
P47740	0.171853
Q9JLJ2	0.172889
P63325	0.17356
Q8VHG2	0.173963
Q9DCD0	0.174785
A2AGT5	0.178213
Q9D1A2	0.178425
P62911	0.180898
P97351	0.181965
P62717	0.182342
Q61879	0.185043
P48962	0.189847
Q3UMC0	0.191058
Q8VI95	0.192327
Q07076	0.194073
P10126	0.194612
P47911	0.197579
Q5Y5T1	0.199013
Q66X19	0.201815
P70336	0.201969
O88974	0.202369
Q11011	0.203238
Q9CQS8	0.204827
Q7TSC1	0.205748
P19783	0.206302
Q9WVD5	0.209948
Q3UTA9	0.210096
Q9JMH6	0.210921
P62962	0.210972
P62821	0.211052
P21271	0.212781
Q91VU0	0.213378
P08249	0.214199
O35215	0.214242
P25444	0.215414
Q8BU30	0.215415
P97807	0.21562
P24472	0.216425
F8VQB6	0.218995
O54774	0.222236
P68373	0.223602
Q9CXF4	0.224674
O70456	0.225182
P51881	0.225207
Q9Z2X1	0.225998
Q9D1R9	0.226109
Q91VM5	0.232616
P53026	0.234128
Q9JIK5	0.237012
P62259	0.238726
Q8QZT1	0.241841
P20239	0.242137
P11679	0.245309
Q62083	0.251218
Q9JKF1	0.251286
Q9CQE3	0.251889
Q9JII6	0.255628
P35700	0.258507
Q9CU62	0.262007
Q9JJR2	0.26235
Q8BG79	0.266722
Q80U28	0.268308
Q91VU6	0.269718
P80313	0.270159
P60867	0.270185
P62869	0.270927
O70435	0.271425
P45952	0.272695
Q9Z1S0	0.272847
O09117	0.276924
Q61598	0.278752
Q9CV28	0.279026
O35691	0.281609
Q9WTX5	0.283708
Q9WUM4	0.285282
Q8R146	0.286634
P56391	0.28668
Q5SF07	0.286836
Q9EQK5	0.289195
P06745	0.291907
Q60692	0.293386
Q61584	0.293875
P80315	0.294257
Q9R0P3	0.294449
Q62261	0.301499
P10518	0.311078
Q8VEL2	0.312862
P32067	0.3197
P99029	0.322017
P19096	0.325883
P06801	0.326794
P17182	0.332311
O08756	0.33288
Q9DCC4	0.333301
Q6NZJ6	0.337473
Q3V132	0.340475
Q9DCN2	0.342347
Q0P5X1	0.347566
Q9Z321	0.349023
P27546	0.350514
Q5SXY1	0.351059
P19157	0.356057
P40142	0.358974
Q8K2B3	0.365577
Q5HZI1	0.366641
Q4KMM3	0.370284
Q8CDN6	0.373096
Q8R5H1	0.373271
Q6P1H6	0.376868
Q8K215	0.379456
P14131	0.389578
Q66X03	0.395155
Q9JHU4	0.395572
Q8VEM8	0.403809
Q60598	0.408349
Q60996	0.424509
Q7TMY8	0.42982
Q64374	0.434114
Q99LH1	0.451507
Q8C170	0.452455
P28474	0.452796
P0CG50	0.455804
Q60973	0.466112
Q9DBL7	0.472015
Q91V92	0.478343
Q3TCH7	0.484142
Q3U0P5	0.491839
Q62348	0.497973
Q8K1X1	0.503506
Q91WS0	0.52693
P15532	0.527504
Q9EQF4	0.530945
P09411	0.531564
P54822	0.532831
Q921M4	0.533397
P16332	0.534004
O55126	0.543817
Q9CQQ7	0.546118
P26039	0.551583
P07724	0.567407
O08810	0.57532
Q0VBL3	0.579788
Q8R050	0.582038
P28271	0.598123
Q6P5E4	0.598803
Q8BX10	0.609476
Q9WTL7	0.6275
P47791	0.627883
Q99MV7	0.628577
Q6ZWQ0	0.635531
Q9CYZ2	0.642571
O55135	0.679089
Q80XR2	0.67948
Q6PAM1	0.679781
Q9WV27	0.681132
Q9ESE1	0.681682
Q99NB9	0.68424
Q61097	0.696037
Q9CQV1	0.707706
Q99LF4	0.719331
P50247	0.720827
Q60864	0.736763
P61079	0.742741
F6ZDS4	0.744906
O88685	0.746151
Q80TP3	0.753648
Q9Z0S1	0.75593
Q80UJ7	0.779585
Q9QXZ0	0.787841
Q91YW3	0.815542
Q07139	0.81888
Q0VGY8	0.823067
P70166	0.83106
O88491	0.836433
Q64727	0.839627
O35074	0.864595
Q61391	0.883869
P06151	0.905813
P08228	0.939283
P61211	0.941898
Q91Z49	0.946231
P53810	0.952875
P40336	0.956558
P97313	0.961144
Q6NXJ0	0.985017
Q78JW9	0.999572
Q91VD9	1.00259
O35551	1.00306
O09172	1.00838
Q8JZM0	1.01866
Q91VH6	1.04176
Q8CGK3	1.06348
Q3TLH4	1.08288
O08691	1.09782
Q61214	1.1365
Q3TWL2	1.13791
Q8BYA0	1.1436
Q9Z1J3	1.17085
Q9WU62	1.1739
P20029	1.1756
Q9JK48	1.18667
Q9CRC8	1.18697
Q99MV1	1.18752
Q3UHQ6	1.20827
Q9Z2W0	1.23169
E9PXF8	1.23739
Q64455	1.25576
P70280	1.2558
P47962	1.31141
P35601	1.31205
O88441	1.37169
P70122	1.39837
Q91YP2	1.43391
O70194	1.46596
O35737	1.47954
Q9JHR7	1.4836
P14206	1.50984
Q9D554	1.52787
Q9CWW6	1.62542
P70388	1.64709
P33174	1.66855
Q9ESX5	1.68318
Q99LD4	1.68765
Q8BH74	1.70268
P06728	1.704
Q8BG92	1.80629
Q9DCM0	1.81425
Q9Z2A0	1.83206
Q62193	1.85289
Q5H8C4	1.88631
Q62468	1.92821
Q3UMB9	1.9924
A2AN08	2.01046
Q80VC9	2.10335
Q00PI9	2.14992
Q8BKT3	2.32778
Q9CQ79	2.33003
Q5BL07	2.33287
Q8K368	2.33936
Q9CWP6	2.35458
Q8CGC6	2.38558
Q8BGC1	2.4465
Q8VIJ6	2.451
Q9D517	2.46323
Q8BH57	2.48731
O88544	2.53878
Q9JKK7	2.58649
P97290	2.59596
Q9CXJ1	2.66262
Q9D0F1	2.68407
Q9JJ28	2.77764
Q61823	2.79342
Q8BKX6	2.8013
Q99KW3	2.8483
P62806	2.95358
Q9D9M5	2.96852
P62814	3.01449
P13541	3.11797
Q8K183	3.19502
P70206	3.20519
P51174	3.29386
Q9CQA6	3.39959
Q9D7M8	3.40148
P12658	3.43115
B1AZP2	3.53381
Q9R0Q3	3.58969
Q00623	3.5963
Q9CQ69	3.67851
Q8BHI7	3.73683
Q8R1A4	3.79026
Q99K28	3.80234
A2ASS6	3.93381
Q9QXS1	3.97655
Q6P9R4	3.99645
Q920B9	4.00801
Q80TF4	4.04184
Q99J77	4.16138
Q8BL97	4.18612
P50580	4.24931
O35887	4.39294
Q8BG67	4.49378
Q8R2U0	4.80037
Q8VE47	4.80512
Q8BJW6	4.85568
P37913	4.87375
Q8BJM7	4.8886
Q9D3U0	4.99964
Q8C6K9	5.00549
Q9QUR6	5.05519
Q8BZQ7	5.07825
Q9CWZ7	5.21297
Q99NF3	5.26304
Q91WG4	5.27906
Q8K2T1	5.30185
Q61490	5.38326
P28235	5.43411
Q5SVR0	5.45846
O70589	5.56372
E9Q3L2	5.586
P84228	5.8191
Q9DAZ9	6.02994
Q91VN6	6.10333
Q5QNQ6	6.13669
Q01320	6.15047
Q19LI2	6.21224
P62932	6.22723
P47743	6.43861
Q9CQ56	6.44844
Q09XV5	6.71407
Q3TVI8	6.83508
O70492	6.83621
Q8C811	7.0063
Q9R0L6	7.05516
P53808	7.057
Q8R2S8	7.08255
P33611	7.10587
Q921J4	7.24068
Q8VD75	7.39448
Q4VA53	7.39568
A2RT67	7.67095
Q69Z98	7.67626
Q61838	7.73296
Q99JF8	8.22315
Q9EPR2	8.2576
Q6PFD9	8.47973
Q8R4U7	8.58844
B9EKI3	8.67733
Q9CY94	9.04826
Q8K057	9.65567
Q9CQG1	9.96459
P19973	9.9947
Q3UHG7	10.3731
Q99PI5	10.849
Q9DAW6	11.1923
Q9D7N3	11.3774
A2AIV2	11.3882
Q9CPT4	11.517
P97386	11.7076
Q9WV89	12.5392
Q9D4H9	12.6744
Q56A08	12.7747
Q99JX7	12.9838
Q5DTT3	13.1143
Q9D1J3	13.6402
Q8BVE3	13.6789
Q7SIG6	13.7695
Q9D478	15.0507
Q8BL48	15.5465
Q922D4	15.6976
Q9CWU0	15.7454
P28650	15.8818
Q6PR54	16.2547
Q6NZP2	16.5181
E9Q9D5	16.7109
Q9CS74	16.9737
P98084	17.1595
E9Q8D0	17.3999
Q9CW03	17.6949
Q6ZQK5	17.8502
Q5SSI6	18.023
Q60952	18.5532
Q9JMK0	18.7315
Q04735	19.6832
Q9JI57	19.6894
Q6PFX2	19.8009
P12960	20.0304
Q9JHD1	20.9035
Q9EPJ9	21.0183
Q9R1E0	21.8581
Q3UPF5	22.0159
Q91VM3	23.0058
P11157	23.7875
P97449	24.4451
Q8CCF0	24.5339
Q99L28	24.8192
Q5SQF8	26.5078
Q08879	27.2049
Q91YR7	29.077
P06869	29.3757
E9Q555	30.6308
Q8BH64	31.3484
Q80X66	32.371
E9PZJ8	32.7952
Q61771	33.0251
Q91WQ3	33.8607
Q64429	34.6004
Q3UVL4	34.6885
Q8CCH7	34.8055
Q91XE8	35.6517
Q3TYD6	35.877
P61622	35.904
P23819	36.7902
Q04899	36.9725
Q8R4N0	38.7262
P45481	38.8802
Q9CZW4	40.5097
P22682	40.7797
Q60575	41.2422
E9Q414	42.5317
Q6NVE9	42.886
Q6PNC0	45.012
Q640L5	45.8389
Q8CG16	46.9867
A2ARZ3	48.3016
Q810J8	48.641
Q64701	50
Q8VI59	50
Q6A078	50
Q3UBG2	50
Q99NG0	50
Q69ZN7	50
Q9JLG4	50
Q6NXY1	50
Q8BIA4	50.4454
O55201	52.2399
Q9DAN8	54.0753
Q9D8T2	59.1196
Q8BX17	60.401
P70236	61.7527
Q8VC51	64.7717
Q9JJ00	67.7065
Q91WJ0	68.473
Q3V3V9	70.6931
P84244	72.2462
P46978	72.3251
Q3UHU5	75.2865
P18826	78.6763
Q80UK7	78.7035
Q4U4S6	86.036
Q5IR70	86.072
Q05860	87.4505
Q8R197	89.0791
O70374	90.3869
Q80YE7	91.9402
Q61666	94.5356
Q80SU7	94.7238
Q684R7	95.0143
P97452	95.1399
Q9CS72	95.6302
Q6ZQA0	98.2873
Q8CIW5	100
O55192	100
Q9JL26	100
Q8CJ96	100
Q8BHG3	100
O54829	100
Q6GU68	100
Q6JHY2	100
Q8CC21	100
Q8CGV9	100
P23611	100
Q924X2	100
Q9JJ04	100
Q0VGT2	100
Q8BRH0	100
Q9CR81	100
Q9JMI0	100
P15806	100
Q6NS57	100
Q91YE8	100
P70158	100
Q14B98	100
P55292	100
Q9CXX9	100
Q9D0M2	100
Q9QZ67	100
Q91W10	100
Q8CG14	100
Q9DBY0	100
Q80TE4	100
Q91V87	100

## Sheet: ED Figure 2e
%H	number of 13C6-Lys positive proteins
<1	483
[1…50]	219
[50…90]	27
[90…100]	39
