# Supplementary material for: The maintenance of oocytes in the mammalian ovary involves extreme protein longevity
Source: Nat Cell Biol. 2024 Jun 20;26(7):1124–38. doi: 10.1038/s41556-024-01442-7 (PMC11252011; doi:10.1038/s41556-024-01442-7)
Supplement: Supplementary file 19 — Statistical source data. [file 41556_2024_1442_MOESM19_ESM.xlsx]

## Sheet: ED Figure 3c
	% free 13C6-Lys (chase from birth)			% free 13C6-Lys (chase from weaning)
tps	0.05	0.5	0.95	0.05	0.5	0.95
1	79.1215	81.2655	84.3093	100	100	100
2	62.5072	65.5713	69.9334	100	100	100
7	17.6091	20.597	22.7006	100	100	100
14	2.52292	3.57038	4.49371	100	100	100
21	0.480588	0.795955	1.03051	91.2364	91.9701	92.9555
42	0.0155006	0.0307756	0.0553951	3.5023	4.13314	6.25333
63	0.000946491	0.0023468	0.0054836	0.22543	0.313865	0.624217
84	6.00821e-05	0.000192125	0.0005933	0.0142568	0.0260999	0.0668667
210	4.41115e-12	5.75122e-11	2.02007e-09	1.03849e-09	8.70904e-09	2.21031e-07
350	5.83108e-20	4.19933e-18	2.28073e-15	1.37156e-17	6.14115e-16	2.37411e-13
455	7.20383e-26	1.91814e-23	8.40681e-20	1.69421e-23	2.70647e-21	8.37711e-18

## Sheet: ED Figure 3d
	MS data						Model
	chase from birth			chase from weaning			chase from birth									chase from weaning
	L	M	H	L	M	H	L			M			H			L			M			H
tps	mean	mean	mean	mean	mean	mean	0.05	0.5	0.95	0.05	0.5	0.95	0.05	0.5	0.95	0.05	0.5	0.95	0.05	0.5	0.95	0.05	0.5	0.95
1	0.10137	0.132236	0.766394	NA	NA	NA	0.0209704	0.0283339	0.0321232	0.120834	0.137084	0.14686	0.677706	0.701822	0.739736	0.677706	0.701822	0.739736	0	0	0	1	1	1
2	0.239693	0.203579	0.556728	NA	NA	NA	0.0841505	0.108112	0.125028	0.20754	0.221558	0.22876	0.421911	0.455406	0.510859	0.421911	0.455406	0.510859	0	0	0	1	1	1
7	0.769207	0.150812	0.0799805	NA	NA	NA	0.59536	0.625958	0.670587	0.151602	0.167359	0.178742	0.034431	0.0447904	0.0536988	0.034431	0.0447904	0.0536988	0	0	0	1	1	1
14	0.905818	0.0809756	0.0132068	NA	NA	NA	0.912692	0.928486	0.949823	0.0252052	0.0355388	0.0439302	0.00067046	0.00136189	0.00211886	0.00067046	0.00136189	0.00211886	0	0	0	1	1	1
21	0.978898	0.0199361	0.00116606	NA	NA	NA	0.979252	0.9837	0.989873	0.00487201	0.0080666	0.0103131	2.40395e-05	6.61759e-05	0.00010961	2.40395e-05	6.61759e-05	0.00010961	1.21765e-14	1.07092e-13	7.75256e-13	1	1	1
42	0.998353	0.00148181	0.000164887	0.935769	0.053839	0.010392	0.998512	0.999179	0.999501	0.000156222	0.000310877	0.000557603	2.45535e-08	9.67996e-08	3.18505e-07	2.45535e-08	9.67996e-08	3.18505e-07	0.0359739	0.041609	0.0610662	0.00141052	0.00190575	0.00431054
63	0.999176	0.000771678	5.25437e-05	0.979074	0.0185912	0.00233533	0.999753	0.999894	0.99996	9.57911e-06	2.36921e-05	5.52096e-05	9.29106e-11	5.6143e-10	3.19624e-09	9.29106e-11	5.6143e-10	3.19624e-09	0.00237947	0.00329154	0.00646809	5.77162e-06	1.09656e-05	4.28638e-05
84	0.99909	0.000743315	0.000166959	0.990272	0.00824137	0.00148646	0.999937	0.999981	0.999996	6.08005e-07	1.94794e-06	5.97378e-06	3.76685e-13	3.79533e-12	3.92521e-11	3.76685e-13	3.79533e-12	3.92521e-11	0.000151827	0.000276019	0.000700255	2.33928e-08	7.62941e-08	4.99481e-07
210	0.999578	0.000335761	8.65966e-05	0.998018	0.000945896	0.00103645	1	1	1	4.46317e-14	5.84938e-13	2.0387e-11	2.07996e-27	3.45166e-25	6.47258e-22	2.07996e-27	3.45166e-25	6.47258e-22	1.10667e-11	9.21054e-11	2.32075e-09	1.27622e-22	8.7206e-21	6.33022e-18
350	0.998872	0.000986293	0.000142129	0.998397	0.000666439	0.000936271	1	1	1	5.89964e-22	4.27486e-20	2.30125e-17	-1.2018e-41	2.56593e-39	1.3682e-33	-1.2018e-41	2.56593e-39	1.3682e-33	1.46151e-19	6.49126e-18	2.49152e-15	1.71562e-38	4.69761e-35	1.02535e-29
455	0.999622	0.00028502	9.33065e-05	0.998854	0.000506326	0.000639739	1	1	1	7.2885e-28	1.95383e-25	8.48083e-22	-1.21221e-41	7.9362e-51	2.76793e-43	-1.21221e-41	7.9362e-51	2.76793e-43	1.8053e-25	2.85971e-23	8.7889e-20	-2.79015e-42	1.52427e-45	1.68211e-38

## Sheet: ED Figure 3e
tps	MS data	model 5%-ile	model median	model 95%-ile
1	1	1	1	1
2	NA	1.06363	1.13604	1.21454
7	4.39037	2.68743	3.19481	3.57813
14	9.49412	12.2827	15.9981	20.6859
21	75.738	41.3157	55.2622	67.8133
42	NA	160.206	187.621	234.902
63	218.422	184.29	225.127	310.456
84	251.872	186.536	232.889	331.77
210	NA	186.847	234.716	332.484
350	NA	186.847	234.716	332.484
455	359.037	186.847	234.716	332.484

## Sheet: ED Figure 3f
	protein concentration (BCA)						Estimated from Model	time points (days)
time points (days)	rep1	rep2	rep3	protein concentration regression	ovary volume regression		Uniprot IDs	1	2	7	14	21	42	63	84	210	350	455
1	1.43422	0.628877	0.936898	0.438811	0.534041		A2A432;A2A432-2	1	1.48653	6.16658	13.6804	30.0419	56.3595	89.6546	133.991	185.726	264.403	407.525
7	3.10267	4.73583	5.33262	4.5458	5.16577		A2A4P0	1	1.69746	2.21187	3.71695	6.1914	10.618	17.7151	32.9435	59.3323	99.3433	167.562
14	9.15401	9.52299	9.80535	21.0679	18.6631		A2A690;A2A690-2	1	1.1106	3.43924	9.33683	20.0898	38.4852	66.1481	106.956	160.481	231.699	335.464
21	65.4064	78.8824	82.9251	47.1366	37.4524		A2A791;A2A791-2	1	1.50125	8.01182	20.4529	38.3619	63.5359	97.358	141.868	203.733	300.275	436.957
35	85.0428	96.9786	90.9626	102.191	77.1546		A2A8L5	1	2.10769	10.8588	23.8806	43.7394	70.4778	101.767	153.206	213.465	287.166	396.755
63	201.465	204.401	249.401	177.84	138.635		A2A9R3	1	3.62126	14.2593	29.5242	53.7464	89.5466	148.648	229.268	268.721	320.159	414.254
84	230.294	307.877	217.444	210.655	169.542		A2ADY9	1	1.0955	3.21337	7.04808	17.6902	41.4608	74.8361	116.01	173.404	250.487	370.983
350	284.439	438.449	354.225	295.857	274.227		A2AGX3	1	1.44038	4.53602	13.315	29.4716	54.8455	89.1545	134.244	194.261	274.341	390.931
							A2AN08-3;A2AN08	1	1.55209	8.53691	21.9544	41.8523	69.8788	105.025	152.526	217.723	312.454	440.015
							A2APV2;A2APV2-2	1	2.72934	11.5981	25.975	47.9408	74.8606	115.045	165.446	233.369	324.602	454.05
	Ovary volume						A2AQ19	1	1.51087	10.951	24.2591	41.2124	67.8664	99.2722	146.209	198.774	277.828	398.502
time points (days)	rep1	rep2	rep3	rep4	rep5		A2AR02	1	1.18065	3.87368	14.1197	30.9677	56.0748	87.7701	131.832	196.223	279.73	405.583
1	0.942029	1.3254	0.957678	0.774893	NA		A2ASQ1-3;A2ASQ1-2;A2ASQ1	1	1.59683	12.291	27.1416	49.178	80.5839	116.269	170.167	231.673	312.121	435.584
2	0.393926	0.353551	0.0348191	NA	NA		A2ASZ8-2;A2ASZ8-3;A2ASZ8;A2ASZ8-4;A2ASZ8-5	1	1.55444	7.6102	17.9027	34.9026	60.236	94.5884	140.268	208.127	286.01	431.198
7	2.11478	2.40327	2.11471	1.74654	NA		A2ATU0	1	1.35759	4.35706	11.9738	27.8335	52.0446	87.805	137.128	200.314	281.564	404.421
14	76.4507	77.9317	NA	NA	NA		A2AWA9;A2AWA9-2	1	1.72363	9.33254	20.6772	36.4298	58.5524	87.9999	127.629	181.318	257.949	359.914
21	226.826	173.819	16.4072	11.4982	NA		A2AWL7;A2AWL7-3;A2AWL7-2	1	1.68453	2.64258	5.46505	12.6165	24.0834	40.9065	65.0959	95.7009	136.84	210.448
42	285.142	178.131	35.5169	1284.68	NA		A2AX52	1	1.03845	3.11718	7.27108	16.3498	34.8704	60.7369	98.2346	148.155	217.609	328.585
63	597.172	592.786	117.622	780.174	NA		A2BE28-2;A2BE28	1	1.71401	13.8484	33.5163	61.218	95.1466	144.941	209.389	298.362	399.94	592.131
84	98.1859	103.7	34.294	68.8149	31.8715		A2RT67	1	1.74366	4.38622	9.03635	17.1922	29.5482	48.112	73.3457	109.399	157.292	235.379
210	901.981	662.916	72.4135	57.4255	NA		A3KGS3;A3KGS3-2	1	1.0567	2.16522	6.33957	13.5266	25.8315	43.8159	67.8215	102.966	147.3	237.675
350	597.172	592.786	148.083	117.445	NA		A3KMP2;A3KMP2-2	1	1.58153	3.56938	7.82715	19.9733	45.4491	79.8574	128.174	187.123	274.022	477.734
455	9.95941	13.2716	22.1664	23.1621	NA		A6H5Y3	1	1.47438	10.9166	26.6678	47.1195	71.511	107.719	152.914	215.878	308.355	448.746
							A6H630;A6H630-2;A6H630-4	1	1.16692	7.92992	18.5962	33.5485	53.8183	83.1242	120.228	174.61	248.837	370.531
							A6H8H2-2	1	1.37146	5.99617	14.0824	30.1344	55.6727	92.0126	137.35	208.603	297.932	427.101
							A6X8Z5	1	1.17268	2.32158	6.97849	17.8413	38.5434	69.1096	112.131	163.914	246.101	366.269
							A6X935;A6X935-2	1	1.56574	5.80961	11.7128	19.8047	31.1772	46.9618	67.2126	91.994	132.438	190.303
							A8C756	1	1.3839	4.15085	9.9822	20.6265	37.593	64.9786	100.897	150.598	223.024	342.299
							B1AZI6	1	1.05597	4.94225	13.17	28.8992	55.5638	92.5695	142.582	210.361	318.922	465.148
							B1AZP2	1	1.59601	7.63847	19.0284	35.2064	60.2373	93.6881	137.983	198.201	279.61	401.082
							B2RRF6	1	1.608	5.27045	13.048	25.2014	42.0272	65.3073	94.9871	132.871	188.241	285.395
							B2RXS4	1	1.30176	10.6212	23.3773	42.231	67.1919	100.993	141.017	199.066	277.373	387.353
							B2RY56	1	1.27386	5.16931	10.6409	22.2592	44.8335	79.6572	132.063	204.484	297.885	438.705
							B8JK39	1	1.1624	2.51925	6.44981	15.0663	36.435	63.3775	98.9537	147.463	204.619	291.898
							C0HK80;C0HK79	1	1.10013	2.25737	4.09436	10.9866	30.6884	62.0421	106.26	176.173	268.062	405.263
							C0HKD9;C0HKD8	1	2.25543	10.7279	22.3679	37.6963	59.1843	88.4386	126.271	177.8	246.826	345.681
							C0HKE9;C0HKE8;C0HKE7;C0HKE6;C0HKE5;C0HKE4;C0HKE3;C0HKE2;C0HKE1;Q8CGP6;Q8R1M2;Q8CGP7;Q8CGP5;Q8BFU2	1	1.11572	1.94031	3.5023	10.8517	28.1313	61.8072	106.631	171.605	260.534	421.934
							C0HKG6;C0HKG5	1	1.58463	7.8165	18.0532	35.4241	58.4147	90.6677	131.602	184.233	259.024	377.045
							D3YXK2	1	1.15562	5.30588	13.5607	30.0296	55.1734	92.6786	141.884	211.383	293.35	422.658
							D3YYU8	1	1.1694	8.09129	18.7202	35.4118	55.9424	84.3373	119.76	163.077	225.465	320.084
							D3YZP9	1	1.09765	4.82751	13.0079	26.9722	50.4278	83.7548	129.71	192.165	291.636	423.193
							D3Z7P3	1	1.19309	3.02819	7.23532	17.0063	36.1919	66.9959	107.207	163.283	243.576	369.975
							D3Z7P3-2	1	1.14013	1.50232	2.41181	7.2046	21.2212	41.6165	72.4937	116.316	179.971	268.21
							E9PVD3	1	1.83271	2.59675	4.07683	10.3661	19.8889	39.8589	67.6795	108.069	156.946	227.102
							E9PVX6;E9PVX6-2	1	1.16388	3.78274	9.40379	21.4557	48.8948	81.5423	119.042	167.495	233.295	333.724
							E9PZJ8	1	1.8043	3.97908	10.283	18.6727	31.6389	55.0835	90.8119	148.026	227.062	352.894
							E9Q4N7	1	1.72175	9.22167	22.5513	43.2426	71.2494	107.449	153.639	214.573	294.432	412.803
							E9Q557	1	4.89411	6.29598	13.0932	26.9514	48.9462	77.3302	116.093	172.376	256.854	369.782
							E9Q5C9;E9Q5C9-2	1	1.08417	5.34451	12.489	25.3473	49.5422	79.1202	130.058	196.684	286.009	423.031
							E9Q5K9;E9Q5K9-3;E9Q5K9-2	1	1.43211	5.24785	15.2076	32.1522	60.8786	99.0383	146.716	211.922	292.211	416.837
							E9Q634	1	1.41276	2.78334	6.32391	11.3314	19.74	32.1529	48.2062	70.6026	118.423	226.75
							E9Q735	1	1.73242	6.2814	13.3032	22.654	35.7262	54.228	79.8469	110.059	155.929	278.867
							E9Q912	1	1.24859	4.38493	9.57386	18.0783	35.2401	60.2751	103.702	164.543	253.177	380.177
							F7BJB9	1	1.50381	3.96263	9.07934	20.3222	37.9409	62.1601	98.1921	145.525	210.761	308.764
							F8VPU2	1	1.41818	7.43617	17.687	36.2605	61.1322	93.0228	138.516	197.853	285.954	454.564
							G3X9K3	1	1.84016	4.79037	9.32916	17.6976	34.5432	56.7921	85.3961	121.804	174.392	256.716
							G5E829	1	1.20952	4.17406	11.7828	42.3389	81.5241	132.685	204.378	285.572	397.706	552.186
							G5E870	1	1.77985	10.2312	24.6631	44.9887	73.8588	111.599	154.55	211.791	280.421	369.897
							G5E897	1	1.13325	3.06256	11.5957	26.8455	50.6817	81.2536	125.703	185.779	265.299	384.426
							G5E8K5-3;G5E8K5;G5E8K5-5;G5E8K5-4	1	1.77264	6.31265	15.76	30.3619	52.7053	85.046	128.078	183.126	257.024	385.641
							O08528	1	1.39134	7.51562	20.5767	40.7551	70.3829	106.442	152.26	223.231	323.07	464.311
							O08532;O08532-2;O08532-5	1	1.24159	4.0833	12.2858	28.5337	53.9656	91.7523	137.083	201.78	287.297	419.958
							O08547	1	1.13983	2.9834	6.33717	30.5265	64.4411	108.608	159.781	218.982	310.428	447.529
							O08550	1	5.09526	5.87112	7.34082	15.4364	30.3513	55.5121	90.8184	137.966	202.307	301.759
							O08553	1	1.31941	4.99274	11.7785	22.4782	43.1138	69.3169	104.252	164.306	240.987	362.164
							O08579	1	1.72383	11.3979	25.3557	50.3022	82.0336	122.828	173.978	243.388	337.821	455.683
							O08582	1	1.61467	6.16852	14.6826	29.2666	56.2777	89.8037	131.254	188.113	272.335	390.595
							O08585	1	1.4167	5.05948	11.6218	22.8446	41.9167	70.8295	111.006	167.619	250.457	367.468
							O08599;O08599-2	1	1.26447	8.16485	22.0869	41.6423	69.2876	103.011	144.637	214.3	297.211	419.915
							O08638	1	1.29751	2.84456	4.94056	7.53589	73.8412	154.241	253.67	367.971	502.662	679.384
							O08663	1	1.2606	4.03453	8.74194	20.5166	45.4698	82.434	130.823	194.904	287.78	424.82
							O08677;O08677-3	1	1.83616	6.62242	13.6674	24.8758	41.5166	60.5933	87.9018	121.197	171.493	249.696
							O08709	1	1.2348	5.58085	12.4507	26.5424	53.8001	87.4665	130.383	196.351	298.021	440.812
							O08738	1	1.20544	3.14686	5.57891	12.5186	35.439	61.5871	102.059	158.249	238.101	353.116
							O08749	1	1.33365	5.70387	12.9083	22.767	204.85	420.251	666.651	939.883	1251.6	1675.65
							O08756	1	1.09943	3.03298	5.60693	13.3042	46.0857	83.7954	132.874	198.988	285.944	421.742
							O08759;O08759-2;O08759-3	1	1.24666	5.49881	12.6938	26.703	50.2262	82.2009	127.499	191.855	268.403	393.859
							O08784	1	1.23066	2.94542	6.35027	28.8612	62.723	103.692	158.606	229.57	326.879	477.3
							O08788-2;O08788	1	1.22395	10.708	23.9098	42.6177	69.6166	103.645	152.742	206.365	288.009	435.882
							O08795-2;O08795	1	1.29316	3.57517	9.94484	25.3239	70.7168	122.874	187.251	270.214	375.578	514.769
							O08807	1	1.38813	5.87847	13.123	25.8293	51.2286	84.3797	129.313	197.41	288.07	410.161
							O08808	1	1.32718	7.05488	18.0057	36.0957	62.4607	100.828	146.48	207.746	290.488	405.527
							O08810	1	1.25879	4.40908	10.6108	25.1192	59.6561	100.956	153.705	232.685	329.41	505.404
							O08912	1	1.57635	8.33337	20.8262	41.1936	65.6326	100.336	147.079	211.016	287.806	411.574
							O08915	1	1.38932	6.77636	14.7469	27.0825	44.8142	72.5023	106.179	160.799	243.368	353.629
							O08992	1	1.9033	3.68011	7.56572	14.9662	25.4467	40.3183	59.3864	84.2618	117.414	163.379
							O09044	1	1.96019	9.38979	23.7159	45.9224	80.6684	120.567	174.973	247.562	348.503	511.295
							O09061	1	1.45349	5.51629	14.4507	30.1722	54.7985	86.5508	126.229	180.074	266.073	395.759
							O09106	1	1.28771	5.07085	10.7036	18.205	32.0152	48.5744	71.7096	100.596	146.059	211.886
							O09110;O09110-2	1	1.53586	8.63767	18.5446	36.017	61.8076	96.0848	145.506	213.072	318.087	470.771
							O09111	1	1.23529	2.88437	6.09952	17.4466	37.9376	70.7839	111.058	162.209	239.215	345.921
							O09117-2;O09117	1	1.11042	6.95461	18.566	36.9422	63.0071	96.862	144.174	200.739	291.093	403.398
							O09167	1	1.11345	4.45654	9.72279	20.3777	46.6032	83.9197	126.901	182.207	277.053	441.316
							O09172	1	1.53003	6.82439	19.0656	39.4546	68.9103	107.214	160.037	230.461	321.033	468.32
							O09174	1	1.47452	7.90483	21.3325	43.1438	75.4351	116.785	165.574	229.13	329.974	485.97
							O35074	1	1.07627	5.02921	13.8668	29.0882	50.0357	77.9481	115.556	163.26	238.841	358.329
							O35075	1	1.09977	7.14102	21.5656	43.9375	74.489	113.56	166.542	236.572	329.953	467.95
							O35099	1	1.64383	5.35566	15.8317	34.2146	58.295	91.4507	134.488	187.803	269.255	385.27
							O35129	1	1.32607	4.66515	10.5829	18.9164	91.9979	182.141	300.67	426.284	574.477	784.714
							O35143	1	1.30896	3.45776	8.10033	19.7175	47.2377	78.6205	122.715	179.037	260.63	400.025
							O35206	1	1.36426	4.01688	10.8947	23.2267	41.045	65.7931	99.8725	143.965	202.025	284.215
							O35215	1	1.22557	2.68095	5.66931	14.3706	30.6642	54.1801	89.2934	135.021	200.364	293.113
							O35226;O35226-4	1	1.59946	5.30515	13.2906	27.0448	44.412	73.4216	115.889	169.919	252.05	376.885
							O35226-2;O35226-5	1	1.28292	4.46878	9.73912	20.6022	40.2727	70.7203	121.481	182.842	272.044	406.985
							O35286	1	1.22991	3.70162	8.02671	16.7776	45.4381	79.5771	120.905	175.154	250.594	361.409
							O35295	1	1.13633	2.45818	4.35613	21.3168	162.595	322.481	332.332	353.626	398.227	467.202
							O35326	1	1.20589	3.84665	8.23784	21.7308	51.3261	85.4186	126.018	186.096	259.323	376.927
							O35343	1	1.3575	4.15668	8.16099	17.1986	38.3807	68.7071	110.219	168.246	252.152	374.413
							O35344	1	1.27638	4.79854	9.32313	19.5912	42.6446	71.5742	118.826	175.083	252.761	384.329
							O35350	1	1.20024	5.06074	13.5235	29.2755	55.1099	90.6506	138.79	207.01	292.539	444.753
							O35381	1	1.13163	1.99816	3.13678	18.0388	60.1527	107.857	162.117	228.902	320.187	449.592
							O35435	1	1.11318	8.95772	22.2234	43.2411	81.8765	134.287	197.057	281.233	384.423	513.127
							O35459	1	1.21037	3.38851	10.9476	23.5304	43.6445	71.1323	111.169	174.038	242.151	358.836
							O35551;O35551-6;O35551-2;O35551-3;O35551-5	1	1.27364	2.56632	5.69759	12.7929	28.5066	50.0223	84.6487	135.473	210.042	309.492
							O35566	1	1.76327	4.40048	8.2427	15.8758	31.5839	55.2073	89.4596	135.289	208.63	313.592
							O35593	1	1.28127	3.12555	5.91198	11.0167	28.4574	58.4377	102.467	166.983	254.75	397.706
							O35598	1	1.33607	5.38731	13.3499	25.4938	43.6176	67.6098	99.7252	142.266	199.841	278.57
							O35638	1	1.18027	5.31098	11.4166	24.3768	47.9024	79.7737	127.785	192.625	279.849	409.389
							O35639	1	1.07926	2.74098	5.14449	12.9257	35.0434	65.7896	115.3	175.41	271.212	402.757
							O35643	1	1.2486	4.0646	8.56438	21.8191	46.7902	79.8459	123.288	183.547	268.625	397.789
							O35658	1	1.04324	3.88244	8.85027	20.6603	45.4259	76.485	127.586	204.347	306.356	472.644
							O35660	1	2.04862	6.97561	18.9449	38.5895	65.8937	102.7	151.214	224.358	329.099	476.414
							O35685	1	1.32095	4.18966	7.63017	14.0233	38.9813	68.7205	112.676	174.909	246.164	380.411
							O35691	1	1.19222	3.67775	8.59414	24.8557	51.4771	83.7244	132.558	196.177	293.828	436.363
							O35737	1	1.43048	7.37903	19.2204	78.6056	1652.53	4489.89	4627.72	4958.38	5617.33	7214.06
							O35855	1	1.19432	4.25373	10.3756	24.0873	52.1865	86.4183	138.699	211.606	309.549	472.918
							O35857	1	1.22163	5.78821	18.2369	41.8682	75.8111	118.053	174.712	238.448	323.085	442.029
							O35864	1	1.4394	7.76109	17.6462	33.8763	60.1273	97.0746	145.436	219.011	314.294	467.805
							O35887	1	1.2465	4.61704	12.3198	32.0541	76.8636	124.975	185.671	257.619	362.42	519.263
							O35900	1	1.26742	2.70675	8.2355	22.7827	42.5835	74.7171	118.361	173.275	258.292	411.23
							O35945	1	2.33862	4.60096	10.9833	22.1051	43.5842	70.9364	106.004	156.244	220.356	327.472
							O35969;O35969-2	1	1.35791	5.18927	11.4055	23.564	44.7703	77.8238	124.033	185.768	265.558	391.489
							O54692	1	1.3707	9.81475	22.0645	41.4968	66.1496	104.572	155.148	213.255	299.906	413.311
							O54724	1	1.33143	3.97185	8.3778	19.923	42.5369	70.1999	108.507	158.224	231.898	338.817
							O54734	1	1.10942	2.59391	5.22013	15.1757	49.0474	86.3428	131.15	186.447	267.856	411.847
							O54774	1	1.19509	7.92488	17.2791	31.9904	55.0622	87.6898	134.499	194.624	279.458	397.576
							O54818	1	3.13647	4.38573	7.04139	14.2577	27.2108	45.2373	74.4657	112.21	167.12	256.314
							O54833	1	1.49749	6.82456	18.291	36.3923	61.9791	93.1587	141.351	204.791	296.097	459.933
							O54879	1	1.20897	4.39537	8.64172	20.3349	37.4972	65.9559	106.185	165.216	244.504	389.78
							O54901	1	1.17264	8.09396	18.3608	34.7176	55.4485	86.8361	128.132	184.031	262.354	391.352
							O54916;O54916-4	1	1.80449	8.34937	20.1775	37.9641	61.8881	97.8328	143.564	217.503	301.126	457.938
							O54941	1	1.22737	2.61249	12.3853	28.882	57.3082	93.9969	140.839	205.816	291.129	423.847
							O54950	1	1.18996	5.24077	15.2524	31.3958	55.1836	84.1197	123.146	180.33	248.377	355.133
							O54962	1	1.38286	4.80698	11.4985	27.6716	48.5282	79.8405	118.942	168.166	228.354	313.458
							O54974	1	1.5755	5.03379	11.5634	20.8941	34.5892	56.4717	83.3657	120.289	183.194	263.49
							O54984	1	1.06639	3.57485	9.23098	23.536	48.2248	82.3644	131.695	191.324	279.471	415.843
							O54988	1	1.79408	16.5448	36.0883	67.3141	110.677	162.116	221.728	296.913	393.964	531.793
							O54998	1	1.11428	5.39688	12.2854	23.174	39.1003	61.0768	89.4212	129.957	187.828	270.102
							O55013	1	1.23488	3.46544	10.1619	21.707	38.3776	65.3844	101.665	150.194	217.098	326.783
							O55023	1	1.13774	2.82442	6.46309	19.4326	41.3598	73.1976	119.562	180.785	264.479	412.582
							O55029	1	1.23337	4.10159	9.61416	22.192	60.2095	103.084	151.658	213.104	298.926	413.386
							O55060	1	1.48033	4.74627	11.3608	28.6222	49.7681	78.6506	114.22	160.892	231.409	341.345
							O55106	1	1.43712	3.51303	9.1756	22.7042	42.0291	73.5652	120.765	181.436	264.401	415.214
							O55111	1	1.35622	2.22181	4.28109	8.51705	30.4132	54.9275	85.0255	125.493	178.497	246.963
							O55126	1	1.15634	3.96516	9.04558	24.5101	49.9144	88.2586	134.327	192.04	270.014	420.528
							O55128	1	1.41848	7.19779	19.0317	36.7421	62.1783	98.503	148.601	211.809	315.094	450.509
							O55135	1	1.2931	5.39355	11.6923	24.8605	48.4967	83.3559	130.608	189.846	278.007	421.996
							O55137	1	1.2255	4.60918	16.1212	34.197	66.6825	110.715	166.342	239.272	349.751	553.327
							O55142	1	1.1507	3.472	7.61329	13.9673	42.7469	78.7801	121.287	181.085	260.091	372.266
							O55143	1	1.28774	5.14325	11.2071	19.1706	192.978	433.116	603.026	631.08	679.492	755.516
							O55201;O55201-2	1	1.39492	4.01922	7.4146	18.5658	41.4055	73.5465	115.493	166.482	238.966	361.038
							O55222	1	1.34107	4.92621	10.5046	20.8535	38.118	64.0713	102.122	152.856	223.594	340.136
							O55234	1	1.36283	6.12368	12.3058	24.2106	285.529	581.08	890.934	1271.5	1691.09	2274.12
							O55236	1	1.51932	5.40747	14.5875	30.6276	51.9849	81.3384	119.2	176.18	263.923	424.861
							O70133-2	1	1.07039	3.03632	6.32805	14.218	36.2901	62.0894	93.3425	134.434	201.446	297.38
							O70152	1	1.32615	4.29908	7.89559	15.5902	33.7943	63.8561	106.844	168.177	263.954	409.041
							O70194	1	1.30361	7.21163	16.6723	36.2789	74.3283	121.959	178.566	249.133	337.932	460.292
							O70209	1	1.39332	3.28659	9.26252	22.0349	44.8166	74.4103	112.74	168.374	249.377	363.46
							O70251	1	1.30087	4.61582	11.268	22.4175	53.1673	89.0759	140.477	208.525	305.698	447.676
							O70252	1	1.4905	6.87039	16.7274	33.9468	60.4906	91.2426	134.634	186.074	263.099	393.17
							O70310	1	1.37016	7.43375	17.8604	31.7103	58.798	95.4106	135.37	195.575	272.245	399.154
							O70311	1	1.47819	9.11679	21.7383	41.0374	70.6145	108.279	160.08	225.416	323.588	454.485
							O70318	1	1.49456	8.7672	21.9281	57.0364	1517.81	1590.77	1712.09	1893.54	2188.53	2719.97
							O70325-2;O70325;O70325-3	1	2.28604	5.84069	15.9057	34.7056	62.8901	101.851	152.096	222.826	327.39	484.201
							O70400	1	1.25039	6.01587	16.4447	32.516	55.9481	86.3846	124.45	179.514	248.766	369.81
							O70423;O70423-2	1	1.31534	4.84504	10.4284	21.0519	44.4362	76.9436	121.39	181.856	268.355	391.564
							O70435	1	1.31021	3.79195	7.11007	20.358	59.27	104.885	160.375	230.906	325.88	452.368
							O70439	1	1.61205	7.42025	22.0928	42.5096	69.183	103.188	151.734	219.853	312.965	468.813
							O70456	1	1.13788	3.15528	6.40326	11.8867	19.3131	29.5211	42.1327	59.0106	79.9907	111.338
							O70472	1	1.10513	2.84437	7.64165	17.1391	31.1262	50.2002	75.7839	109.378	158.373	229.525
							O70475	1	1.3933	7.28501	16.5231	30.7549	51.947	78.9791	114.592	160.234	226.561	325.346
							O70480	1	1.93539	4.61332	12.174	24.8074	44.5744	72.2157	113.657	168.907	240.379	343.516
							O70492	1	1.22213	3.49313	6.59092	12.8004	47.4553	91.0087	144.603	205.191	289.976	409.827
							O70493	1	1.49897	6.62197	13.7259	28.0058	49.4891	79.7097	129.469	185.318	268.985	414.703
							O70503	1	1.17641	3.30222	6.12802	11.9728	29.6983	58.4345	97.6057	150.087	222.708	325.963
							O70551	1	1.50856	11.6997	28.1134	50.7286	81.5784	118.13	169.828	235.92	319.069	453.472
							O70566	1	1.21012	4.65676	15.54	32.1408	51.1308	83.2215	125.59	177.637	246.645	342.291
							O70589-5;O70589;O70589-3;O70589-2	1	1.17316	7.0734	15.5205	30.5816	51.7568	83.7192	128.971	187.738	263.052	406.568
							O70591	1	1.57214	4.86573	13.1293	26.8713	46.3532	73.1963	112.526	165.157	240.815	355.279
							O88286-3	1	1.65902	5.85515	16.8521	38.1815	69.1449	107.748	158.05	218.656	303.891	432.629
							O88291	1	1.29089	7.00538	16.0147	32.1391	58.4803	91.3405	136.23	205.371	303.293	438.412
							O88322	1	1.33628	2.35076	7.17025	16.971	32.3916	54.6191	81.8719	124.845	191.936	295.293
							O88342	1	1.30345	4.07592	7.98427	19.8897	43.2352	70.4516	111.378	163.831	243.561	374.794
							O88384	1	1.95498	11.2257	25.8086	46.4485	80.0658	123.918	172.479	240.794	324.544	460.78
							O88428	1	1.4364	2.55797	5.7406	10.8224	18.6502	30.5305	48.3507	74.1044	116.336	191.805
							O88441	1	1.46182	5.48048	16.0994	30.1292	50.2208	76.2836	118.274	173.111	246.908	372.231
							O88447	1	1.61969	10.7727	25.7655	48.7288	80.8305	121.177	177.821	249.737	345.63	485.612
							O88456	1	1.24243	4.5209	13.3656	28.1762	50.237	81.6732	122.022	170.065	250.258	388.5
							O88487	1	1.29422	6.11419	14.5119	33.6114	61.3267	98.1462	140.414	199.274	275.252	387.584
							O88491	1	1.45514	3.28668	9.3951	20.5468	42.0454	71.2004	112.679	163.946	245.367	355.61
							O88508	1	1.50645	8.44411	18.7565	33.4362	55.3978	84.9963	119.707	168.686	235.099	339.257
							O88531	1	1.88138	7.25728	15.8795	31.298	60.8135	99.1533	154.128	223.592	325.098	499.447
							O88532	1	1.5306	9.30664	20.4057	35.9622	57.5728	89.1608	129.926	182.157	246.921	349.612
							O88543	1	1.13243	3.17757	7.01526	17.7443	40.8077	73.3321	125.139	194.073	279.792	419.231
							O88544	1	1.41239	1.79754	6.84468	19.8447	43.5671	79.402	124.627	191.297	297.111	454.588
							O88545	1	1.28818	5.14957	11.6808	25.5597	53.5836	88.9677	136.217	204.198	294.7	443.141
							O88569	1	1.14265	3.84147	8.74058	17.3772	73.9605	139.663	213.705	299.713	408.308	552.932
							O88653	1	1.2324	2.89102	6.85992	16.9376	33.586	57.5351	88.5692	127.141	186.366	268.424
							O88693	1	1.48274	2.32337	4.58729	11.1659	32.4081	57.4587	89.6108	132.087	192.238	293.884
							O88696	1	1.34976	4.30524	10.9015	23.742	46.2246	82.4887	132.74	196.013	277.584	421.081
							O88712	1	1.08098	3.37202	6.72427	13.8607	35.7097	70.2287	114.545	184.516	270.179	430.148
							O88738;O88738-3;O88738-2	1	1.6239	1.94699	2.69146	4.55036	8.75728	13.6639	22.4564	45.2992	94.8544	191.131
							O88796	1	1.12611	3.29929	12.2277	30.5553	62.6538	103.997	158.973	230.965	325.009	479.532
							O88811;O88811-2	1	1.69348	8.84229	20.0224	36.5519	58.4216	88.6863	130.975	184.263	261.255	386.885
							O88844	1	1.38405	6.13862	16.5217	55.2721	282.115	637.909	671.596	721.768	791.516	948.28
							O88851	1	1.41031	6.61832	14.3618	30.0461	51.3745	80.3685	117.412	166.556	251.943	370.102
							O88958	1	1.26646	5.30524	13.6958	26.4181	46.6584	74.1533	107.845	148.232	198.921	265.549
							O88967	1	1.3216	21.519	47.782	80.7691	117.793	161.61	218.516	282.993	386.777	518.536
							O89020;O89020-3;O89020-2	1	1.42817	7.77003	18.8899	38.3522	62.7655	93.7933	134.616	192.003	269.044	385.832
							O89023	1	1.215	3.33257	8.00951	19.8492	41.2204	69.5267	115.816	175.335	255.205	371.712
							O89026	1	1.4413	2.42323	5.28495	13.1156	32.6522	59.9158	99.675	150.74	226.449	333.624
							O89053	1	1.02054	3.39708	10.2881	22.6642	46.6133	83.2241	128.577	183.494	260.079	361.201
							O89079	1	1.40294	4.22788	8.21165	23.4006	48.3412	79.7534	125.629	194.854	279.808	422.936
							O89112	1	1.29766	4.489	9.84564	21.2273	39.1114	62.511	96.4464	145.387	212.204	302.487
							P00329	1	1.43825	5.34429	11.9987	22.5275	38.5125	57.5525	84.2881	118.534	166.504	235.724
							P00375	1	1.08572	2.80967	5.15225	13.095	31.8551	59.6639	100.572	158.429	242.97	375.688
							P00405	1	1.0805	12.2625	31.1978	58.3507	97.628	149.259	208.668	281.844	392.086	537.344
							P00493	1	1.48432	4.54464	8.4537	14.2771	31.5724	61.8326	111.598	183.61	270.642	400.228
							P00920	1	1.25391	4.36491	8.7243	16.3413	30.7597	62.6132	114.633	195.371	316.785	456.542
							P01027	1	1.44622	1.77963	2.19537	3.02963	6.46556	11.3552	18.8958	29.803	44.4721	69.894
							P01631	1	1.10365	1.95923	5.27825	10.0381	16.3762	30.6692	50.1536	74.0896	111.03	166.587
							P01671;P01670;P01673	1	2.28602	2.46998	2.90771	3.47538	4.28558	5.49288	7.03037	8.49632	11.2735	15.3736
							P01869;P01868	1	1.0294	3.52193	9.15689	17.2091	29.5198	52.8426	80.2561	115.643	161.067	221.29
							P01897	1	1.30253	1.95788	3.9759	10.0937	23.0237	40.3964	64.4811	98.1606	146.159	219.891
							P02468	1	1.28833	2.47114	9.56752	21.0602	37.9121	60.7797	92.0121	135.63	199.678	301.094
							P02469	1	1.3119	4.14181	12.1348	25.0979	46.445	72.5282	104.352	148.991	213.471	320.724
							P03911	1	1.19199	4.18022	11.9482	26.2431	48.3507	80.9272	127.292	193.024	272.827	395.222
							P03921	1	1.39035	5.83258	13.3574	25.5502	42.4978	73.0021	111.824	160.472	230.226	330.595
							P03930	1	1.09864	3.40044	8.64543	20.5613	40.2022	69.8961	112.241	168.612	251.69	373.068
							P03958	1	1.23435	5.64629	17.07	32.6051	58.2417	97.0555	156.211	230.078	333.147	471.549
							P04104	1	1.19405	3.23557	7.03687	14.9744	27.5589	41.5047	63.8366	100.433	146.288	222.042
							P04186	1	1.4227	2.04322	3.20917	6.34272	12.492	23.0312	39.3978	62.8461	94.3659	143.505
							P05064	1	1.34093	6.58461	13.8081	30.6637	449.624	891.672	1400.57	1991.27	2776.19	3747.83
							P05132;P05132-2	1	1.2174	3.11244	6.25115	18.6349	42.63	70.392	108.136	158.548	224.966	338.27
							P05201	1	1.28793	4.40375	8.69602	18.8094	39.6816	66.5008	105.226	161.964	233.263	364.644
							P05202	1	1.36279	4.13713	9.17785	23.1469	63.2794	109.91	166.218	230.905	325.616	464.914
							P05532-2;P05532	1	2.88494	13.0097	27.194	42.9569	65.7328	97.3299	138.993	193.748	268.11	364.704
							P05622;P05622-2	1	1.11943	2.76459	5.43813	9.63166	78.4225	154.678	245.957	347.082	478.073	681.62
							P06151	1	1.46281	7.13225	18.6128	37.5123	507.811	1076.74	1826.74	2584.85	2714.85	3096
							P06330;P01757;P01756	1	1.15484	3.11335	6.57945	10.9298	16.6362	24.4756	34.4479	47.349	63.1949	85.8867
							P06745	1	1.33821	5.22343	11.0115	19.5664	184.844	385.936	646.301	956.115	1323.37	1732.6
							P06795	1	4.98135	6.41485	9.34007	15.4965	29.6489	52.8506	82.9661	124.675	185.403	269.666
							P06802-2;P06802	1	1.10899	6.42981	17.904	36.6785	62.8776	98.4016	148.487	212.214	291.805	415.454
							P06909	1	1.3614	3.70091	7.47349	15.5565	30.7388	51.1462	79.6126	124.107	183.743	273.207
							P07091	1	1.52302	4.49064	12.5908	26.2772	44.7518	68.7936	100.285	140.351	200.821	299.534
							P07309	1	1.55767	2.11776	3.18507	5.34545	11.245	18.2327	27.7198	40.0836	58.2468	84.0047
							P07356	1	1.64545	7.5528	21.7085	56.2032	419.421	863.888	1394.54	1959.71	2695.04	3587.28
							P07742	1	1.15066	4.22353	10.0694	23.9387	44.7595	76.2888	113.731	163.619	237.226	348.546
							P07901	1	1.37978	4.81918	9.0826	24.9336	125.329	239.853	365.156	549.95	715.423	942.903
							P08003	1	1.24788	6.71291	14.8942	28.7178	773.531	2003.11	2099.91	2251.91	2519.7	2942.87
							P08030	1	1.14359	2.05401	3.25705	15.4643	37.6315	71.5652	112.599	168.546	239.57	376.757
							P08032	1	1.19293	2.76702	6.92719	20.1027	41.959	71.4367	115.261	192.265	272.493	394.306
							P08113	1	1.22567	5.57978	11.6944	20.5795	540.404	1122.27	1774.39	2502.57	3128.8	4225.92
							P08121	1	1.16287	3.56352	9.56513	18.8114	32.3003	51.1146	77.1655	113.861	160.784	236.28
							P08122	1	1.40169	4.86829	10.6452	21.1898	36.1509	59.5405	95.059	139.545	206.78	304.584
							P08207	1	1.14343	8.47423	21.1751	45.4385	80.026	120.167	168.227	238.124	370.818	570.503
							P08228	1	1.31826	3.38125	7.78889	19.9703	68.4978	121.01	181.506	255.391	342.837	469.625
							P08249	1	1.27353	5.04086	12.5282	35.7631	438.33	980.133	1085.67	1158.46	1298.52	1510.71
							P08607	1	1.14811	1.97694	4.65733	25.3648	50.2435	78.9489	110.444	149.01	198.049	273.688
							P08752	1	1.15715	3.68538	7.33469	18.1814	61.1546	110.294	162.258	233.811	323.478	434.117
							P08775	1	1.6353	8.93844	18.4774	31.4947	50.2495	74.8916	104.825	142.486	196.316	280.37
							P09055;P09055-2	1	1.51845	5.23771	10.8431	22.3585	45.4355	72.3981	109.355	156.676	223.688	332.088
							P09103	1	1.15081	4.78434	12.1318	23.239	363.584	767.095	1237.18	1663.44	2172.93	2895.2
							P09242	1	1.07594	5.08343	15.8264	32.6923	59.1505	97.0933	145.823	211.529	293.941	413.316
							P09405	1	1.30714	5.77761	13.0415	46.531	1432.03	3502.76	5993.17	9365.78	13688.5	20952.1
							P09411	1	1.46513	9.75265	22.5199	43.545	652.455	1369.19	2148.62	3015.8	4041.05	5503.16
							P09528	1	2.87273	20.9633	54.0013	98.1522	172.825	271.997	342.59	395.317	453.402	563.657
							P09671	1	1.28108	4.47143	11.9357	25.6585	115.162	246.802	390.151	514.967	636.008	813.852
							Q3THW5;P0C0S6	1	1.07334	2.18015	4.00796	20.4085	60.8879	106.523	155.981	223.974	305.991	441.196
							P0DP28;P0DP27;P0DP26	1	1.78984	10.507	29.0263	55.6166	119.715	194.145	286.399	399.798	546.061	751.057
							P10107	1	1.13913	2.97941	7.24938	25.0836	57.2019	96.0787	140.269	196.621	270.17	384.308
							P10126	1	1.17934	4.34058	9.27489	16.9966	384.882	400.905	430.344	483.407	565.686	699.239
							P10493	1	1.17766	3.04192	5.81931	13.4478	28.5936	52.5017	86.6545	132.547	195.496	302.333
							P10518	1	1.43105	3.82564	7.9923	18.7512	40.7993	67.8775	105.752	163.397	237.153	355.008
							P10605	1	1.45585	7.01751	13.9758	26.4701	46.5668	69.9746	102.914	143.663	208.707	303.365
							P10630;P10630-2	1	1.3107	5.60287	14.5698	30.8623	56.2418	94.4894	147.44	217.733	310.464	449.923
							P10639	1	1.05726	3.46325	7.69811	17.0877	52.8618	93.8286	140.045	200.734	277.955	392.378
							P10649	1	1.29311	3.51827	8.27574	26.165	64.8735	106.023	157.787	238.318	332.325	485.347
							P10711	1	1.28184	9.01629	18.2236	32.8111	52.184	78.2392	114.093	171.096	245.404	351.87
							P10761	1	1.0624	1.10277	1.24039	1.88538	7.05699	15.8685	30.1795	59.2062	124.977	247.135
							P10833	1	1.53349	4.09955	12.4752	28.4539	55.1964	92.6329	134.301	194.992	294.969	428.441
							P10852	1	1.322	5.70811	11.2567	23.7519	51.8702	86.0188	130.43	193.58	278.185	399.946
							P10922	1	1.16759	2.6157	5.17098	31.5388	113.264	207.025	314.054	445.631	617.513	876.117
							P11087;P11087-2	1	1.34849	4.09126	10.1519	21.5991	38.8404	65.9181	107.009	165.521	251.243	353.565
							P11276	1	1.86563	9.72601	22.717	48.0033	232.594	263.489	286.335	369.872	456.794	622.727
							P11352	1	1.09567	5.38871	14.829	31.071	53.7041	86.1058	134.239	190.362	259.347	359.35
							P11404	1	1.10134	1.61422	2.77634	7.60684	20.0112	40.0436	74.0718	117	175.035	271.757
							P11438	1	1.47475	4.63333	11.1229	27.1482	60.185	97.5142	144.722	209.754	289.343	408.68
							P11499	1	1.40369	5.28067	10.4936	21.8332	91.3412	168.243	251.916	370.5	500.609	671.952
							P11531	1	1.6765	9.19564	24.4165	49.8272	123.194	271.636	276.912	287.42	310.359	354.97
							P11679	1	1.84256	3.14301	6	26.2343	52.8304	91.1107	143.686	209.763	304.198	451.609
							P11881-8;P11881-6;P11881-4;P11881-2	1	1.22727	10.5645	22.9687	43.4339	70.7086	106.519	149.104	206.327	280.683	383.636
							P11983;P11983-2	1	1.25578	4.01316	7.72126	15.4771	43.5196	77.6399	124.857	181.327	257.683	368.877
							P12265	1	1.44565	4.85144	11.0019	23.4731	43.5339	75.2113	117.752	170.507	249.136	373.975
							P12367	1	1.37167	4.8513	12.5392	27.7034	51.8144	84.2104	126.482	199.087	285.798	417.249
							P12382	1	1.40013	8.27103	17.381	38.1486	70.5862	115.347	169.53	234.913	330.138	478.304
							P12658	1	1.09688	6.53345	14.9117	26.7678	42.4553	63.2144	88.2308	118.558	157.65	210.903
							P12787	1	1.52382	6.39356	14.9692	29.9794	49.1029	75.8039	110.365	158.245	218.881	307.602
							P12970	1	1.23602	4.11607	7.79258	17.2926	56.5897	99.6783	156.289	225.246	334.666	448.456
							P13020-2	1	1.44636	5.18405	11.2563	21.9805	64.7364	117.58	178.855	250.656	346.429	488.69
							P13439	1	1.10029	3.75708	8.23724	21.5992	43.3035	76.7296	125.792	188.622	269.757	412.01
							P13595;P13595-3;P13595-4	1	2.03035	14.7085	40.4819	83.7665	157.525	258.188	269.237	289.439	333.525	421.203
							P13634	1	1.04556	2.80501	6.06883	12.3747	22.3848	43.5164	74.7945	121.49	189.365	324.868
							P13864;P13864-2	1	1.4799	3.67713	6.70342	15.2527	33.6719	62.7317	102.639	154.108	232.302	340.877
							P14069	1	1.18973	6.39189	19.1042	37.3023	56.2784	81.1739	111.239	154.837	211.642	293.587
							P14094	1	1.50713	3.93938	16.3357	36.8866	65.264	115.166	171.614	240.824	335.28	486.145
							P14115	1	1.18153	3.02194	5.72124	12.9054	33.517	62.2835	98.7189	152.383	224.197	348.618
							P14131	1	1.16379	3.11174	5.68491	14.2955	46.3553	82.9801	131.02	188.266	263.512	393.771
							P14148	1	1.21358	4.99605	11.459	51.1094	1171.74	2989.8	5149.51	7463.63	10041.8	13154.7
							P14152	1	1.09712	2.60015	6.05556	20.0698	57.5677	102.604	166.855	242.723	331.544	451.551
							P14206	1	1.29504	7.38698	16.8983	30.0399	747.18	1729.93	2808.87	4018.37	5518.74	8079.7
							P14211	1	1.28113	5.78269	13.7008	25.7518	484.753	1026.81	1700.72	2495.04	3308.89	4589.78
							P14576	1	1.34824	8.88508	18.1375	32.4784	58.7887	98.703	145.897	211.911	296.029	422.62
							P14602;P14602-2;P14602-3	1	1.57616	7.02998	14.4063	27.7133	48.8624	78.4517	119.692	176.585	255.991	366.194
							P14685	1	1.32511	4.85111	12.4833	25.9078	57.2999	94.2405	137.4	197.146	272.374	380.86
							P14733	1	1.19128	2.7919	6.88486	25.3093	116.88	219.89	347.876	372.471	402.812	466.464
							P14824	1	1.18536	4.18693	8.51238	14.4907	223.722	471.379	649.973	702.595	782.407	910.652
							P14869	1	1.14841	2.73685	5.16272	14.6857	80.9149	155.684	237.701	347.398	481.069	645.085
							P14873	1	1.37486	5.51082	12.3608	22.7231	63.0901	111.034	176.383	258.227	358.304	523.606
							P14901	1	1.2361	3.19659	9.13268	19.437	34.7064	57.4801	87.835	123.803	174.481	249.626
							P15089	1	2.88884	4.96809	9.51765	18.8644	32.3984	51.2525	72.5991	103.244	148.552	235.209
							P15105	1	1.28837	2.4878	4.88801	9.70514	17.6496	28.661	43.7851	66.8329	100.814	146.196
							P15116	1	2.79793	9.5575	22.3135	46.1366	76.2849	119.309	174.64	245.854	349.997	496.157
							P15327	1	1.03717	3.68713	9.56141	19.1125	39.3491	70.1736	114.396	173.362	265.286	371.334
							P15379;P15379-10;P15379-8;P15379-7;P15379-2;P15379-3;P15379-6;P15379-11;P15379-5;P15379-9	1	1.40993	4.48356	11.1537	23.2933	41.6432	65.3759	100.125	148.913	223.879	336.04
							P15532	1	1.22895	4.23391	9.21061	27.4998	171.966	345.785	357.653	403.056	480.182	583.44
							P15626	1	1.3868	6.63047	15.8073	65.277	883.523	2173.52	3723.26	5403.72	7475.93	10418.4
							P15864	1	1.12965	2.59892	5.12975	16.6769	157.285	345.351	565.697	827.676	1092.5	1501.05
							P16015	1	1.15419	3.21081	6.98609	13.8029	22.6594	34.9838	48.5822	65.8048	87.7074	123.561
							P16045	1	1.06714	3.1533	6.50221	14.1659	51.6579	93.6849	146.143	209.083	297.374	436.575
							P16110	1	1.59331	4.97006	14.952	28.6133	46.6388	70.4163	98.0438	138.651	193.421	268.455
							P16125	1	1.12506	2.24962	3.71388	12.6511	61.4455	114.901	176.816	250.099	343.101	464.733
							P16254	1	1.30077	8.41672	18.1618	33.7612	56.24	84.7703	127.163	183.043	256.153	363.516
							P16332	1	1.16897	4.13403	8.08041	16.5979	38.3647	69.4652	114.214	177.319	262.631	397.368
							P16460	1	1.05585	1.49027	2.33666	4.33395	7.11696	10.9727	15.9425	23.1307	32.5729	46.8417
							P16546-2	1	1.12181	4.63461	19.1705	46.1298	1377.61	3223.23	5219.09	7453.29	9843.53	12534.8
							P16858	1	1.48499	4.01686	7.24663	27.6733	163.845	313.813	470.478	662.431	892.218	1206.98
							P17095	1	1.04626	1.37486	3.40448	8.37958	16.0119	27.9666	45.4949	71.729	123.659	201.131
							P17156	1	1.17523	5.75154	13.771	26.1241	47.6138	77.718	113.177	160.41	228.348	333.718
							P17182	1	1.58424	6.57461	17.4217	39.229	959.895	2202.29	3695.38	5572.84	7960.15	11602.4
							P17225	1	1.34447	3.4559	6.63363	18.6533	47.7873	83.5901	126.595	186.502	264.539	390.739
							P17426-2;P17426	1	1.17606	3.67508	7.82483	17.0161	46.3124	84.1608	134.022	193.834	275.066	412.518
							P17427	1	1.07461	3.58635	6.91048	28.8049	62.8575	104.857	158.694	222.751	312.305	451.021
							P17563	1	1.60597	4.18082	8.95577	24.5571	51.1228	80.4348	126.254	182.144	250.681	390.376
							P17710-3;P17710-4;P17710;P17710-2	1	1.06404	2.41954	4.26043	27.9897	66.042	116.963	177.438	261.111	367.598	533.041
							P17742	1	1.33499	4.77763	9.81766	17.911	360.075	496.942	699.377	829.916	1132.74	1365.33
							P17751-2;P17751	1	1.73269	4.54335	11.6371	26.2348	397.664	848.674	1413.54	2093.22	2783.95	3653.38
							P17918	1	1.18987	2.96286	5.52773	12.4474	28.8361	55.8354	96.1513	148.865	233.033	357.698
							P18052;P18052-2	1	1.82742	7.76696	17.6114	30.3977	48.2028	75.0397	110.583	156.482	214.772	319.167
							P18242	1	1.55558	5.55557	12.9695	38.9285	114.48	207.262	315.819	427.77	573.015	763.389
							P18572-2;P18572	1	1.06103	3.3706	6.96628	14.0874	34.6188	60.6078	98.1116	153.794	224.779	325.072
							P18653	1	1.27384	5.66188	13.1456	27.0145	47.0529	74.3409	113.807	170.339	253.331	382.727
							P18760	1	1.20101	3.61456	7.60716	17.9212	52.5941	92.6996	138.746	201.234	295.228	423.547
							P19096	1	1.23299	4.80402	10.3381	20.3757	47.3329	79.4249	123.816	179.147	260.352	373.024
							P19137	1	1.12571	4.36454	11.3645	24.6334	44.6258	72.4692	111.178	164.263	231.614	350.695
							P19157	1	1.2679	4.06272	8.36165	18.518	52.3727	93.9666	147.315	220.726	327.589	484.284
							P19253	1	1.22269	3.39347	8.89544	21.1361	207.049	419.491	669.047	954.302	1285.44	1869.17
							P19324	1	1.1321	5.29213	12.0871	24.6653	623.294	1482.83	2437.48	3627.07	5010.71	6737.64
							P19426-2;P19426	1	1.40189	8.66433	22.1309	41.2614	68.639	107.939	161.577	223.858	310.655	439.376
							P19536	1	1.31089	4.58362	11.5319	22.6181	48.5242	81.5804	129.417	192.838	287.12	413.709
							P19783	1	1.33895	3.9683	9.32076	25.9534	54.1392	91.5553	138.403	197.769	272.032	417.498
							P20029	1	1.26536	5.17523	10.343	17.9224	280.437	607.162	779.411	919.746	1105.77	1409.17
							P20060	1	1.52725	6.73213	15.8944	28.5565	45.4483	68.7771	98.7313	136.249	195.194	288.928
							P20108	1	1.42628	5.64733	13.2894	23.5849	81.298	147.91	225.981	331.789	467.554	669.133
							P20152	1	1.26521	3.89466	13.5555	38.0728	520.649	546.577	571.27	611.048	706.893	822.021
							P20239	1	1.20127	1.31749	1.57851	4.30937	14.7408	29.5232	50.8947	90.5354	155.341	273.104
							P20357	1	1.40345	8.05008	20.5972	39.5739	63.41	97.9843	140.108	206.473	307.795	489.418
							P20664	1	1.25881	8.43216	20.0445	36.5356	58.2778	87.8814	129.144	185.043	268.823	381.066
							P20918	1	1.92131	2.55309	4.46005	8.33207	16.3961	29.6633	47.6219	73.1879	106.189	153.923
							P21107-2	1	1.2887	5.27221	13.6264	73.4219	765.89	1566.17	2499.96	2593.54	2796.88	3306.77
							P21126	1	1.65147	5.66916	15.0291	31.3418	55.2307	92.2687	142.886	214.816	312.822	462.364
							P21271;P21271-3	1	1.50237	9.2089	22.4592	39.56	70.7068	111.801	158.281	231.372	321.303	457.338
							P21278	1	1.13493	5.32368	13.1393	25.8623	45.5347	73.45	110.166	156.996	228.937	312.955
							P21279	1	1.18436	2.88324	5.07144	12.3674	29.3064	55.0621	92.9513	147.736	220.812	351.845
							P21300	1	1.10441	3.26189	7.52888	17.6605	37.9157	65.9793	103.81	155.857	228.762	333.171
							P21550	1	1.4488	3.21325	6.34396	10.7444	16.6237	25.7295	38.1426	54.212	75.4481	106.231
							P21614	1	1.42623	2.21762	3.51298	7.01572	13.6988	23.0264	35.5787	53.1139	77.6702	118.551
							P21619;P21619-2	1	1.16167	2.76082	6.15421	19.75	110.148	212.823	331.21	485.711	672.045	894.787
							P21812	1	1.14153	1.69269	3.47634	10.0845	21.309	39.0027	63.4837	100.805	151.572	229.4
							P21844	1	1.71183	3.75375	6.77359	17.1781	38.8976	65.8285	102.113	149.468	218.058	306.061
							P21981	1	1.1255	3.41615	6.86515	18.4968	90.2621	173.385	273.773	400.557	548.254	779.498
							P22315	1	1.48796	7.22586	15.8004	29.9976	57.2421	96.6527	148.101	216.342	303.446	427.434
							P22599	1	1.18147	3.462	6.85354	11.8116	18.7799	28.5353	42.6447	58.6795	79.6681	110.783
							P22892	1	1.28706	7.02625	17.681	39.2367	70.5415	112.151	160.83	220.636	302.521	420.63
							P22907;P22907-2	1	1.34211	5.03467	12.186	27.5344	49.6147	90.3435	136.11	196.084	283.933	436.849
							P23116	1	1.28102	4.22511	8.72896	14.9208	36.8894	62.8548	92.3571	132.425	186.088	281.134
							P23198	1	1.19976	5.28365	10.8223	21.5032	53.818	91.6848	143.846	217.141	306.318	457.485
							P23242	1	1.48336	2.03941	3.4	6.97276	17.645	32.7508	53.1953	83.0666	124.978	190.702
							P23249	1	1.19197	5.11064	15.0761	35.2245	62.7258	99.5348	147.442	221.671	334.227	498.104
							P23475	1	1.1684	2.30743	4.41589	22.0195	47.5866	85.1478	137.461	211.877	310.676	464.796
							P23492	1	1.18266	6.20854	16.4514	29.3093	47.9729	72.6894	102.19	137.391	185.622	258.563
							P23591	1	1.14488	6.63625	15.4452	27.8641	48.3084	75.6378	118.012	171.102	248.852	364.111
							P23780	1	1.21144	4.43514	9.58123	21.0012	35.8623	55.8429	84.3741	121.86	172.678	252.218
							P23953	1	1.24283	1.51299	2.02526	2.95455	6.46177	14.0391	24.6061	39.7849	62.4625	97.0657
							P24270	1	1.18492	3.51417	8.60827	21.4133	49.9361	80.7725	116.41	163.943	231.675	332.074
							P24369	1	1.24719	4.22012	8.28645	13.9598	68.493	128.198	190.96	271.873	363.832	501.591
							P24452	1	1.58878	6.52028	13.9335	27.3224	50.4174	82.4515	130.083	190.61	280.188	431.926
							P24472	1	1.11549	3.44453	6.66145	13.9999	44.0108	81.1066	128.605	190.798	283.23	421.753
							P24527	1	1.28951	3.81591	8.14529	17.8427	46.7951	80.2496	118.813	169.144	244.461	380.343
							P24547	1	1.24434	3.24084	7.05228	13.1549	26.0191	49.0448	83.6713	133.018	209.241	335.361
							P24549	1	1.25831	4.36724	17.779	38.4562	486.299	541.015	734.875	969.516	1244.59	1687.29
							P24815	1	1.34521	1.81207	2.52128	4.45705	29.8054	65.1192	107.464	165.782	235.546	350.718
							P25206	1	1.07929	2.02597	3.67042	10.3303	26.4619	54.3082	95.1389	155.226	238.739	370.973
							P25444	1	1.17141	3.83232	10.7045	26.0264	455.185	1056.09	1779.34	1832.33	1984.16	2312.52
							P25976;P25976-2	1	1.36537	3.9031	6.9507	14.0125	30.3363	54.1876	92.1376	144.1	208.591	328.052
							P26039	1	1.26515	5.30771	10.5111	17.8072	251.098	555.222	891.539	1296.65	1785.56	2447.36
							P26040	1	1.1326	3.40793	8.07854	19.4063	37.2963	66.9813	105.484	161.508	237.339	351.015
							P26041	1	1.2552	5.71032	12.5034	24.2762	214.985	490.76	509.264	542.898	608.645	743.939
							P26043	1	1.07363	2.05811	3.79142	19.6799	49.157	86.3899	133.101	197.136	285.131	419.698
							P26187	1	1.30369	4.39852	11.0846	23.0514	39.4658	63.5191	95.1851	136.787	198.736	289.599
							P26231	1	1.66713	7.30681	14.9544	32.7861	60.2618	93.3002	137.25	198.991	276.763	398.838
							P26350	1	1.126	3.31706	8.84305	21.2894	41.4492	67.8315	100.05	147.776	214.676	304.968
							P26369	1	1.2859	3.68874	7.12883	19.9262	64.9382	113.024	167.932	237.333	327.57	456.97
							P26443	1	1.18655	3.61134	8.01029	15.3992	48.1073	88.4899	135.451	189.262	259.848	343.904
							P26516	1	1.1465	2.59406	4.89579	16.3079	45.3665	80.006	130.559	188.913	261.922	370.697
							P26618;P26618-2	1	1.24383	1.32956	1.50885	1.83553	2.41668	3.43574	4.8444	7.1443	39.3889	114.593
							P26638	1	1.19592	3.79622	7.17468	18.8096	39.4107	70.6634	110.384	170.912	255.204	388.885
							P26645	1	1.48676	6.59392	15.2939	27.9279	47.7461	71.0529	101.158	142.282	200.22	288.913
							P27048;P63163	1	1.20986	3.02727	5.446	14.4333	36.6245	73.1104	121.319	179.773	268.087	416.436
							P27601	1	1.16463	1.87866	4.06214	10.6779	26.4309	50.6209	89.317	143.383	215.403	329.999
							P27612	1	1.25912	4.04457	7.54818	16.942	35.2885	66.9499	109.103	175.772	259.336	385.215
							P27641	1	1.2391	6.8502	17.0713	33.5118	58.7346	95.624	148.657	212.323	309.777	479.509
							P27659	1	1.17888	3.40289	7.00469	14.6191	72.4275	131.949	199.351	276.688	374.036	513.821
							P27773	1	1.32295	5.5478	11.64	22.2069	431.515	1071.12	1779.64	2704.44	3376.53	4386.24
							P28271	1	1.19698	2.98633	7.37042	15.9006	40.9114	71.3571	113.563	163.462	233.974	357.585
							P28352	1	1.21621	3.53587	7.86104	19.4684	77.2485	137.079	207.799	300.787	421.678	580.81
							P28474	1	1.29732	4.59974	10.4428	21.1021	62.4084	106.408	169.598	241.107	332.722	450.659
							P28653	1	1.67066	6.99081	15.1313	28.4248	51.5477	81.1697	118.705	168.431	235.04	332.779
							P28654	1	1.27248	4.78597	11.0475	20.5633	295.111	597.214	945.944	1333.29	1755.42	2345.79
							P28656	1	1.39549	4.61093	9.22229	23.3536	47.5998	78.4828	122.51	178.542	258.225	387.95
							P28658	1	1.35064	3.53505	6.43728	10.9577	27.7529	52.4211	83.1975	122.778	177.974	263.131
							P28667	1	1.45127	4.95817	10.4609	19.3322	34.6933	56.6519	87.5653	129.003	187.666	278.38
							P28738	1	1.1036	1.63655	5.3717	14.0265	27.4941	45.7848	74.9776	112.764	162.031	255.734
							P28843	1	1.49246	1.62106	1.77217	1.99696	2.50221	3.24269	8.1934	21.3055	43.1168	88.2172
							P28867	1	1.30875	2.99605	5.20673	10.23	25.7485	49.5946	90.6271	140.347	211.004	326.987
							P29341	1	1.20449	3.42684	7.42657	17.5704	69.466	130.561	202.166	292.223	411.783	633.341
							P29391;P49945	1	2.74175	6.38337	14.6219	30.6304	53.7271	83.6322	122.691	172.321	245.16	350.988
							P29595	1	1.38378	4.21573	10.1467	21.394	39.2785	66.3289	102.556	157.219	235.925	356.211
							P29699	1	1.90374	4.79336	8.85575	17.5122	32.4634	51.4233	76.1994	108.489	154.845	220.812
							P29758	1	1.87541	6.71564	13.6795	22.4744	34.4926	50.0007	69.5175	94.9638	125.988	173.335
							P29788	1	1.7833	2.80238	5.77679	11.8829	21.0738	34.7503	52.4357	75.6435	106.798	156.918
							P30115	1	1.23594	2.67541	5.81937	10.8561	18.3955	26.9944	40.2834	57.6572	79.7754	114.777
							P30285	1	1.51196	6.22613	15.5693	30.6665	54.0333	84.2737	122.14	174.597	244.288	344.019
							P30412	1	1.26593	3.92691	7.41173	16.0768	34.7193	66.6917	103.778	154.224	235.754	364.439
							P30416	1	1.29477	5.34905	10.852	21.1296	61.6263	105.018	158.323	228.688	317.009	466.515
							P30681	1	1.3496	6.23191	13.8317	33.1095	81.5344	148.605	238.003	299.893	370.171	524.201
							P30999	1	1.26881	13.8757	28.8942	51.0363	78.4244	112.125	156.271	213.615	282.286	381.035
							P31001	1	1.08234	2.79021	7.21609	18.7105	40.0623	70.7784	114.795	170.329	251.052	377.523
							P31230	1	1.11316	4.39522	11.1803	25.5388	48.8656	85.0233	131.899	207.35	303.467	457.502
							P31324	1	1.11719	2.03703	3.25804	5.87004	23.7894	52.8686	92.85	150.664	224.858	340.759
							P31786	1	1.67612	8.1461	22.3384	42.874	69.8672	103.005	146.828	194.184	252.41	348.326
							P31938	1	1.42265	6.50292	13.4164	26.4869	137.686	275.697	279.485	299.295	323.477	387.221
							P32020;P32020-2	1	1.39579	6.45204	15.8093	31.8782	149.201	296.344	447.658	639.685	899.715	1270.23
							P32067	1	1.27948	6.57207	16.1461	40.5984	959.895	2036	3357.37	4875.26	6545.37	8927.2
							P32233	1	1.21147	4.60975	10.8077	23.0526	45.3155	77.7124	124.466	182.39	259.59	368.706
							P32261	1	1.76323	5.88094	12.0499	30.6564	56.921	88.9637	126.809	174.113	243.565	354.455
							P32883	1	1.28619	4.46737	12.9966	29.7285	56.6112	89.5668	132.933	191.866	264.737	378.352
							P32921-2	1	1.23964	4.43085	9.84603	21.9581	43.2363	80.5539	131.245	197.545	293.019	445.445
							P34022	1	1.24123	3.73518	8.72755	19.5579	42.6696	70.6207	113.888	172.015	258.025	378.513
							P34914	1	1.39518	4.48578	9.28837	20.1906	47.9671	83.4282	133.44	203.559	325.971	538.591
							P35123	1	1.69553	6.02322	14.8177	27.7623	49.1218	78.3161	117.417	168.438	246.705	363.674
							P35235-1;P35235	1	1.22577	4.37352	10.645	22.9802	45.8976	78.6005	120.206	183.981	275.814	401.789
							P35278	1	1.46028	5.47553	10.6406	20.6995	62.0776	107.593	161.429	227.449	314.287	417.501
							P35279-2	1	1.18322	3.90094	7.31845	17.9824	40.4252	74.3296	115.986	176.181	257.15	379.251
							P35282	1	1.17926	4.93947	13.9926	31.1642	59.586	93.9005	138.238	196.683	273.603	388.754
							P35283	1	1.21206	4.97309	14.8554	31.0533	51.8992	81.4221	125.503	181.901	268.208	392.391
							P35285	1	1.57924	7.42087	20.7014	39.3515	64.8459	103.272	151.54	213.621	300.941	448.495
							P35288	1	1.13771	7.80958	20.5702	39.0089	65.0922	101.303	147.733	209.43	292.221	407.024
							P35293	1	1.46219	5.25028	11.6927	24.1679	46.4994	74.8002	109.069	160.835	227.201	330.705
							P35486	1	1.29642	6.71355	14.0874	29.4027	52.4089	82.071	125.985	181.162	253.613	392.339
							P35505	1	1.19193	2.63682	5.95242	11.437	20.6718	34.2452	53.6804	81.2413	124.115	181.62
							P35550	1	1.18821	3.28933	6.26566	16.6103	62.5988	112.627	169.329	244.918	339.698	487.532
							P35564	1	1.42083	5.71868	11.7046	19.8825	139.94	281.968	463.039	651.415	924.974	1255.87
							P35585	1	1.32634	4.32147	12.1959	27.9968	54.8483	95.9336	148.5	216.715	309.849	452.656
							P35601-2;P35601	1	1.72859	3.63425	9.10152	19.2427	34.246	56.7998	89.2415	129.682	194.093	285.591
							P35700	1	1.45161	5.85384	12.6076	24.289	322.341	680.375	1064.91	1125.95	1230.4	1519.51
							P35710	1	1.15621	3.67801	9.82754	20.8184	37.6185	62.7908	94.3542	133.72	197.26	284.684
							P35821	1	1.07554	5.74869	14.4468	30.1925	49.783	80.4176	117.909	174.227	244.989	349.626
							P35979	1	1.08346	2.93671	6.13878	14.4121	53.2776	98.3598	149.015	209.583	291.262	415.242
							P35980	1	1.12684	3.16665	7.40045	20.198	155.447	309.148	318.453	339.159	373.114	467.959
							P36536	1	1.35766	4.39782	8.61666	17.4294	41.2659	68.2628	103.312	151.99	214.113	319.275
							P36916;P36916-2	1	1.60994	6.3992	19.6916	38.9701	71.281	108.951	159.822	223.511	319.849	455.097
							P36993;P36993-3;P36993-5	1	1.57046	7.89998	19.575	37.0663	63.3756	100.225	147.965	213.043	293.272	420.987
							P37040	1	1.33263	5.97685	15.183	31.9319	57.2188	91.557	143.18	206.837	291.14	427.18
							P37804	1	1.36485	2.00296	3.0178	4.38704	50.8312	124.521	158.228	185.391	225.364	294.306
							P37913	1	1.14382	12.2048	27.0254	47.9016	74.2057	107.15	145.221	188.391	250.549	353.8
							P38060	1	1.48157	5.8698	14.8846	30.0931	50.5756	80.3408	122.82	182.882	270.144	395.967
							P38647	1	1.23441	6.00926	14.5715	28.4963	290.028	636.48	1018.88	1545.77	1594.15	1758.59
							P39054	1	1.35083	6.34092	14.0853	28.6113	53.0398	87.5203	130.981	191.131	271.724	409.669
							P39447	1	1.55116	7.88045	17.9008	35.1356	59.5841	88.7148	129.442	179.455	265.764	379.078
							P39749	1	1.16881	4.98226	14.9518	31.786	56.6815	93.6624	140.235	206.3	296.274	427.343
							P40124	1	1.17532	3.66364	6.98905	18.3836	41.7774	70.5916	111.163	169.132	248.829	381.454
							P40142	1	1.13776	2.84935	5.31236	20.2487	143.204	148.83	170.871	199.99	256.839	360.004
							P40240	1	1.18868	2.18856	6.36036	15.346	29.2553	51.6901	84.2612	128.805	191.428	278.668
							P40336;P40336-2	1	1.42463	5.67439	15.5685	31.5943	55.0851	91.6986	144.14	213.301	296.004	417.254
							P40630;P40630-2	1	1.21993	4.20211	13.0241	27.5091	51.4294	84.1943	130.683	191.301	272.501	396.262
							P41105	1	1.15895	4.54948	10.2381	18.8887	207.3	371.849	383.026	400.574	427.233	530.119
							P41216	1	1.36497	6.72422	17.3057	34.6668	63.1649	97.7828	141.994	200.404	271.008	415.341
							P41233	1	1.11891	3.1854	7.03653	15.6085	33.1811	57.48	94.4278	148.789	220.512	343.92
							P41241	1	1.35601	12.5747	30.9454	57.3517	92.3773	137.587	190.845	252.072	341.759	467.825
							P41731	1	1.34029	2.42168	4.55235	10.2263	20.3828	35.8909	58.887	91.0989	133.692	197.062
							P41778-2;P41778	1	1.47808	12.2145	28.0688	50.5313	80.409	118.559	167.532	242.153	333.482	491.431
							P42125	1	1.21243	3.92969	10.1592	24.4619	51.5456	86.5303	133.564	195.282	286.421	428.772
							P42208	1	1.20964	3.55567	6.72132	21.2317	48.8498	81.4462	127.083	189.594	274.479	389.48
							P42227	1	1.3599	5.72671	11.7969	22.3063	40.2885	65.3315	100.068	143.762	206.133	313.184
							P42230	1	1.4912	5.77606	13.1929	24.3543	41.6509	65.6478	107.168	168.513	252.341	370.637
							P42232	1	1.24483	3.78521	12.1737	29.166	53.2052	89.9515	140.669	210.256	316.689	471.599
							P42567;P42567-2	1	1.33808	8.39166	19.8518	36.9075	60.6683	95.7442	139.798	197.871	268.047	365.867
							P42669	1	1.11525	2.07493	3.71284	16.9199	46.3902	81.5948	130.081	193.762	280.995	400.832
							P42932	1	1.21182	4.65779	9.76387	16.8004	325.087	681.77	1109.26	1607.84	2240.03	3024.1
							P43247	1	1.44707	9.50141	23.2517	42.4213	69.7524	108.615	160.589	223.289	306.343	435.323
							P43274	1	1.25377	2.7518	4.89109	15.8853	76.7162	139.234	207.271	283.738	371.121	472.909
							P43275	1	1.14683	5.30946	11.5664	24.2577	55.2812	95.0156	144.275	204.505	283.685	395.854
							P43276	1	1.06875	2.27621	4.05756	17.252	89.415	170.377	256.721	350.253	460.411	588.962
							P43277	1	1.21425	2.58198	4.67667	19.6253	66.8932	117.91	178.177	255.26	348.052	486.827
							P43883	1	1.46344	7.61338	16.1504	30.0483	49.1038	73.4962	106.266	148.794	203.088	281.393
							P45376	1	1.25505	4.27077	9.07733	23.7295	222.965	444.358	699.506	1007.22	1419.6	2225.65
							P45481	1	3.06206	4.03222	6.36171	10.2397	18.1508	31.6121	51.2171	78.9795	120.512	190.144
							P45591	1	1.31533	5.04687	11.6862	21.3741	43.5314	69.144	112.988	170.294	241.676	337.592
							P45952	1	1.28152	4.15634	10.3629	26.8064	48.8504	81.3631	122.636	172.261	250.393	363.206
							P46061	1	1.27629	4.83517	11.697	25.6119	53.5192	87.1876	131.207	187.212	264.791	381.874
							P46460	1	1.09069	2.72528	6.11109	22.0651	57.2689	92.9232	150.37	218.664	320.433	451.624
							P46471	1	1.31608	3.97853	8.07135	22.0634	48.5886	84.6192	135.865	199.756	290.952	422.916
							P46638	1	1.28176	4.4587	9.17883	25.6434	88.6532	158.979	237.449	337.21	475.161	688.331
							P46656	1	1.63761	2.22291	3.54173	6.90529	12.6656	20.1381	30.6064	45.8317	67.75	97.1743
							P46664	1	1.24138	3.56603	6.7355	15.5049	33.2557	59.2494	95.8849	144.66	207.063	311.538
							P46735;P46735-2	1	1.37482	2.4837	4.34105	6.79611	73.0809	153.984	239.964	347.466	462.788	632.147
							P46935	1	1.49283	4.15621	7.28771	15.0166	40.7639	70.294	105.914	158.174	226.529	318.285
							P46978	1	1.15286	2.93008	5.07076	12.3174	35.8189	65.9989	110.384	164.646	253.468	394.834
							P47199	1	1.25767	3.92988	7.41429	14.7745	41.6055	76.6038	123.164	193.626	275.781	384.765
							P47713	1	1.6351	7.83272	22.4132	43.546	72.2449	109.907	158.367	215.989	296.797	407.627
							P47738	1	1.49427	5.2552	12.0979	23.7439	352.596	731.95	1167.6	1671.56	2338.82	3325.61
							P47740	1	1.18484	3.54559	6.96524	17.113	40.8211	77.081	129.002	200.708	303.371	449.895
							P47753	1	1.43247	5.19127	11.1952	21.9805	54.157	91.4479	150.887	229.573	355.668	524.741
							P47754	1	1.24996	4.72086	10.5523	20.5075	48.9257	84.3226	126.39	184.168	260.085	366.227
							P47757-2;P47757-4	1	1.17012	5.45015	10.7892	19.9051	76.0281	140.185	186.336	246.418	325.973	458.011
							P47758	1	1.21357	4.45894	8.90447	17.308	33.0761	59.7718	99.1124	155.789	233.594	350.382
							P47791-2	1	1.19065	2.04283	3.57914	6.13093	9.45374	14.0893	20.2142	27.5982	40.4131	57.5606
							P47802	1	1.35066	3.90854	11.5769	26.3569	48.5981	81.5141	127.739	191.437	271.051	406.217
							P47809	1	1.35037	7.07088	21.4082	42.0931	72.2005	109.641	159.656	233.416	332.148	486.304
							P47811;P47811-4;P47811-2	1	1.63149	10.5878	23.5473	39.7618	59.1842	84.4786	115.308	156.071	207.979	311.407
							P47856-2;P47856	1	1.31728	7.43182	15.765	28.5128	50.4961	80.5885	123.188	179.458	257.262	389.224
							P47857-3;P47857-2;P47857	1	1.2444	5.7375	13.1223	23.3272	39.0378	59.2869	82.6819	117.225	169.134	250.468
							P47911	1	1.13438	3.40308	8.81159	27.6244	280.349	562.697	884.471	1243.87	1707.58	2527.92
							P47915	1	1.37856	3.2271	6.09365	10.3397	36.4641	74.3454	117.689	177.689	255.598	379.476
							P47934	1	1.39732	5.72283	18.6271	41.6902	74.1261	124.309	187.36	261.465	369.032	534.681
							P47941	1	1.37016	9.32554	20.9184	37.2458	59.3962	93.2275	139.209	194.379	273.693	404.069
							P47962	1	1.09529	2.95448	6.96796	19.3493	67.3763	121.928	182.11	256.498	358.505	527.151
							P47963	1	1.21887	3.27148	8.56216	19.3052	33.6746	60.479	105.31	155.394	235.314	355.736
							P47964	1	1.13013	2.38588	5.12255	14.6398	33.7336	60.9525	94.7466	145.925	210.459	316.242
							P48024	1	1.46663	4.14456	11.2346	21.5307	43.5687	68.8497	101.569	143.063	197.857	284.899
							P48036	1	1.0999	3.0027	5.84947	12.9229	45.2274	83.7283	132.591	191.409	270.276	388.983
							P48193;P48193-2	1	1.38618	4.33577	10.3884	23.4112	44.8258	77.8645	127.474	184.026	273.229	419.045
							P48428	1	1.21117	3.93053	8.38439	17.0052	52.5235	95.6558	144.506	209.405	290.58	407.874
							P48678;P48678-2;P48678-3	1	1.05945	2.73397	5.40113	18.1605	53.0583	92.3847	144.439	216.534	307.122	441.982
							P48722;P48722-2	1	1.16169	6.40957	17.2252	34.1294	60.3432	98.4782	140.323	207.729	288.26	414.219
							P48758	1	1.27288	3.54952	6.37558	16.698	42.678	75.9272	119.049	180.1	261.367	414.455
							P48774	1	1.24071	3.51855	7.34793	17.5309	41.807	72.348	125.548	188.569	273.69	418.073
							P48962	1	1.15949	3.62603	8.56705	19.4534	107.741	202.501	325.947	458.904	604.655	808.323
							P49138	1	1.1914	8.22682	21.402	41.5892	67.43	99.4404	140.521	198.16	271.605	393.645
							P49182	1	1.47008	2.73992	6.98735	13.5345	23.5265	35.8855	53.6694	77.0499	109.157	158.381
							P49312;P49312-2	1	1.18535	3.33292	6.63203	14.2334	44.7798	81.2523	129.246	193.492	288.376	408.56
							P49442	1	1.17413	3.03099	9.59065	24.5521	46.9014	78.9655	123.414	175.951	260.992	382.991
							P49443	1	1.38223	8.7821	19.8036	37.8218	64.3461	99.9295	146.185	204.819	278.303	401.389
							P49615	1	1.31032	3.27755	8.84639	20.8424	39.9064	71.3441	117.823	174.806	260.994	411.754
							P49717	1	1.18387	3.43907	6.65233	15.9524	36.6588	69.1865	114.781	177.829	271.843	422.756
							P49718	1	1.19182	3.1633	5.83654	12.5365	31.9267	60.5931	108.884	173.967	269.642	414.287
							P49722	1	1.23012	3.1424	6.65791	20.6503	52.8101	89.7657	136.844	200.607	294.42	439.603
							P49813	1	1.22405	2.90273	6.88185	13.8695	27.6294	47.0268	73.527	110.631	165.052	243.229
							P49817	1	1.20848	5.83929	14.4227	26.6219	44.567	68.4107	98.6852	146.819	220.084	341.954
							P50136	1	1.22338	6.88991	16.4954	32.3463	56.0012	88.2115	132.624	193.377	290.249	438.199
							P50171;P50171-2	1	1.25303	3.92492	10.8684	24.5406	43.63	69.6787	111.799	169.081	247.324	382.488
							P50247	1	1.37987	3.20201	7.82985	25.5701	400.743	409.682	439.088	481.383	564.827	671.523
							P50285	1	1.16307	5.58459	15.3362	29.8298	50.5223	78.7061	117.163	169.865	241.382	347.083
							P50396	1	1.29691	4.93182	12.3836	28.5278	53.2192	83.9648	127.61	183.939	268.332	391.027
							P50429;P50429-2	1	1.21088	3.8984	8.09406	20.1419	40.8263	75.7908	118.778	172.369	252.256	368.824
							P50431	1	1.13899	4.20941	9.44967	19.8143	38.3342	65.504	99.6701	156.701	241.954	357.896
							P50516;P50516-2	1	1.26082	4.01848	8.31824	19.3733	37.2448	68.0778	111.008	164.205	254.711	390.092
							P50518	1	1.51806	7.62149	16.2369	27.5935	161.048	313.164	486.048	686.384	964.895	1277.93
							P50544	1	1.17693	4.19407	10.3696	22.5158	44.435	75.0934	115.066	161.64	233.216	338.015
							P50580;P50580-2	1	1.17026	4.54477	8.90699	22.665	184.489	217.445	240.776	268.846	323.67	429.043
							P51150	1	1.2998	3.88877	6.90416	11.7501	43.935	82.1104	128.688	191.038	271.964	385.182
							P51175	1	1.26636	4.57866	14.548	30.0089	53.8178	87.0658	132.298	190.525	270.985	388.577
							P51410	1	1.1094	3.24199	6.52502	16.0482	85.1432	156.933	248.544	366.77	516.461	711.696
							P51432	1	1.26276	9.79814	24.2833	44.1651	73.3602	112.53	161.202	223.826	305.358	429.277
							P51655	1	1.97592	4.14455	8.03379	17.3401	32.9078	56.0936	88.5439	133.45	196.021	305.937
							P51660	1	1.20247	4.89673	10.9566	23.6246	62.6059	104.88	152.411	212.726	286.952	395.186
							P51855	1	1.2336	5.61929	16.4856	32.7214	60.1838	94.1953	143.298	206.51	289.48	434.759
							P51859	1	1.26243	4.36588	9.51078	26.3507	58.229	99.189	148.383	210.899	303.82	455.918
							P51863	1	1.43145	4.14653	7.7578	12.5829	21.0828	32.3757	48.511	82.3713	144.964	250.247
							P51881	1	1.16617	3.41048	7.82458	26.0525	187.714	389.105	400.123	430.539	489.102	602.72
							P51885	1	1.1477	5.71257	13.3659	26.8912	55.5246	87.5177	127.942	184.485	257.419	386.588
							P52196	1	1.55444	5.4697	14.2452	38.2852	70.3271	110.963	166.074	236.584	333.446	485.396
							P52293	1	1.7322	11.3528	23.7796	40.5641	64.7381	98.5268	138.042	196.481	274.919	388.865
							P52332	1	1.49668	5.64669	12.2643	21.4453	34.1546	50.5278	72.9886	101.437	137.017	204.621
							P52430	1	1.26898	3.07659	8.73637	23.0739	45.0462	75.9465	118.779	168.809	253.554	408.753
							P52431	1	1.39299	8.48387	21.1147	42.2954	71.4578	110.062	160.339	226.233	315.588	446.563
							P52480	1	1.35923	7.16417	15.7281	29.3347	501.065	1123.08	1798.51	2534.23	3391.09	4582.54
							P52483	1	1.46288	5.11979	14.1033	26.3591	43.9035	66.6029	101.325	143.092	196.974	282.501
							P52503	1	1.41856	4.84554	13.6475	29.7348	57.3492	94.063	146.021	217.439	300.928	440.552
							P52623	1	1.10039	7.3963	18.6555	38.6761	66.6908	101.701	148.52	207.049	289.812	417.755
							P52760	1	1.18633	3.6765	9.86373	23.4636	43.0457	73.2056	108.627	156.719	227.771	341.232
							P52795	1	1.5451	4.58744	12.5274	23.9086	40.5645	63.4289	94.0107	134.073	188.695	268.509
							P52875	1	1.63163	6.65381	18.3233	35.0247	63.4102	99.3511	143.8	198.562	287.162	410.758
							P52927	1	15.4961	20.9532	31.125	53.4765	94.8389	171.417	266.315	382.731	582.225	833.772
							P53026	1	1.09591	4.3042	9.11279	15.0718	131.456	263.414	409.165	572.875	779.811	1100.34
							P53395	1	1.25024	10.6937	28.8379	50.548	87.3247	127.47	180.004	239.72	321.527	442.693
							P53564-3	1	1.55974	14.7409	31.059	51.6181	81.4824	115.795	164.12	224.042	282.723	386.55
							P53810	1	1.36113	9.76261	22.006	42.9442	102.701	179.742	287.006	401.747	552.766	744.683
							P53811	1	1.29228	4.65643	10.1733	22.9512	45.2869	77.6038	118.634	179.892	260.692	410.819
							P53986	1	1.21059	4.1325	8.27486	15.3853	51.2556	91.5373	143.845	213.316	300.411	427.204
							P53994	1	1.45496	6.69532	19.4434	61.0446	1154.52	1205.53	1326.63	1629.78	2238.36	2946.36
							P53995	1	1.44188	8.14119	18.1014	32.4736	59.383	94.2977	141.282	209.263	295.554	435.121
							P53996	1	1.46238	4.9106	11.5465	25.2377	46.502	74.4178	112.976	164.57	234.288	347.61
							P54071	1	1.23646	4.04405	9.96578	23.6014	62.2438	105.89	163.348	243.658	346.701	504.627
							P54103	1	1.45022	5.05813	14.6268	30.6295	56.1327	88.9348	137.496	202.191	294.403	439.336
							P54227	1	1.16423	3.56834	9.98718	24.6892	52.0164	95.8919	147.654	209.167	300.796	416.823
							P54276	1	1.42452	4.11458	8.08945	13.8269	24.0296	41.3266	65.7752	101.811	155.935	258.289
							P54320	1	1.41527	3.61535	9.17662	19.4347	35.5595	59.5383	89.1127	124.756	178.235	253.537
							P54728	1	1.32137	3.4668	7.38145	17.5971	34.6477	65.4769	107.635	165.189	239.712	346.678
							P54731	1	1.41	6.55376	18.3694	36.6899	62.4847	97.7745	143.172	205.334	281.732	400.426
							P54775	1	1.16155	3.1888	5.8398	10.447	27.1618	53.2103	88.3525	139.623	227.126	365.615
							P54822	1	1.28345	3.79646	8.45695	15.8641	41.7997	74.7884	115.592	188.738	272.285	386.36
							P54869	1	1.22914	4.20509	8.82593	31.6576	412.65	906.434	1577.05	2475.76	3438.61	5903.1
							P54923	1	1.37983	4.88971	10.7852	23.9589	58.3855	97.5406	154.908	222.28	307.038	429.228
							P55096	1	1.111	5.66349	11.9789	26.8406	51.5787	91.4065	138.989	201.693	288.087	414.994
							P55194	1	1.11251	8.20801	23.242	50.5185	82.6704	124.97	184.699	251.766	337.974	444.231
							P55200-2;P55200	1	1.13376	1.60315	2.90675	10.0022	23.1926	45.3368	84.4309	137.891	206.751	309.042
							P55258	1	1.26453	4.97762	9.41953	21.3291	42.8566	74.1173	122.23	182.425	257.571	390.951
							P55264	1	1.30427	4.93692	11.5261	24.5201	46.647	74.0888	114.396	168.727	262.489	414.277
							P55288	1	1.30456	3.50035	9.10126	17.7112	29.7401	46.4079	68.3786	99.1211	137.071	198.634
							P55937;P55937-1	1	1.71941	21.1558	47.9155	84.3311	128.308	187.296	254.793	357.026	483.364	654.594
							P56135	1	1.3275	4.25208	8.60273	18.1235	36.0379	61.8787	96.6795	149.166	218.534	332.276
							P56212;P56212-2	1	1.31513	5.26282	15.3421	30.8535	54.0442	83.3506	125.002	187.985	271.276	407.813
							P56371	1	1.09847	3.49544	8.09906	19.6582	37.6788	68.2102	108.981	166.159	247.714	362.253
							P56376	1	1.26781	3.37684	6.37273	16.0575	35.8022	68.4199	111.841	174.224	266.275	393.153
							P56379	1	1.36875	4.82285	12.381	26.0974	49.2037	80.3317	122.032	182.765	262.94	417.311
							P56382	1	1.19852	3.34141	7.28674	16.0615	50.4713	93.2279	145.245	210.583	290.987	422.414
							P56391	1	1.58327	5.15341	10.8895	20.4607	45.731	76.4241	118.778	177.057	263.985	397.651
							P56395	1	1.13342	3.57276	7.39474	13.5104	32.1982	58.8065	97.8026	156.235	237.597	375.48
							P56399	1	1.20424	2.94652	6.50857	20.8217	46.9847	80.1274	129.082	188.852	281.99	429.508
							P56480	1	1.33507	4.5391	12.0566	35.3939	543.445	557.198	617.755	704.903	787.183	936.123
							P56546-2;P56546	1	1.16656	2.48925	4.16192	9.31686	29.1642	59.7261	103.747	166.447	255.634	413.052
							P56812	1	1.36881	5.35936	12.4796	29.3383	67.6533	111.455	163.269	231.77	322.135	450.31
							P56959	1	1.43708	5.12112	10.6493	31.084	92.7179	162.519	239.488	265.93	334.696	440.554
							P56960	1	1.24699	6.46054	17.1851	33.6944	58.4871	91.7477	137.349	192.151	267.072	383.795
							P57716	1	1.42262	5.74148	12.7392	26.378	49.29	77.7438	111.49	158.891	226.408	323.218
							P57722-2;P57722	1	1.64654	4.07848	9.76392	22.143	39.2932	62.7044	99.7709	153.272	235.98	355.823
							P57746	1	1.25661	2.81646	9.00781	18.4538	36.4924	67.1163	104.549	157.064	228.301	343.334
							P57759	1	1.32685	4.00384	9.74829	20.7816	56.9418	98.7269	155.399	227.896	322.403	456.823
							P57776;P57776-3	1	1.23743	3.71308	7.71904	14.055	27.4697	60.8711	103.995	172.961	263.911	410.556
							P57780	1	1.29375	5.39682	13.7248	25.2314	398.715	933.387	1501.2	2122.41	2911.03	3907.98
							P57784	1	1.11974	1.97292	3.33014	9.39797	31.724	60.7539	100.882	175.048	274.042	417.506
							P58021	1	1.40506	5.87987	13.544	25.6907	45.7777	72.6516	120.648	177.982	254.412	363.33
							P58044	1	1.38042	1.79098	9.41524	23.0161	43.28	76.1547	116.051	176.26	257.078	373.148
							P58064	1	1.22734	3.6112	12.0842	25.6671	46.5871	75.6769	115.663	168.857	251.46	403.902
							P58242	1	1.15063	2.76215	6.27529	15.2538	33.0514	57.5398	96.1874	151.761	222.367	327.226
							P58252	1	1.30269	5.2329	12.0083	23.2857	461.684	1046.85	1602.92	2187.71	2876.76	3842.08
							P58281-2;P58281	1	1.1062	3.12644	6.87996	18.6147	39.1128	68.5975	111.391	169.911	255.01	413.448
							P58389	1	1.24586	6.93362	16.8474	32.2679	55.4868	86.6075	128.417	192.556	276.355	412.965
							P58404-2;P58404	1	1.4396	7.02403	18.356	34.2232	56.9506	87.6386	133.261	187.994	263.357	390.133
							P58710	1	1.38903	3.86975	8.01905	15.5565	45.5959	82.6244	132.546	199.199	293.288	433.471
							P58742	1	1.54728	5.34753	16.5997	36.5163	62.7818	100.348	159.3	235.227	334.948	480.683
							P58771-2	1	1.40467	3.1115	5.6237	10.2902	26.1802	47.0058	76.8431	121.494	181.666	276.293
							P58774-2	1	1.40094	2.87164	5.17716	10.7578	42.1271	81.5014	131.808	195.554	292.576	429.485
							P58871	1	1.74537	14.7525	34.4802	60.139	100.162	149.206	204.4	280.499	381.628	553.759
							P59235	1	1.10365	3.26638	10.1856	23.7794	46.0341	75.7425	114.725	175.322	254.367	383.904
							P59242	1	2.15821	9.16952	19.5354	36.2427	58.8877	90.259	135.731	196.557	294.018	421.032
							P59325	1	1.32621	3.89229	8.5789	18.007	35.2445	60.1605	97.1848	155.226	233.225	351.763
							P59481	1	1.1175	6.53082	15.623	35.7144	59.7854	92.7813	138.9	207.955	305.244	452.096
							P59708	1	1.22661	3.60816	7.05396	16.9672	37.1135	69.1633	119.24	172.394	242.19	344.878
							P59900	1	2.43559	12.1625	27.4403	51.7535	79.6379	115.027	163.947	224.825	315.987	435.603
							P59999	1	1.13203	3.16191	6.87367	17.4981	46.5752	81.0955	120.103	173.377	233.434	342.017
							P60122	1	1.1693	3.40741	6.80877	19.9356	64.5938	115.349	176.905	267.224	363.604	520.571
							P60229	1	1.18502	3.42196	6.049	30.0479	64.7541	109.218	161.988	228.152	322.245	452.743
							P60335	1	1.1968	3.61367	7.56977	15.5867	43.7087	77.3094	122.302	178.119	253.247	391.514
							P60521	1	2.03369	3.65539	6.52118	12.6832	23.1819	37.8231	58.7128	86.3226	124.487	180.625
							P60670;P60670-2	1	1.41376	4.36859	10.7127	19.3882	41.9205	74.1477	117.561	178.556	256.467	375.378
							P60710	1	1.30617	3.06637	5.49158	34.7546	71.7349	118.32	180.385	262.498	379.696	541.307
							P60762-2;P60762	1	1.13867	8.82702	20.1321	35.7642	58.0011	85.7413	121.015	168.635	225.199	323.362
							P60766	1	1.13173	6.01749	15.7552	33.856	61.8068	101.633	149.546	216.381	329.065	468.513
							P60824	1	1.54218	4.08778	8.17721	21.1164	49.0167	81.9287	120.023	177.235	250.821	354.932
							P60840-2;P60840;P60840-3	1	1.80886	6.50088	15.4259	29.0757	52.3315	82.998	127.629	193.413	282.468	395.64
							P60843	1	1.4138	5.6707	11.1128	22.3291	111.38	209.901	326.071	475.512	681.021	952.861
							P60867	1	1.12791	2.70305	6.56061	14.2958	77.2531	149.181	228.579	333.335	499.273	732.056
							P60904	1	1.33201	4.67003	12.2889	25.6654	45.7796	75.1325	111.82	163.603	230.309	327.976
							P61021	1	1.80512	5.0964	12.5304	26.8802	53.6209	88.8382	136.916	190.56	267.362	417.779
							P61027	1	1.24786	6.99878	22.5384	49.6134	237.6	260.609	272.717	304.101	355.016	420.149
							P61079	1	1.2197	2.95114	5.8105	13.3037	31.6118	55.8653	89.3781	132.706	191.556	273.879
							P61082	1	1.28312	4.22653	7.90756	19.3724	44.2526	74.454	112.25	165.928	245.428	354.531
							P61087	1	1.37535	6.71218	14.3193	27.1316	43.9426	69.8012	105.076	152.649	223.824	334.099
							P61089	1	1.3965	5.81466	15.0977	37.0962	602.067	1273.57	2088.34	3068.74	4402.09	6042.9
							P61161	1	1.38501	4.89336	11.9294	26.4381	57.8664	90.6241	137.957	206.342	291.635	427.23
							P61164	1	1.15523	2.68848	7.87462	17.401	36.3845	67.3565	113.779	179.828	268.897	406.62
							P61202;P61202-2	1	1.22953	3.09954	5.92868	16.1712	37.2767	70.9929	118.458	188.268	284.293	439.872
							P61211	1	1.52153	3.39241	6.15055	11.9235	35.102	60.3748	98.0661	150.511	217.552	327.49
							P61222	1	1.0732	2.76883	5.07602	25.774	53.5217	91.6679	138.043	202.002	291.022	422.07
							P61255	1	1.09617	3.48456	6.98725	14.8845	45.896	80.097	130.566	201.369	294.611	439.571
							P61358	1	1.18361	4.24071	10.5461	24.6664	439.181	1248.56	1267.48	1334.16	1418.51	1602.53
							P61458	1	1.59288	4.19612	8.23137	17.482	32.8713	55.0997	85.2158	131.963	191.788	278.756
							P61514	1	1.0905	7.08561	17.3925	35.5287	59.6312	96.4495	136.91	195.073	272.032	380.318
							P61620	1	1.22155	4.09944	7.96537	14.8415	43.8568	76.3681	120.77	180.881	254.683	384.878
							P61750	1	1.37904	4.30604	9.36294	18.7108	47.6027	82.9765	128.654	182.653	248.958	335.084
							P61759	1	1.46714	5.73055	13.2268	25.6816	45.4977	74.5708	114.452	170.343	247.906	377.472
							P61804	1	1.20591	3.88981	9.79454	19.6032	36.9053	64.9662	104.803	156.359	234.731	352.516
							P61922;P61922-2	1	1.26525	3.79742	11.2768	27.9752	54.2835	94.2907	147.498	220.783	326.217	497.786
							P61924	1	1.16942	2.53434	6.30868	14.9937	37.501	64.5611	100.577	150.619	218.048	326.015
							P61957	1	1.63425	6.10118	12.1937	20.9069	56.9592	98.5952	154.864	222.806	305.624	456.725
							P61961	1	1.19447	3.40687	9.35264	20.9095	36.7696	55.6112	84.0469	119.922	169.852	261.51
							P61965	1	1.48963	7.92209	16.8497	33.5672	55.545	94.0238	142.953	206.98	281.899	434.638
							P61971	1	1.25359	2.50927	4.9694	12.7838	35.0809	76.4376	137.263	228.793	358.508	590.803
							P61979-2;P61979	1	1.35027	5.7424	13.4804	44.9285	1123.3	2771.06	4806.57	4998.91	5522.36	6140.45
							P61979-3	1	1.29639	5.37051	13.0998	25.869	56.6845	95.6735	143.856	206.853	293.022	417.45
							P61982	1	1.144	3.26915	9.11802	23.9086	55.5316	90.1231	131.182	180.61	259.809	371.175
							P62071	1	1.47009	4.48186	9.55584	18.9372	36.8986	64.2756	101.043	151.008	230.6	353.196
							P62082	1	1.09862	2.36256	4.44812	9.52354	28.1783	53.0547	88.7517	145.566	233.823	359.168
							P62137	1	1.42676	4.41825	8.28627	14.9807	53.5945	101.042	156.09	219.322	307.084	417.688
							P62141	1	1.31497	5.21308	13.8649	29.5442	53.7824	84.7974	121.52	177.034	257.631	392.084
							P62192	1	1.4028	5.50183	13.0386	24.5918	149.829	319.041	328.009	338.325	381.499	465.306
							P62196	1	1.25025	4.09244	9.99945	18.6281	37.0952	59.4375	89.4901	122.093	170.803	255.258
							P62242	1	1.14739	2.79539	5.20097	15.3832	74.3934	135.086	192.288	263.684	350.963	473.901
							P62245	1	1.07364	2.81361	5.32887	14.8527	41.9526	73.9198	115.029	171.311	242.458	342.803
							P62259	1	1.40719	4.95876	10.3151	18.8963	63.6125	114.739	167.879	251.993	354.622	607.751
							P62264	1	1.11017	3.15341	6.90979	16.5613	49.0489	85.903	130.984	184.901	262.413	385.961
							P62267	1	1.14196	3.26483	6.38447	13.2948	85.9143	166.009	250.828	355.786	472.3	665.988
							P62270	1	1.18039	3.87938	7.34219	17.7931	65.2657	117.747	178.974	262.171	359.515	497.828
							P62281	1	1.10929	3.1338	6.3817	16.9082	92.7584	179.624	280.468	409.014	563.015	763.634
							P62301	1	1.12352	2.9593	6.31128	16.0363	45.6565	81.8133	127.595	193.684	278.175	423.487
							P62307	1	1.1883	4.25084	11.0133	23.0726	53.3603	129.903	149.397	189.84	261.852	422.994
							P62309	1	1.18576	2.58222	5.65458	12.4031	44.1633	81.9055	129.488	184.211	266.976	380.422
							P62313	1	1.184	3.95226	10.1284	24.0124	45.4532	76.7919	124.504	197.249	288.803	430.632
							P62315	1	1.25942	3.01979	5.76627	18.3085	58.0696	104.632	162.569	234.311	328.21	457.084
							P62317	1	1.22535	3.59973	7.00223	15.6695	49.7648	91.8177	137.732	204.708	290.989	405.177
							P62320	1	1.29615	3.03048	5.78633	14.9754	34.3549	63.4216	100.884	151.927	224.643	351.57
							P62331	1	1.41737	7.18186	14.6918	28.9802	49.5925	81.5661	126.832	191.46	290.143	443.365
							P62334	1	1.2255	3.29628	6.23303	10.37	50.2941	93.5836	145.905	216.299	309.725	438.248
							P62702	1	1.1097	3.36597	7.64094	14.9083	181.859	355.959	563.846	794.76	1061.71	1361.26
							P62717	1	1.17725	3.80665	10.0743	23.0699	305.187	704.95	733.123	775.391	869.81	973.414
							P62737	1	1.41933	4.39761	8.24516	17.7312	46.5975	81.8168	132.152	194.924	282.985	412.5
							P62748	1	1.25136	4.41134	10.0385	19.9766	36.597	62.6315	97.1227	141.597	209.53	310.896
							P62751	1	1.18005	4.25347	8.95929	16.8157	186.811	379.906	596.047	846.033	1162	1596.99
							P62754	1	1.11862	2.63557	5.10255	13.0433	39.8119	69.7067	114.444	173.549	261.667	382.883
							P62774	1	1.59496	6.58323	21.3005	44.5486	71.7224	107.442	154.306	221.295	306.719	433.144
							P62806	1	1.11011	2.17367	3.97754	8.76425	59.4989	122.04	192.259	272.939	369.188	490.004
							P62821	1	1.19882	3.52779	7.95068	23.4919	51.2166	87.9059	128.01	187.126	252.798	369.803
							P62827	1	1.1875	4.37216	9.65398	25.2296	563.034	1240.18	2047.37	2717.51	3396.32	4371.5
							P62830	1	1.30914	5.54617	12.5202	44.4523	1178.08	2813.42	4992.37	5109.58	5499.6	6783.36
							P62843	1	1.02868	3.27356	11.3871	22.4088	44.468	71.2521	111.812	178.257	266.31	373.241
							P62849-2;P62849-3;P62849	1	1.14579	2.68833	5.78841	16.6198	35.4994	62.6732	96.9155	151.247	216.32	321.503
							P62852	1	1.1024	3.40783	7.10008	16.9941	151.043	229.326	288.511	378.315	503.416	776.076
							P62855	1	1.07906	2.19838	4.63049	13.4149	29.1512	54.0211	88.0923	136.15	204.238	312.133
							P62862	1	1.15976	3.63224	10.2458	26.2625	49.1675	77.1805	120.853	181.539	253.986	360.749
							P62869	1	1.40166	3.11673	6.02637	12.7436	31.9227	59.1408	100.415	161.795	237.052	352.243
							P62874	1	1.23801	4.10056	8.09665	17.211	47.6315	84.9355	126.977	179.543	254.152	354.55
							P62876	1	1.15797	2.10322	6.71625	18.6765	39.1789	67.6924	110.51	161.929	230.889	346.367
							P62878	1	1.3934	5.79328	17.9428	38.1628	70.4061	114.248	168.606	232.707	328.539	466.242
							P62880	1	1.28572	4.6011	10.7588	22.0277	44.3816	76.8275	117.547	170.961	243.591	337.146
							P62889	1	1.0834	4.06387	8.6728	20.7506	40.7433	74.9382	120.14	187.212	293.444	459.062
							P62897	1	1.0998	3.89999	8.07802	15.6161	93.8525	187.554	285.875	406.942	565.97	769.162
							P62900	1	1.12404	3.42008	8.40866	19.1793	56.1891	96.7702	150.64	223.727	313.054	451.457
							P62918	1	1.13194	3.46186	6.85622	15.033	71.5752	133.577	206.783	303.148	411.869	592.322
							P62960	1	1.53095	2.7554	10.7546	27.6206	54.0689	84.4398	121.06	172.888	257.251	369.474
							P62962	1	1.368	4.65024	9.06493	18.3691	71.4952	130.001	196.576	278.944	387.62	532.216
							P62965	1	1.63426	7.51084	18.4729	34.8423	59.9241	91.267	134.874	193.161	268.737	371.359
							P62983	1	1.4658	3.6715	6.97597	17.9456	49.8066	88.54	132.079	187.142	260.572	365.264
							P62996	1	1.20839	2.72791	4.86983	24.5527	57.487	95.5137	144.208	215.966	321.628	475.073
							P63001	1	1.19375	4.11472	9.43906	23.4858	45.1109	80.5071	129.389	194.681	285.393	417.174
							P63005;P63005-2	1	1.28239	3.7962	7.07821	12.2761	29.6413	57.0897	97.2826	156.09	235.463	366.73
							P63017	1	1.34352	5.9149	13.2174	24.1728	471.913	1111.56	1975.81	2981.19	4079.67	5832.06
							P63024	1	1.38204	3.61375	10.3689	21.3658	39.1405	67.1245	103.348	153.807	224.581	331.034
							P63030	1	1.57832	5.50025	14.9608	29.5124	54.4	83.618	127.696	177.079	248.277	363.59
							P63037	1	1.51004	4.78088	10.4453	20.1692	145.627	302.946	496.641	515.26	560.555	686.277
							P63038	1	1.40273	5.66123	12.9603	24.1623	205.402	430.455	683.339	901.479	1093	1273.12
							P63073	1	1.17669	4.39963	9.47626	20.6156	42.5611	73.8893	120.198	180.128	261.085	385.385
							P63085	1	1.32383	5.13989	10.0814	20.8989	42.3993	73.8085	120.367	183.386	272.644	407.907
							P63087-2;P63087	1	1.26654	4.15947	8.72923	16.5855	31.6581	52.1755	85.4863	129.01	191.515	283.126
							P63094;P63094-3	1	1.05303	3.61434	7.57604	18.0927	41.9454	74.2829	120.328	175.895	255.506	366.008
							P63101	1	1.26948	4.43823	11.1416	36.1287	291.332	583.784	924.034	1312	1770.23	2872
							P63168	1	1.29119	6.37319	13.7582	27.6714	47.8023	80.479	127.075	185.661	261.497	394.957
							P63242	1	1.24328	4.28498	8.42164	17.9031	50.6451	88.5699	136.425	190.221	270.96	376.957
							P63254	1	1.2035	3.17047	9.18665	20.5685	34.9906	56.3373	84.8153	122.767	174.888	266.993
							P63260	1	1.51053	5.95337	12.891	22.0629	236.511	556.708	912.827	1345.1	1831.87	2571.13
							P63276	1	1.12811	2.79475	5.1977	10.9795	39.1465	70.5137	112.961	185.907	280.936	419.034
							P63280	1	1.47086	7.00333	16.059	31.6588	56.6779	90.2242	130.346	178.467	251.21	371.146
							P63323	1	1.48028	4.61328	9.71222	17.422	62.1188	111.704	168.042	250.036	359.854	501.206
							P63325	1	1.09472	3.06808	6.07161	11.6154	26.202	50.1297	89.3139	138.237	228.268	365.013
							P63328-2;P63328	1	1.23671	7.24784	17.8643	34.7107	58.2086	92.6993	139.383	196.52	289.149	428.672
							P63330	1	1.29883	9.46148	24.302	49.2787	77.812	115.998	159.222	213.7	294.677	426.058
							P67778	1	1.2604	4.3561	10.9793	32.6025	77.3835	127.938	184.682	265.379	385.106	557.048
							P68037	1	1.16809	5.22978	12.0571	25.6195	154.777	322.637	521.339	560.56	635.311	753.172
							P68040	1	1.06712	3.87848	8.17996	17.6243	55.8468	101.15	156.687	227.348	332.967	455.235
							P68254;P68254-2	1	1.42101	5.0902	10.7951	25.3746	59.6498	99.1939	148.326	213.869	301.502	435.607
							P68368	1	1.21751	2.30675	8.50743	20.7704	42.0656	69.6306	106.795	156.22	227.227	344.284
							P68369	1	1.20388	3.94378	9.22152	24.2723	446.268	945.083	1534.58	2257.02	3178.41	4473.78
							P68372	1	1.22969	3.94089	8.60435	20.4572	385.324	903.046	943.877	1009.1	1157.21	1453.61
							P68373	1	2.19135	7.14136	14.4281	25.2509	43.6712	67.657	102.704	150.938	210.396	319.356
							P68510	1	1.09576	3.31175	7.05312	20.6215	52.8655	89.5117	141.304	201.835	283.339	420.671
							P69566;P69566-2	1	1.40787	3.13797	7.7254	15.1634	27.2488	45.5799	72.2414	107.101	154.392	229.099
							P70168	1	1.22373	3.4251	6.89048	14.8912	38.4505	65.641	109.683	166.985	255.531	384.163
							P70195	1	1.25035	3.99745	8.49223	25.7599	51.9596	93.5483	148.21	226.56	336.435	477.432
							P70202	1	1.203	4.13037	12.1105	27.0672	48.7787	85.5298	124.668	181.135	254.232	369.655
							P70236	1	1.26265	7.7154	19.301	37.5348	63.0354	100.811	153.55	219.147	302.447	414.8
							P70261	1	1.39404	9.4086	22.395	45.4112	79.1162	116.889	168.018	235.288	329.546	469.303
							P70268;P70268-2	1	1.45173	7.0953	18.9276	38.2683	66.0524	102.27	155.196	222.131	303.147	433.384
							P70279	1	1.36658	3.13663	5.71317	10.1366	21.2683	43.9858	76.8892	120.995	185.182	314.681
							P70280	1	1.36317	5.47686	11.981	20.428	35.2467	59.6599	95.6812	136.709	201.481	287.33
							P70288	1	1.24651	3.84305	10.9368	23.7839	47.7079	78.0246	124.919	192.073	277.047	416.33
							P70290	1	1.20744	4.07186	8.80103	17.6597	32.0305	54.9241	83.6596	124.512	185.121	275.235
							P70296	1	1.40889	3.76488	7.08	14.8685	66.291	123.554	191.174	268.472	369.07	511.969
							P70297	1	1.21332	4.55527	13.109	28.8798	57.0518	90.0409	134.872	190.707	275.464	416.075
							P70302	1	1.6476	9.91046	22.3748	46.0584	77.3561	122.021	173.642	238.114	322.352	438.572
							P70303;P70303-2	1	1.33196	5.18259	9.97478	15.8193	24.2894	42.9724	78.2915	129.024	209.661	364.818
							P70318	1	1.23186	3.66627	7.53545	14.1128	34.1014	58.2512	88.2619	124.753	173.456	255.701
							P70333	1	1.2619	5.32961	10.8938	21.9599	41.7421	69.8783	107.223	161.606	235.71	372.914
							P70336;P70336-2	1	1.44621	15.379	33.4803	60.2959	178.619	341.183	346.911	395.882	464.02	566.573
							P70349	1	1.3049	3.89103	9.31585	22.4489	51.3623	85.1774	128.419	176.678	262.549	378.353
							P70362	1	1.61641	6.99697	15.8681	30.5308	50.4868	78.9361	118.71	178.756	250.756	372.892
							P70372	1	1.12924	3.21847	6.25521	26.3404	65.0857	111.381	168.517	231.171	317.593	431.404
							P70398	1	1.53309	6.79856	13.9438	28.832	53.3496	89.8252	136.592	189.679	269.538	398.287
							P70399-5;P70399;P70399-6	1	1.13298	10.3567	28.9487	51.7623	81.4511	120.84	164.97	225.081	295.292	391.801
							P70404	1	1.34589	4.03437	8.98773	20.3981	39.2614	73.9254	118.459	188.242	271.915	405.808
							P70441	1	1.42951	3.75489	8.13757	14.718	24.8749	36.8352	53.4558	74.1901	100.42	147.315
							P70670	1	1.20114	3.44758	7.36119	15.2843	47.8045	86.4112	131.677	194.387	289.452	422.488
							P70677	1	1.16422	3.31703	6.17442	13.7182	28.9561	52.0786	83.492	130.924	202.66	316.588
							P70698	1	1.27381	3.01021	7.06475	16.1992	37.5144	68.781	117.906	188.267	290.073	450.214
							P70699	1	1.06598	6.49801	16.0039	29.3573	48.1996	76.1001	116.332	170.027	243.311	362.016
							P80314	1	1.27053	4.03213	8.20535	20.2969	69.2407	125.78	192.208	271.85	376.437	522.437
							P80315	1	1.29986	3.68728	8.17723	19.7666	147.72	282.477	438.102	608.072	847.517	1159.65
							P80316	1	1.40905	5.95047	15.7973	31.3059	1197.9	2610.11	4276.29	6218.28	10479.2	14606.2
							P80317	1	1.29424	3.64608	6.60955	15.7624	82.4113	152.517	236.17	363.159	490.317	643.958
							P81117	1	1.0454	3.40629	12.3657	26.7213	52.9861	90.5284	137.453	209.673	314.745	464.264
							P82198	1	1.68162	5.55557	11.3814	21.7862	39.7738	63.9133	97.4401	146.167	213.188	321.583
							P82343;P82343-2	1	1.34654	3.95157	9.2117	17.8502	29.8787	50.6438	76.3364	103.6	151.164	214.408
							P83870	1	1.13629	3.67225	8.98467	20.8127	42.3464	70.1697	114.121	167.491	237.111	342.67
							P83882	1	1.0618	2.80776	6.1721	13.8635	33.0704	59.5966	95.988	145.958	216.651	330.844
							P83917	1	1.27176	4.44502	8.88545	14.8987	37.0589	67.0508	109.356	160.436	231.525	364.267
							P83940	1	1.16435	3.69955	7.39781	12.9214	44.6565	81.6098	127.308	187.606	277.397	444.686
							P84078;P61205	1	1.36062	4.52872	8.96747	21.2206	112.688	209.193	328.756	473.83	675.978	922.557
							P84084	1	1.67149	4.81813	10.2831	23.5716	52.0959	87.1763	140.065	209.177	308.656	442.701
							P84089	1	1.61217	5.91212	12.1542	24.1038	52.4709	86.6969	129.411	183.03	245.237	348.277
							P84091	1	1.21758	4.18033	8.8998	26.1232	52.5486	86.6766	134.638	205.708	302.835	434.304
							P84096	1	1.14506	6.35095	18.6711	37.6368	67.2977	109.22	166.398	237.958	328.524	473.63
							P84099	1	1.24215	6.89582	16.1476	31.4133	63.6707	102.565	151.076	219.444	310.4	448.144
							P84228	1	1.08825	1.14586	1.27951	1.56967	13.1257	28.857	49.7507	75.4808	110.08	160.219
							P97290	1	1.71486	2.15012	3.16225	4.65996	8.69527	14.6025	24.2723	37.8481	55.5365	91.7644
							P97298	1	1.61043	3.7148	9.14456	17.9265	31.6031	47.0134	70.4435	102.619	146.106	221.616
							P97310	1	1.1237	3.49997	7.23506	18.735	40.3606	72.0683	118.502	177.253	275.413	404.936
							P97311	1	1.05252	3.82542	13.4377	29.5714	57.8227	97.291	151.617	222.127	316.936	454.526
							P97314	1	1.23838	3.24428	7.40867	18.7449	36.4089	66.6448	102.961	150.802	220.627	333.068
							P97315	1	1.12352	3.43947	8.36858	22.0919	52.2787	92.0503	141.548	209.238	302.751	427.526
							P97351	1	1.12305	2.99143	7.02512	16.9704	88.1421	169.262	258.836	358.746	504.828	681.136
							P97355	1	1.54446	6.3013	22.1259	42.7277	71.9096	108.559	166.121	237.564	335.645	453.624
							P97370	1	1.16763	2.60927	6.58804	18.6194	40.5366	74.3589	118.95	182.115	258.324	384.072
							P97371	1	1.122	3.65826	8.91537	21.3045	60.2478	103.89	160.3	232.515	314.307	443.534
							P97372	1	1.15389	4.09583	8.5761	18.5668	42.6949	74.5682	126.446	193.044	280.494	417.15
							P97376	1	1.8114	6.01697	16.5456	34.3234	59.955	95.6852	145.141	215.576	311.357	444.243
							P97377-2;P97377	1	1.41961	7.42151	15.8175	28.6429	46.4941	71.0175	101.582	140.199	194.312	273.688
							P97379	1	1.40803	6.53813	14.0645	26.7509	46.6791	72.1419	108.744	154.844	219.332	320.483
							P97384	1	1.11656	2.98703	9.79311	24.371	46.6821	77.9632	124.879	187.579	270.847	405.927
							P97386;P97386-2	1	1.55684	7.98109	16.4562	30.1224	48.0141	73.6471	106.997	151.225	225.986	336.67
							P97390	1	1.30751	3.32578	10.3133	26.1158	50.4057	81.6204	129.727	198.304	292.6	422.275
							P97393	1	1.94024	8.40449	19.5756	36.6369	59.0721	86.0853	122.238	172.471	237.229	340.855
							P97429	1	1.1505	3.59964	6.99175	20.417	54.2411	92.6665	141.634	217.308	313.691	471.225
							P97434-2	1	1.44798	6.84552	16.8914	31.55	52.1438	81.903	124.414	177.877	250.048	353.998
							P97447	1	1.3151	3.60935	6.52725	12.547	33.4907	60.508	96.1853	144.837	213.326	315.759
							P97449	1	1.31663	10.3573	26.5834	65.8135	647.869	1453.28	1486.49	1548.19	1703.75	1941.35
							P97461	1	1.19037	2.77721	5.63463	13.6337	36.3495	65.529	108.033	163.091	238.271	353.519
							P97470	1	1.36184	7.7762	16.6457	30.0296	49.5983	75.3687	108.656	155.176	212.356	311.884
							P97494	1	1.23017	4.17837	8.89552	22.5887	49.6655	85.0416	130.469	201.597	295.431	416.775
							P97496-2;P97496	1	1.19662	4.40603	9.26064	17.6947	36.8371	65.6944	105.961	163.798	242.5	355.533
							P97742	1	1.20032	4.68174	9.38478	17.4734	46.1991	86.7736	133.669	189.634	255.494	361.386
							P97760	1	1.19206	3.69307	10.294	24.9979	48.3417	77.3858	119.737	180.294	266.162	390.924
							P97765;P97765-2	1	1.1908	2.38814	6.94935	17.3993	33.9012	56.8264	90.7543	137.393	197.542	283.265
							P97770-2;P97770;P97770-3	1	1.17866	3.32356	6.55525	12.9951	30.5828	55.3057	93.0682	143.303	210.634	327.958
							P97807-2;P97807	1	1.34047	5.647	15.8174	35.9446	310.291	654.787	1056.81	1611.06	2248	3129.61
							P97822;P97822-2	1	1.08627	2.70759	4.85521	10.153	27.7439	57.0641	100.188	155.602	233.778	361.14
							P97823;P97823-2	1	1.0805	3.03362	8.62317	19.6379	43.212	75.8398	116.04	175.571	259.109	395.95
							P97855	1	1.23552	4.60161	9.02893	15.9085	50.0675	94.1043	143.659	212.163	300.796	425.189
							P97863;P97863-3;P97863-2	1	1.64729	6.26702	16.3334	36.6628	63.7097	101.537	154.448	227.155	316.345	439.196
							P97868;P97868-2	1	1.29938	3.9536	12.0958	25.27	44.574	73.6662	113.027	177.815	262.141	388.81
							P97927	1	1.35765	7.14137	16.6596	32.6389	54.3187	84.4762	124.542	174.595	246.387	358.75
							P97930	1	1.68499	8.16888	19.1502	34.7154	57.0065	88.6484	127.519	179.426	256.95	363.986
							P98078;P98078-2;P98078-3	1	1.19016	3.56769	7.28847	16.4763	33.9955	60.0423	95.0868	144.707	215.263	333.56
							P98192	1	1.4446	5.60915	16.0298	32.8781	56.5045	92.6074	133.612	190.946	268.014	395.416
							P99024	1	1.17346	3.05276	5.85218	17.0122	83.6732	163.008	255.475	375.71	515.007	773.17
							P99026	1	1.34394	3.98697	7.91041	17.8531	134.121	188.573	202.308	233.092	289.214	384.608
							P99027	1	1.39885	4.03625	11.4152	21.5193	56.7849	99.0227	150.177	212.049	292.311	405.06
							P99029-2;P99029	1	1.12593	2.48858	5.58135	9.91735	39.2075	74.6556	116.946	165.894	247.484	365.835
							Q00262	1	1.15577	3.51085	7.26025	15.9219	29.802	51.7616	80.887	119.054	170.272	246.257
							Q00422	1	1.2564	3.75241	7.66253	17.3156	35.1574	58.8044	90.6193	135.141	207.294	318.764
							Q00612	1	1.16169	2.8924	5.15192	14.8897	50.8995	93.0337	145.598	215.744	308.12	453.393
							Q00623	1	1.50651	4.51218	9.12596	19.7967	295.511	637.481	1088.54	1588.76	2125.24	2819.59
							Q00896	1	1.49905	3.0596	5.90402	11.1115	80.143	162.087	259.245	370.595	491.382	684.312
							Q00897	1	1.42112	2.53997	4.43513	7.62446	13.296	20.7184	29.6836	41.6877	57.883	83.4825
							Q00899	1	2.07049	2.85525	4.3418	18.8955	42.4248	71.7799	111.808	172.014	249.769	380.196
							Q00915	1	1.25831	5.82694	13.2157	24.885	144.524	284.855	440.389	631.126	886.395	1268.91
							Q00PI9	1	1.14397	3.05481	5.73623	11.8858	28.4804	56.5136	97.7178	155.783	247.71	398.45
							Q01147-1;Q01147	1	1.47785	2.1213	9.27173	21.8802	39.3455	65.515	103.311	156.787	225.542	332.374
							Q01149	1	1.069	3.44812	9.35765	16.9597	167.767	369.801	598.266	853.925	1150.98	1587.83
							Q01279	1	1.22643	2.13857	6.94366	15.1259	29.6726	49.6944	77.6929	115.805	160.476	237.729
							Q01320	1	1.64879	8.06858	17.6236	31.0265	47.4281	69.2737	99.4177	140.355	194.484	280.677
							Q01339	1	1.76965	5.5224	14.0033	25.2097	41.6433	62.8425	89.4588	123.9	163.989	233.168
							Q01405	1	1.25764	3.55236	7.23304	16.414	38.8631	72.9623	120.697	186.75	277.618	407.075
							Q01730	1	1.25729	3.5604	7.34599	17.6516	39.3734	66.9124	108.23	162.37	237.388	371.516
							Q01768	1	1.11126	3.31717	6.78323	13.7269	55.6787	102.642	151.54	218.351	303.11	423.897
							Q01853	1	1.34187	6.27458	13.6902	24.2556	446.469	924.938	1505.79	2168.84	2982.22	4038.69
							Q02248	1	1.49903	5.17169	11.1357	22.7994	42.2423	69.0701	104.772	149.916	209.947	307.643
							Q02257	1	2.49463	7.54025	14.7742	24.8224	40.3343	62.2995	90.7882	129.113	182.142	255.026
							Q02614	1	1.26781	4.4618	12.2916	28.234	50.2393	80.191	121.179	176.082	246.046	363.465
							Q02788	1	1.09783	2.56343	5.21015	15.2486	39.55	73.2159	120.34	180.547	271.61	418.643
							Q02819	1	1.34762	3.97593	8.55743	15.9698	28.4385	47.7609	78.2066	119.488	174.628	265.77
							Q02844	1	1.67369	3.20083	9.60535	21.1638	42.5002	70.8888	109.258	170.467	244.246	360.578
							Q03173;Q03173-5	1	1.31741	7.26496	21.3584	45.5226	77.1937	118.696	173.582	245.727	345.27	476.112
							Q03265	1	1.26983	4.38547	8.59964	28.3383	173.162	336.904	529.225	769.563	1036.23	1471.18
							Q03958	1	1.37439	7.85053	18.3949	34.2833	56.0089	87.8234	128.803	186.65	261.817	368.594
							Q03963	1	1.89484	4.05999	12.7135	26.8156	47.1938	77.2745	115.094	160.167	230.847	324.577
							Q04207;Q04207-2	1	1.33824	3.15004	9.17875	21.6229	41.0014	67.9794	105.661	150.933	217.221	332.015
							Q04447	1	1.33602	3.55123	7.8745	18.0935	40.0961	69.7349	112.576	174.547	263.932	380.639
							Q04690-2;Q04690;Q04690-4;Q04690-3	1	1.75133	4.69204	14.3931	33.0065	89.1563	258.051	266.193	285.392	322.059	390.703
							Q04857	1	1.08362	2.78428	6.25714	19.9172	58.0611	103.404	159.022	225.119	312.141	435.831
							Q05186	1	1.18985	5.28151	12.6343	24.3365	200.623	421.12	512.247	627.905	839.69	1139.15
							Q05512;Q05512-3;Q05512-4;Q05512-2	1	1.6171	9.83277	26.5081	49.3455	80.7529	128.295	190.282	262.366	352.989	495.371
							Q05909	1	1.24615	2.08715	9.09095	22.5958	43.0668	68.6505	103.48	150.458	211.518	307.952
							Q05920	1	1.3541	7.63308	24.2291	51.9085	90.4905	127.106	177.994	244.581	293.666	393.302
							Q05CL8	1	1.18599	4.8159	15.6246	31.6064	57.7791	92.4855	139.197	207.913	300.417	429.851
							Q06185	1	1.09121	3.60899	8.21018	22.8111	55.7674	96.6674	149.684	212.646	292.951	408.714
							Q06890	1	1.38967	4.00623	7.65662	14.1229	26.3047	40.893	63.5367	94.7183	137.281	213.606
							Q07076	1	1.51513	3.74512	8.21486	21.1806	41.957	76.2855	122.312	189.988	281.403	412.223
							Q07113	1	1.70113	10.3757	24.6601	44.473	71.4504	107.837	149.323	203.171	279.938	399.957
							Q07133	1	3.05088	9.22271	19.777	36.8527	68.3227	112.967	167.434	236.795	333.369	467.882
							Q07139;Q07139-2	1	1.11219	2.13911	4.23833	9.11702	43.5089	83.6419	129.125	190.829	260.737	377.763
							Q07417	1	1.26248	4.28172	10.0558	19.4809	41.15	70.3622	115.374	179.001	271.693	419.118
							Q07456	1	1.65487	5.00978	13.1845	25.5328	42.6113	66.3621	98.8155	141.674	199.199	281.985
							Q08091;Q08091-2	1	1.20893	2.60455	5.48104	13.6486	29.3545	54.2359	86.843	140.002	212.813	326.014
							Q08093	1	1.26276	2.51101	4.61913	8.55207	22.5251	44.7224	76.8488	120.836	180.965	275.665
							Q08460-5;Q08460-3;Q08460;Q08460-2;Q08460-4	1	1.46325	1.62122	1.99083	2.6601	4.0334	5.86726	8.38974	11.7585	19.5532	82.7725
							Q08879-2	1	2.16848	9.97803	21.2192	41.4447	69.1483	103.748	148.641	207.119	281.65	403.242
							Q0GNC1;Q0GNC1-3	1	1.37288	5.77996	13.2194	23.2988	38.673	58.1207	82.0182	109.66	150.494	203.416
							Q0P5W1;Q0P5W1-3;Q0P5W1-2	1	1.76638	5.17818	12.8429	28.3432	52.592	82.8925	127.212	179.351	255.191	389.681
							Q0P678	1	1.31429	10.4761	24.434	46.7521	74.7383	113.112	168.676	234.367	318.441	455.294
							Q0VBL3-2;Q0VBL3	1	1.28317	3.45735	8.40921	19.5023	38.5648	65.7234	107.453	162.926	238.909	355.021
							Q11011	1	1.26261	3.34018	7.14396	13.8597	73.7878	151.919	248.928	293.942	346.398	413.287
							Q11136	1	1.46778	6.95523	16.8919	31.7473	53.8999	84.1388	129.02	183.803	260.353	368.25
							Q148V7;Q148V7-2;Q148V7-3	1	1.52847	13.3803	32.8043	57.4561	95.203	145.518	207.002	278.848	376.177	532.806
							Q14AI0	1	1.12482	4.23608	11.4843	24.9929	43.1533	71.5911	107.821	156.174	226.828	360.054
							Q1HFZ0;Q1HFZ0-2	1	1.21906	3.53385	6.59732	11.9613	32.929	62.0185	109.103	175.701	272.97	406.542
							Q1W617;Q1W617-2	1	1.05564	3.93876	12.5261	28.682	53.7471	91.2744	138.141	200.515	278.393	409.638
							Q2TBE6	1	1.23591	9.03403	26.0869	50.1504	82.5962	124.813	174.541	245.519	336.159	454.406
							Q2TPA8	1	1.33366	8.3829	20.5868	40.3732	69.3622	108.376	155.061	214.132	300.985	419.815
							Q2VPQ9-2;Q2VPQ9	1	1.38858	5.35775	14.3661	29.9105	52.7497	79.7959	113.007	155.081	211.867	302.239
							Q3B7Z2;Q3B7Z2-2	1	1.25163	7.70872	24.1274	48.3831	77.39	118.699	181.526	263.089	361.134	513.196
							Q3KNJ2	1	1.48865	3.65686	6.93932	16.2526	33.1556	63.193	107.44	171.408	258.766	391.457
							Q3TC46	1	1.15721	11.3775	26.3726	46.811	76.0294	114.366	164.045	232.957	320.644	444.068
							Q3TC72	1	1.18165	3.39844	11.8244	30.8586	56.389	93.5822	149.667	216.607	333.804	522.697
							Q3TCJ1	1	1.21127	9.53246	21.1184	40.0861	69.0196	107.032	154.702	219.043	296.846	412.192
							Q3TDN2;Q3TDN2-2	1	1.64353	4.05133	10.1947	26.5111	53.3823	94.2524	145.464	223.416	331.745	506.798
							Q3TDQ1	1	1.06046	3.63942	9.29998	22.5544	45.0397	76.4679	120.253	185.176	278.732	417.402
							Q3TEA8;Q3TEA8-3	1	1.15549	3.41507	7.3222	22.8621	155.988	342.319	352.183	391.46	474.458	600.43
							Q3THE2	1	1.47986	5.16521	11.7438	24.9287	48.5202	78.2582	124.479	183.011	256.384	360.703
							Q3THG9	1	1.16271	3.85763	9.3075	22.3146	41.0567	67.629	102.944	151.676	211.547	320.783
							Q3THK7	1	1.35102	5.7377	14.0953	27.2795	51.285	81.535	118.141	170.849	246.504	365.455
							Q3THS6	1	1.45596	4.0566	7.32428	17.4661	39.8833	70.0535	113.639	170.856	254.051	374.332
							Q3TIV5;Q3TIV5-2	1	1.76542	6.97492	17.9884	34.3827	61.4048	97.5849	147.642	211.909	292.885	425.606
							Q3TIX9	1	1.18731	3.64072	8.61288	26.6775	53.7746	90.1579	141.737	212.661	312.798	459.781
							Q3TKT4;Q3TKT4-2	1	1.1717	4.96084	11.2241	25.6187	52.8727	87.3116	139.119	210.444	308.479	448.682
							Q3TKY6	1	1.86093	4.87718	13.6118	29.8298	53.4735	84.3017	124.844	192.607	276.183	407.437
							Q3TLH4	1	1.757	22.0397	63.8494	118.61	188.044	263.401	360.067	494.071	687.102	944.644
							Q3TW96;Q3TW96-2	1	1.16161	6.57969	15.5917	27.9736	43.3368	62.1584	83.4636	116.283	157.788	225.645
							Q3TWW8	1	1.13632	2.56274	4.82133	16.938	39.379	64.4525	99.7063	152.447	219.337	327.641
							Q3TXS7	1	1.29123	5.44963	13.3741	27.889	825.519	1806.98	1865.97	1965.39	2106.19	2438.41
							Q3TYS2	1	1.44245	7.44277	21.0661	40.9294	67.5117	107.274	158.529	227.912	319.572	486.065
							Q3TYX3	1	1.30735	6.92251	17.934	34.8793	57.2554	93.7676	137.002	198.867	281.823	421.393
							Q3TZX8-2;Q3TZX8	1	1.42461	5.1222	18.6802	38.8042	65.3305	102.509	147.905	204.854	289.968	419.446
							Q3TZZ7;Q3TZZ7-2	1	1.27499	4.66988	12.7381	31.191	62.0813	101.562	154.608	222.753	317.229	467.78
							Q3U0P5	1	1.9661	3.18079	7.42456	17.6844	32.8576	54.8486	86.8181	125.941	190.053	282.011
							Q3U0V1	1	1.29906	4.73809	12.7147	23.1702	45.9266	78.6331	120.302	181.45	261.589	409.578
							Q3U1J4	1	1.3881	3.33634	6.14281	11.1049	30.358	56.2289	91.7929	142.535	214.032	326.169
							Q3U2K0;Q3U2K0-2	1	1.58541	4.64589	10.3395	22.7684	42.5007	71.1333	113.835	169.77	241.242	352.338
							Q3U319	1	1.40273	12.6639	31.1977	56.4108	88.1166	128.05	184.596	260.906	383.459	599.535
							Q3U487	1	1.44125	1.78557	2.30232	3.1096	4.2524	5.70909	7.50318	10.1322	13.8391	53.0776
							Q3U7R1;Q3U7R1-2	1	1.21007	3.72696	10.823	26.7341	50.9856	83.9402	127.58	194.192	274.754	396.026
							Q3U962	1	1.60546	3.55323	8.62815	17.1667	30.5722	49.2485	79.6938	120.995	185.205	283.135
							Q3U9G9	1	1.10767	3.00853	6.64862	15.0433	36.3302	71.8672	116.807	187.735	283.203	419.787
							Q3UA37	1	1.7382	8.15964	18.3695	34.6818	57.4181	87.025	129.845	186.968	277.604	403.352
							Q3UBX0	1	1.20979	2.9919	8.24368	16.3408	29.1286	45.8242	67.1749	95.6016	132.572	188.664
							Q3UDE2	1	1.27058	4.15451	9.59338	21.1236	46.359	85.7192	149.243	216.065	312.523	469.19
							Q3UEB3-2;Q3UEB3;Q3UEB3-3	1	1.38505	6.8914	16.171	32.3311	54.4932	82.8379	125.273	177.385	255.628	390.59
							Q3UFY7;Q3UFY7-4;Q3UFY7-2	1	1.41971	7.5211	16.0719	30.0433	51.0508	83.4754	126.539	184.169	266.596	395.784
							Q3UH66-7	1	1.73784	4.66134	12.2715	25.2843	44.4407	71.7915	107.939	150.446	215.962	317.985
							Q3UHD6;Q3UHD6-2	1	1.27119	5.11589	13.9641	28.4341	52.1436	86.7269	135.255	207.881	294.497	451.883
							Q3UHX2	1	1.28451	4.329	9.04061	21.2008	44.3001	77.4659	123.723	186.796	288.882	424.602
							Q3UI43	1	1.62919	9.74931	24.1146	41.6611	69.2862	111.844	165.572	236.806	331.184	462.142
							Q3UIA2;Q3UIA2-2;Q3UIA2-4	1	1.59651	12.7508	26.8117	46.0422	73.3308	108.782	151.005	212.477	300.24	412.906
							Q3UJB9	1	1.32093	5.43527	12.0189	25.6746	53.6331	90.575	141.171	210.035	308.025	440.002
							Q3UJU9	1	1.27468	3.77168	12.2885	28.7604	49.2421	82.2362	123.936	185.557	279.254	414.087
							Q3UKC1	1	2.02181	5.99067	13.6767	26.2946	43.2389	66.9341	95.7657	132.281	184.602	269.279
							Q3UKJ7;Q3UKJ7-2	1	1.10634	3.89762	8.16209	19.7815	41.088	73.5997	119.613	182.177	273.594	409.824
							Q3UL36;Q3UL36-2	1	1.20959	2.96394	7.53454	19.7245	42.4658	77.7029	123.254	185.04	273.281	402.085
							Q3ULD5	1	1.13035	9.79856	26.9658	53.4437	85.1571	129.267	188.059	272.723	367.857	512.201
							Q3ULJ0;Q3ULJ0-2	1	1.21649	3.74033	10.0662	23.2903	44.6826	75.7369	118.846	174.378	250.396	381.277
							Q3UM18;Q3UM18-2	1	2.35866	3.77711	9.02562	21.1289	44.1364	75.492	117.87	175.372	256.207	377.658
							Q3UM45	1	1.22226	4.61427	10.3383	22.6999	41.7381	72.1332	112.813	174.553	258.923	420.054
							Q3UMC0	1	1.71012	8.24559	18.0542	38.2358	252.494	259.645	282.622	315.67	382.318	520.094
							Q3UMF0-3;Q3UMF0	1	1.53878	9.35897	23.4579	46.7428	80.364	119.725	175.141	240.167	331.75	458.278
							Q3UMR5;Q3UMR5-2	1	1.26145	4.43168	11.9963	26.6154	50.6637	85.7374	127.759	188.406	277.424	401.406
							Q3UMU9-3;Q3UMU9	1	1.11454	5.50199	13.0846	28.824	56.8408	96.5565	143.394	212.18	311.599	462.459
							Q3UNZ8;Q3UNZ8-2	1	1.39221	4.37387	10.0064	25.6399	47.9542	81.314	126.754	189.245	279.603	429.258
							Q3UPH1	1	1.17516	3.54626	9.67207	23.8409	46.7557	80.2089	121.417	182.313	264.653	398.064
							Q3UPL0;Q3UPL0-2	1	1.25934	5.19179	10.6244	32.3738	59.1707	95.968	143.335	208.01	300.295	438
							Q3UQA7	1	1.30266	5.22297	11.5989	24.3798	43.774	72.6571	125.44	181.093	254.239	362.316
							Q3URD3-2;Q3URD3;Q3URD3-5	1	1.50675	7.89944	18.5439	36.29	65.0338	102.397	146.773	204.369	279.429	401.465
							Q3URQ0	1	1.5863	7.32726	21.7859	41.8418	71.8519	111.351	160.266	229.961	334.483	516.067
							Q3UTJ2-2	1	1.6077	8.62645	19.9225	36.767	63.0658	96.0602	144.327	203.834	280.241	410.665
							Q3UUQ7	1	1.18722	5.56355	14.5067	26.9178	45.0771	68.8182	100.313	149.931	226.465	341.781
							Q3UVK0	1	1.20489	3.16065	6.01818	14.6818	31.8344	58.3582	100.127	153.851	230.478	359.853
							Q3UVL4;Q3UVL4-2	1	1.13513	1.35413	1.63742	1.97723	2.37824	2.85856	3.52255	22.4531	70.6666	180.104
							Q3UW53	1	1.67076	15.355	34.2854	60.786	95.521	136.87	193.835	274.543	368.26	511.286
							Q3V0K9	1	1.22099	2.37214	4.70246	8.62662	13.5389	20.1848	29.8032	42.1707	60.7491	86.1259
							Q3V132	1	1.86773	7.25464	17.0649	39.3597	68.8313	111.715	194.727	288.817	395.132	624.258
							Q3V1L4	1	1.3275	9.45578	24.9323	47.0532	77.8645	122.709	177.395	249.061	336.359	451.774
							Q3V1T4;Q3V1T4-2	1	1.16701	4.57166	11.0063	24.3448	44.7203	78.1733	122.623	184.137	270.018	410.031
							Q3V3R1	1	1.08661	2.37258	4.74617	11.5203	35.745	69.1104	121.639	194.758	288.807	430.862
							Q4FK66	1	1.27033	5.65493	16.2327	35.6078	65.2928	105.985	160.797	231.152	324.121	483.595
							Q4LDD4-2;Q4LDD4;Q4LDD4-3	1	1.2349	9.35021	24.4767	46.6431	76.6647	116.406	164.007	220.225	308.413	416.599
							Q4PZA2-3;Q4PZA2-4;Q4PZA2	1	1.79856	5.85713	15.093	27.1562	43.273	67.599	96.2722	135.872	190.959	283.486
							Q4VA53	1	1.10666	3.23229	6.31106	24.5499	60.6275	103.044	156.474	221.164	301.975	424.076
							Q4VAA2;Q4VAA2-2	1	1.17696	4.66273	13.1173	25.5108	50.5509	83.3354	124.342	190.705	278.624	415.565
							Q4VAE3	1	1.3308	5.51891	13.4872	26.1328	44.5548	74.3809	123.139	185.263	269.642	395.473
							Q4VBE8	1	1.46477	5.08552	16.7842	34.5869	62.5348	100.574	151.617	221.611	310.559	434.391
							Q501J6;Q501J6-2	1	1.26453	4.33895	8.31779	14.27	70.7854	130.198	199.358	281.185	384.382	533.177
							Q505B7-2;Q505B7	1	1.55138	5.99635	17.2166	34.1215	55.0811	85.1377	128.98	185.674	257.957	367.775
							Q505F5	1	1.11977	2.80611	7.87047	22.4611	47.8954	83.587	133.017	200.103	294.794	447.691
							Q52KB6;Q52KB6-3;Q52KB6-2	1	1.33423	4.29627	8.98425	17.7618	34.7705	55.3889	82.6734	119.23	175.248	256.547
							Q52KE7;Q52KE7-2	1	1.17703	2.322	6.4694	15.3357	34.0074	61.3413	95.7071	143.001	216.398	327.704
							Q52KI8;Q52KI8-2	1	1.15671	8.47074	22.592	49.3269	82.5362	131.173	189.405	262.824	341.733	456.998
							Q569Z5;Q569Z5-2	1	1.1651	2.95785	5.67368	25.8339	55.857	90.1548	139.376	199.378	286.263	411.622
							Q569Z6	1	1.24951	5.76911	13.8282	31.9105	65.7235	107.399	152.751	212.38	294.896	437.172
							Q58A65-2;Q58A65;Q58A65-5;Q58A65-6;Q58A65-3;Q58A65-4	1	1.22829	14.0524	33.2385	57.9394	94.2139	135.95	188.924	251.566	333.3	450.445
							Q59J78	1	1.10236	6.92175	18.7416	39.2537	67.1456	104.233	151.695	226.487	326.792	455.497
							Q5DTM8;Q5DTM8-2	1	1.27174	14.9753	33.5751	57.4252	91.6925	137.725	197.289	267.088	348.712	498.413
							Q5FWK3	1	1.28206	4.26156	10.3824	26.0321	49.9061	79.3924	116.41	169.038	240.705	358.484
							Q5M8N0	1	1.16662	5.85908	14.7495	29.9054	49.9167	82.2412	132.194	197.72	284.619	420.991
							Q5RL79	1	1.28989	3.05547	7.52376	19.5974	40.3038	69.8082	110.88	170.818	249.675	381.846
							Q5SF07;Q5SF07-2	1	1.30119	5.57823	13.3424	27.8266	47.1424	76.4421	115.508	181.84	259.313	383.176
							Q5SSI6	1	1.75409	10.2874	26.6596	48.3057	76.5066	114.925	160.04	218.064	300.251	402.582
							Q5SSZ5	1	2.46042	4.25036	7.06329	11.683	18.7313	27.4982	40.5109	55.8567	79.9119	117.164
							Q5SUC9	1	1.22968	4.34436	12.4785	27.2386	49.4857	78.5036	120.59	171.489	236.102	356.56
							Q5SUF2;Q5SUF2-3;Q5SUF2-2	1	1.37785	5.62691	11.2251	19.1936	704.227	1650.67	1698.46	1769.97	1915.79	2206.99
							Q5SUR0	1	1.29845	3.60814	8.98848	20.2574	56.3147	104.412	161.504	230.274	313.476	430.48
							Q5SVQ0-4;Q5SVQ0-2;Q5SVQ0-3;Q5SVQ0;Q5SVQ0-5	1	1.95998	4.87725	15.1196	30.5377	54.3938	90.9814	137.767	204.305	298.349	449.929
							Q5SW19;Q5SW19-3;Q5SW19-2	1	1.40372	3.60771	9.40267	21.3438	41.5167	70.402	106.754	160.225	240.44	359.008
							Q5SWD9	1	1.5583	7.18075	15.8523	29.4878	50.3709	81.4589	123.501	178.37	247.946	361.088
							Q5SWU9;Q5SWU9-2	1	1.40895	5.6976	16.7756	40.7829	69.9906	107.26	154.176	221.229	323.426	488.875
							Q5SYD0;Q5SYD0-2	1	1.77208	8.85086	22.9463	44.5341	72.2289	111.296	161.329	229.314	316.923	449.85
							Q5U458	1	1.1351	3.57722	10.7946	25.4483	50.4312	80.7504	122.294	179.975	259.339	401.006
							Q5U4D9	1	1.36398	4.06154	13.0353	28.5652	56.0911	95.8291	148.706	212.083	311.501	452.728
							Q5XG71	1	2.28411	4.01982	9.84945	20.6132	40.7985	68.7764	109.814	163.005	237.242	346.917
							Q5XJE5	1	1.20162	5.77995	14.1549	30.6498	53.1195	81.5492	124.733	187.833	269.202	391.694
							Q5XJY4	1	1.27813	3.88039	10.908	23.2674	42.1754	68.0551	104.843	158.653	231.696	343.158
							Q5XJY5	1	1.34532	5.39887	10.6548	22.8943	48.0121	80.5596	122.915	179.548	265.588	404.563
							Q60520;Q60520-1	1	1.39421	9.62068	22.0253	41.6099	69.5019	103.902	150.251	212.045	291.623	399.783
							Q60575	1	3.15362	3.42989	3.90754	4.85499	6.49053	8.57864	11.5244	16.718	24.4456	138.778
							Q60598	1	1.39246	7.04852	17.4675	33.0723	61.0751	100.143	145.974	194.622	255.618	349.629
							Q60605-2	1	1.23709	3.55522	6.81612	12.3254	46.2274	85.3988	136.375	199.732	283.654	396.086
							Q60631;Q60631-2	1	1.59155	10.9062	24.1268	44.1223	69.0335	99.901	140.652	192.404	268.318	368.146
							Q60648	1	1.72622	6.66969	13.2707	22.6259	34.9517	49.5691	70.0293	94.4285	124.456	169.093
							Q60649	1	1.33799	7.40139	17.1286	32.5855	56.3218	88.6392	131.534	196.18	280.559	388.803
							Q60675	1	1.3762	10.1206	20.8721	34.1096	52.5078	78.4044	109.335	147.193	196.419	271.969
							Q60676	1	1.05947	8.81898	22.6622	45.0959	77.6978	122.41	189.672	254.76	346.483	476.405
							Q60692	1	1.35799	4.49916	10.3491	23.0445	41.7255	69.6001	109.515	167.474	236.305	346.967
							Q60695	1	1.87018	3.74377	7.31619	16.3142	32.5026	56.519	92.3732	143.687	207.777	320.132
							Q60714	1	1.49444	7.59458	17.2282	33.6622	58.2592	92.666	136.322	200.933	287.117	427.604
							Q60715-2	1	1.0866	1.63567	3.46537	6.24854	10.1834	15.2986	21.4566	30.234	41.9865	57.4899
							Q60737	1	1.53559	6.12073	12.3714	25.4869	48.6188	78.73	123.044	177.858	252.715	375.904
							Q60749	1	1.10363	3.38815	7.5861	16.0055	37.4682	64.0116	109.677	178.841	279.172	436.825
							Q60778	1	1.30627	2.39425	5.91055	14.6965	30.4134	54.8545	87.0488	129.774	189.237	282.159
							Q60809	1	1.35662	5.93331	15.5976	33.1538	58.679	94.448	138.399	198.874	273.328	397.032
							Q60823	1	1.64271	10.9426	24.1622	44.6434	72.9742	111.05	156.124	218.018	297.197	409.399
							Q60847;Q60847-2;Q60847-5;Q60847-3;Q60847-4	1	1.22207	5.82045	15.5637	31.9848	60.5877	97.5759	147.614	210.454	307.848	437.468
							Q60854	1	1.13965	3.30694	8.66505	19.2708	70.8444	136.315	213.024	303.59	396.003	521.63
							Q60864	1	1.20968	4.99187	11.1658	20.3479	237.91	577.255	598.352	662.206	741.649	867.218
							Q60865	1	1.40265	7.28398	19.7619	69.2611	1488.82	3055.95	4748.72	6582.26	8860.6	11386.5
							Q60899	1	1.15824	4.81496	14.5712	29.3642	51.8137	83.8043	130.841	190.193	266.772	390.238
							Q60930	1	1.33918	4.02765	9.13328	28.1876	67.8134	110.112	159.595	220.455	318.361	450.616
							Q60931	1	1.24453	3.44697	6.87896	23.6197	62.4195	105.3	157.253	227.543	305.427	435.25
							Q60932-2;Q60932	1	1.3154	4.39939	8.75185	34.0408	175.422	321.119	507.758	710.461	1011.73	1346.13
							Q60967	1	1.39062	3.27658	11.35	28.7201	54.4729	91.0582	142	211.896	307.823	441.297
							Q60972	1	1.27943	4.38016	10.9048	24.0118	58.6033	98.094	144.368	203.651	284.069	419.803
							Q60973	1	1.2654	4.37406	8.99697	17.5038	54.1388	95.6098	149.342	207.374	284.723	398.978
							Q60996-3;Q60996	1	1.43189	6.64704	16.0884	31.6413	53.612	85.8401	126.989	178.335	249.446	361.24
							Q61029;Q61029-2;Q61029-4;Q61033-2	1	1.12876	2.53035	5.89687	15.6941	37.9728	64.5955	107.16	162.917	244.837	392.347
							Q61033	1	1.10904	2.67035	6.18317	15.2154	42.0511	72.9539	113.126	167.185	246.135	345.634
							Q61035	1	1.07908	2.06663	3.91049	15.7096	36.4327	66.3202	110.139	173.39	261.806	433.579
							Q61081	1	1.26754	4.48446	10.0976	19.9278	47.2013	79.023	117.697	170.666	245.085	366.566
							Q61084	1	1.5846	3.32253	6.18585	14.6717	32.2361	52.1128	86.9061	128.669	185.27	265.045
							Q61097	1	4.38902	5.87816	9.51328	16.8517	41.6147	68.5998	102.123	149.388	210.881	308.411
							Q61103	1	1.41828	4.01113	10.0906	21.5318	39.8598	67.5099	98.1208	146.15	208.416	317.9
							Q61133	1	1.27369	2.71172	5.48074	12.24	25.5385	46.5097	79.7056	126.785	198.894	332.481
							Q61136	1	1.1352	4.60716	15.0295	30.4548	55.3566	85.414	126.245	175.339	258.891	375.964
							Q61160	1	1.15608	3.8598	10.9951	25.3342	46.8017	79.3234	117.362	166.044	245.932	360.409
							Q61166	1	1.15159	3.7059	8.07221	19.4318	60.838	110.939	168.484	247.628	346.132	484.416
							Q61171	1	1.13999	4.15846	7.86487	26.5244	232.313	454.298	724.857	1085.5	1529.5	2144.26
							Q61183;Q61183-3;Q61183-4;Q61183-2	1	1.66344	13.6234	30.1173	51.1145	83.5156	123.231	173.725	236.73	319.622	433.392
							Q61187	1	1.4376	12.1515	29.7281	52.4636	84.0759	135.322	197.45	280.321	375.317	506.137
							Q61189	1	1.46046	7.48303	18.0571	33.4901	53.9329	83.8772	122.989	172.835	246.824	359.425
							Q61191	1	1.42219	5.57231	13.4505	25.8493	55.6661	92.0558	139.03	197.873	270.026	376.443
							Q61205	1	1.21573	2.89369	5.96892	20.7714	42.9381	76.1258	115.483	173.657	258.903	396.762
							Q61206	1	1.12595	10.3239	29.2493	51.8616	85.273	126.268	183.573	247.475	344.082	497.545
							Q61207	1	1.85323	4.90485	9.89356	20.2301	37.8837	60.4634	92.2926	133.42	186.584	284.557
							Q61233	1	1.17416	2.75253	5.68935	23.9115	50.0088	81.9402	122.439	177.343	255.287	382.131
							Q61235	1	1.05142	6.36034	18.272	35.5953	59.7894	93.1355	130.636	180.347	258.278	385.392
							Q61239	1	1.1459	5.41362	16.1177	31.2198	50.2585	90.774	142.446	221.575	315.191	438.305
							Q61245	1	1.25768	3.83871	11.1944	25.3671	47.3312	74.9163	109.807	157.791	228.229	332.903
							Q61247	1	1.58043	5.89143	12.8398	21.5942	32.8547	49.2695	70.8446	100.661	143.301	218.096
							Q61263	1	1.4367	1.56899	1.86529	2.37768	23.2747	54.2733	96.6162	152.752	226.659	331.817
							Q61292	1	1.13729	8.01177	18.6715	33.2964	52.4678	80.8505	117.329	167.002	235.802	332.459
							Q61301-2;Q61301-3;Q61301	1	1.35017	4.63395	12.0653	24.6317	44.2482	71.2049	105.18	147.95	211.695	308.951
							Q61316	1	1.37246	7.14677	16.2945	30.3461	589.906	1218.45	1968.26	2821.45	3966.52	5479.01
							Q61387	1	1.16358	2.79206	6.24984	15.825	35.1823	64.7813	106.729	165.199	248.022	378.554
							Q61391	1	1.12661	3.73139	11.1338	24.434	44.9038	78.0826	117.402	173.168	254.345	369.302
							Q61398	1	1.39002	4.60489	11.4897	21.984	38.5891	61.3362	90.1397	126.459	175.842	248.373
							Q61425	1	1.11276	3.50278	9.639	25.429	50.4367	83.5046	123.569	182.253	259.331	363.563
							Q61464-4	1	1.42875	11.0082	23.41	42.2125	69.3659	102.646	151.576	223.316	311.322	446.822
							Q61466	1	1.43491	8.58669	19.053	35.6543	60.2142	94.6481	137.226	191.292	269.809	378.718
							Q61490	1	1.6962	9.88489	23.4336	42.7	70.8304	107.679	152.968	209.199	285.165	388.076
							Q61496	1	1.62431	10.2614	22.5785	42.4319	69.7289	106.435	154.02	218.663	306.446	447.984
							Q61510	1	1.45021	5.19776	10.8644	24.9498	55.0788	91.6185	140.441	197.592	276.123	418.206
							Q61543	1	1.42446	4.19739	10.1174	20.384	38.367	65.5864	104.641	157.023	230.004	354.908
							Q61545	1	1.30257	4.1239	10.0949	20.1487	58.1768	102.038	156.568	236.731	344.277	506.17
							Q61550	1	1.59912	15.0217	31.8068	55.4345	86.2089	124.857	168.849	238.342	324.107	439.765
							Q61553	1	1.1483	2.81619	6.35746	13.0324	40.3261	73.8107	115.178	159.128	218.593	301.72
							Q61554	1	1.24082	5.77393	13.4023	25.8507	41.3848	61.5141	87.8097	119.509	169.777	281.928
							Q61555	1	1.16025	9.17214	22.5672	44.4247	74.2893	111.292	161.395	227.263	315.683	449.992
							Q61576	1	1.11797	2.81695	5.17821	13.4425	30.4406	58.5451	98.6561	163.038	246.292	364.523
							Q61578	1	1.31794	7.07692	14.8536	29.7911	81.4689	140.853	204.756	289.667	418.24	619.654
							Q61584-3;Q61584;Q61584-6;Q61584-2;Q61584-7	1	1.73896	2.18358	2.78338	3.92245	5.51053	7.37857	9.70053	14.0289	20.3087	28.4125
							Q61595;Q61595-15	1	1.21174	4.85073	12.4204	29.2948	55.1317	89.3421	135.275	197.736	286.711	429.261
							Q61598;Q61598-2	1	1.28555	4.7302	10.6817	21.4408	421.786	458.133	536.636	610.143	707.53	905.366
							Q61644	1	1.12748	2.75686	7.61744	15.6298	29.02	47.8514	70.5741	105.454	150.219	229.056
							Q61655	1	1.21854	3.19912	10.6562	23.3019	43.7069	70.5455	106.283	157.671	230.018	337.27
							Q61656	1	1.69115	5.2146	10.1466	16.8242	258.74	591.098	613.09	637.876	694.297	852.23
							Q61686	1	1.27087	4.62478	10.7646	25.1517	51.8608	84.7606	125.138	180.468	248.625	357.245
							Q61687	1	1.22301	5.12104	10.4551	22.1686	46.9564	81.4399	130.271	196.78	284.706	416.807
							Q61696;P17879	1	1.31213	6.97297	14.6169	28.6431	52.8206	79.6756	114.841	163.596	233.928	337.005
							Q61699	1	1.20434	3.83048	8.25689	15.2414	123.749	247.17	394.158	576.202	816.072	1143.78
							Q61702	1	1.33792	2.19513	4.55754	12.3547	27.5548	47.8594	79.325	126.432	186.3	293.174
							Q61739-2	1	1.29632	3.3558	7.0132	14.527	25.1425	41.0158	59.203	87.7508	134.268	195.485
							Q61749	1	1.25936	4.48569	12.0909	27.3228	51.1944	88.3362	135.99	215.296	306.703	435.149
							Q61753	1	1.17018	2.69459	5.29561	11.2388	27.9402	51.4848	93.9136	149.33	235.559	356.999
							Q61768	1	1.17943	5.12782	13.1343	27.8591	50.2458	84.463	131.203	189.846	272.818	399.354
							Q61789	1	2.13458	7.9303	17.7309	32.6818	52.7126	81.1719	115.879	161.273	220.734	308.541
							Q61792	1	1.42039	4.63136	9.36822	16.9426	30.5071	48.5	72.4813	105.748	163.101	262.018
							Q61823	1	1.72717	6.98625	13.7862	24.7239	39.3185	58.0614	82.4361	117.565	167.366	259.104
							Q61830	1	1.13581	3.60768	10.7495	24.5347	44.5492	75.0147	114.411	169.598	251.022	376.798
							Q61838	1	1.67477	9.36903	19.4469	34.9777	67.8477	109.643	157.191	217.232	288.276	406.278
							Q61879	1	1.46012	5.421	10.2744	18.6552	205.826	514.587	527.748	568.272	682.514	888.176
							Q61881	1	1.09081	2.5858	5.90523	16.4648	38.2186	68.8293	110.624	173.196	261.731	405.308
							Q61937	1	1.17815	3.42319	6.66025	13.0359	53.5978	102.196	160.734	232.085	333.145	488.729
							Q61941	1	1.31786	5.10822	11.3445	23.1574	53.4166	92.722	142.659	208.223	298.929	438.974
							Q62009;Q62009-3;Q62009-4	1	1.18478	3.4422	16.0643	40.3762	76.7447	129.488	183.601	208.49	263.545	335.414
							Q62018;Q62018-3	1	1.59981	11.3211	28.8456	51.666	80.2372	114.016	160.207	217.903	300.32	412.047
							Q62036	1	1.89955	6.23915	18.9106	40.1608	69.293	108.961	161.421	227.024	298.849	420.404
							Q62048	1	1.13064	4.01605	10.3055	20.0198	35.2458	53.908	81.108	114.739	162.915	234.704
							Q62059;Q62059-2	1	1.14899	1.88974	3.70729	10.436	30.1117	58.962	105.518	169.028	249.784	379.873
							Q62074	1	1.11385	2.81499	8.1562	17.4585	33.0757	53.5262	81.2496	117.465	168.318	241.964
							Q62077	1	1.79834	9.493	23.8367	44.4018	73.2504	114.266	152.733	217.443	304.97	438.868
							Q62087	1	1.31684	4.46028	14.2505	29.3179	54.9384	97.5566	153.803	226.521	332.588	462.58
							Q62093	1	1.1222	2.58249	4.74025	11.2878	36.9349	66.7665	109.712	162.621	237.74	363.176
							Q62148	1	1.35548	6.31059	12.9639	25.819	48.1245	78.6083	124.347	188.714	277.649	411.697
							Q62165	1	1.9511	7.98392	17.7489	30.1472	48.8383	72.4275	101.935	147.026	202.291	290.684
							Q62167;P16381	1	1.37322	3.9838	8.10885	15.1377	29.0362	48.2041	77.875	116.914	180.971	280.769
							Q62186	1	1.13974	3.03088	5.97657	14.0832	30.5316	63.7765	105.414	172.321	261.578	400.67
							Q62188	1	1.16337	3.25962	6.77626	12.3696	90.5139	182.139	293.483	420.88	604.04	841.23
							Q62189	1	1.11139	2.0723	3.54067	14.2426	36.6019	68.919	111.59	172.632	255.808	380.722
							Q62193	1	1.56948	7.8043	16.4848	31.2047	55.2739	86.4069	126.676	176.922	255.881	360.068
							Q62241	1	1.35083	5.58175	15.4779	31.6273	91.0733	169.229	264.447	367.381	495.446	657.303
							Q62245	1	1.90674	8.25117	19.0171	35.8439	59.518	90.8869	135.658	195.564	278.268	402.527
							Q62261	1	1.24034	4.73549	13.915	28.0034	707.866	1660.08	2805.87	2898.37	3188.13	3482.89
							Q62318;Q62318-2	1	1.49073	6.20544	13.3045	22.6323	138.715	269.22	408.388	574.371	755.048	1030.69
							Q62348	1	1.22157	2.6655	6.45903	26.1691	57.4458	96.8299	148.027	212.176	296.145	413.138
							Q62351	1	1.15376	9.89062	26.3502	50.5747	81.8037	117.878	167.325	233.907	319.308	458.055
							Q62356	1	1.22852	2.79542	7.37973	15.11	26.4412	41.1593	62.4683	89.6617	122.027	172.732
							Q62376;Q62376-2	1	1.25047	4.35935	9.64767	17.8178	160.039	419.715	433.502	458.056	513.688	612.868
							Q62383	1	1.24677	8.86665	22.8044	42.0762	65.9121	100.996	149.366	211.32	297.642	459.062
							Q62384	1	1.43067	5.49056	15.2878	34.0978	61.0965	99.301	148.34	215.565	304.435	448.144
							Q62393	1	1.23364	2.85482	6.01969	15.3789	32.1036	56.1038	88.791	138.947	208.447	324.223
							Q62418-3;Q62418-2;Q62418	1	1.30995	6.30748	15.3972	30.7296	56.4439	89.5101	139.145	199.657	279.029	397.075
							Q62419	1	1.34698	5.66626	13.3915	27.462	51.166	83.1282	126.971	182.252	262.535	380.448
							Q62422	1	1.20219	3.89496	8.82727	20.4407	38.8481	66.5792	105.115	157.212	226.305	335.368
							Q62426	1	1.1287	4.60971	10.5087	19.7955	49.0675	87.6558	138.175	201.037	283.462	395.392
							Q62433	1	1.84463	5.31168	13.6707	29.2345	51.251	80.9441	121.83	174.66	250.537	383.298
							Q62448	1	1.29347	5.85895	13.3423	26.8864	47.9152	78.8692	124.267	184.734	268.109	399.439
							Q62465	1	1.3707	7.6506	24.0299	74.9869	475.264	992.835	1554.36	1767.47	1998.93	2266.41
							Q62523	1	1.59451	9.67084	20.6064	34.182	55.7007	84.8236	121.22	176.11	261.396	391.038
							Q63844	1	1.13302	4.28433	9.47118	21.2454	41.7003	70.5287	109.542	164.791	247.23	373.231
							Q63850	1	1.79059	7.29497	24.7794	49.4543	80.9308	114.387	158.499	213.571	290.249	432.409
							Q63918	1	1.36349	7.4758	19.4483	39.3538	64.892	103.153	151.057	213.952	297.846	405.338
							Q63932	1	1.3501	5.4191	13.9656	30.7765	55.3823	88.4757	136.218	193.873	271.793	410.716
							Q64008	1	1.40751	3.23111	13.1136	28.3626	53.9088	91.1093	138.719	209.128	296.434	413.63
							Q64010;Q64010-2	1	1.33973	3.81374	11.1491	23.2006	44.4927	73.3911	114.884	170.872	246.196	361.238
							Q64012-2;Q64012	1	1.18921	3.8979	7.47444	15.0362	38.7527	67.7605	107.741	163.183	231.618	340.904
							Q640M1	1	1.38014	2.26818	3.89579	11.1474	27.5761	52.3771	88.2249	135.16	197.966	320.002
							Q64105	1	1.22607	3.90895	8.53302	17.0484	60.2531	110.237	170.764	244.593	332.056	476.944
							Q64133	1	1.38828	6.00664	18.3104	37.4721	66.7297	102.654	151.542	209.744	298.56	423.113
							Q64152-2	1	1.36372	2.97661	5.81669	15.893	40.0745	69.4462	105.106	153.77	214.956	317.227
							Q64213;Q64213-2;Q64213-3	1	1.35967	4.40572	11.6902	22.7651	44.6901	76.5565	128.648	197.153	292.022	438.373
							Q64331	1	1.25689	2.98852	5.53119	14.9857	33.1655	63.7531	106.512	162.754	235.639	347.481
							Q64337	1	1.29891	4.31769	10.7554	20.5363	34.265	51.8279	74.1034	104.088	145.351	205.087
							Q64378	1	1.25184	8.20292	18.0013	31.6492	139.351	275.04	278.87	292.518	314.652	364.128
							Q64433	1	1.42081	5.34561	11.1013	20.6744	77.8693	144.416	229.272	326.496	442.11	650.415
							Q64435	1	1.21361	2.68373	8.20918	18.0451	32.7782	53.5472	83.414	123.774	175.719	252.152
							Q64471	1	1.18981	2.79408	6.27978	15.3859	31.3331	57.579	93.6066	145.974	209.315	318.815
							Q6ZWY9;Q64478	1	1.09044	1.97428	4.41197	12.5972	88.5918	177.987	287.701	413.121	561.715	759.355
							Q64487-11;Q64487-10	1	2.52171	3.50797	5.7616	9.14314	18.8388	33.1198	50.8322	74.5487	107.933	162.627
							Q64511	1	1.19695	4.73216	9.57597	17.1545	37.1023	62.8827	100.451	152.307	231.166	356.315
							Q64514-2	1	1.46726	3.16778	6.86388	12.6558	34.9969	60.4364	95.8555	136.662	189.657	295.11
							Q64521	1	1.373	5.30893	13.4529	35.2007	67.524	108.382	162.691	246.013	345.968	489.584
							Q64669	1	1.52258	6.08564	14.8344	31.5771	57.7672	91.4083	134.898	209.579	311.537	441.558
							Q64674	1	1.07449	5.16931	10.4263	22.8957	46.4285	82.5101	131.121	197.187	283.785	424.526
							Q64726	1	1.54048	1.84341	4.06951	8.66192	16.0716	28.2441	44.3516	65.094	97.0227	147.445
							Q64727	1	1.3141	4.26611	9.30308	18.3219	38.0276	69.6722	112.207	172.467	254.235	374.002
							Q64737	1	1.2022	3.66515	7.66694	17.9204	38.974	71.6013	120.933	182.144	270.094	414.05
							Q64GA5	1	1.85931	2.22931	2.98736	6.79324	13.0251	20.615	32.319	52.3895	75.3324	109.087
							Q66JS6	1	1.10224	2.94967	5.25399	8.58884	33.7723	66.0146	106.824	162.285	232.958	339.636
							Q66X05	1	1.2979	2.30988	3.75452	10.0833	27.2298	50.5365	82.1819	125.907	180.777	270.911
							Q68FD5	1	1.21905	4.76898	11.6029	60.0634	1807.5	3645.06	5752.83	7895.72	10415.6	13476.5
							Q68FE9	1	1.08733	1.11233	1.17881	1.27316	1.42793	6.13505	17.504	42.1155	81.893	144.081
							Q68FL6	1	1.26871	6.19162	13.2364	27.1886	52.9397	88.61	133.612	186.385	264.804	392.968
							Q69Z99	1	1.34837	7.1902	17.3619	36.8614	68.3482	110.212	163.945	240.312	332.331	481.763
							Q69ZN7;Q69ZN7-4	1	1.22829	7.21689	21.0534	46.2953	88.5497	138.733	198.632	278.272	382.788	551.855
							Q69ZQ2	1	1.60912	4.11288	7.84815	13.8129	22.2777	33.9273	55.2344	89.6797	141.437	235.05
							Q69ZS7;Q69ZS7-2	1	1.71245	8.97846	23.2702	45.5045	77.2377	118.61	172.856	240.89	333.95	468.855
							Q69ZW3-2;Q69ZW3	1	2.41154	4.1051	7.70149	13.7852	22.0756	32.8054	47.7293	66.9359	119.054	246.072
							Q69ZX8	1	1.27973	2.41478	7.60801	16.6533	31.6585	52.5404	78.0896	114.392	168.067	245.575
							Q6A026	1	1.21746	3.20218	6.02716	19.3962	40.6774	72.814	119.112	174.69	253.468	386.926
							Q6A028	1	1.52288	5.45979	14.5217	31.4355	57.3969	96.9357	140.937	202.589	311.006	490.437
							Q6A0A2;Q6A0A2-2;Q6A0A2-3	1	1.60276	6.18569	14.2022	28.4523	47.4334	72.1022	106.46	156.407	232.827	337.889
							Q6A0D4	1	1.28274	2.25463	4.80023	12.2039	26.4315	47.7105	82.2784	127.964	188.757	284.183
							Q6B966	1	1.17286	1.6067	2.32365	6.63656	33.9712	66.9861	110.922	168.862	247.916	373.94
							Q6DFV3	1	3.87225	7.00689	13.8473	29.2649	52.5802	80.4327	122.8	179.95	250.018	387.171
							Q6DFV7	1	1.30967	2.24999	3.93831	7.00686	17.7033	37.3224	68.0275	111.91	172.189	271.888
							Q6DFW4	1	1.30569	3.13747	5.79302	16.986	40.7535	71.2377	114.951	170.868	258	398.714
							Q6DIC0	1	1.12553	11.2249	24.7288	46.1955	72.2886	115.396	158.456	211.856	281.554	380.783
							Q6GQT9	1	1.46036	10.1434	24.2068	41.8134	435.762	849.297	1384.51	2058.31	2823.25	3719.83
							Q6GV12	1	1.13355	7.05258	18.8697	37.8618	64.826	96.3917	136.555	190.073	260.455	374.782
							Q6IR34;Q6IR34-3;Q6IR34-5;Q6IR34-2	1	1.29881	14.3502	32.4414	57.6769	91.1121	135.209	192.282	264.897	357.198	500.533
							Q6IRU2	1	1.18653	3.32804	7.83594	26.966	58.6189	95.5621	141.192	207.019	288.803	403.783
							Q6IRU5-2;Q6IRU5;Q6IRU5-3	1	1.39408	4.50548	9.00697	16.5503	38.0589	69.1448	109.769	162.822	243.234	362.456
							Q6NS45;Q6NS45-2;Q6NS45-3	1	1.04322	2.47072	5.40272	11.2641	32.3048	59.5053	105.323	152.457	216.27	336.189
							Q6NS46	1	1.31551	9.82219	21.5516	40.7357	72.8023	113.254	167.409	234.032	323.596	460.449
							Q6NS57;Q6NS57-2	1	2.12618	3.68296	6.46177	13.3836	27.4651	48.9284	77.1688	112.093	165.449	234.612
							Q6NSR8	1	1.53254	3.64243	17.6517	38.272	66.031	102.341	148.528	210.608	295.098	447.157
							Q6NVD0	1	1.85622	9.92372	21.704	38.3302	59.8457	89.695	131.777	183.623	254.874	362.441
							Q6NVF9	1	1.23394	3.22014	5.731	14.058	34.4137	66.8545	117.671	185.187	272.612	427.524
							Q6NWW9	1	1.65159	4.73743	11.2876	22.0599	38.3493	59.7296	91.3586	130.62	184.806	268.528
							Q6NZB0	1	1.29742	3.90364	8.01945	24.5148	85.3876	139.428	195.998	251.573	335.258	454.891
							Q6NZC7	1	1.33882	7.72567	17.5514	32.3365	56.0136	86.7972	131.198	187.561	261.783	398.155
							Q6NZF1	1	1.3935	12.8798	31.156	54.674	91.2311	133.5	191.557	270.595	379.848	529.28
							Q6NZJ6	1	1.38661	5.93879	13.3614	29.0306	52.5706	81.6539	122.272	179.778	254.853	353.992
							Q6NZN0-5;Q6NZN0-3;Q6NZN0-4;Q6NZN0-2;Q6NZN0	1	1.3214	12.9153	31.2099	58.745	91.8061	131.687	186.112	261.456	350.975	492.74
							Q6P069-2;Q6P069	1	1.25439	6.03196	14.1149	27.5735	52.1239	85.0783	136.392	199.986	286.631	419.194
							Q6P1B1	1	1.10093	2.62475	5.36301	16.8766	37.1215	61.4345	97.6336	149.141	211.461	323.819
							Q6P1F6	1	1.13268	2.68292	5.50446	15.4709	39.2461	68.5589	110.014	172.656	258.738	390.494
							Q6P2B1;Q6P2B1-2	1	1.28176	3.97616	11.0961	26.2887	50.6788	83.407	130.899	189.534	275.703	426.992
							Q6P2K6	1	1.40365	7.05157	16.5455	34.8392	62.2061	100.097	154.067	221.066	321.855	486.313
							Q6P4S8	1	1.57718	12.0579	30.703	55.7204	89.9279	132.307	185.186	265.106	361.5	504.318
							Q6P4T2	1	1.33482	6.10324	15.8397	31.7022	74.709	116.562	171.092	234.213	320.099	436.006
							Q6P549	1	1.46838	15.8494	38.1649	67.2935	112.636	164.887	232.978	318.495	428.915	583.389
							Q6P5B0	1	1.38788	11.0853	26.6052	51.8078	86.5793	127.553	181.728	260.956	359.021	503.388
							Q6P5D8	1	1.74909	22.2849	56.3586	102.181	536.939	1260.19	2022.08	2872.75	3906.86	5132.86
							Q6P5E4	1	1.19078	6.39476	16.6188	35.2927	77.1549	120.077	178.598	246.265	337.543	478.766
							Q6P5E6	1	2.2153	7.36094	16.357	30.5195	52.2647	80.8304	117.561	167.023	233.142	333.305
							Q6P5F9	1	1.23694	3.75305	7.12392	13.7945	61.2776	116.742	177.313	253.002	348.227	470.251
							Q6P5G6	1	1.46651	12.5906	26.3525	45.0308	71.1451	108.016	149.897	210.01	299.107	415.759
							Q6P5H2-2;Q6P5H2	1	1.58839	3.87235	9.43099	19.5502	36.8399	64.538	103.238	154.867	223.955	340.598
							Q6P6M7	1	2.29761	6.99175	14.5144	28.9309	55.0206	91.2631	143.372	209.105	293.725	428.43
							Q6P8I4	1	1.31598	5.98798	14.8153	31.6972	60.6101	95.2161	141.934	211.335	305.469	432.391
							Q6P8M1;Q6P8M1-2	1	1.31159	5.6156	16.5327	36.3031	63.6051	101.505	150.444	213.968	315.555	457.468
							Q6P9Q6;Q6P9Q6-2	1	1.57973	2.03381	3.45707	5.97236	50.5516	110.552	183.436	250.992	330.989	425.715
							Q6P9R2	1	1.12403	3.15318	8.07838	22.1417	42.2484	73.8264	122.602	195.595	287.259	426.608
							Q6PAM1;Q6PAM1-2	1	1.70156	7.63829	17.0953	34.7867	56.8231	87.379	127.41	177.309	246.664	365.248
							Q6PAV2-2;Q6PAV2	1	1.41484	7.54472	16.9753	29.4771	49.0483	79.2069	120.397	170.283	250.272	379.574
							Q6PB66	1	1.40169	5.43849	16.1564	40.6086	83.9326	135.368	200.958	285.288	380.678	523.461
							Q6PB93;Q6PB93-2	1	1.24126	5.58702	16.8011	32.8643	54.5785	87.5545	127.157	183.04	265.496	390.428
							Q6PD03	1	1.30153	3.93448	11.7712	27.998	53.5683	87.1427	137.466	201.575	289.512	428.941
							Q6PD19;Q6PD19-2;Q6PD19-3	1	1.26968	8.92726	18.7941	34.583	55.3078	84.3715	116.141	164.646	237.434	337.27
							Q6PD26	1	1.39764	9.66821	24.5144	45.5109	74.4122	116.488	176.932	241.796	332.398	468.043
							Q6PDG5-2;Q6PDG5	1	1.15998	5.64068	14.8676	27.5937	58.9385	98.3025	151.331	214.505	298.209	429.531
							Q6PDH0;Q6PDH0-2	1	1.41105	5.34164	12.0538	25.6685	43.4359	70.0003	103.089	152.046	216.632	311.406
							Q6PDI5;Q6PDI5-2	1	1.29098	4.68931	12.741	28.1148	52.1715	87.1123	140.862	203.277	292.849	440.655
							Q6PDM2;Q6PDM2-3;Q6PDM2-2	1	1.07634	2.50479	4.68256	18.4138	41.4003	80.3099	130.741	196.855	303.906	453.945
							Q6PDN3;Q6PDN3-3	1	1.3999	5.31195	11.0873	21.9046	45.7712	75.3247	114.571	164.38	227.615	334.641
							Q6PE01	1	1.17334	2.66707	4.97063	20.5457	48.8192	86.4104	143.005	218.56	314.791	476.746
							Q6PFD9	1	1.18916	3.71313	6.9936	15.5405	40.2925	76.4005	126.849	193.506	281.885	409.217
							Q6PFR5	1	1.12724	1.96434	3.07048	8.61052	22.5674	46.3204	78.6287	125.846	189.345	286.536
							Q6PGB6-2;Q6PGB6;Q6PGB6-4;Q6PGB6-3	1	1.33021	3.30636	6.47154	15.1329	33.9848	57.855	88.2207	136.002	204.662	314.151
							Q6PGC1	1	1.29768	5.64486	15.4606	32.497	57.711	93.5093	140.387	209.585	297.536	407.156
							Q6PGF3	1	1.33629	7.21608	19.9219	39.7092	71.2458	111.261	164.74	233.495	317.932	441.141
							Q6PGH2	1	1.5317	17.8136	42.2783	69.0551	102.429	145.019	208.972	285.01	385.79	521.779
							Q6PHN9	1	1.18876	2.71589	8.59799	20.6462	38.1295	63.3504	113	187.104	268.783	386.751
							Q6PHQ8	1	1.91445	13.1707	32.8008	60.9391	99.6964	148.186	208.561	278.27	370.695	495.925
							Q6PHZ2	1	1.08204	3.52045	8.18332	20.1073	40.3859	68.4883	109.254	173.817	258.759	389.57
							Q6Q477;Q6Q477-2	1	1.35147	6.57454	16.366	32.3747	54.7207	87.1292	133.207	192.529	274.697	405.848
							Q6QI06;Q6QI06-2	1	1.6237	4.35425	11.0477	22.3067	41.959	73.788	110.567	151.487	228.14	330.363
							Q6R891	1	1.1514	10.0695	22.8957	42.1521	66.8872	103.452	148.859	206.986	298.188	411.295
							Q6URW6;Q6URW6-2;Q6URW6-3	1	1.45829	4.99756	10.5124	19.4348	77.6802	159.847	240.611	367.59	492.352	636.257
							Q6W8Q3	1	2.83849	11.3367	23.8936	44.5754	71.1133	108.392	157.328	221.148	312.105	443.884
							Q6WKZ8-2;Q6WKZ8-3	1	1.53194	11.9931	26.2185	47.8477	75.0058	109.771	152.967	209.74	282.269	397.153
							Q6WVG3	1	3.66798	6.05313	14.617	29.2497	50.6785	79.8037	120.598	173.623	256.823	366.994
							Q6Y5D8;Q6Y5D8-3;Q6Y5D8-2;Q6Y5D8-4	1	1.18188	4.61591	11.172	22.641	40.8514	69.2521	110.766	166.997	242.648	365.643
							Q6Y7W8	1	1.84982	4.80801	9.32768	18.1022	35.9762	62.7628	98.4452	147.31	215.787	330.009
							Q6ZPY7;Q6ZPY7-2	1	1.51476	8.36724	18.8805	36.2307	61.5313	92.6466	140.6	201.878	276.046	396.475
							Q6ZPZ3;Q6ZPZ3-2	1	1.22347	5.05178	14.0946	29.1789	53.3425	87.5418	129.201	188.371	268.929	393.609
							Q6ZQ11	1	1.31758	2.99611	8.12325	16.765	31.1947	51.2886	78.2122	116.055	173.862	256.339
							Q6ZQ38	1	1.19553	3.05141	6.52557	15.6226	52.3178	96.2834	146.355	214.515	297.172	448.832
							Q6ZQ58	1	1.56954	5.02353	10.7224	19.2537	36.6819	62.2162	103.274	163.009	241.673	358.648
							Q6ZQ73	1	1.79605	9.83146	21.6449	41.2531	67.8292	99.2497	146.462	205.26	287.202	382.972
							Q6ZQF0	1	1.58923	3.71444	7.96998	18.2545	37.5565	68.8679	109.657	165.448	238.761	335.772
							Q6ZQH8	1	1.31758	11.1428	23.792	42.0683	66.5589	95.7919	137.435	188.949	263.267	357.864
							Q6ZQI3	1	1.14257	3.40507	6.82901	12.6154	34.6228	65.271	111.842	176.262	259.458	400.047
							Q6ZWM4	1	1.07275	1.62645	2.93884	7.47245	17.998	34.6793	59.7889	93.0068	145.14	229.131
							Q6ZWN5	1	1.13776	2.75891	5.65508	18.5794	67.4225	124.03	189.852	274.781	378.104	537.06
							Q6ZWQ0	1	1.28044	2.22503	4.21617	7.98106	66.0392	135.42	217.342	325.176	428.533	584.459
							Q6ZWQ7	1	1.39952	5.50605	15.6636	33.302	58.1495	92.3917	137.489	199.864	288.357	425.971
							Q6ZWR6-4;Q6ZWR6	1	1.54363	3.35803	7.88081	14.6016	42.8145	78.7855	126.21	196.997	286.651	413.215
							Q6ZWU9	1	1.11733	2.74357	7.5811	21.0358	49.9115	83.5081	125.454	180.374	255.612	374.697
							Q6ZWV3	1	1.15964	3.2038	5.87692	15.7259	40.3377	67.3048	107.269	161.937	239.815	355.057
							Q6ZWV7	1	1.11458	3.22544	6.6784	20.1529	120.335	230.924	366.069	374.522	415.367	512.041
							Q70FJ1-2;Q70FJ1;Q70FJ1-3	1	2.50825	6.79349	18.8124	36.2318	58.2418	89.8313	128.521	182.12	257.406	377.255
							Q70IV5	1	1.12026	4.21322	8.81697	15.6747	54.127	101.76	157.661	228.718	322.133	441.688
							Q71LX4	1	1.51998	7.56869	18.4628	33.7608	57.6939	95.0624	141.509	200.02	277.879	376.073
							Q71RI9-2;Q71RI9	1	1.54169	6.30336	19.2574	39.8358	68.7219	106.335	159.567	233.712	325.888	453.227
							Q78IK2	1	1.54131	4.33807	11.8142	26.475	50.4036	84.9183	130.336	186.24	257.749	375.407
							Q78IK4	1	1.2442	3.2607	6.85168	24.5535	47.7213	82.739	136.212	204.19	320.904	500.936
							Q78IS1	1	1.18167	2.14932	4.49457	9.14587	22.557	46.1274	80.7719	137.513	223.818	342.482
							Q78JE5	1	1.33743	6.06994	16.6876	34.0988	59.0343	97.0353	145.12	216.019	309.387	447.79
							Q78JW9	1	1.44006	8.46813	19.7038	38.8396	67.0538	99.5481	144.416	194.182	271.913	387.078
							Q78PG9	1	1.14429	4.23282	14.0269	30.6962	53.6578	87.8303	133.631	196.104	288.594	429.218
							Q78PY7	1	1.23533	7.35208	17.3577	32.789	436.975	903.849	1473.31	2129.81	2967.7	4110.35
							Q78T54;Q78T54-2	1	1.40173	4.62524	12.4569	28.7333	53.2044	86.8035	131.572	189.737	269.987	385.277
							Q78XF5	1	1.24938	3.55891	7.18276	15.8426	34.7745	61.5628	111.423	172.476	252.728	372.739
							Q78ZA7	1	1.34455	4.18062	9.34469	23.8174	49.772	83.4434	131.023	195.854	284.459	422.277
							Q791T5-2;Q791T5	1	1.26955	3.81904	10.8693	23.1185	44.9099	75.0948	112.437	166.784	230.941	326.855
							Q791V5	1	1.10392	2.55556	5.57503	19.0201	38.733	71.2126	116.589	203.365	311.069	465.3
							Q7M6Y3-6;Q7M6Y3-5;Q7M6Y3;Q7M6Y3-2;Q7M6Y3-3;Q7M6Y3-4	1	1.24917	6.26737	18.0822	39.6844	235.096	240.119	254.908	285.265	329.448	428.703
							Q7TMB8;Q7TMB8-2	1	1.25253	5.39274	11.1581	20.4997	38.1428	67.7154	112.34	172.054	246.528	376.899
							Q7TMF3	1	1.32117	3.70979	9.0051	19.9799	38.2801	66.4466	112.054	173.049	252.095	370.682
							Q7TMK9	1	1.12025	3.1314	6.74672	17.2923	50.1523	90.0033	138.697	208.098	305.464	439.914
							Q7TMM9	1	1.12511	3.32029	6.70226	12.9292	32.1909	62.677	102.219	160.472	234.496	360.713
							Q7TMQ7	1	1.49223	3.86544	9.35038	19.7214	35.4555	61.3415	98.9967	152.917	224.228	328.685
							Q7TMR0	1	1.20285	6.3688	16.942	34.1653	61.4981	101.446	149.892	219.764	312.789	441.012
							Q7TMY8;Q7TMY8-4;Q7TMY8-2	1	1.54158	4.70628	15.7795	38.1836	64.7586	99.8037	150.554	214.259	301.945	437.172
							Q7TNC4-4;Q7TNC4;Q7TNC4-2;Q7TNC4-3	1	1.49306	9.06621	19.1229	39.4322	73.9283	114.038	162.969	222.912	308.173	437.062
							Q7TNG5;Q7TNG5-2	1	1.10302	2.92101	7.37345	16.1044	34.7923	59.554	93.9344	153.4	226.599	345.459
							Q7TNP2	1	1.37025	6.18737	17.9859	35.4106	59.0096	92.1372	134.299	186.981	263.408	380.101
							Q7TNV0	1	1.17046	3.08285	6.30835	17.3477	42.1922	72.4042	114.816	175.782	250.42	377.757
							Q7TPD0	1	1.54172	8.95403	19.6227	36.953	62.4917	95.6612	140.478	201.486	301.611	446.261
							Q7TPV4	1	1.12565	3.75916	7.95157	20.4152	55.28	91.8224	137.184	202.077	290.485	420.951
							Q7TPW1	1	1.29614	5.62436	16.1536	36.3728	65.2572	105.349	152.261	212.802	292.599	420.629
							Q7TQH0-2;Q7TQH0-3;Q7TQH0	1	1.60002	7.4936	16.1613	29.1125	75.2505	133.283	187.357	246.416	334.432	465.49
							Q7TQI3	1	1.41078	4.46637	8.95563	20.2057	45.323	77.9116	121.031	181.033	260.009	389.14
							Q7TQK1;Q7TQK1-2	1	1.37819	10.5709	23.4423	43.45	70.7403	103.989	149.947	215.368	306.3	422.371
							Q7TQK5	1	1.26458	5.92701	12.7189	27.7776	50.4105	84.4738	130.418	193.632	283.541	419.355
							Q7TSC1	1	1.36842	4.74059	15.7277	33.4683	59.267	96.7042	144.775	210.977	289.419	413.882
							Q7TSE6;Q7TSE6-2	1	6.68056	8.92203	13.9574	28.939	54.7521	91.0399	137.434	197.64	283.644	411.351
							Q7TSH6-3;Q7TSH6;Q7TSH6-2	1	1.58115	7.09487	18.1815	36.7767	62.95	96.121	140.163	202.751	274.852	400.43
							Q7TSQ8	1	1.30226	6.42702	18.3195	37.3912	65.5467	100.705	151.656	213.907	315.41	472.094
							Q7TSV4	1	1.13058	3.26241	7.0987	21.0721	82.7891	135.143	169.982	212.592	290.619	393.615
							Q7TT37	1	1.26238	4.28618	9.68164	18.599	41.9395	75.0548	121.213	187.174	283.531	431.917
							Q7TT50	1	1.3481	13.3699	29.9322	55.8285	88.4349	126.267	173.057	239.586	321.275	454.806
							Q80SW1	1	1.33314	5.16288	13.5015	28.0479	48.0303	76.8541	118.685	178.616	258.727	384.649
							Q80SY5	1	1.38435	6.40454	15.7326	33.3301	59.0024	100.299	152.226	222.362	324.054	469.697
							Q80SZ7	1	1.38728	4.37398	13.1985	29.3245	54.0986	87.0576	132.828	191.901	283.839	410.009
							Q80TM9;Q80TM9-2;Q80TM9-3;Q80TM9-6	1	1.49698	2.16361	3.31854	4.96429	7.49343	11.0487	15.9888	22.1745	35.1247	126.372
							Q80TQ5;Q80TQ5-2;Q80TQ5-3	1	1.23008	1.92058	4.57614	11.391	24.3123	44.5735	72.1554	107.828	166.674	255.725
							Q80U58	1	1.3663	1.82568	3.16719	8.50695	21.9742	45.9591	76.0015	120.049	185.638	282.66
							Q80U78-2	1	1.88342	8.8172	19.0575	30.9522	49.8173	75.6008	110.268	155.916	216.293	312.462
							Q80U87	1	1.68507	9.39778	23.8528	43.5966	69.9727	105.363	147.029	197.486	271.744	378.945
							Q80U93	1	1.26674	3.91664	12.061	27.8013	54.1677	92.8476	143.837	208.853	302.732	461.809
							Q80UG5-3	1	1.17985	3.83652	8.66636	28.7936	61.4138	99.8064	145.937	203.056	274.419	411.431
							Q80UK8	1	1.30953	7.11192	16.5415	33.367	57.1204	90.8438	140.99	209.777	306.535	438.588
							Q80UM7	1	1.13353	2.96128	7.26499	14.6131	41.7095	76.9025	121.492	192.501	280.67	410.403
							Q80UU9	1	1.2121	4.10602	11.9753	26.206	49.3339	79.1167	120.11	181.893	261.482	401.706
							Q80UZ0	1	1.35982	1.53411	1.8405	2.33153	3.19963	4.86605	13.7016	34.1638	73.912	138.236
							Q80V26	1	1.38809	4.98094	14.6933	32.1621	59.0472	100.467	156.763	226.518	307.831	465.275
							Q80V86	1	1.32091	2.90255	5.42655	8.4528	13.0798	19.1558	29.8122	49.5624	86.813	170.634
							Q80VD1	1	1.27466	2.67697	6.31005	17.8462	38.1671	67.9847	111.858	173.621	258.662	397.255
							Q80W00;Q80W00-2	1	1.85202	7.18977	21.9173	43.3608	70.5985	114.954	170.29	240.747	329.721	454.356
							Q80W21	1	1.68496	8.87418	20.3881	39.7768	65.3609	101.125	148.237	218.232	319.033	451.053
							Q80W54	1	1.16401	7.92399	19.0642	35.9761	68.267	98.5456	138.306	189.047	261.041	373.517
							Q80W85	1	1.488	1.68292	2.23	6.59629	15.7746	29.2831	48.9237	78.5172	117.463	179.806
							Q80WJ7	1	1.24171	7.70992	18.4563	37.9336	67.8431	113.009	173.548	242.618	338.754	456.106
							Q80WQ2	1	1.22232	5.02958	12.0871	27.6908	55.4872	90.3727	139.947	206.823	310.522	440.645
							Q80X19-2;Q80X19	1	1.1997	3.75114	9.25456	22.1429	37.6328	55.9556	88.081	129.753	189.031	265.009
							Q80X41;Q80X41-5;Q80X41-3;Q80X41-2	1	1.43518	7.28481	15.6953	32.1423	59.8414	98.3135	145.513	204.125	297.993	422.083
							Q80X82	1	1.36997	8.26262	19.4812	37.984	68.323	105.623	158.523	224.326	309.051	447.303
							Q80X90	1	1.23659	7.8553	21.668	43.6201	76.5834	114.099	160.781	222.452	303.598	414.911
							Q80XC2	1	1.44266	7.75562	17.377	32.4062	53.007	80.6945	124.464	183.325	268.652	410.563
							Q80XI3;Q80XI3-3	1	1.49301	6.28446	15.7231	32.8729	58.3343	91.606	141.785	205.535	294.533	435.216
							Q80XU3	1	1.26155	2.73374	5.86007	14.6965	31.6372	53.8941	82.3891	128.372	197.715	330.016
							Q80Y81;Q80Y81-2	1	1.10358	7.6063	20.7407	41.1034	65.9654	100.229	146.445	210.26	296.033	422.093
							Q80YD1	1	1.28351	6.62192	16.4285	32.1562	56.9805	88.5357	127.578	176.908	250.546	378.028
							Q80YQ2;Q80YQ2-2	1	1.27571	7.50001	21.0863	44.5924	75.7524	112.952	166.185	232.862	310.797	439.66
							Q80YR5	1	1.32304	4.11995	9.78121	25.1963	51.4712	86.6141	134.165	198.956	295.666	437.84
							Q80YV3	1	1.57412	11.6074	26.8138	49.6848	83.4946	126.547	181.756	254.715	357.695	548.65
							Q80YX1;Q80YX1-3;Q80YX1-4;Q80YX1-5	1	1.62135	5.10178	11.4737	22.2811	53.3552	102.017	158.086	233.208	315.171	435.018
							Q80Z25	1	2.60049	3.72596	6.44797	12.757	23.2127	38.1943	58.1658	87.6465	126.117	191.737
							Q80ZK0	1	1.36201	3.44527	11.849	26.6141	48.0991	77.2934	117.688	171.35	250.504	359.307
							Q810A7	1	1.5	8.31474	17.1237	32.6278	53.5137	85.1237	125.56	177.968	257.665	374.399
							Q810B6	1	1.39485	6.76354	17.9823	33.8934	54.9101	81.266	115.104	154.666	199.643	260.547
							Q811B1	1	1.63582	4.91155	12.8363	26.2207	47.6608	77.789	120.644	176.36	247.631	374.64
							Q811L6	1	1.55918	4.04851	7.99426	13.9538	27.2324	47.4998	75.9568	114.69	167.856	250.805
							Q8BFQ4	1	1.36263	3.11454	5.54198	12.0012	27.6826	57.6632	99.7511	155.873	238.908	389.358
							Q8BFR4	1	2.61416	6.05399	13.8274	28.5722	52.049	81.7274	121.149	173.655	251.063	364.369
							Q8BFR5;Q8BFR5-2	1	1.30064	5.58399	12.6722	23.1906	137.57	295.83	304.936	326.462	373.345	445.77
							Q8BFS6;Q8BFS6-2;Q8BFS6-4	1	1.43807	8.70358	19.4901	35.3631	58.4249	90.2931	138.076	191.41	285.513	416.933
							Q8BFW7;Q8BFW7-5;Q8BFW7-4	1	1.49432	7.24661	16.0338	30.1389	54.3073	86.3484	126.558	182.696	256.835	370.071
							Q8BFY9;Q8BFY9-2	1	1.18085	3.86485	7.98336	14.7616	33.6721	57.5663	95.1934	141.621	209.816	339.404
							Q8BFZ3	1	1.58217	6.57236	14.2616	24.9931	41.0755	63.2177	88.0729	124.001	170.414	244.197
							Q8BFZ9	1	1.37671	4.64686	14.6707	34.6267	69.1787	112.671	166.659	236.911	345.643	478.381
							Q8BG05	1	1.10926	3.17619	5.95421	19.1859	74.8868	140.172	209.85	296.952	402.742	546.148
							Q8BG05-2	1	1.26685	3.43447	6.27539	22.4973	70.607	121.803	183.799	257.536	347.833	475.501
							Q8BG32	1	1.29977	3.82976	7.93533	22.342	68.2094	120.882	182.002	263.182	366.827	535.167
							Q8BG51-3	1	1.37516	9.49316	21.3326	41.995	73.6267	110.007	156.072	216.146	288.038	393.856
							Q8BG81	1	1.35211	3.45065	6.56406	14.7015	30.6893	54.7103	85.204	134.815	198.845	294.741
							Q8BG95	1	1.31894	4.43553	12.3931	27.2816	49.4364	81.2274	126.871	184.639	257.097	377.967
							Q8BGA5	1	1.31377	4.66412	9.80727	20.8023	38.6564	62.4873	96.0436	137.452	199.08	312.196
							Q8BGB7;Q8BGB7-2	1	1.12395	3.04959	6.9637	15.8192	28.635	48.664	78.8126	121.858	180.98	274.961
							Q8BGC4	1	1.12707	2.7413	4.93479	10.6396	71.5911	143.048	217.827	310.581	431.529	607.958
							Q8BGD9	1	1.2118	3.20373	8.01939	18.2714	37.8775	64.072	101.657	157.593	247.489	381.243
							Q8BGQ7	1	1.1899	4.34226	8.94034	20.6831	39.4128	69.1964	113.724	172.768	255.211	406.35
							Q8BGR9	1	1.35102	3.32598	7.46789	16.1713	28.5527	44.6155	74.7803	124.303	191.7	320.436
							Q8BGS0-2;Q8BGS0	1	1.358	3.42558	10.1653	25.2068	47.511	85.0082	126.153	192.991	282.17	406.608
							Q8BGS2;Q8BGS2-2	1	1.48593	6.27827	14.4648	27.7654	47.0453	74.3552	112.457	167.728	230.771	334.74
							Q8BGT7	1	1.58882	7.8475	19.6388	39.1262	67.3816	100.659	143.74	201.582	293.704	428.406
							Q8BGZ4;Q8BGZ4-2	1	1.45655	5.33769	15.9785	34.5979	60.3108	94.4052	138.421	195.184	275.452	396.842
							Q8BH04	1	1.18338	4.80475	10.622	29.0763	55.1574	89.3718	136.758	198.681	282.461	413.894
							Q8BH24	1	1.11416	5.82307	14.423	28.1944	49.6931	80.1723	119.314	178.868	263.358	393.04
							Q8BH58	1	1.18668	5.3432	11.7352	22.2888	38.4992	59.6183	87.723	125.442	171.99	245.661
							Q8BH61	1	1.04958	5.04748	15.2418	27.2896	46.3286	70.7419	102.613	141.577	195.808	266.249
							Q8BH66	1	1.2691	4.31653	10.4064	22.3049	42.5175	68.0107	106.486	156.692	224.13	337.566
							Q8BH69	1	1.18275	2.76729	6.29195	25.2579	58.1008	97.0934	148.744	217.916	306.739	501.007
							Q8BH74	1	1.18111	6.50322	18.9129	37.0672	65.5476	100.744	157.343	239.937	342.869	491.867
							Q8BH79;Q8BH79-2;Q8BH79-4;Q8BH79-3	1	1.21846	7.17534	17.5443	37.0178	61.8983	96.0682	143.845	211.48	297.961	419.259
							Q8BH95	1	1.1729	4.37758	10.5114	20.2045	43.6613	74.733	112.879	168.677	242.52	363.613
							Q8BHC4	1	1.59565	10.5675	22.3837	40.004	62.9951	96.559	143.734	203.711	285.314	407.96
							Q8BHD7	1	1.16708	2.91184	5.24013	9.76758	60.063	116.214	186.791	278.353	391.647	577.069
							Q8BHG2;Q8BHG2-3;Q8BHG2-2	1	1.25307	3.88304	7.92798	17.6704	39.2192	67.1065	112.304	169.717	250.74	373.407
							Q8BHG9	1	1.28501	7.10084	18.2254	35.7734	60.6759	93.2091	129.516	177.671	240.108	358.54
							Q8BHL5-2;Q8BHL5;Q8BHL5-3	1	1.67425	6.36459	18.715	37.0927	61.8798	95.0345	139.757	197.229	280.456	405.43
							Q8BHN3-2	1	1.25376	5.7005	12.7056	23.5374	251.13	566.586	572.145	610.181	674.719	807.614
							Q8BHT6	1	1.17242	8.16077	19.5246	39.0111	63.9653	94.2472	138.132	199.035	275.796	402.451
							Q8BI72	1	1.18132	9.00562	26.4623	50.1517	75.6968	109.592	149.058	213.43	287.225	410.178
							Q8BI84	1	1.19433	8.90297	22.1988	42.9234	73.2771	110.769	163.425	225.35	316.784	444.087
							Q8BIJ6	1	1.486	6.53035	18.5157	39.8977	75.957	119.207	170.669	236.243	329.443	458.834
							Q8BIJ7	1	1.41434	2.15432	3.16024	4.98645	23.571	53.2559	89.0165	142.193	230.209	356.665
							Q8BIK4-2;Q8BIK4	1	1.64391	8.05105	19.9565	38.9282	65.1388	97.8071	143.257	209.038	286.931	416.857
							Q8BIQ5;Q8BIQ5-2	1	1.75704	6.32169	16.5742	30.6078	51.4558	77.3794	111.889	161.828	226.984	330.251
							Q8BIW1	1	1.17909	3.29339	8.81689	21.1839	44.534	79.9983	126.709	200.927	299.739	443.392
							Q8BJ03-2;Q8BJ03	1	1.15794	4.42282	12.8514	30.0245	53.939	86.7485	137.683	202.501	294.035	427.082
							Q8BJ05	1	1.87907	11.6661	27.7262	50.3346	82.1662	123.462	182.826	248.722	340.873	467.662
							Q8BJ64	1	1.14725	2.50041	7.87402	19.588	35.4958	58.4453	94.3229	138.837	210.745	320.151
							Q8BJD1	1	1.29586	2.64557	6.27462	14.8264	28.9857	50.3142	75.6328	109.924	160.602	228.319
							Q8BJS4-2;Q8BJS4;Q8BJS4-3	1	1.04235	4.25783	11.9863	27.0863	51.882	85.2444	130.156	185.725	266.401	383.675
							Q8BJU0	1	1.68444	5.86958	14.5965	29.8551	51.4229	80.019	115.965	171.976	250.789	367.624
							Q8BJW6;Q8BJW6-2	1	1.06906	3.63302	8.59686	20.5303	39.0315	70.8581	116.751	172.972	267.86	413.606
							Q8BJY1	1	1.31539	1.87967	6.62894	17.4305	37.9015	75.3302	122.965	182.321	277.994	424.758
							Q8BJZ4	1	1.23124	6.73085	16.6723	33.6177	56.5708	85.1008	125.763	181.739	262.764	406.588
							Q8BK63	1	1.48692	3.33284	8.17005	16.8286	31.5965	50.5997	74.88	109.275	155.298	228.935
							Q8BK64	1	1.22771	4.60499	9.19729	15.8077	34.4226	64.0077	108.842	173.425	264.099	397.587
							Q8BK67	1	1.24136	4.31698	8.54883	15.5197	40.3801	74.0634	114.443	170.749	253.494	382.938
							Q8BK72	1	1.20646	5.97743	16.0901	33.2909	57.4836	92.6549	140.354	197.124	283.185	412.977
							Q8BKE6	1	1.20938	3.00454	11.6054	28.3883	51.6001	83.7448	127.71	184.678	261.089	383.556
							Q8BKF1	1	1.4133	3.82081	7.79374	17.3298	46.8403	81.6165	123.621	174.534	239.834	343.102
							Q8BKG3	1	1.42809	5.82631	11.4398	23.111	42.0759	72.2957	111.725	167.676	246.094	365.146
							Q8BKZ9	1	1.30182	2.86584	9.44949	25.1545	52.0632	90.4683	146.726	212.445	300.082	434.688
							Q8BL66	1	1.25576	2.77828	8.76826	22.0542	46.6126	84.2119	139.894	207.906	310.636	477.342
							Q8BL97-4;Q8BL97-2;Q8BL97;Q8BL97-3	1	1.14587	3.12386	7.25914	18.283	30.6826	43.4124	70.7875	108.851	170.417	344.641
							Q8BLY2	1	1.07113	1.78319	3.52063	6.11607	10.3102	16.7786	35.7393	71.7964	139.307	282.224
							Q8BM55	1	1.7402	5.6438	15.1745	27.431	45.6706	68.3645	99.407	141.26	198.098	299.219
							Q8BMB0-3;Q8BMB0	1	1.33764	4.06213	10.669	23.9029	42.5006	73.9706	117.369	168.052	251.015	375.138
							Q8BMD8	1	1.13094	6.29894	16.6506	33.9306	66.2082	107.285	152.754	228.153	322.747	470.045
							Q8BMF4	1	1.30373	4.47649	11.2728	26.6944	58.2171	96.9397	146.24	217.936	317.609	466.292
							Q8BMG1	1	1.59915	5.78015	12.0573	25.5981	47.4928	77.767	116.732	167.973	234.507	340.603
							Q8BMG7	1	1.26718	6.81	20.2808	40.8681	69.8616	108.19	158.789	213.172	298.238	430.577
							Q8BMJ2	1	1.30836	6.74634	15.1823	28.3867	49.5294	79.9278	128.516	188.595	264.011	398.984
							Q8BMJ3	1	1.2464	4.18728	8.30416	17.3583	39.5979	66.63	102.538	156.04	230.278	346.311
							Q8BMK4	1	1.09743	2.57712	8.15228	19.7963	42.4627	71.1937	112.595	170.534	250.043	384.822
							Q8BML9	1	1.28856	5.2765	13.7698	31.7742	61.3946	93.5607	135.64	197.815	277.349	409.108
							Q8BMP6	1	1.18588	5.3186	11.1536	18.9343	34.8077	64.0227	105.073	170.568	250.659	390.743
							Q8BMQ2;Q8BMQ2-2	1	1.29926	4.22412	14.5619	30.8429	58.3998	96.0189	146.32	213.702	295.033	424.809
							Q8BMS1	1	1.29509	4.01801	10.5176	21.7449	168.97	181.305	215.684	264.322	329.986	445.064
							Q8BMS4	1	1.34498	5.53893	16.0215	34.4026	60.427	99.0939	152.396	216.584	301.696	432.52
							Q8BMS9	1	1.29948	6.59179	17.4942	33.5939	57.3303	90.8377	135.027	197.69	282.895	395.853
							Q8BN58;Q8BN58-3;Q8BN58-2	1	1.42495	2.97629	7.72028	16.5649	30.9573	52.8723	81.267	121.259	175.129	256.924
							Q8BP22	1	1.18472	3.52984	11.6186	24.5833	42.5427	71.0857	105.271	154.631	218.663	323.559
							Q8BP27-2;Q8BP27;Q8BP27-3	1	1.50079	11.7957	24.1094	41.2563	63.3018	91.9887	132.095	179.591	240.464	320.604
							Q8BP47	1	1.10394	3.30791	6.40361	16.5908	39.8101	76.3652	123.198	182.684	288.584	428.805
							Q8BP48	1	1.27558	4.49837	10.7709	23.1562	44.7756	73.1018	114.677	169.66	238.666	365.311
							Q8BP67	1	1.17834	3.44827	6.67423	14.4499	81.7234	155.344	243.301	346.738	485.646	682.695
							Q8BP92	1	1.44552	5.13979	11.0129	24.2254	45.479	78.0933	126.712	192.162	288.005	451.675
							Q8BPB0	1	1.0325	3.21152	6.55164	14.259	31.2935	52.7317	84.9247	130.407	194.251	294.296
							Q8BPU7	1	1.1113	4.35568	8.82689	16.5542	35.8125	65.7043	103.91	159.358	233.964	361.87
							Q8BQ47	1	1.16271	9.57645	22.7523	47.1297	75.7538	112.232	160.007	225.441	326.27	464.576
							Q8BR65	1	1.18819	4.71537	12.336	24.9138	44.1136	68.645	109.198	161.847	248.568	378.707
							Q8BRF7;Q8BRF7-3	1	1.27026	6.53866	16.6284	33.6152	59.9144	92.557	139.226	201.236	287.714	418.963
							Q8BRH0;Q8BRH0-2	1	1.34931	8.3132	21.8624	40.4253	71.8916	118.684	177.12	244.454	328.239	471.854
							Q8BRT1	1	1.70372	12.0166	27.3277	49.2649	78.4967	120.203	175.168	243.454	337.48	474.801
							Q8BSE0	1	1.43727	5.25191	13.7661	27.056	67.953	119.003	184.011	268.185	362.829	481.713
							Q8BSL7	1	1.36671	3.42261	11.43	25.8383	43.9474	74.5405	113.58	167.472	238.076	348.145
							Q8BSQ9;Q8BSQ9-2	1	1.35121	11.5288	27.3668	50.2909	79.8546	118.403	166.472	230.238	316.466	446.949
							Q8BSY0	1	1.11589	2.63496	4.96879	16.0741	38.2902	67.8592	117.506	184.147	272.973	423.041
							Q8BT07;Q8BT07-2	1	1.34803	3.36239	8.66398	20.7466	39.8161	69.6015	107.88	159.088	227.243	351.567
							Q8BT14-3	1	1.58106	3.5667	7.13706	18.6968	36.2669	64.3111	99.3497	151.06	222.249	365.878
							Q8BT60	1	1.35565	5.22931	11.2907	25.771	48.7612	77.6794	116.936	170.744	245.261	361.019
							Q8BTI8;Q8BTI8-3;Q8BTI8-2	1	1.46752	6.03744	13.1168	26.7051	51.222	83.07	129.538	191.753	273.859	406.901
							Q8BTJ4-2;Q8BTJ4	1	1.47059	3.64428	11.6202	24.8227	46.7077	80.1435	125.93	191.155	282.461	415.717
							Q8BTS4	1	1.34805	4.30459	9.62706	23.6954	49.2349	85.5802	139.547	209.306	309.486	452.572
							Q8BTU1;Q8BTU1-2	1	1.28755	3.13222	8.76138	19.5963	36.9686	59.7768	93.838	136.872	205.362	312.515
							Q8BTV1	1	1.34439	5.14508	14.4151	29.4453	52.9354	85.8673	126.208	180.342	266.138	378.47
							Q8BTV2-2;Q8BTV2;Q8BTV2-3	1	1.30245	3.44636	6.75031	14.7163	31.4186	55.8368	94.0165	144.88	223.104	340.568
							Q8BTW3	1	1.06896	3.35581	8.70897	21.3781	45.4335	80.1389	125.479	193.739	286.3	410.452
							Q8BTX9	1	1.17476	3.0527	9.31315	23.8988	48.353	84.0026	135.983	201.39	295.017	445.097
							Q8BTY8;Q8BTY8-2;Q8BTY8-3	1	1.11224	7.73316	20.9134	37.6883	62.9733	98.2777	143.55	206.529	299.725	443.845
							Q8BTZ4-2;Q8BTZ4	1	1.2299	6.33969	15.8092	28.3809	50.8239	82.7366	122.652	173.075	234.64	327.285
							Q8BU03	1	1.46613	5.34585	15.5981	31.5103	55.0087	87.3755	129.523	186.611	277.238	399.135
							Q8BU14	1	1.62911	4.4075	9.39481	22.1806	44.6529	74.5562	120.658	189.103	280.411	401.404
							Q8BU31	1	1.26761	3.44421	6.5375	14.3301	30.4261	51.2197	83.4575	122.46	181.424	275.046
							Q8BUK6	1	1.6571	7.55857	20.8806	39.9308	66.3615	100.967	148.278	210.804	291.012	406.362
							Q8BUN5	1	1.23292	4.77705	10.5249	19.8853	33.9132	51.5649	80.3391	116.878	164.455	240.449
							Q8BUV3	1	1.19431	8.55955	22.8857	43.2246	70.0081	107.517	153.56	221.235	304.14	426.85
							Q8BV13	1	1.17583	3.99786	12.4025	25.7251	44.5328	73.016	113.728	169.38	247.793	347.103
							Q8BVI4	1	1.32057	3.5268	10.3054	24.3828	51.8927	84.3031	130.088	190.062	271.692	392.605
							Q8BVQ5	1	1.59676	9.61162	21.7656	43.5166	75.395	112.877	163.644	227.193	307.949	427.611
							Q8BVU5	1	1.26728	7.41471	18.965	34.9189	58.2243	86.395	122.621	175.43	254.923	388.953
							Q8BVY0	1	1.32139	2.70602	4.50553	9.92528	28.6881	56.7949	96.9478	147.809	222.136	346.833
							Q8BWF0	1	1.05412	4.81777	16.3758	31.5912	61.649	92.9788	131.365	175.259	237.771	346.515
							Q8BWT1	1	1.63752	6.60738	15.5995	32.6795	111.799	224.022	345.344	487.363	660.304	921.773
							Q8BWU5	1	1.23114	6.53535	18.7115	36.1349	60.6266	94.734	144.307	208.679	296.349	435.997
							Q8BX02;Q8BX02-2	1	1.34833	5.70113	12.5544	24.5375	45.6007	73.7215	111.061	158.061	223.79	325.275
							Q8BX09	1	1.21995	3.60072	8.07447	19.9178	40.5726	69.7823	111.207	172.847	265.325	415.064
							Q8BX10	1	1.1578	2.74359	8.99897	20.7843	40.3523	70.0692	113.915	179.021	269.981	411.986
							Q8BXA1	1	1.68104	7.28902	22.5977	44.7212	74.695	115.981	167.872	235.644	321.065	463.515
							Q8BXN9;Q8BXN9-2;Q8BXN9-3	1	1.28655	4.21772	11.6754	25.0162	46.4554	75.9824	113.153	163.157	233.364	345.482
							Q8BXQ2	1	1.21848	7.11896	18.2327	35.1317	59.5578	95.4389	144.477	210.115	300.366	439.514
							Q8BY87-2;Q8BY87	1	1.89401	5.45905	13.8733	30.3083	52.6979	84.5525	126.87	182.037	256.328	378.261
							Q8BYA0	1	1.15895	3.2718	8.3377	21.3765	40.9463	71.1239	110.671	165.933	254.959	380.013
							Q8BYK6-3;Q8BYK6;Q8BYK6-2	1	1.54734	3.41265	6.96358	12.2933	21.8226	33.8959	49.1892	70.352	106.655	179.588
							Q8BZ60	1	1.1672	6.29753	15.3331	30.5938	51.3153	80.1501	120.809	167.973	233.428	343.244
							Q8BZH4	1	1.42936	8.67813	24.6234	46.948	79.6025	120.233	177.753	248.902	344.258	479.597
							Q8BZM1	1	1.1363	6.58772	17.8348	38.1248	63.8602	106.666	162.641	242.258	343.088	521.163
							Q8BZQ7	1	1.30782	10.622	23.9371	45.0111	71.3791	109.521	159.203	215.85	294.788	412.226
							Q8BZR9	1	1.17098	8.73851	22.6628	42.605	68.6354	104.545	152.099	216.806	309.946	443.945
							Q8BZW8	1	1.27227	5.67675	16.3558	32.9255	62.8899	104.949	156.524	222.716	315.322	450.17
							Q8C033-2;Q8C033	1	1.07844	1.86452	4.24115	9.6587	41.2419	79.5605	127.062	186.826	264.228	374.207
							Q8C050-2;Q8C050	1	1.33173	8.2282	21.4271	47.576	82.4311	126.16	186.067	258.19	359.302	486.905
							Q8C052	1	1.44154	8.0587	23.2782	45.1195	75.2996	114.252	166.534	225.907	309.81	448.154
							Q8C0C7	1	1.10751	2.17465	4.01501	13.0049	36.7401	71.0992	115.692	184.251	284.951	446.276
							Q8C0J6	1	1.20733	2.19293	5.62704	12.5637	23.5922	38.8783	61.5273	95.6852	140.514	217.495
							Q8C0L6	1	1.21499	1.96846	4.46941	21.1927	47.4604	80.3005	132.332	196.309	276.336	400.546
							Q8C0M9	1	1.528	8.38125	19.195	38.1174	62.4954	96.6336	145.614	208.821	306.105	439.314
							Q8C129	1	1.26965	6.22772	17.8906	36.0806	61.7201	100.882	147.712	208.958	302.262	449.333
							Q8C165	1	1.42886	6.28533	17.3504	36.1787	62.3569	95.7023	140.462	201.94	293.25	447.493
							Q8C166	1	1.15658	2.7043	8.09854	18.8946	36.144	63.7609	102.829	162.245	239.388	360.835
							Q8C181;Q8C181-4;Q8C181-3;Q8C181-2	1	1.20323	2.31339	5.25048	12.8404	30.9308	60.46	106.321	165.754	244.575	375.499
							Q8C1A5	1	1.1446	2.47642	4.47672	18.1725	54.949	96.925	152.514	221.718	306.578	440.196
							Q8C1B7-3;Q8C1B7-2;Q8C1B7	1	1.18754	4.59371	9.89891	17.8281	39.805	66.7105	107.548	169.419	252.101	381.82
							Q8C1D8	1	1.35207	6.10303	16.3231	31.2558	55.3789	84.7642	125.085	175.19	243.903	341.763
							Q8C1Y8	1	1.19786	3.46008	9.03248	20.1161	37.32	66.1742	105.784	158.154	230.393	350.15
							Q8C2Q3	1	1.23887	3.72475	7.23566	18.0481	40.2179	69.0132	114.683	186.38	283.084	415.577
							Q8C4Y3-3	1	1.42857	9.06245	25.5973	55.5841	99.5474	170.629	263.33	295.704	357.741	495.366
							Q8C547	1	1.74743	3.73758	10.2057	26.3097	50.0303	82.3677	123.727	177.476	250.988	362.401
							Q8C570	1	1.24342	3.55011	7.19936	16.7126	37.1738	66.7588	108.544	171.938	261.681	410.646
							Q8C5H8	1	1.17559	6.76537	16.3387	31.5417	56.8001	88.022	130.596	183.215	261.769	390.531
							Q8C5P5-2;Q8C5P5;Q8C5P5-3	1	1.20745	3.62375	11.554	25.2614	47.8877	78.0521	122.125	176.803	252.49	374.238
							Q8C5W3-2;Q8C5W3	1	1.18929	4.83432	12.6247	26.0529	45.7763	72.9454	107.807	152.724	210.024	308.978
							Q8C6G8	1	2.10626	7.40903	17.362	35.6883	62.2566	97.9621	145.887	202.824	276.165	389.884
							Q8C6K9;Q8C6K9-2	1	1.10093	2.63678	17.2525	37.2606	68.6047	113.343	169.397	234.209	312.228	455.023
							Q8C6L5	1	1.14657	1.93704	5.86956	18.5908	37.9092	67.0918	104.039	157.64	228.174	343.53
							Q8C7E9	1	1.47921	4.46298	11.2852	23.6414	39.9446	62.581	92.2103	131.658	182.222	269.359
							Q8C7K6	1	1.17952	5.83914	15.9561	30.8271	54.9505	89.5251	135.235	191.533	280.18	404.719
							Q8C7R4	1	1.48693	9.06524	32.4759	63.0726	104.508	148.869	201.607	271.18	357.681	478.42
							Q8C7V3	1	1.42877	7.46964	15.1624	25.2088	39.2445	55.4117	78.4448	104.941	144.643	243.476
							Q8C804	1	1.17545	4.08614	12.4242	27.7937	49.9966	83.4403	125.37	184.891	253.701	386.26
							Q8C878	1	1.06328	3.18824	9.01861	22.4175	46.2321	83.4123	132.945	198.084	286.652	419.471
							Q8C8R3-4;Q8C8R3;Q8C8R3-5	1	1.21054	4.01168	12.8437	31.774	59.5717	98.1585	152.051	214.758	321.086	459.608
							Q8C9X6;Q8C9X6-2	1	1.48246	2.5717	5.56127	12.9011	32.0986	54.6789	88.5635	130.96	188.45	283.36
							Q8CAA7	1	1.14151	3.3565	9.71593	21.8009	44.0298	77.8176	124.986	183.488	261.957	399.452
							Q8CAY6	1	1.39995	5.48143	15.6151	29.0719	56.3199	91.3959	139.874	215.7	315.541	466.9
							Q8CB77	1	1.77877	6.36622	18.5114	37.632	63.2	95.4151	140.959	204.653	277.126	404.95
							Q8CBE3	1	1.4687	5.89831	13.951	29.106	50.014	80.9669	115.782	168.513	232.705	325.826
							Q8CBW3-2;Q8CBW3-4	1	1.06933	4.57265	14.8928	30.0518	53.3304	84.2611	127.473	184.787	266.884	403.347
							Q8CC35	1	1.27411	6.53679	16.7298	33.3393	56.7504	88.5146	135.698	199.727	286.338	421.352
							Q8CCF0;Q8CCF0-2	1	1.56204	8.24585	16.6175	30.7666	426.388	860.681	1357.79	1890.42	2572.19	3674.36
							Q8CCJ3;Q8CCJ3-1	1	1.57401	6.50627	13.8442	27.2192	48.9781	79.7936	121.606	178.927	259.153	401.486
							Q8CCK0	1	1.21228	2.53302	5.14929	25.4323	57.2216	95.4803	148.788	215.547	309.423	453.626
							Q8CCM6	1	1.13725	3.25847	11.2343	26.0484	49.0077	83.8396	133.764	208.514	300.9	430.285
							Q8CCP0;Q8CCP0-2;Q8CCP0-3	1	1.50352	13.7728	31.911	58.237	94.7882	142.538	200.359	269.582	368.705	532.948
							Q8CCS6-2;Q8CCS6	1	1.22169	3.61574	7.61345	15.2966	43.9761	78.5425	122.567	177.012	253.858	364.259
							Q8CDA1;Q8CDA1-2	1	1.81078	7.22635	16.9133	30.5406	50.1845	77.6592	113.045	162.441	226.126	316.326
							Q8CDG1	1	1.53857	9.06444	22.4748	44.22	70.5486	97.0559	133.407	180.573	241.137	334.752
							Q8CDG3;Q8CDG3-2	1	1.82191	4.01644	9.60661	20.8507	36.3506	62.1858	100.141	150.011	214.259	299.582
							Q8CDN6	1	1.16617	3.30315	6.41377	13.3246	35.8254	61.7933	98.9462	147.257	219.117	340.926
							Q8CE96;Q8CE96-3	1	1.21914	4.11852	10.4775	21.8058	39.8257	61.6108	96.4022	145.927	213.199	317.763
							Q8CEC0-2;Q8CEC0;Q8CEC0-3	1	1.20326	5.06558	11.0071	25.4298	47.7479	74.8389	111.078	166.106	237.865	361.205
							Q8CEC6	1	1.42027	12.3841	29.2575	56.9681	101.167	151.753	219.913	315.855	483.091	759.651
							Q8CFE2	1	1.17047	2.06056	10.0907	23.701	43.0272	69.3802	108.098	163.8	238.041	344.59
							Q8CFE3	1	1.60786	7.2858	15.6141	29.9399	55.1705	86.8708	129.161	188.698	263.015	378.157
							Q8CFH6	1	1.49389	3.45356	8.02157	17.7096	33.0168	56.2388	88.6316	136.403	205.312	322.211
							Q8CFI0-3;Q8CFI0	1	1.06729	2.60694	7.1609	15.4865	27.1598	44.1034	65.6784	98.6651	140.633	214.086
							Q8CFQ3	1	1.31271	6.39829	17.9899	35.3512	55.007	91.2326	143.967	213.923	325.754	698.608
							Q8CG47	1	1.24927	8.0037	22.9758	45.3124	78.0609	118.306	169.049	237.261	324.395	465.056
							Q8CG48	1	1.30172	11.0864	24.6584	39.8291	63.5891	94.8895	134.551	182.363	252.92	340.416
							Q8CG71	1	1.23628	3.17499	6.85966	16.5632	35.6508	63.5821	101.375	149.821	219.823	325.036
							Q8CG72;Q8CG72-2	1	1.30757	2.95925	6.26973	16.3793	38.8702	67.9662	111.439	165.292	246.437	394.962
							Q8CG76	1	1.39668	3.68315	9.29981	34.9224	68.8958	112.437	165.71	239.066	326.085	454.546
							Q8CGA0	1	1.13959	4.66633	12.4524	25.7451	46.0299	75.7298	113.207	161.798	231.276	344.983
							Q8CGC4	1	1.49468	4.11514	10.5197	25.0006	49.8505	83.7734	129.928	189.304	258.056	373.105
							Q8CGC6	1	1.36426	12.0473	26.255	43.6603	67.6449	102.644	144.224	197.946	268.582	383.778
							Q8CGC7	1	1.18421	3.56766	8.11373	24.3755	53.6295	89.2893	137.317	202.782	298.168	451.592
							Q8CGF7-2;Q8CGF7;Q8CGF7-3	1	1.18698	5.35373	16.2738	33.2998	60.011	96.715	144.287	203.364	284.728	433.35
							Q8CGK3	1	1.2583	4.7303	9.89682	16.9269	47.1077	84.6967	132.692	205.024	288.166	425.158
							Q9D2U9;Q8CGP0	1	1.22113	1.44655	5.23107	15.7865	36.4191	67.8629	107.868	164.106	257.191	386.223
							Q8CGY8	1	1.31963	3.795	16.3771	34.5618	61.6254	97.6075	143.38	203.65	286.358	431.665
							Q8CH18;Q8CH18-3	1	1.13585	3.13924	7.61455	20.9067	44.7889	80.6318	128.001	203.604	297.43	425.408
							Q8CH25;Q8CH25-2	1	1.34744	6.16164	15.7245	31.547	55.5076	91.7035	139.2	203.69	292.275	417.714
							Q8CHH9;Q8CHH9-2	1	1.06739	2.50772	5.34108	17.2698	40.3113	75.355	121.335	185.571	277.114	421.796
							Q8CHP8	1	1.15289	2.2917	5.38546	16.7919	42.4185	74.8912	123.545	187.923	269.486	395.858
							Q8CHT0	1	1.27855	2.81143	10.3804	25.3806	48.0731	83.7871	132.917	204.822	306.554	436.005
							Q8CHT3	1	1.2201	3.42071	12.2112	29.8899	55.6763	90.3564	139.92	200.977	287.536	408.264
							Q8CHY6	1	1.56475	6.33787	17.7009	34.0725	54.9331	85.8503	122.636	171.154	243.08	341.089
							Q8CI04	1	1.24611	4.25473	11.4762	25.8971	55.2939	90.7236	136.918	194.15	275.371	395.993
							Q8CI11;Q8CI11-2	1	1.42863	3.38119	7.10504	18.9959	37.7318	64.3393	104.818	155.666	228.376	341.511
							Q8CI32	1	1.42259	11.0802	25.7686	46.6643	79.0138	123.369	176.114	246.119	340.815	487.634
							Q8CI59-2	1	2.15305	6.38141	14.8392	29.2861	49.7558	77.1867	114.54	163.03	226.687	332.982
							Q8CI94	1	1.19871	3.80193	7.64933	15.7437	40.0526	73.9704	116.136	170.834	260.645	404.037
							Q8CI95	1	1.22787	5.71025	17.7401	38.9619	66.464	106.619	164.961	231.789	334.449	505.813
							Q8CIB5	1	1.14241	4.18775	8.18294	21.2599	47.5677	79.6585	123.661	179.627	254.402	371.164
							Q8CIE6	1	1.29854	4.83575	9.6868	17.104	46.5705	80.7085	128.829	186.312	267.007	382.714
							Q8CIG8	1	1.3844	4.16132	13.1393	26.4128	48.2765	79.7406	118.905	171.042	262.017	429.791
							Q8CIN4	1	1.28348	5.30446	12.0244	29.248	67.3327	107.421	150.073	208.579	276.342	379.66
							Q8CIV8	1	1.25504	2.64691	7.49222	25.4853	94.5013	175.016	271.523	278.616	290.671	331.452
							Q8CJ19;Q8CJ19-4	1	1.42195	4.97194	13.4523	28.7627	50.3824	81.3115	124.398	177.364	252.055	374.745
							Q8CJF7	1	1.34995	12.9891	33.841	62.4654	99.6566	149.058	207.762	267.176	361.677	496.376
							Q8CJG0	1	1.21361	4.61673	14.3088	31.4688	53.5732	83.2288	134.377	205.831	301.596	483.997
							Q8CJG1	1	1.1396	4.77747	17.6067	34.0497	59.2034	95.6964	140.469	198.728	284.611	416.601
							Q8JZK9	1	1.81782	5.92814	13.0333	23.7838	43.3542	66.077	92.4306	129.13	179.424	249.592
							Q8JZM7	1	1.40381	7.57137	18.9819	43.6366	76.2729	115.007	168.485	233.77	319.028	461.038
							Q8JZN5	1	1.15153	2.57915	6.34222	21.9719	49.1903	87.5276	134.41	209.181	322.451	466.575
							Q8JZN7	1	1.239	7.53086	18.6293	39.525	69.8381	109.126	161.438	236.442	344.705	499.149
							Q8JZQ2	1	1.28694	3.85658	8.17823	20.7805	41.9611	76.5164	121.224	186.41	279.811	422.534
							Q8JZQ9	1	1.27357	4.45605	10.3926	18.6417	252.697	550.617	957.683	980.548	1021.65	1201.26
							Q8JZS9	1	1.60074	3.56558	12.5067	28.0139	54.3351	88.8927	138.476	199.993	272.686	420.429
							Q8JZU2	1	1.36367	4.49696	12.0646	29.9944	61.0369	96.9649	145.077	211.512	299.094	424.337
							Q8JZV7	1	1.24233	3.10022	6.49611	14.4512	25.0055	40.2251	63.8976	103.271	144.922	210.353
							Q8K003	1	1.57251	6.20022	13.453	27.4157	50.4526	79.8431	119.151	167.021	239.628	350.384
							Q8K010	1	1.50322	9.87796	25.7911	49.2488	83.3265	131.642	186.432	256.429	349.261	491.011
							Q8K012-2;Q8K012	1	2.00359	6.59712	17.6817	35.4271	59.4564	90.7786	137.779	199.148	285.667	415.773
							Q8K019-2;Q8K019;Q8K019-3	1	1.18776	4.63047	9.66567	23.399	50.3532	88.999	141.401	207.082	295.768	437.851
							Q8K021	1	1.34536	4.66354	11.1552	22.303	40.4542	64.8357	103.445	149.649	208.897	293.239
							Q8K023;Q8K023-2	1	1.08337	6.10057	16.7329	33.5718	59.8646	95.1823	139.414	199.536	287.458	428.841
							Q8K0C9	1	1.20066	3.19552	7.57679	16.3834	27.188	40.4248	58.8704	84.7075	125.305	193.425
							Q8K0D5	1	1.43702	5.09179	13.9214	28.8393	50.1257	82.5676	123.434	177.099	247.923	345.781
							Q8K0T0	1	1.19024	3.16595	8.12258	18.0289	42.6262	73.1836	111.794	168.751	243.103	365.836
							Q8K0U4	1	1.08584	3.87956	9.26556	16.9332	31.6596	59.9201	112.584	180.827	270.819	408.149
							Q8K157	1	1.61501	4.69321	9.43863	19.1817	31.5332	49.5756	70.4784	102.341	150.898	224.298
							Q8K183	1	1.32674	3.33735	6.75829	14.386	31.5578	55.4027	91.3376	142.872	212.379	322.117
							Q8K1J5	1	1.81825	2.50879	4.51618	8.16483	16.955	33.656	59.1167	93.7865	145.193	229.197
							Q8K1J6	1	1.06912	3.66751	8.0489	22.0146	49.0419	85.7864	128.57	194.066	283.799	407.071
							Q8K1M6;Q8K1M6-2;Q8K1M6-4	1	1.24399	2.79796	9.45128	23.3568	43.5001	71.1324	108.985	160.583	230.8	356.114
							Q8K1M6-3	1	1.20229	3.58413	8.1796	21.4466	43.8003	78.5841	128.384	189.488	278.528	416.631
							Q8K1R3;Q8K1R3-2	1	1.12471	4.14187	12.9126	28.2135	49.6962	90.4267	131.963	199.661	280.552	398.038
							Q8K1X1	1	1.54198	15.6764	37.0641	63.9832	100.407	150.961	215.255	294.025	390.793	547.304
							Q8K1Z0	1	1.43717	6.9478	18.2542	37.1477	65.2778	104.272	154.396	224.948	317.647	444.666
							Q8K215	1	1.38084	7.45761	16.4514	35.2244	62.9974	103.86	155.589	225.544	313.099	454.801
							Q8K273	1	1.31994	3.97942	11.3241	24.3189	43.7626	74.6252	115.35	181.189	261.594	402.22
							Q8K274	1	1.21427	4.88628	13.6577	29.8325	55.1644	92.7068	140.92	198.556	279.689	411.942
							Q8K284;Q8K284-2	1	1.23712	9.9577	25.3541	48.9372	78.395	119.336	173.262	236.061	315.008	457.401
							Q8K2B3	1	1.261	5.03656	12.2915	28.7016	62.39	100.683	154.13	219.794	312.519	465.024
							Q8K2C9	1	1.67805	8.10037	18.8205	36.1031	64.0375	99.4586	143.417	221.135	313.024	451.676
							Q8K2F8	1	1.39352	6.68357	18.6775	35.9	62.751	99.5861	147.102	209.844	300.569	423.765
							Q8K2G4;Q8K2G4-2	1	4.02407	6.02178	9.37588	18.642	34.431	58.589	91.1401	136.89	199.288	292.589
							Q8K2I1	1	1.22096	6.50782	16.395	31.2916	52.0741	77.1976	111.703	158.191	220.596	309.884
							Q8K2I9;Q8K2I9-2	1	1.91867	5.50681	15.9169	30.6301	54.8547	91.6192	139.456	192.294	281.778	428.053
							Q8K2K6-3;Q8K2K6-1;Q8K2K6	1	1.34675	8.24302	18.4168	33.5152	55.6279	89.5832	135.341	194.219	270.063	387.123
							Q8K2Q7	1	1.2594	8.47281	21.2514	39.7183	66.9477	103.46	148.221	205.404	277.539	387.191
							Q8K2T1;Q8K2T1-2;Q8K2T1-3	1	1.1731	3.17836	8.2414	18.4897	37.4743	61.314	100.783	150.271	216.958	344.624
							Q8K2T8	1	1.31837	6.77615	18.2919	34.6854	56.6547	87.1036	126.362	185.536	269.806	380.25
							Q8K2V6;Q8K2V6-2	1	1.2914	7.34796	20.5902	40.806	69.2727	108.737	165.372	228.901	328.914	469.862
							Q8K2X3	1	1.93054	7.26291	17.9858	35.3306	58.994	89.5041	134.034	186.725	283.945	453.567
							Q8K2Y7	1	1.21558	4.22599	13.3536	31.7413	58.2487	92.0919	136.889	197.671	283.282	413.421
							Q8K2Z2	1	1.0737	4.3716	15.4712	34.0921	66.2609	108.561	164.952	232.465	320.924	439.001
							Q8K2Z4;Q8K2Z4-2	1	1.1333	17.3312	39.5212	68.0778	106.147	155.005	212.719	295.093	390.861	521.901
							Q8K310	1	1.25171	4.6194	9.72555	23.3094	51.6211	84.6004	134.73	195.241	284.553	416.119
							Q8K327	1	1.72056	6.04896	18.0731	36.3252	61.6263	98.4896	154.217	223.386	322.573	469.399
							Q8K354	1	1.40049	5.37698	12.3999	27.084	48.8182	79.6807	123.943	179.457	265.93	388.417
							Q8K370	1	1.15105	3.5829	18.553	43.0788	78.2712	124.178	186.39	266.782	378.523	531.275
							Q8K389	1	1.48118	3.05326	7.82495	17.1009	30.7224	52.3835	82.0012	123.537	184.685	277.357
							Q8K394	1	1.48512	4.0814	10.6493	24.168	45.6409	76.126	117.109	168.443	238.684	349.73
							Q8K3C3	1	1.30389	6.31851	15.536	32.0721	54.8513	89.036	133.95	208.195	306.887	443.378
							Q8K3H0	1	1.19388	4.01589	8.80617	20.3326	39.4759	68.8373	112.436	169.89	253.933	364.402
							Q8K3J1	1	1.18083	4.04641	10.8093	22.8648	41.5028	65.0448	95.7905	144.958	215.614	337.954
							Q8K3V4	1	1.04382	1.08063	1.19369	2.14049	16.2092	46.4785	84.0834	134.224	203.578	309.025
							Q8K3Z9	1	1.33215	4.64546	13.7171	27.6618	49.3513	79.4228	120.454	176.658	249.764	373.246
							Q8K411-2;Q8K411;Q8K411-3	1	1.15167	2.307	4.05554	6.67812	42.6801	88.5681	142.663	206.606	292.213	411.655
							Q8K441	1	2.46771	2.69402	3.38841	4.54039	5.96316	8.25533	11.2574	15.7363	21.2394	29.6517
							Q8K4B0	1	1.29425	4.47185	9.69491	19.8279	37.9583	66.7163	111.438	170.701	245.14	357.623
							Q8K4F5	1	1.18216	2.69031	8.1796	18.1366	34.3808	58.9726	89.4593	130.486	193.475	286.511
							Q8K4G5;Q8K4G5-2;Q8K4G5-4;Q8K4G5-3	1	1.29477	4.3294	13.4616	26.948	50.6314	78.1905	125.437	178.999	253.802	365.635
							Q8K4L3	1	1.54933	26.1774	54.9698	93.8263	144.152	198.55	262.712	351.071	467.657	635.354
							Q8K4P0	1	1.23058	11.2982	28.5495	51.4401	82.1716	118.836	169.198	239.413	331.702	466.458
							Q8K4Z3	1	1.2618	3.00561	5.87286	16.1903	36.549	64.6747	103.012	158.208	236.12	371.352
							Q8K4Z5	1	1.19579	3.98286	9.00096	40.9496	81.1788	126.893	182.4	244.422	339.251	474.009
							Q8N7N5;Q8N7N5-2	1	1.74793	5.4137	13.6675	26.7822	44.9676	73.4617	109.323	155.529	217.709	312.466
							Q8QZT1	1	1.25378	3.59332	10.6194	26.6834	56.0934	92.8931	136.924	196.186	266.385	383.308
							Q8QZV7	1	1.09228	6.01446	14.8555	31.3912	55.7933	87.7162	131.494	199.267	291.751	418.168
							Q8QZY3	1	1.68758	5.71816	14.2427	28.2391	44.9332	68.3386	100.793	136.651	188.662	258.825
							Q8QZY9	1	1.07694	2.04938	4.60014	13.0574	32.6814	61.5283	102.3	161.823	238.509	364.858
							Q8QZZ7	1	1.52712	4.04738	11.2759	23.2639	41.3389	63.3935	103.218	153.478	221.246	337.9
							Q8R001	1	1.17467	3.92751	9.75763	18.9988	33.1435	53.363	83.3968	124.604	187.757	284.316
							Q8R010	1	1.06756	2.43543	5.58732	15.6322	32.3509	57.4862	93.365	145.695	224.068	361.785
							Q8R016	1	1.34009	6.9572	16.6999	30.6072	279.018	310.62	322.164	343.094	384.487	452.344
							Q8R050-2;Q8R050	1	1.2002	8.66954	18.3204	33.3134	63.0638	99.797	145.488	205.159	290.906	430.975
							Q8R081	1	1.32861	4.84704	10.8468	21.9019	310.403	678.191	1159.91	1703.98	1766.21	1994.98
							Q8R0A0	1	1.24495	4.14033	9.54234	23.6128	48.7059	85.7211	131.222	202.035	293.506	433.393
							Q8R0F6;Q8R0F6-2	1	1.33026	7.75624	21.8408	43.7036	76.6058	124.364	183.301	264.584	364.224	506.784
							Q8R0F8	1	1.10466	5.92433	13.4915	24.7632	41.5029	62.4043	90.4274	128.868	186.662	264.803
							Q8R0W0	1	1.33293	2.794	6.37047	13.9497	25.5425	40.2457	61.6733	89.2073	126.352	192.187
							Q8R0X7	1	1.60988	8.40744	18.3183	35.9777	62.987	97.2725	140.839	204.955	295.54	433.248
							Q8R127	1	1.2633	7.60704	17.2776	33.2499	57.5341	92.9894	138.993	201.985	286.219	400.82
							Q8R164	1	1.11219	4.42682	11.5676	25.348	48.4132	79.0825	124.23	185.793	271.391	409.924
							Q8R180	1	1.31844	8.75116	20.8662	38.8017	62.5729	94.9804	146.629	202.334	286.518	422.3
							Q8R1A4;Q8R1A4-2	1	1.30083	11.2006	26.0006	47.0655	75.0854	113.699	159.654	224.428	315.227	463.756
							Q8R1F1	1	1.33793	9.80106	24.8636	45.5901	72.8416	108.992	154.225	209.873	297.775	424.101
							Q8R1F5	1	1.35971	3.76903	9.15934	20.3169	38.9922	69.3698	114.218	173.999	261.794	392.686
							Q8R1G2	1	1.15654	3.6787	7.94336	15.4301	30.7352	51.2182	85.2788	136.182	204.738	310.114
							Q8R1I1	1	1.19392	3.25978	7.68009	18.1246	36.9094	64.426	107.253	170.269	247.555	373.897
							Q8R1Q8	1	1.23717	3.37716	6.48477	14.4806	32.2647	57.7233	101.182	154.521	242.359	378.017
							Q8R1S0	1	1.29959	2.38176	8.19486	20.4913	39.9047	72.1491	115.131	171.38	257.406	364.699
							Q8R1U1	1	1.21616	5.41888	12.3822	27.0155	47.2723	75.2994	114.373	175.146	253.994	372.628
							Q8R1V4	1	1.1347	3.49084	7.46467	17.6096	36.6722	69.8471	111.655	173.739	258.569	383.231
							Q8R1X6;Q8R1X6-2	1	1.48922	4.86982	13.5474	29.9402	51.1559	83.5523	121.78	174.955	241.715	341.39
							Q8R2U0-2;Q8R2U0	1	1.20319	3.77701	12.2266	27.4718	49.0076	84.4655	134.267	186.73	250.423	346.877
							Q8R2U4	1	1.20146	5.61667	15.2641	31.5383	52.9053	84.8807	128.274	182.31	262.899	389.612
							Q8R2U7	1	1.26362	4.24383	9.12439	20.0866	36.6493	60.5517	101.755	151.179	207.276	298.78
							Q8R2Y2;Q8R2Y2-2	1	1.1256	6.28941	17.1444	34.1939	59.6567	92.0831	128.937	180.608	256.567	366.089
							Q8R2Y8	1	1.18354	3.44767	7.1177	13.6912	58.7524	107.697	165.496	247.153	349.566	504.356
							Q8R2Y9	1	1.19095	3.15994	7.656	18.7945	37.5297	62.751	99.9324	148.156	220.602	342.632
							Q8R323	1	1.44256	5.45877	12.1708	28.058	53.1543	88.1747	138.083	211.345	309.053	450.521
							Q8R326;Q8R326-2	1	1.35194	3.77309	7.21362	22.7694	51.0795	84.491	137.666	204.423	295.759	457.622
							Q8R395	1	1.42379	5.69316	11.665	23.1239	42.4538	72.7549	114.656	167.656	242.552	351.652
							Q8R3B1	1	1.49629	6.25444	18.2601	36.1199	60.3829	97.7565	145.576	200.594	291.369	431.12
							Q8R3C0	1	1.54374	4.45996	13.1796	27.0025	48.0512	77.9737	118.582	172.124	245.41	357.29
							Q8R3C6;Q8R3C6-2	1	2.91123	21.1545	45.6862	76.0243	115.241	159.554	214.415	274.799	343.613	431.328
							Q8R3D1	1	1.19177	4.85085	17.9413	33.7454	59.2562	91.4689	134.334	191.045	279.223	393.167
							Q8R3E3-2;Q8R3E3	1	1.09857	5.48518	11.9112	22.5679	40.5296	64.9581	97.7435	138.721	201.953	301.969
							Q8R3F5	1	1.24329	4.94019	15.3414	32.8632	54.3196	91.7147	138.246	194.584	280.23	413.19
							Q8R3G1	1	1.23002	3.83749	8.26963	21.2205	44.7796	82.0458	128.74	190.766	274.079	403.112
							Q8R3L2;Q8R3L2-2;Q8R3L2-5;Q8R3L2-4;Q8R3L2-3	1	1.51157	2.91615	8.07806	16.747	33.2577	55.4558	86.2131	123.667	179.756	267.618
							Q8R3N6	1	1.20019	3.57939	9.47823	20.5572	43.0949	70.8481	105.143	162.394	242.828	393.513
							Q8R3Q6	1	1.24946	2.90841	7.90414	22.4088	46.4473	77.5417	118.8	181.814	280.555	433.429
							Q8R3Y8-2;Q8R3Y8	1	1.51937	8.04018	21.4304	40.9379	66.9825	104.061	150.14	211.072	293.429	427.288
							Q8R404	1	1.43282	4.24433	8.81312	19.5117	41.0617	72.2923	115.071	178.579	264.996	395.622
							Q8R409	1	1.50632	8.50523	19.0229	36.837	60.1833	88.9187	125.891	173.442	242.723	333.293
							Q8R480	1	1.101	3.8686	10.122	24.4872	53.6991	88.7028	133.154	194.217	261.633	385.946
							Q8R4G6	1	1.22527	2.0341	3.96798	8.13545	18.1328	33.2208	55.9445	88.6026	134.819	216.139
							Q8R4H2	1	1.64413	8.11487	20.4245	39.23	66.8695	102.99	156.405	222.302	316.44	455.301
							Q8R4N0	1	1.09299	2.88557	8.54489	18.1961	37.8203	65.1755	108.237	155.714	218.109	335.133
							Q8R4X3	1	1.74177	9.44134	20.3203	36.7029	60.4082	94.2034	142.106	202.294	290.31	424.678
							Q8R550-2;Q8R550;Q8R550-5;Q8R550-4	1	1.1618	8.40173	21.2299	39.5851	65.1573	102.829	155.428	227.393	311.129	498.33
							Q8R574	1	1.16071	4.61766	11.9791	24.1005	43.7056	75.6346	116.818	178.697	270.084	409.252
							Q8VBT0	1	1.18754	3.99251	8.01892	17.8102	34.9215	65.9103	105.479	159.129	237.769	368.266
							Q8VBT9;Q8VBT9-2;Q8VBT9-3	1	1.1744	9.86814	24.9666	47.0589	74.7797	111.32	162.422	223.574	315.188	435.613
							Q8VBV3	1	1.19678	3.83373	7.42952	17.8601	37.2475	65.207	103.108	157.07	242.713	381.127
							Q8VBV7	1	1.30979	3.99557	7.80111	16.5976	37.7209	68.8093	112.391	172.227	254.93	382.183
							Q8VBW6	1	1.27838	3.43191	6.79346	16.5834	34.6629	62.5663	103.598	167.046	266.442	416.354
							Q8VBX6-2;Q8VBX6;Q8VBX6-4	1	2.26309	4.48296	10.6324	22.0221	40.7331	72.2497	112.658	164.782	236.278	340.293
							Q8VBZ3	1	1.78591	8.63752	19.6978	35.1294	57.3962	88.0959	135.564	190.566	265.798	377.822
							Q8VC30	1	1.98781	5.30695	13.1665	25.7968	47.309	75.929	108.674	146.746	205.32	283.721
							Q8VC52	1	1.88929	7.87266	19.5244	39.2748	67.7483	103.575	152.77	218.262	305.097	424.585
							Q8VC70	1	1.46684	4.9211	13.0087	24.3838	41.0125	64.8901	97.5862	141.004	205.313	311.112
							Q8VCL2	1	1.12776	2.65351	7.74349	19.2087	35.5936	58.7466	92.4819	142.644	208.403	326.311
							Q8VCM8	1	1.15461	3.91631	11.0405	26.4466	51.9285	89.2356	139.841	211.048	307.287	452.601
							Q8VCR7	1	1.3035	4.26506	11.931	24.3557	44.0643	68.0324	95.6778	127.452	172.258	235.331
							Q8VCT4	1	1.30047	2.59288	4.79325	9.69235	23.4297	42.1261	65.1066	96.0088	138.416	208.664
							Q8VCW8	1	1.22987	2.23206	8.10275	19.0126	52.6392	98.6443	153.556	233.116	336.049	478.728
							Q8VCX5;Q8VCX5-3;Q8VCX5-2	1	1.48661	3.36426	8.55411	18.0767	32.1895	49.4015	75.4299	110.783	157.315	232.615
							Q8VD04	1	1.15009	2.21691	10.5463	26.3432	48.41	74.819	115.034	170.662	253.698	410.284
							Q8VD62	1	1.448	7.14497	15.1198	31.0189	54.7154	87.0357	131.274	196.03	266.881	393.933
							Q8VD65	1	1.67047	6.21494	15.1379	31.5265	54.8146	90.1243	134.855	193.184	269.823	387.708
							Q8VDD5	1	1.20842	4.2393	8.69035	15.4219	231.276	475.189	808.421	1128.94	1572.02	2206.76
							Q8VDD9	1	2.13269	2.68258	3.68163	5.55457	8.15069	11.4453	15.0665	20.5731	28.7569	45.2453
							Q8VDF2	1	1.26989	1.43668	1.76233	3.11372	15.1736	31.7604	55.643	87.6766	136.975	210.984
							Q8VDG3	1	1.21969	5.12223	12.7644	27.7704	52.1344	88.4613	136.492	200.3	280.251	410.099
							Q8VDK1-2	1	1.17172	5.23049	11.1696	23.9969	43.1153	68.1532	106.733	154.516	231.112	332.588
							Q8VDM4	1	1.20283	5.52195	11.697	26.2978	55.8965	88.1083	133.733	197.036	283.584	440.201
							Q8VDM6	1	1.27778	4.99528	10.8852	21.9971	41.7671	65.4933	103.219	163.592	255.216	391.284
							Q8VDN2	1	1.47919	7.55573	18.244	44.4171	641.309	1409.67	2295.44	3301.99	4583.24	6611.82
							Q8VDP4	1	1.45129	3.70894	7.81475	16.4987	33.9657	63.5972	105.015	168.748	252.75	375.418
							Q8VDQ1;Q8VDQ1-2	1	1.47319	4.59087	16.9309	35.7508	65.6964	106.271	158.812	240.579	347.096	487.149
							Q8VDS4	1	1.55881	11.133	26.7806	48.7586	78.2918	116.269	166.5	237.322	321.469	453.203
							Q8VDS8-3;Q8VDS8;Q8VDS8-2	1	1.48535	5.57657	14.4805	28.983	50.1464	83.0499	121.309	168.496	236.753	335.972
							Q8VDW0	1	1.1519	3.39885	11.9801	30.4441	59.1243	100.391	158.206	231.247	328.938	480.945
							Q8VE22	1	1.33336	7.13226	20.0991	39.5885	68.847	107.786	165.014	237.949	342.044	487.04
							Q8VE37	1	1.25299	4.92516	11.0273	24.6193	50.5736	83.6856	126.944	180.002	245.134	355.853
							Q8VE47	1	1.6739	5.92861	19.448	42.1321	77.9123	125.32	185.338	256.779	362.68	524.877
							Q8VE62	1	1.5094	6.00644	13.9098	29.4334	52.4761	81.5577	119.368	169.686	248.815	387.029
							Q8VE70	1	1.29864	7.46138	21.626	39.9671	70.8546	108.913	161.142	238.96	351.887	500.399
							Q8VE73;Q8VE73-3	1	1.70997	8.94984	22.174	40.4984	68.3767	106.277	150.046	206.022	288.014	407.903
							Q8VE92	1	1.87675	10.8177	22.9627	40.9114	64.8347	96.7172	140.776	193.192	259.645	372.461
							Q8VE97	1	1.44279	4.61922	12.0512	26.0653	55.1816	86.9982	122.335	168.065	210.889	322.016
							Q8VEB4	1	1.47405	6.7021	15.6752	29.2304	48.7898	77.9389	116.378	167.173	239.336	336.783
							Q8VEE1	1	1.39018	5.83506	13.1643	25.1958	47.9052	78.7866	121.43	176.988	260.375	379.597
							Q8VEE4	1	1.28377	3.69677	8.26194	18.6749	35.7839	66.1745	102.747	157.448	230.327	369.696
							Q8VEH8	1	1.1143	5.35274	14.8768	29.3717	50.8083	84.2942	125.241	181.323	254.419	362.193
							Q8VEK3;Q8VEK3-2	1	1.15426	4.38481	8.69398	15.9191	93.09	175.268	267.735	390.363	552.688	773.602
							Q8VEL2	1	1.14201	3.7233	8.68392	19.2988	36.7452	63.8123	101.481	153.552	221.728	318.009
							Q8VEM8	1	1.22654	3.16915	6.16455	10.9854	42.1968	78.941	123.169	178.24	259.441	362.132
							Q8VH51-2;Q8VH51;Q8VH51-3	1	1.35322	5.10211	10.1444	23.7381	50.9542	82.8662	122.119	187.039	269.513	397.633
							Q8VHE0	1	2.21015	3.58864	7.4865	14.2617	27.0456	53.5691	91.2588	150.705	234.349	352.212
							Q8VHJ5	1	1.4927	6.95752	17.0395	31.043	52.5	81.2604	124.13	180.631	261.807	385.026
							Q8VHK9	1	1.8284	2.50297	4.09173	6.4654	12.1561	21.1228	34.0701	51.6566	78.2569	113.436
							Q8VHN8;Q8VHN8-2;Q8VHN8-3	1	1.44266	4.00275	8.51639	21.2472	40.7264	69.8055	111.662	165.634	236.975	350.213
							Q8VHR5;Q8VHR5-2	1	1.35162	9.14456	25.7296	47.8125	78.7024	117.531	172.201	240.127	337.294	457.992
							Q8VHX6;Q8VHX6-2	1	1.3392	6.56042	19.2163	41.8875	77.4981	118.406	179.595	257.548	361.764	514.032
							Q8VI63	1	1.50419	7.11902	17.7018	34.5	56.2792	89.8934	136.56	195.287	271.55	398.746
							Q8VI75	1	1.14678	5.00513	9.7142	20.3772	40.1305	67.7002	106.295	164.405	246.312	353.33
							Q8VI84	1	1.32311	5.75175	14.7381	32.0583	70.731	118.833	175.124	250.579	344.05	470.583
							Q8VID5	1	1.29123	3.71604	9.0951	21.3509	45.8726	80.8521	126.998	185.927	268.341	390.95
							Q8VIJ6	1	1.403	5.12554	13.3625	49.6455	1141.36	2368.09	3659.91	5028.18	6505.81	8318.39
							Q8WTY4	1	1.41693	13.1857	30.9941	51.2967	79.7015	116.108	164.277	222.237	303.421	455.416
							Q91UZ5	1	1.24573	3.94165	11.3599	25.9503	50.4525	86.287	138.717	205.412	297.065	418.325
							Q91V01	1	1.3893	4.36779	11.4693	25.4143	49.7026	82.9933	130.038	190.789	269.006	399.325
							Q91V12-2	1	1.20404	4.06202	8.72814	18.6784	54.3703	95.4422	145.986	216.444	299.426	403.206
							Q91V36	1	1.46242	8.69325	21.2278	41.1882	66.7548	101.124	147.544	195.97	263.359	354.227
							Q91V41	1	1.18921	2.6807	4.95581	13.8408	31.3878	56.9472	95.37	149.281	226.486	352.557
							Q91V61-2;Q91V61	1	1.34717	3.66001	7.69864	18.7294	40.0697	69.9606	113.533	165.673	252.184	369.055
							Q91V64	1	1.11206	2.13981	4.07922	14.2782	34.3078	64.4257	104.012	167.404	247.372	381.46
							Q91V76	1	1.27446	5.06173	14.8032	33.2765	62.2864	105.402	161.397	233.783	330.979	477.817
							Q91V92	1	1.26792	5.56757	12.6778	21.5377	115.402	225.263	352.196	502.926	690.561	954.119
							Q91VC3	1	1.21668	3.86526	8.87941	24.1694	50.8663	82.7199	126.867	185.511	264.049	398.393
							Q91VE6;Q91VE6-2	1	1.46008	7.14238	18.1524	32.1747	49.137	73.2043	108.085	152.611	223.196	327.558
							Q91VH2	1	1.18731	6.37135	15.8876	28.9433	48.0184	73.5895	116.989	183.701	257.79	378.927
							Q91VI7	1	1.28862	4.49495	8.48844	17.1351	46.9873	79.8586	122.202	179.732	254.216	366.111
							Q91VJ4	1	1.28867	3.98431	9.89918	20.5096	36.6248	59.7329	91.2234	132.226	186.95	282.75
							Q91VK1	1	1.13442	5.77009	15.5283	31.5277	54.6473	88.6218	130.548	190.52	261.777	370.148
							Q91VM5	1	1.14206	2.60919	6.0906	16.6341	44.8947	80.2521	121.55	178.401	258.101	392.832
							Q91VM9;Q91VM9-2	1	1.22231	4.36652	10.9151	22.2289	43.2523	69.8099	104.621	165.294	246.849	342.054
							Q91VN4	1	1.32933	4.89887	11.2262	23.0213	38.9926	66.7476	105.838	158.588	233.691	345.29
							Q91VR2	1	1.35652	3.57289	6.45743	10.2642	56.339	112.233	180.457	261.911	363.023	495.73
							Q91VR5	1	1.31114	3.76732	7.41102	14.8709	58.5378	108.757	169.562	238.777	330.186	469.402
							Q91VS7	1	1.43829	4.76442	9.38702	19.699	41.2319	68.8288	106.812	156.852	223.877	324.62
							Q91VU0	1	1.19699	2.29746	8.21708	23.5271	46.7321	80.9164	127.241	188.807	269.911	384.51
							Q91VU7;Q91VU7-2	1	1.14121	6.99121	15.8385	32.5668	57.7608	92.2323	136.806	200.49	279.327	403.966
							Q91VW5	1	1.53722	25.7993	57.3051	97.6686	149.263	215.947	291.764	395.429	521.596	715.775
							Q91VZ6	1	1.5892	8.57202	17.8631	31.531	50.5273	76.4549	113.416	167.831	239.207	352.728
							Q91W39	1	1.62172	9.14148	21.4358	43.6187	70.9664	107.66	151.338	211.794	291.721	433.337
							Q91W69	1	1.71796	6.10995	17.0468	30.9903	52.9515	83.4905	128.397	184.914	248.102	344.156
							Q91W90	1	1.08874	2.78501	5.47844	17.5555	44.8094	82.4715	127.497	190.399	272.779	407.075
							Q91W96	1	1.48985	2.70758	6.03236	15.7207	32.752	58.0347	95.9352	145.493	217.851	338.938
							Q91WD5	1	1.1041	3.41614	9.07864	21.8311	47.9831	83.0349	126.095	184.253	267.983	380.435
							Q91WG4;Q91WG4-2	1	1.65178	10.0751	22.563	39.2232	61.5674	97.6177	136.858	191.166	266.63	374.635
							Q91WG5;Q91WG5-2	1	1.17348	3.40468	9.87214	21.3132	40.1055	65.5025	99.196	149.286	213.036	309.244
							Q91WJ8	1	1.29364	3.84491	8.10605	14.4761	35.0801	70.305	115.417	178.256	262.265	418.112
							Q91WK1	1	1.21148	4.09878	9.0933	21.5663	42.9615	74.5771	121.258	178.637	263.936	420.988
							Q91WN1	1	1.41844	7.27982	16.172	30.1831	51.6619	81.9672	117.079	164.74	238.664	351.512
							Q91WP6	1	1.37915	3.25199	6.22495	10.7145	18.2635	27.4446	39.2759	53.5057	72.4919	101.083
							Q91WQ3	1	1.28354	4.40456	11.2645	20.7729	43.9162	75.4528	119.358	177.64	248.941	365.426
							Q91WS0	1	1.36014	6.44222	15.1546	31.0457	71.0422	125.151	193.672	281.98	388.906	532.356
							Q91WU5	1	1.29211	10.9896	29.9173	60.3819	99.2183	143.871	200.82	271.916	357.263	486.634
							Q91X20	1	1.13122	10.648	25.7693	45.7726	76.603	120.757	177.735	248.19	321.164	426.403
							Q91X72	1	1.11479	1.22286	1.48156	2.08767	10.096	20.4152	33.1438	49.1783	71.934	102.612
							Q91X97	1	1.42653	6.73008	17.2125	33.1647	56.3615	83.4789	122.414	176.994	253.772	377.772
							Q91XD6	1	1.44468	4.04536	12.9391	26.5396	49.6636	78.8276	119.496	178.897	254.066	374.76
							Q91XI1;Q91XI1-2	1	1.1356	5.93501	18.2988	35.7966	59.8494	91.693	133.766	191.206	266.785	375.717
							Q91XL9;Q91XL9-2	1	1.20044	4.22628	10.9426	23.7908	44.06	70.8841	107.989	158.248	228.269	340.6
							Q91XW8;Q91XW8-3;Q91XW8-2	1	4.16348	9.02374	16.2734	31.9466	50.5524	74.1089	106.664	149.887	212.296	294.539
							Q91Y86	1	1.70997	9.29011	23.5661	47.455	76.5458	120.691	178.919	268.315	375.889	540.536
							Q91YD9	1	1.91527	5.09391	13.6357	30.4803	52.3298	84.2141	127.03	185.133	261.623	372.52
							Q91YE6	1	1.27606	4.44079	9.34532	21.6586	46.3486	80.2968	129.306	194.559	284.233	427.83
							Q91YE7-2;Q91YE7	1	1.81066	2.04365	9.7751	23.2307	41.6267	67.6823	101.618	141.811	202.635	299.005
							Q91YH5	1	1.41256	2.39712	3.92222	6.47164	12.6659	21.1642	31.6409	46.5695	65.8749	106.516
							Q91YJ3	1	1.45714	6.42723	15.2903	31.93	53.2107	84.8277	133.382	200.729	292.954	416.885
							Q91YK2	1	1.17532	6.51138	17.5584	36.2937	59.8017	102.826	156.379	224.289	303.758	447.815
							Q91YN5-3;Q91YN5;Q91YN5-2	1	1.42497	6.05281	15.5515	32.3035	57.3355	88.1873	130.081	188.681	276.946	407.113
							Q91YP2	1	1.2882	3.86904	11.875	25.8424	45.6703	76.7493	115.301	168.808	246.226	387.331
							Q91YP3	1	1.26775	4.96793	11.7502	22.3127	40.1076	62.4288	103.026	151.395	218.486	315.435
							Q91YQ5	1	1.17189	4.55789	11.472	35.1699	612.493	1701.19	3038.79	3149.51	3431.22	4026.84
							Q91YR1	1	1.20402	3.97801	8.46081	22.0688	44.1343	71.9596	111.335	163.938	241.767	375.306
							Q91YR7;Q91YR7-2	1	1.50542	7.72124	15.779	26.282	40.3732	57.47	83.5533	114.162	175.631	273.68
							Q91YR9	1	1.44516	8.22047	18.8488	33.4793	67.3367	110.846	166.67	266.195	381.105	534.445
							Q91YS8	1	1.29839	4.25823	8.41358	21.0346	40.6305	74.6085	117.781	177.06	252.412	374.022
							Q91YT0	1	1.11339	2.86732	6.39095	13.8975	30.1481	57.7916	98.2642	161.825	256.589	406.851
							Q91YT7	1	1.40198	7.59172	19.3954	40.5009	399.474	778.714	1265.4	1790.86	2503.97	3385.41
							Q91YW3	1	1.16477	4.61628	9.59245	16.5664	34.8062	66.3868	110.327	171.943	256.374	377.014
							Q91Z31;Q91Z31-2	1	1.87999	5.73053	16.0391	32.5615	55.0891	89.38	132.868	195.342	290.691	429.097
							Q91Z49;Q91Z49-2	1	2.33646	8.39457	21.04	39.0822	65.3863	96.931	137.079	187.438	258.462	373.003
							Q91Z53	1	1.37144	4.30713	10.6239	33.4811	71.657	111.886	159.769	234.555	321.445	458.616
							Q91Z96;Q91Z96-2	1	1.61693	5.36956	11.632	22.3673	35.8867	54.3134	88.6901	130.246	190.358	272.26
							Q91ZE0	1	1.29569	3.22378	10.1875	24.4598	48.4928	84.6178	137.425	202.962	288.163	438.048
							Q91ZN5-2;Q91ZN5	1	1.53242	8.01941	20.013	38.1817	65.6943	102.548	146.715	207.11	291.844	418.87
							Q91ZR2	1	1.18865	3.47308	6.46519	12.229	29.91	56.1977	95.1893	150.559	232.529	354.441
							Q91ZU6-4;Q91ZU6;Q91ZU6-2	1	3.44808	6.16402	12.8002	23.5559	38.6977	59.9394	89.6772	129.947	186.194	270.485
							Q91ZW3	1	1.32158	5.57412	13.7332	29.6699	55.6891	86.1901	128.836	186.928	273.856	384.936
							Q91ZX7	1	1.59457	3.24212	5.54241	9.32209	23.6458	41.5372	63.612	94.3554	132.236	202.143
							Q920A5	1	1.53322	8.07588	16.0905	29.6081	481.733	1072.83	1723.25	2475.56	3445.19	4567.79
							Q920A7;Q920A7-2	1	1.10242	2.81111	5.31727	8.12867	11.9546	16.5623	24.6572	46.9303	121.084	255.765
							Q920B9	1	1.32874	4.38544	8.44395	20.0212	45.5517	85.2106	138.054	205.079	299.774	433.022
							Q920E5	1	1.66431	7.11832	18.5953	35.6005	61.9299	95.1253	138.265	200.372	283.781	408.128
							Q920L1	1	1.84852	3.49342	7.74443	16.4368	30.0997	48.8559	71.2372	108.467	157.832	238.259
							Q920Q6;Q920Q6-3;Q920Q6-2	1	1.31607	3.91007	6.93052	11.3076	35.0772	69.4598	113.605	178.493	274.469	399.107
							Q921F2	1	1.20291	3.23281	6.66885	17.2649	58.3266	106.522	161.948	229.065	331.473	476.579
							Q921F4	1	1.20369	2.51458	4.61576	12.182	29.3888	59.3499	105.469	163.4	256.008	416.353
							Q921H8	1	1.34833	5.37546	10.8833	26.2061	51.2581	83.0306	123.554	182.724	261.457	381.577
							Q921H9	1	1.23439	7.52473	21.6802	42.6066	75.2847	124.034	181.356	238.473	329.738	455.465
							Q921I1	1	1.2527	4.17013	8.17046	14.7576	154.497	319.492	517.551	764.174	1020.79	1404.92
							Q921J2	1	1.50087	3.33487	9.77307	21.0022	40.4481	66.8703	107.749	157.992	226.978	336.508
							Q921M3;Q921M3-2	1	1.12858	2.79158	5.31892	14.2985	33.734	55.6787	105.301	175.229	264.024	394.557
							Q921M4-2;Q921M4	1	1.42552	16.0439	33.5327	59.6911	90.2764	127.142	172.293	222.883	302.431	403.042
							Q921M7	1	1.27175	2.87328	7.11517	15.884	33.8892	64.6473	104.183	166.013	251.407	377.552
							Q921T2;Q921T2-2;Q921T2-3	1	1.1687	4.06891	8.0292	17.9091	38.8076	69.722	118.855	183.169	272.432	411.929
							Q921W4;Q921W4-2	1	1.07315	7.2065	16.0432	32.8788	63.7193	104.13	151.405	220.319	324.788	501.764
							Q921X9	1	1.12132	3.33001	8.00238	19.1209	40.397	75.4187	126.801	198.455	293.591	428.98
							Q922B2	1	1.19046	3.75081	6.78665	15.5587	35.3883	63.4892	107.543	167.41	248.63	375.686
							Q922D4-2;Q922D4;Q922D4-3;Q922D4-4	1	1.36725	6.2943	13.4644	26.2789	48.065	75.525	110.347	162.056	231.571	332.598
							Q922D8	1	1.08698	3.46596	6.68995	13.6166	31.0944	60.6933	102.058	160.911	252.371	418.887
							Q922F4	1	1.13424	3.74197	7.80764	18.0817	37.2943	66.1697	104.811	157.482	231.137	353.495
							Q922H2	1	1.78836	9.94411	23.1756	45.739	79.2403	125.073	180.074	249.224	344.776	478.247
							Q922H4	1	1.14954	5.67269	15.6983	33.2217	57.9147	89.5501	136.197	201.981	287.005	419.129
							Q922J3;Q922J3-2	1	1.57374	5.88415	14.8371	30.0132	55.6452	87.0737	131.306	194.558	281.303	405.734
							Q922K7	1	1.15916	9.81236	24.5281	45.0168	74.0153	110.115	152.426	209.871	289.08	397.885
							Q922L6	1	1.61785	7.48485	22.0836	43.3905	72.6662	116.761	172.66	241.589	335.435	483.428
							Q922P9	1	1.33254	4.08023	8.02172	15.485	33.3542	61.8055	101.837	156.989	238.273	375.618
							Q922Q1	1	1.25033	5.16367	12.8468	34.7108	595.688	1214.53	1910.16	2640.89	3489.91	5018.56
							Q922Q4	1	1.17735	5.3083	14.2552	30.5589	54.5868	89.7507	134.002	196.669	284.186	411.394
							Q922Q8	1	1.18425	3.46127	7.78895	19.6894	41.8569	70.6713	113.928	169.744	255.019	389.289
							Q922R8	1	1.29947	4.64451	9.22434	16.1355	61.0936	111.438	171.051	245.868	332.488	460.243
							Q922U1	1	1.2658	7.02929	15.3283	25.2133	39.0385	61.3805	90.9939	129.695	196.807	316.248
							Q922V4	1	1.30906	5.17315	10.8932	23.1214	43.2831	71.8913	115.349	175.375	268.399	402.653
							Q923D2	1	1.2534	3.47928	6.16401	16.5496	38.7978	70.4627	117.951	192.468	276.295	405.439
							Q923D5	1	1.17282	6.48996	16.5314	31.7013	54.6119	88.3935	136.602	201.833	285.662	413.307
							Q923T9-3	1	1.10172	2.1101	6.7708	15.5172	30.5938	53.8986	83.3797	123.915	186.558	290.371
							Q924C1	1	1.3165	5.49107	11.8253	21.9865	43.6461	71.0626	106.985	155.207	215.097	299.315
							Q924M7	1	1.17752	4.25738	12.5574	25.2103	47.7484	82.0261	122.087	173.457	238.667	352.619
							Q924S2	1	1.06296	3.89616	12.4698	27.2518	48.041	74.9489	109.877	158.398	225.333	317.817
							Q924T2	1	1.3399	3.02356	8.08682	17.3242	31.1735	50.571	79.3731	121.771	212.103	333.963
							Q924Z4	1	1.19238	4.03495	11.4192	26.0469	45.8219	75.3928	112.92	162.953	231.111	341.167
							Q925H1	1	2.33247	5.61013	10.8491	20.2332	35.2281	58.342	88.8681	125.124	184.136	293.942
							Q925I1;Q925I1-2	1	1.19235	10.0573	24.5807	46.6903	81.3719	124.112	177.276	250.078	356.389	488.458
							Q925J9-4;Q925J9;Q925J9-3;Q925J9-2	1	1.36769	13.514	30.787	55.3325	88.1287	132.401	185.083	264.044	352.986	488.325
							Q93092	1	1.2838	4.69602	12.7941	31.5109	360.659	758.36	1198.7	1678.23	2286.6	3051.5
							Q99020	1	1.14139	3.30358	6.12492	13.7449	51.0938	95.1697	152.681	218.663	303.483	430.55
							Q99J09	1	1.15846	2.40528	4.45337	11.6933	30.8665	59.765	105.131	171.043	255.275	385.473
							Q99J36	1	1.17618	2.46822	4.40027	15.6024	43.0812	76.9141	119.598	186.753	276.836	419.079
							Q99J45	1	2.1767	11.4889	24.0517	47.1609	74.9062	114.613	160.631	223.905	308.872	448.699
							Q99J47;Q99J47-2	1	1.22712	5.52244	14.0682	30.3343	53.8677	90.2246	139.992	201.976	285.48	419.298
							Q99J77	1	1.22508	3.00343	5.77666	17.7417	59.8988	112.803	175.584	252.731	356.33	519.287
							Q99J95;Q99J95-2;Q99J95-3	1	1.22502	4.70065	10.0945	17.867	29.8816	49.3632	76.6552	119.734	185.219	287.77
							Q99J99	1	1.24703	3.16828	7.16285	15.6175	32.2229	59.448	103.721	166.225	252.461	382.627
							Q99JB2	1	1.37959	4.29827	10.8551	25.0062	50.8446	87.1706	142.645	217.226	339.361	483.327
							Q99JF5	1	1.20067	5.11263	16.4705	33.1822	58.5167	94.0871	141.091	196.663	286.144	421.034
							Q99JI4	1	1.20288	4.64024	10.3654	21.9891	96.3604	183.619	285.452	405.923	549.336	781.474
							Q99JI6	1	1.20456	3.83272	8.10151	19.9358	54.453	94.9037	139.088	196.664	274.216	398.844
							Q99JP4	1	1.90417	11.758	27.5306	50.2682	83.0195	130.033	183.078	249.782	340.817	482.86
							Q99JR1	1	1.17729	2.88426	8.95511	20.4382	39.9218	67.2709	108.802	162.121	257.253	397.258
							Q99JR8-2;Q99JR8	1	1.30437	5.28364	13.3277	27.9006	52.1802	88.3081	136.68	209.352	295.15	443.845
							Q99JX3;Q99JX3-2	1	1.34628	4.21498	13.1532	28.9872	52.5756	88.3416	132.881	187.128	280.574	425.707
							Q99JX4	1	1.28785	6.66781	14.7237	29.3245	51.6597	80.2892	118.798	166.532	229.638	347.68
							Q99JY0	1	1.39621	4.8084	10.2991	20.6453	46.0531	75.2368	112.918	166.113	245.456	374.755
							Q99K23	1	1.42808	8.23281	20.1677	38.4514	63.0534	96.7063	141.373	222.85	319.731	462.448
							Q99K28;Q99K28-2	1	1.1975	10.189	24.084	44.2047	71.5224	111.521	165.372	240.497	323.739	465.401
							Q99K41	1	1.28794	5.12549	13.1258	27.4809	52.4518	80.857	122.535	176.745	253.413	355.66
							Q99K48	1	1.31118	4.7009	9.74019	22.5925	63.0434	111.319	174.554	257.432	371.449	541.879
							Q99K51	1	1.28095	9.51553	20.5598	34.9234	818.018	1831.47	1864.42	2015.1	2161.92	2381.83
							Q99K70	1	1.50079	9.40215	23.7752	44.9041	74.5669	117.709	171.362	241.055	342.787	492.191
							Q99K85	1	1.22313	3.25769	6.36848	13.7288	31.6985	60.2373	95.5504	144.719	209.33	312.144
							Q99KB8;Q99KB8-2	1	1.26844	4.49907	11.003	24.189	46.2285	74.931	110.875	157.827	227.095	334.464
							Q99KC8	1	1.27812	7.32226	20.2384	40.3963	111.152	201.564	303.211	404.613	543.403	736.112
							Q99KE1	1	1.41438	5.30913	13.4412	29.9345	58.7402	95.0674	140.82	199.628	292.801	430.858
							Q99KF1	1	1.24075	3.26089	7.02457	15.13	34.1193	60.8143	99.4071	153.616	227.658	351.893
							Q99KG3-3;Q99KG3	1	1.30607	6.4346	16.9678	33.8808	57.735	92.3543	138.115	201.152	291.224	420.478
							Q99KH8	1	1.3963	3.2941	6.41541	15.8053	33.7936	61.9945	101.504	151.016	219.158	321.447
							Q99KI0	1	1.4519	5.11835	12.1513	23.217	64.0227	109.857	168.043	244.74	327.967	445.212
							Q99KJ8	1	1.2494	3.95593	8.362	20.2485	39.0269	67.5865	109.637	169.083	252.421	382.955
							Q99KK2;Q99KK2-2	1	1.05393	1.6765	3.43401	14.5866	35.8127	63.6635	113.183	172.341	260.121	418.552
							Q99KK7	1	1.44428	6.02144	18.1135	58.4575	1509.36	1531.89	1624.93	1874.59	2110.76	2582.63
							Q99KN9;Q99KN9-2	1	1.41123	5.89903	13.345	25.8654	48.3443	80.5906	119.644	176.118	257.864	376.664
							Q99KP3	1	1.32114	2.76551	6.59777	16.2105	41.175	73.9823	117.431	176.35	259.756	386.98
[truncated: 693 more rows]
