# Supplementary material for: The maintenance of oocytes in the mammalian ovary involves extreme protein longevity
Source: Nat Cell Biol. 2024 Jun 20;26(7):1124–38. doi: 10.1038/s41556-024-01442-7 (PMC11252011; doi:10.1038/s41556-024-01442-7)
Supplement: Supplementary file 20 — Statistical source data. [file 41556_2024_1442_MOESM20_ESM.xlsx]

## Sheet: ED Figure 4a
	Uniprot IDs	full model median	full model 5%-ile	full model 95%-ile	2Lys-peptide model median	2Lys-peptide model 5%-ile	2Lys-peptide model 95%-ile
	P62806	252.629	163.967	459.168	8659.02	2465.05	129845
	P16125	12.7872	10.1168	16.0644	9.6815	7.72534	13.019
	Q9QZQ8	13.8891	11.321	17.6986	11.0564	8.08529	25.1756
	Q8CCK0	13.7767	11.2683	16.9948	7.72691	6.05183	10.4567
	Q6ZWY9	188.706	131.908	296.651	1535.57	526.739	11998.6
	P43276	39.5897	34.8379	62.2825	115.136	54.7192	630.76
	P48678	17.5015	13.5448	26.2649	11.8153	9.08296	16.6245
	P10922	49.4855	41.6188	65.1489	34.0453	22.8526	64.4252
	P40142	13.1066	10.9807	16.935	4.92124	4.50019	5.5484
	Q61316	207.151	99.9717	1565.17	1586.58	331.347	23358.5
	Q8BG05	11.4368	9.92634	14.9333	7.24445	6.48856	8.0063
	P02088	54.2684	41.062	132.018	133.368	43.7203	1027.32
	P43274	33.7592	27.8837	58.8883	37.7245	24.8184	66.2034
	Q8VDD5	491.837	184.525	9973.85	344.036	76.3411	3874.44
	O08553	9.66512	7.51549	12.6883	13.4686	5.82944	370.97
	O35381	10.0722	7.9698	13.4777	28.5824	11.0064	309.301
	P35700	146.925	99.0275	279.829	73.3504	19.807	965.555
	P35979	11.3811	9.2281	16.0519	9.7291	4.52598	54.3008
	P40124	6.75938	5.82174	7.79843	9.21992	4.41305	38.8052
	P40142	13.1066	10.9807	16.9679	4.92124	4.50019	5.5484
	P42125	15.2653	10.5882	21.8126	12.4552	6.69928	50.7676
	P43274	33.7592	27.8837	58.6516	37.7245	24.8025	66.2034
	O35593	5.1454	4.20885	6.97279	9.15951	4.27744	69.2985
	P43275	11.5261	9.75734	16.5198	18.4027	15.6039	21.2949
	P43276	39.5897	34.8379	62.2825	115.535	54.7192	630.76
	P43277	21.1967	16.4348	30.7567	26.4592	21.2558	35.4259
	P47199	5.57853	4.56727	6.77216	8.93249	3.89445	33.1521
	P47740	5.01099	4.10803	6.17556	7.34459	4.28043	36.8334
	P47911	24.6248	18.5977	32.4446	23.5502	7.81705	533.497
	P48678	17.4858	13.5448	26.2649	11.8153	9.07677	16.6398
	P49312	11.7286	9.3806	13.4472	9.30654	4.80043	61.218
	P49717	3.52799	2.70676	4.92415	10.1415	3.94886	59.0617
	P50580	9.37774	8.04925	11.1939	9.21493	4.13694	150.508
	P51410	11.9961	9.82521	16.4385	25.004	8.15265	254.991
	P51859	7.50955	5.98485	8.9233	4.54932	4.12898	5.19741
	P52927	26.0083	14.5204	38.6097	61.4272	45.9867	119.112
	O35643	5.50594	4.62443	6.61742	4.99458	2.80831	16.4194
	P54823	7.51509	5.83683	10.5228	10.5555	4.86909	56.51
	P55264	6.90736	5.76238	8.64027	4.65964	3.67572	6.70257
	P56812	9.66238	8.04253	11.3786	6.22603	3.04161	37.1473
	O35658	6.92955	4.18381	10.6228	7.49188	5.63433	10.6629
	P56959	8.19152	5.94891	11.6695	13.8515	6.79094	56.6112
	P57784	5.13074	4.2049	7.7354	12.0401	4.02658	114.134
	P60843	11.4428	9.29643	13.7037	6.81543	3.11335	52.6726
	P61202	4.24838	3.69396	5.37607	3.54895	2.6479	48.6246
	P61222	3.52538	3.04417	4.20742	5.40623	2.7307	68.2706
	P61255	7.57357	6.25325	9.94758	21.8181	8.08359	111.224
	P61514	29.685	12.8248	182.217	29.7954	9.84839	222.679
	P62242	13.1795	10.4841	16.648	6.97016	4.47804	21.4942
	P62270	10.0599	7.52961	12.9499	9.25258	5.01548	82.3372
	P62281	13.117	10.2948	18.6068	27.7202	10.7546	350.52
	P62754	7.48326	6.09675	9.54006	9.7977	4.2128	90.1929
	O35864	7.08677	5.27311	9.57126	11.9129	3.73747	106.9
	P62806	252.05	163.55	459.168	8659.02	2465.05	127171
	P62843	53.296	12.5212	369.258	57.5151	19.9499	358.781
	P62852	17.5534	13.9923	24.36	20.1243	7.85433	113.648
	P62962	14.3886	10.149	20.9812	31.1721	13.6465	247.315
	O35887	7.24111	6.31464	8.67748	6.56273	3.27577	60.1517
	P63073	6.08969	4.99524	7.51201	10.8892	5.14743	151.682
	P63276	10.3541	7.43626	13.6334	29.9662	9.42355	254.028
	P63280	8.28926	7.29138	9.57195	11.6614	5.04784	79.6171
	P68040	8.22691	7.23176	9.85581	18.6888	9.40565	128.47
	P70288	5.47879	4.54383	6.96647	6.28325	3.50486	63.2768
	O54879	6.67702	5.35678	9.08706	7.48647	5.11791	18.0509
	P70670	10.3058	8.01476	13.3419	15.1753	5.28547	298.165
	P70696	17.2557	7.0592	240.844	8.36201	5.03982	16.3351
	P80318	13.1287	9.71709	20.3106	4.57355	2.79513	19.7995
	P83882	6.90053	5.62462	8.92004	9.72913	4.63474	57.5492
	P83917	9.1067	6.95089	12.5409	7.72967	4.68388	21.0031
	P97315	7.76673	6.63151	9.67773	6.61992	3.44395	52.3453
	P97351	14.2196	10.6002	19.8539	36.76	16.318	240.027
	O54962	6.09026	4.40386	12.23	7.26977	5.90772	9.72703
	P97371	10.1465	8.16264	12.3848	6.46963	3.68054	49.4243
	P99027	8.4784	7.29555	9.94811	3.96555	2.63259	19.1241
	Q02788	8.97458	7.1663	12.1572	18.7658	6.51484	206.196
	Q03265	26.7644	18.0255	41.1355	11.2098	5.74101	104.909
	Q04857	8.4044	7.05096	10.1327	14.3686	6.28716	209.39
	O55126	8.5224	6.51877	13.9898	17.7603	7.83317	157.227
	Q07133	5.24425	2.88066	24.7059	7.76371	6.06324	9.85732
	Q3TEA8	12.2076	9.4458	16.3181	9.7157	5.49269	122.303
	Q4VAA2	4.57723	3.58411	6.6474	6.14943	2.8652	28.5793
	Q5SF07	10.4876	4.70396	30.4599	8.37489	5.1414	22.9453
	Q5XJY5	5.29877	4.58088	6.37314	7.03838	3.69297	62.323
	O55131	30.1104	17.1873	73.0259	27.8908	10.5261	313.001
	Q60749	6.46077	5.34763	7.73386	7.89649	3.30119	82.1052
	Q60847	9.1347	7.26588	13.1844	6.83329	3.57167	40.9514
	Q60931	11.4126	9.96461	14.2542	15.6539	6.24688	145.561
	Q60932	25.502	19.2307	34.3405	17.5481	4.7265	147.645
	Q61171	26.8997	23.4718	32.8722	12.0816	10.8656	14.3669
	Q61316	205.593	99.9717	1565.17	1591.21	331.347	23358.5
	Q61545	9.47256	7.74674	12.9143	5.35117	2.89329	25.5496
	Q61937	9.96162	8.3597	13.0948	7.57526	3.62161	103.57
	Q61941	12.7024	9.50016	17.4895	11.1615	4.98693	109.217
	Q64727	8.65084	7.35668	10.6673	9.99697	4.60586	92.7031
	Q69Z99	6.00563	4.14888	11.747	7.52329	4.26837	150.397
	Q6P5F9	8.57053	7.60076	10.4025	16.8579	9.38565	138.93
	Q6PDG5	6.46332	5.17977	8.17138	8.57166	3.65999	186.483
	O70435	7.15584	5.95534	8.6208	11.8034	5.28153	181.276
	Q6PE01	5.17358	4.19889	6.56747	11.2432	3.66013	64.1661
	Q6ZQI3	6.02224	4.70079	7.85533	11.3371	5.52179	32.5221
	Q6ZWV7	17.2461	13.0638	25.4728	18.2263	6.84173	119.456
	Q6ZWY9	188.147	131.908	296.651	1535.57	526.739	11924.7
	Q791V5	7.42918	5.6862	14.0301	13.7623	5.76137	106.507
	Q7TMK9	7.3926	6.21391	8.85339	3.87603	3.11878	11.0841
	Q80X19	6.77527	3.74459	13.2846	7.65913	3.17857	50.7196
	Q8BG05	11.4256	9.92628	14.9333	7.24584	6.48922	8.00337
	Q8BMD8	14.1563	9.74623	27.7074	13.2824	4.25303	110.795
	O88545	6.28028	5.16792	7.34151	15.7652	3.42341	151.71
	Q8C1B7	14.4521	10.063	26.5992	14.0229	7.48825	83.6733
	Q8C2Q3	4.39857	3.76695	5.9068	8.37326	5.97915	17.6356
	Q8C6K9	6.17702	3.19144	14.8044	12.2935	6.2914	1893.05
	Q8CCK0	13.8256	11.2683	16.9948	7.7323	6.05363	10.4719
	Q8CGC7	4.69076	4.11601	5.45355	4.03247	3.28714	5.00106
	Q8CI94	5.86649	4.98846	7.63332	5.11089	2.56057	38.1909
	O88569	18.8484	14.2272	22.988	48.61	14.1388	540.483
	Q8JZN5	4.73129	3.74472	5.73043	11.904	3.93213	97.3048
	Q8JZQ2	3.43045	2.75413	4.2898	9.25426	2.94607	83.3087
	Q8K0C9	14.5257	5.19142	79.7156	40.8427	12.9915	617.375
	Q8K2B3	10.2547	8.04415	13.5106	19.3392	6.72615	248.71
	O88685	8.16192	6.92713	9.66329	19.2235	5.59061	347.485
	Q8R3N6	5.13194	4.0317	6.65788	8.47436	4.75683	39.4486
	Q8VDD5	491.837	184.525	9973.85	344.937	76.3411	4632.09
	Q8VDM4	5.09551	4.41444	6.18869	4.90125	3.74697	10.8459
	Q8VEK3	13.0807	10.5845	17.712	2.96107	2.81629	3.38323
	Q8VHX6	6.0922	4.96347	7.36101	9.45404	2.83908	48.0654
	Q91VC3	5.93417	5.10034	7.39684	4.08611	2.73353	5.95459
	Q91XV3	3.53381	2.47995	10.7854	6.39836	4.85974	8.17432
	Q921F2	11.9535	9.49288	15.8632	14.451	6.59211	47.1876
	Q922Q8	6.196	5.00363	7.61538	5.92676	2.976	71.272
	Q922R8	10.1093	8.57081	11.9009	8.29158	4.05174	47.0819
	Q923T9	4.47159	3.14397	7.1584	8.13643	3.06954	68.4658
	P02468	5.24685	4.4191	6.45326	8.7904	3.07323	78.7279
	Q99JY0	11.5066	9.3929	14.295	26.0405	9.25723	251.066
	Q99KP6	5.60697	4.66464	6.89713	13.2737	6.46552	162.58
	Q99MD9	3.82307	3.07367	4.78846	6.65499	3.38455	24.8697
	Q99PT1	6.50491	5.38673	8.53876	14.1252	5.84082	162.899
	Q9CPT4	6.57011	4.80187	9.05098	16.4025	6.10499	207.551
	Q9CPY7	8.22386	6.95212	10.6659	18.142	7.83827	138.778
	Q9CQ92	9.73229	8.23645	11.4166	7.33037	3.09886	73.2759
	Q9CQJ6	4.15212	3.03399	7.51882	10.4219	3.2168	74.0568
	Q9CQQ7	11.8816	9.66552	15.2939	10.4478	4.25389	32.1364
	Q9CQX8	15.6755	6.24873	96.9589	8.19881	3.67377	82.4741
	Q9CR62	8.70076	6.7238	11.4532	14.0896	6.54825	126.429
	Q9CX86	10.7841	9.02853	13.7527	7.25125	3.85808	70.0609
	P05202	11.9917	9.49505	15.866	4.33609	2.79072	17.9428
	Q9CYG7	12.1186	4.23007	83.2654	5.37376	2.83323	42.8696
	Q9CZ30	5.92687	4.83385	6.99437	14.4072	3.70432	72.0168
	Q9CZS1	8.58509	7.4717	9.91649	3.54429	2.66487	6.50307
	Q9D0E1	7.64357	6.45609	9.73522	11.5555	5.09938	60.7846
	Q9D2G2	11.0619	8.28345	15.6303	7.15091	3.02109	88.778
	Q9D2U9	27.4741	8.1355	230.128	34.9706	10.7141	286.123
	Q9D554	4.92124	4.00676	6.32452	12.7981	5.7725	196.728
	Q9D855	11.1261	8.79908	15.4357	23.358	10.1299	227.433
	Q9D8E6	15.2157	11.3311	21.5104	5.64953	3.23941	19.9725
	Q9D958	13.2813	5.3783	296.024	4.76963	2.56742	21.8482
	Q9DB20	14.56	11.2857	17.5673	9.53101	4.50528	109.173
	Q9DBD5	9.32035	6.34634	14.0249	15.89	6.08352	127.618
	Q9DBG6	8.65597	7.03556	11.0296	18.2174	9.27894	88.1639
	Q9DBJ1	66.2041	46.0664	94.3618	97.5864	26.3746	776.485
	Q9DCN2	11.6467	9.27359	15.7861	6.70542	3.06417	51.0384
	Q9ERE7	15.2764	5.28752	85.0165	11.6568	4.36777	151.361
	Q9ERF3	3.77668	3.04562	4.72968	6.01622	2.98875	33.1542
	Q9JIF0	5.47179	4.58389	6.80631	4.91948	3.21618	7.98701
	P07901	13.2191	10.1764	17.6703	5.35729	2.97961	39.3263
	Q9JJI8	6.42802	5.02406	8.66777	13.1868	5.58621	141.963
	Q9JK81	9.13886	3.49383	236.427	16.1391	7.54918	180.79
	Q9JKR6	197.522	137.07	473.456	104.254	45.9752	894.15
	Q9JLJ2	10.7748	8.89852	13.0407	15.3463	5.20373	125.608
	Q9JM76	6.61725	5.64979	8.29287	5.13034	2.79025	34.4162
	Q9JMG7	9.89162	6.52145	14.4808	9.71896	7.42338	13.0246
	Q9QY76	4.40773	2.96623	6.53288	8.62725	3.837	107.821
	Q9QZQ8	13.8891	11.321	17.6986	11.0564	8.11305	25.1756
	Q9R1M5	8.23649	5.81518	14.6462	7.61417	5.7976	12.1902
	Q9R1T4	7.02063	3.59651	26.9957	7.63406	4.3347	84.0817
	Q9WU78	8.79799	7.26742	11.359	6.36669	2.71322	50.476
	Q9WUB3	8.42993	6.80486	10.4969	7.45396	3.44102	93.1252
	Q9WUM4	5.51644	4.61523	6.99784	14.3715	4.7505	76.7696
	Q9Z130	5.85791	4.85462	7.08916	11.4434	3.44248	128.296
	Q9Z1Z2	3.98934	3.25178	4.78781	5.68763	2.81609	32.6276
	Q9Z204	6.84469	5.58782	9.17077	12.9888	6.43345	72.3208
	Q9Z2C8	12.5653	4.92056	77.3213	17.8132	8.18867	153.459
	O08709	9.76822	7.88334	14.1973	18.4425	5.25736	208.626
	Q07133	5.24425	2.88066	24.7059	7.73651	6.06324	9.81238
	P08207	12.369	4.31448	215.354	9.32787	3.80144	76.1701
	Q9Z2D6	11.6796	9.17457	16.9693	6.71709	5.11058	9.41119
	Q9Z2M7	8.44729	6.67352	11.9686	13.5588	5.11137	149.429
	Q9Z2N8	5.51898	3.67377	10.1223	15.5442	6.77132	58.242
	Q9Z2U0	15.3836	9.4758	31.606	10.5593	3.11214	107.239
	P10126	592.741	214.362	6829.48	421.427	236.408	966.936
	P10630	4.48743	3.46108	6.27794	3.93574	2.56598	11.4729
	P10922	49.4238	41.6188	65.1489	34.0176	22.8526	64.4252
	P11499	12.5786	9.40972	17.3235	4.33419	3.12471	14.3766
	P11679	4.57637	3.7909	5.56564	9.39346	3.12801	87.115
	P12382	6.66363	5.63921	8.57497	12.9542	3.32932	107.435
	P12970	10.0863	8.37375	12.7468	7.04156	4.83257	11.7601
	P14148	87.949	56.4149	133.136	40.7321	6.88627	388.453
	P14685	25.7182	14.2412	72.4213	18.3631	7.76327	55.5039
	Q80X19	6.77728	3.74459	13.2846	7.66505	3.17857	50.7196
	P16045	14.122	10.1066	22.4	29.9168	12.4195	346.137
	P16125	12.7879	10.1457	16.0644	9.68084	7.72534	13.0492
	O08997	8.74781	5.10146	20.6223	8.03345	3.33906	80.3902
	P17225	6.78705	5.62661	8.44465	5.79054	4.26295	10.0012
	P18653	4.05693	3.19031	5.50108	7.14672	2.64209	60.9892
	P18654	8.44483	5.77422	12.924	7.72077	3.35896	38.7373
	P18760	9.73386	7.86891	13.674	5.27494	4.43592	7.14495
	P19157	7.33689	5.75365	12.1746	15.2042	4.77378	125.946
	O09167	9.96742	8.06009	13.5925	9.74459	4.92214	116.083
	P23198	9.64725	7.12427	17.2483	3.68348	3.38218	3.99982
	P24369	11.4365	9.56593	13.9853	4.71557	4.15365	5.49309
	P26040	4.77981	3.86279	6.07511	5.44723	2.90333	23.4107
	P26043	9.14556	7.18593	11.6993	16.498	7.81589	93.9353
	P26350	7.87964	6.75775	10.4442	4.66074	3.36708	7.92133
	P26638	4.37744	3.73232	5.38906	8.45476	3.37396	59.8063
	O35226	6.62737	2.73914	53.7171	7.58017	2.74701	74.8075
	P27641	10.1323	3.54387	58.0701	14.332	9.2163	109.26
	P27659	9.71879	8.18317	11.7051	15.2844	8.42181	574.333
	P29341	9.73891	7.78257	15.8774	10.2184	3.63993	168.883
	P30681	9.89584	7.25415	13.053	4.02181	3.44466	4.75882
	P31230	5.13274	4.31492	6.19036	4.34583	2.67228	7.6379

## Sheet: ED Figure 4b
IDs	M1_H12_q5	M1_H12_median	M1_H12_q95	M2_H12_q5	M2_H12_median	M2_H12_q95
A2A432;A2A432-2	3.83519	4.75741	5.84934	7.88874	9.56571	11.6244
A2A4P0	56.058	244.164	3317.89	90.2534	253.911	3681.45
A2A690;A2A690-2	8.91245	19.899	133.793	14.6027	57.3129	648.777
A2A6Q5;A2A6Q5-3;A2A6Q5-2	8.69582	24.8129	324.511	10.8642	28.097	238.142
A2A791;A2A791-2	2.50689	4.13101	35.0917	2.69312	7.6149	68.6899
A2A8L5	2.50225	3.63831	19.55	1.91415	6.49386	50.72
A2A9R3	2.61648	3.82125	9.98473	2.80544	8.3177	74.3492
A2ADY9	4.11578	4.89518	6.89775	7.66408	10.2465	16.8347
A2AGT5;A2AGT5-3;A2AGT5-2	113.017	265.045	2240.07	159.619	444.215	2624.93
A2AGX3	2.55214	5.93523	51.4987	2.7385	10.9955	81.3676
A2AN08-3;A2AN08	3.06665	3.82601	4.67764	6.77092	8.00251	10.3218
A2APV2;A2APV2-2	2.54322	4.38099	17.6445	2.30204	7.43846	87.4565
A2AQ19	2.72862	5.39158	25.9553	5.82819	18.9419	139.398
A2AR02	3.97252	8.2836	90.0959	6.64001	25.9191	484.527
A2ASQ1-3;A2ASQ1-2;A2ASQ1	2.71741	4.78361	12.6361	4.64314	14.7569	185.107
A2ASZ8-2;A2ASZ8-3;A2ASZ8;A2ASZ8-4;A2ASZ8-5	9.0347	12.1614	17.2694	11.1576	15.5855	23.4596
A2ATU0	3.22705	8.67305	90.7281	4.87812	12.458	109.345
A2AWA9;A2AWA9-2	4.83767	12.5005	248.427	7.25505	26.2296	253.086
A2AWL7;A2AWL7-3;A2AWL7-2	8.36389	11.3786	16.8635	17.2911	26.6483	110.082
A2AX52	3.75637	5.5813	8.69485	8.57252	13.7078	25.4616
A2BE28-2;A2BE28	11.0218	13.5893	16.6744	14.9715	19.0453	31.0167
A2BH40;A2BH40-3	20.5161	29.3921	44.4791	28.6778	43.1883	62.8263
A2RSY1-2;A2RSY1;A2RSY1-3	757.516	1759.85	16758.5	601.891	1543.14	22983.9
A2RT67	6.00005	20.6723	291.037	13.1751	41.3151	252.77
A3KGS3;A3KGS3-2	5.36566	21.4244	175.208	6.90023	25.2041	153.744
A3KMP2;A3KMP2-2	3.12162	3.81241	5.39103	6.38396	8.45608	11.6382
A6H584	166.899	569.278	8091.48	173.151	628.337	7460.22
A6H5Y3	2.47267	3.16847	5.61476	3.14416	9.38871	73.059
A6H630;A6H630-2;A6H630-4	7.66306	18.3063	92.064	9.25364	30.4065	319.607
A6H8H2-2	3.17065	8.39015	43.976	7.31678	21.9191	247.716
A6X8Z5	4.50062	7.12969	11.531	8.86002	15.2571	34.5298
A6X935;A6X935-2	12.9944	18.2177	29.2626	16.4811	24.3116	48.2566
A8C756	4.2958	14.3675	130.38	8.79839	28.1491	180.723
B1AZI6	3.51167	4.15463	5.05282	6.88808	8.76839	13.7985
B1AZP2	2.68418	5.77681	16.9655	8.34053	26.692	222.739
B2RQC6;B2RQC6-2	9.13489	20.3709	99.2871	19.06	44.1888	256.679
B2RRD7	803.181	3110.85	46852.9	451.906	1677.87	20645.8
B2RRF6	2.74333	7.19035	41.4276	3.02827	9.74515	116.41
B2RX14	201.369	551.072	5662.21	134.355	595.503	7184.26
B2RXS4	7.21622	20.7011	216.671	11.4664	29.6652	316.963
B2RY56	3.30465	3.91558	4.6611	7.11716	8.71791	12.3674
B8JK39	144.143	532.048	5382.96	118.888	420.852	3202.31
C0HK80;C0HK79	4.18754	5.10246	6.54997	7.93472	10.9234	22.2055
C0HKD9;C0HKD8	5.01929	12.5805	98.6831	8.64063	29.5327	318.664
C0HKE9;C0HKE8;C0HKE7;C0HKE6;C0HKE5;C0HKE4;C0HKE3;C0HKE2;C0HKE1;Q8CGP6;Q8R1M2;Q8CGP7;Q8CGP5;Q8BFU2	5.97869	8.65352	17.4599	10.7737	20.6475	270.478
C0HKG6;C0HKG5	3.55152	4.3838	5.42858	7.49671	8.96574	13.6775
D3YXK2	4.92482	8.12567	47.2828	7.92473	18.199	100.941
D3YYU8	3.90909	8.6281	31.6726	8.33734	22.75	76.635
D3YZP9	3.09376	3.81959	4.89044	6.62448	8.15957	11.9643
D3Z7P3	3.08987	4.39529	6.78545	6.58009	9.6012	27.8002
D3Z7P3-2	5.78326	7.49357	13.345	11.0356	22.7797	282.895
E9PVA8	56.2926	82.7075	126.168	56.0721	90.2163	167.58
E9PVD3	9.85468	35.8091	278.013	14.1505	60.3405	549.14
E9PVX6;E9PVX6-2	8.34821	10.1229	12.9032	13.6113	18.0819	24.9434
E9PY46	4.64879	12.22	186.896	5.76051	18.4967	210.58
E9PYK3	286.43	996.259	13704.9	254.537	1097.27	11028.6
E9PZJ8	208.971	626.096	4718.56	270.714	775.418	6638.19
E9PZM4	2.69501	5.79588	39.3469	3.89057	11.4407	134.07
E9Q3L2	134.746	395.333	3797.63	142.661	532.972	9611.12
E9Q414	1049.62	3225.28	117115	892.118	3016.37	39508.4
E9Q4N7	2.55271	4.42539	29.1741	2.50743	8.32023	70.0311
E9Q555	3.91588	8.42548	19.2535	10.5054	17.8681	42.6496
E9Q557	5.56458	14.3742	112.759	11.0499	35.7218	485.353
E9Q5C9;E9Q5C9-2	2.89574	3.65805	5.48312	5.97315	8.43518	15.5322
E9Q5K9;E9Q5K9-3;E9Q5K9-2	3.32631	13.1141	128.196	9.90639	30.2348	288.876
E9Q634	363.399	1122.62	15459.6	329.976	879.223	20217.7
E9Q735	531.303	2236.62	16588.4	675.168	2371.21	41429.8
E9Q7G0	19.6636	26.8037	40.5813	27.7192	38.6637	59.1001
E9Q912	3.47236	4.05649	4.80563	7.59548	10.3159	12.9836
E9Q9W4	65.1764	180.705	1568.54	64.1554	254.599	3081.84
F6ZDS4	6.89846	8.7523	11.6989	9.64056	11.9524	16.4179
F7BJB9	4.95612	17.0191	282.089	9.95242	29.8376	290.996
F8VPU2	2.87629	5.1743	15.7864	5.32622	20.7761	237.894
G3X9K3	977.823	3100.82	63217.7	1456.54	4079.66	82416.3
G5E829	3.37546	4.08332	4.72914	6.76202	7.83239	9.46012
G5E870	9.74248	12.028	16.3221	15.7735	22.7142	34.7886
G5E897	3.6266	9.42121	40.347	7.57089	29.4133	379.437
G5E8K5-3;G5E8K5;G5E8K5-5;G5E8K5-4	16.6728	23.1494	41.4015	20.2651	27.6057	75.128
O08528	2.7552	7.22841	70.4538	3.53779	8.26556	98.0803
O08529	54.8458	174.705	1595.44	66.9468	204.531	2715.17
O08532;O08532-2;O08532-5	5.90707	10.3271	21.4877	8.82947	14.5837	70.1576
O08539	10.973	23.1264	183.374	27.3739	89.3599	1226.85
O08547	3.62271	4.47452	5.18479	6.95795	7.83624	9.77518
O08550	15.6717	57.2517	675.17	21.3097	95.0991	1227.59
O08553	7.66604	9.62375	12.6642	12.866	17.4	26.0284
O08579	6.32499	17.0462	218.496	13.1444	39.6421	458.804
O08582	4.64781	13.9011	236.165	8.22718	24.2705	195.65
O08583;O08583-2	125.016	428.046	4743.84	318.416	811.322	5804.4
O08585	4.16512	4.91467	6.16325	8.23232	11.3968	19.655
O08599;O08599-2	13.929	19.659	28.9171	16.5352	22.3281	45.5035
O08638	162.039	447.771	3605.79	179.912	382.972	1855.45
O08663	2.50998	3.18046	4.22459	5.37441	6.96765	11.1238
O08677;O08677-3	4.61777	5.77614	7.12485	8.4378	9.87375	12.2827
O08709	7.90652	9.75515	14.1863	15.5222	19.8518	29.5972
O08734	5.81049	23.2434	240.251	11.7925	40.8928	491.958
O08738	4.00199	5.37323	7.38751	7.82333	11.091	21.4939
O08749	231.142	532.921	7472.24	147.632	336.86	2710
O08756	9.11455	11.3687	14.5788	14.7492	18.9819	24.4128
O08759;O08759-2;O08759-3	3.42816	4.60775	7.22674	6.97844	9.3124	14.366
O08784	2.90143	3.40872	3.822	5.94459	6.84966	8.54392
O08788-2;O08788	3.46518	6.09793	16.5213	5.21587	22.7621	329.8
O08795-2;O08795	6.27236	7.34744	9.39499	9.74382	11.5468	13.7145
O08807	4.80071	5.52648	6.5426	8.70107	10.4844	14.0749
O08808	2.635	5.14795	27.5761	2.67684	9.41968	90.6505
O08810	9.86975	12.3105	19.3716	15.7259	20.584	30.3344
O08908	22.7448	84.173	1221.64	29.0486	121.913	1393.75
O08912	2.71087	5.44711	36.9746	2.81497	12.1552	77.4951
O08915	3.69659	7.83026	60.1568	8.86745	26.1318	343.264
O08992	3.83746	9.97636	42.3066	7.78862	23.001	251.931
O08997	5.13799	8.71862	19.165	9.45967	15.359	35.5898
O09044	3.04436	6.21232	61.8199	2.74917	9.73999	95.2415
O09061	5.90655	7.61179	10.8523	9.81162	13.5794	30.2794
O09106	730.984	2642.29	19860.7	623.614	2242.38	44049.7
O09110;O09110-2	4.53728	12.9337	135.897	6.18338	18.8664	243.232
O09111	4.14819	5.18587	6.58115	8.80341	12.4535	21.6665
O09117-2;O09117	4.64648	10.4196	99.7336	7.50523	25.7644	336.282
O09131	437.919	1758.63	39287.2	734.194	2250.8	26070.5
O09167	8.06009	9.91349	13.4613	12.6257	17.6154	27.054
O09172	6.73242	9.10392	12.7726	12.8146	17.595	90.9692
O09174	2.75195	5.84378	26.1179	4.8327	14.4915	222.386
O35074	4.1411	9.12927	43.2066	6.28482	24.1331	377.461
O35075	4.2776	11.3392	68.1458	6.55223	25.3173	457.34
O35098;O35098-2	7.32092	18.7074	183.627	12.3256	31.5944	208.182
O35099	3.22276	7.60517	42.7378	5.51554	22.3886	225.563
O35129	296.526	936.638	11698.3	351.69	1343.92	9886.23
O35134	6.81497	9.78889	17.7641	9.81066	16.1824	35.1007
O35143	8.22444	11.1293	16.6727	11.3243	17.224	44.5118
O35206	2.88352	7.89604	130.685	4.24763	11.8941	80.2598
O35215	4.62156	6.95314	12.1101	10.4386	16.7076	122.367
O35226;O35226-4	2.73914	6.62737	52.7993	3.87062	11.5561	81.7927
O35226-2;O35226-5	3.93233	4.70643	5.64091	8.22354	10.2321	14.9668
O35239	137.06	311.373	3206.31	90.407	424.444	3646.91
O35286	119.238	380.841	3152.56	247.967	805.405	7673.93
O35295	12.3443	15.77	21.9215	15.8919	19.2332	26.5946
O35326	5.96671	6.96933	8.9999	10.8885	13.9865	18.6825
O35343	3.73589	4.43069	5.36204	7.28497	9.49689	15.2233
O35344	4.28142	5.35991	7.06401	8.83882	12.857	31.9168
O35350	3.40415	4.19684	5.54528	7.17603	9.36576	13.7694
O35381	8.03532	10.0877	13.3854	14.8364	18.0715	22.8973
O35435	4.83556	10.9814	80.0041	4.95693	15.9885	268.204
O35459	4.01906	5.53242	8.09333	8.57125	12.0137	29.9662
O35516;O35516-2	658.723	2083.73	23191.4	404.643	2160.43	34997.6
O35551;O35551-6;O35551-2;O35551-3;O35551-5	10.6082	17.9152	43.4119	27.3187	73.9947	486.576
O35566	4.60724	5.77427	8.03734	9.19873	11.9086	28.964
O35593	4.21393	5.14387	6.95445	9.53407	15.7848	26.5388
O35598	2.81463	5.29966	31.533	2.82437	11.3592	126.585
O35638	2.51263	2.96292	3.61281	5.17114	6.78544	9.95568
O35639	3.9441	5.30216	7.3542	9.24782	13.6537	23.8672
O35643	4.6423	5.53585	6.68511	8.48912	10.2405	12.9652
O35658	4.20569	6.95149	10.4845	8.92424	16.1489	30.326
O35660	2.56515	3.72239	8.44428	5.32007	12.0266	93.6943
O35685	5.40644	6.36784	8.13114	9.8859	12.3669	15.5013
O35691	4.27008	4.90798	5.90729	7.73883	9.0514	11.3883
O35737	110.603	193.183	605.972	86.5328	117.841	186.208
O35841	115.347	502.97	6736.88	177.967	515.307	5922.81
O35855	3.30582	3.86589	4.78288	6.75493	8.50247	13.0283
O35857	10.9785	14.1933	18.7112	18.5254	26.4515	45.3014
O35864	5.20535	7.08148	9.39512	10.5264	15.423	23.7632
O35887	6.31538	7.2289	8.69569	10.1481	11.6939	13.8479
O35900	7.57974	10.5132	16.4324	10.7077	18.0094	49.8401
O35945	10.8131	14.5882	19.6261	14.0608	18.8841	39.7312
O35969;O35969-2	4.89845	6.75026	9.98636	9.31175	13.6447	31.2525
O54692	3.21653	7.02777	26.899	6.52441	20.4869	188.806
O54724	7.99934	9.76787	12.4405	13.1221	17.3386	25.128
O54734	6.83591	8.32196	10.4403	10.7725	12.7986	15.4203
O54774	3.04884	3.91445	5.1517	7.08675	9.06	12.3632
O54818	9.44321	38.8963	542.565	11.4807	44.8211	603.497
O54833	3.0947	7.85693	35.8817	7.41581	25.0309	386.021
O54879	5.37971	6.67245	9.06864	12.4346	17.491	32.1965
O54890	358.908	1710.88	17250.7	263.281	675.317	4919.93
O54901	5.86536	15.6344	209.343	10.0559	34.6281	413.481
O54916;O54916-4	2.9331	7.58037	72.9414	5.71731	23.5948	203.557
O54941	2.67731	4.0779	7.82278	7.516	20.3177	130.23
O54950	3.70621	7.88954	24.8301	7.73675	29.013	663.834
O54962	4.39128	5.99744	12.2187	7.44781	12.3903	26.0561
O54974	4.30562	9.73713	92.1583	8.98946	29.7342	200.054
O54984	3.58312	4.88498	8.35134	7.57091	11.0144	19.3131
O54988	19.4615	29.2767	62.2456	20.574	34.1173	106.368
O54998	4.29917	10.0499	134.988	8.88982	28.0336	260.06
O55013	2.74285	6.95532	31.5673	3.52063	11.18	175.958
O55023	4.58274	5.77127	8.04456	9.82416	14.2617	26.4777
O55029	6.84402	8.25367	10.0827	11.3084	13.5171	15.973
O55060	19.0427	39.3693	150.175	24.8335	56.0035	390.854
O55106	3.27416	4.15761	5.70749	7.11873	9.30556	16.0126
O55111	14.749	22.0422	52.4543	26.9122	42.0861	105.615
O55126	6.53869	8.5224	13.9898	11.3233	16.5625	30.0877
O55128	3.5327	8.99411	217.294	8.36404	21.3957	174.873
O55131	17.5222	30.5539	68.4586	30.2888	62.6792	528.782
O55135	3.55661	4.34457	5.75951	7.21375	9.30761	18.3336
O55137	4.55419	9.63572	32.8468	6.99625	18.227	272.664
O55142	7.41072	8.94072	11.3056	14.9992	20.6902	33.2611
O55143	278.307	1021.36	15718.4	208.257	661.967	11587.8
O55201;O55201-2	3.08535	3.62714	4.48062	6.37802	8.26277	13.8835
O55222	3.97703	4.786	5.79717	8.63184	10.9147	15.1131
O55234	56.7824	262.59	3254.97	81.8922	226.328	2239.64
O55236	3.0755	5.92558	27.8435	4.47921	17.9904	162.396
O70133-2	5.70462	6.70892	9.13381	9.41688	11.5501	14.6315
O70152	4.5066	5.55255	7.45408	9.99776	14.0581	22.6273
O70194	29.0194	46.1615	96.5497	50.7988	84.3919	182.513
O70209	4.15127	10.4419	100.908	6.54119	24.0134	267.408
O70230-2;O70230;O70230-3	12.5864	38.824	468.216	15.4127	47.0089	552.284
O70251	6.06306	7.23646	9.44492	10.4438	14.4613	21.9905
O70252	4.30534	4.9863	6.01021	8.35244	10.5357	15.3975
O70309;O70309-2	676.234	2452.6	26466.7	610.985	2330.05	17265.7
O70310	30.4094	89.0114	813.009	47.0408	176.961	1548.7
O70311	5.53087	6.90384	9.39917	9.10794	12.7181	18.7501
O70318	70.9933	108.141	246.821	61.0163	95.238	165.232
O70325-2;O70325;O70325-3	3.51792	5.08403	8.94058	7.96561	10.9981	21.5421
O70400	2.89703	5.87287	40.3925	4.88652	17.08	177.781
O70423;O70423-2	9.46518	12.6582	18.6304	14.2694	21.9553	50.0806
O70435	5.93193	7.14297	8.60742	10.8447	13.5033	17.3088
O70439	2.76964	7.61532	155.343	3.39838	10.4795	96.6687
O70456	8.19227	9.87102	12.6444	12.4281	15.1884	22.6796
O70472	6.33678	21.7227	171.376	10.9744	45.669	370.83
O70475	3.08061	3.98471	5.17151	6.35545	7.73315	9.96493
O70480	9.74701	15.1397	31.393	14.6217	24.7972	52.3092
O70492	8.4056	10.8782	13.6499	14.7977	18.4058	25.4008
O70493	9.37252	32.4664	273.661	9.89054	28.0182	465.717
O70503	4.17147	5.30723	7.39769	10.5741	14.5922	28.9133
O70551	2.4927	3.45976	7.95503	2.85818	9.10719	81.1411
O70566	40.5125	113.957	1084.44	57.64	140.561	1554.19
O70589-5;O70589;O70589-3;O70589-2	7.64069	31.7363	404.584	13.2522	41.4321	433.669
O70591	2.82083	6.73344	110.422	3.92516	8.34901	54.1192
O88286-3	7.09629	8.69084	11.8782	9.31372	11.3706	16.3765
O88291	5.23019	13.8137	133.944	9.06136	23.5143	159.768
O88322	3.47964	7.1839	32.2619	7.41297	26.226	271.911
O88342	6.15	7.12751	9.09489	11.6813	15.2347	20.2957
O88384	3.23287	6.92276	34.6004	6.06403	17.4808	163.236
O88428	249.383	633.747	5330.89	172.029	814.796	8474.84
O88441	8.10406	20.8865	159.405	17.5716	73.6461	781.525
O88447	10.6047	14.8979	21.7093	14.0523	20.0057	35.5354
O88456	4.65973	5.9117	8.86306	9.39968	12.44	24.7886
O88477	9.01488	16.1491	74.2349	16.5905	29.1694	160.487
O88487	5.89703	6.97824	8.88801	10.0232	12.2212	20.2555
O88491	3.44264	9.80936	140.326	5.17606	12.5623	75.6379
O88508	29.8746	70.5895	272.529	53.6974	145.254	1269.81
O88531	6.78252	9.94317	16.7103	11.0449	17.7072	38.9146
O88532	5.37177	11.5509	149.767	7.40557	25.3106	269.36
O88543	3.18012	3.7467	4.68291	7.2417	8.62627	11.1837
O88544	5.10863	6.28244	8.3098	9.77841	13.2145	22.8037
O88545	5.13766	6.30228	7.26448	8.68754	10.9812	14.0144
O88569	14.2548	18.8294	22.8603	17.4592	22.0214	28.6021
O88587-2;O88587	15.1232	25.222	110.308	24.5134	48.7434	323.259
O88653	2.70869	4.31173	8.71792	5.61682	9.00044	29.0048
O88685	7.06638	8.1763	9.71396	11.1942	13.4784	16.3367
O88693	9.64817	13.3946	18.6418	16.9431	31.6555	82.246
O88696	4.23561	5.8076	9.28775	9.91534	15.7002	30.9292
O88712	3.93698	5.0828	6.73968	9.68173	15.5873	25.9021
O88738;O88738-3;O88738-2	213.958	826.602	22026.2	226.502	940.869	21991.7
O88796	3.33224	9.86127	108.296	4.7521	22.4324	168.586
O88811;O88811-2	3.7115	9.4802	95.7384	8.34283	25.3794	237.471
O88844	69.8273	94.0879	138.143	71.6857	88.8434	125.229
O88851	3.50313	6.52845	81.6932	6.34037	19.4529	161.501
O88958	4.48257	5.63782	7.8108	8.09014	10.9062	15.9334
O88967	148.3	660.162	9890.98	144.523	511.892	3631.19
O89020;O89020-3;O89020-2	7.94899	10.1095	13.3884	11.9137	14.8796	22.0537
O89023	6.64251	7.77027	9.64767	10.5823	16.8366	28.2224
O89026	7.83531	11.0792	17.2413	12.3144	18.1786	62.2362
O89053	4.15144	6.29947	10.014	7.91576	11.8786	26.3871
O89079	4.40464	4.96706	5.8854	8.9116	11.1743	17.1658
O89110	4.97479	13.0918	93.3562	11.4343	38.1882	435.364
O89112	7.39264	20.0182	150.928	9.71075	25.7958	569.225
P00329	7.96524	11.1396	14.9981	12.1547	15.9719	25.6985
P00375	3.62479	4.56153	6.20044	8.49711	11.1926	16.3407
P00405	6.88922	8.38783	10.7279	10.5128	13.8268	19.1416
P00493	4.09129	5.20756	8.15453	9.79278	14.2442	21.8603
P00920	14.362	17.5637	24.9604	21.3511	32.2574	60.9791
P01027	742.954	2721.39	35777.7	696.483	2264.08	30386.5
P01631	14.9905	21.7369	37.3384	28.7769	49.2308	219.837
P01671;P01670;P01673	11.3618	15.2639	31.5361	17.1773	24.29	45.1049
P01863;P01865	34.662	81.6298	685.924	110.043	206.185	1954.85
P01869;P01868	119.695	291.629	1920.45	123.889	315.95	2025.15
P01897	4.10032	6.00883	9.45452	8.09836	13.1216	41.0983
P02463	2.79082	2.79182	2.79329	1036.69	2667.51	33826.9
P02468	4.42654	5.2265	6.46297	8.37143	9.79702	12.2546
P02469	5.25593	6.35875	8.18373	9.89831	12.4392	16.2516
P02772	916.741	2967.51	48793.3	405.389	1075.76	14259.1
P03911	4.19048	11.7281	152.041	6.23217	23.257	177.796
P03921	3.88884	11.5506	134.435	6.16574	28.6238	230.818
P03930	6.0247	16.8252	240.878	8.85245	30.8135	265.332
P03958	3.06286	6.7035	56.5243	4.29519	13.2273	135.16
P03987-2;P03987	10.5334	33.9466	1007.88	17.2745	55.598	607.332
P04104	3.42835	6.83223	37.3731	5.18816	15.8345	182.972
P04186	3.57216	4.68914	6.09092	8.06977	11.9332	21.0452
P04919;P04919-2	20.4345	34.4262	206.98	26.7856	69.9805	1252.19
P05064	34.8266	46.388	59.5038	28.8117	34.6774	43.6796
P05132;P05132-2	5.98833	7.07601	9.27933	10.4579	13.3527	19.305
P05201	6.99745	8.88446	10.7413	13.6385	18.5972	27.5132
P05202	9.46225	12.0021	16.3282	15.8612	19.4646	24.6294
P05532-2;P05532	2.49986	3.22561	6.69867	1.88378	6.56639	47.6119
P05622;P05622-2	124.832	607.907	8735.29	231.719	894.245	8707.29
P06151	25.2284	31.8836	38.3386	19.136	23.4305	28.8782
P06330;P01757;P01756	17.3953	43.3643	227.971	34.009	59.9414	416.738
P06728	29.6052	49.6011	85.8985	37.6236	58.2031	108.825
P06745	383.07	1372.71	13633.1	221.123	547.173	6901.34
P06795	19.198	34.2397	123.815	21.9128	41.2855	207.576
P06801	218.18	598.592	6671.08	174.172	601.047	5416.06
P06802-2;P06802	3.43622	7.98467	82.1163	4.59243	14.9104	173.626
P06909	2.70854	3.70679	4.99777	6.13277	8.53279	13.7754
P07091	29.7595	72.4856	1683.77	28.652	69.1331	392.03
P07309	7.04532	9.17324	13.4137	13.7355	18.4235	26.9218
P07310	2.84361	6.11171	28.0693	3.71181	11.6527	90.9786
P07356	147.925	342.706	1968.39	75.6449	174.428	880.192
P07742	2.66481	3.83171	8.13279	5.62029	10.4105	39.5664
P07759	5.3843	7.14784	10.2426	8.56431	10.5797	13.7553
P07901	10.1696	13.1801	17.6703	15.0828	17.4875	21.6453
P08003	116.748	181.064	435.203	108.063	159.048	401.188
P08030	3.56899	4.38922	5.6808	7.7289	9.83856	12.213
P08032	10.3935	14.4665	25.9694	16.395	34.8577	162.722
P08113	306.967	1166.33	14128.1	164.812	394.916	2563.22
P08121	2.84885	5.74495	51.754	6.72888	18.5618	100.156
P08122	5.13382	18.4563	131.685	6.85109	23.2928	296.555
P08207	4.41761	12.369	125.019	7.31473	22.3603	323.65
P08228	13.5446	16.8449	24.6043	22.6268	29.8327	42.3983
P08249	89.117	208.397	640.943	69.8316	115.468	275.82
P08607	935.896	3189.65	35084.9	429.086	1427.52	30922.9
P08752	7.88075	10.292	13.0986	12.9711	15.2124	19.781
P08775	3.92203	10.6932	53.4382	7.81905	25.3164	296.345
P09055;P09055-2	5.91023	7.23088	9.12432	11.2414	15.1306	19.4163
P09103	673.524	2839.47	91291.4	231.156	732.615	14602.7
P09242	3.7588	5.62277	10.6847	7.10564	10.5348	21.5668
P09405	98.9818	131.413	193.451	66.0913	85.4451	130.169
P09411	406.83	1065.38	9164.92	132.467	233.876	553.309
P09470;P09470-2	2.86722	6.59065	49.8453	5.2271	17.2962	236.963
P09528	13.4003	16.7165	23.8875	16.732	21.938	32.0907
P09671	47.7813	75.1666	130.258	65.7297	102.464	195.851
Q3THW5;P0C0S6	13.9529	18.1853	24.3959	23.7412	31.8061	57.3035
P0DP28;P0DP27;P0DP26	23.3815	33.9936	54.1543	27.8267	39.1221	65.796
P10107	10.1223	12.9533	17.7702	15.3587	19.8823	28.8323
P10126	217.776	605.505	6942.23	324.637	998.143	10853.1
P10493	3.57691	4.24004	5.10285	7.29331	9.52464	15.0322
P10518	4.96109	6.24937	7.97794	9.87754	12.8693	19.5674
P10605	6.49085	7.78409	10.0228	11.9726	15.8447	23.8066
P10630;P10630-2	3.45855	4.43451	6.19224	7.6909	10.6911	18.3161
P10639	9.97576	13.6474	19.4107	17.9767	24.1239	35.0026
P10649	10.8291	13.5628	18.9884	18.2999	22.9091	30.9289
P10711	13.9112	55.0488	513.855	13.3217	49.7136	441.087
P10761	179.735	557.087	5798.54	280.972	1046.12	10110.8
P10833	4.31206	13.2383	159.285	6.44863	22.8706	383.855
P10852	8.72082	11.2981	14.8991	15.5167	21.3421	32.652
P10922	41.6188	49.5855	65.5912	40.0564	48.9416	63.481
P11031	4.65203	6.8797	11.6008	13.7231	20.6883	45.8166
P11087;P11087-2	5.36531	7.23979	11.7127	13.0372	23.1953	67.2733
P11103;P11103-2	42.7358	83.8391	336.888	66.8778	221.256	2578.15
P11276	28.1599	43.3466	83.88	32.7178	51.0134	101.412
P11352	8.7932	12.2341	21.3809	12.9183	21.332	47.5345
P11404	3.52734	4.9175	7.35965	7.20856	11.1712	28.0918
P11438	6.8245	8.17053	10.9625	12.0449	15.4155	20.9239
P11499	9.35878	12.5284	17.4712	14.5979	17.7371	21.9955
P11531	773.568	2357.99	33173.4	644.412	2257.14	37437.5
P11679	3.80529	4.57212	5.57158	7.20368	8.76389	10.7705
P11881-8;P11881-6;P11881-4;P11881-2	3.36642	6.83042	31.1639	8.55452	23.217	422.095
P11983;P11983-2	5.83929	6.97621	8.30925	10.26	13.4066	17.768
P12265	3.17055	4.09591	5.53075	6.13504	8.85033	15.494
P12367	3.9646	10.6666	167.136	3.3851	12.2358	220.974
P12382	5.6197	6.67303	8.6778	9.43113	12.0545	19.1238
P12658	2.74649	4.15384	9.28177	8.32377	18.7709	199.498
P12710	37.5562	95.8746	487.598	80.5123	293.652	2456.89
P12787	6.57106	8.86471	13.4094	10.8916	15.8683	33.5204
P12970	8.41609	10.0719	12.7526	14.0397	16.406	21.3312
P13020-2	56.5973	182.447	1053.82	119.855	330.212	3941.4
P13439	3.65308	4.55378	6.12268	8.07332	11.2201	19.8241
P13595;P13595-3;P13595-4	2.69354	4.77651	27.5177	2.91287	6.43573	123.394
P13634	19.6582	34.2091	159.881	31.465	67.6475	536.287
P13745;P10648	172.724	802.901	9791.15	185.815	724.505	6524.33
P13864;P13864-2	2.61683	3.31253	4.40323	5.80793	7.64807	12.2728
P14069	59.1637	226.699	2988.35	62.0312	218.654	1871.52
P14094	2.75986	3.96211	14.1983	6.4533	19.2343	158.514
P14115	5.75319	7.28338	9.57109	11.4284	14.6962	20.771
P14131	6.8787	8.56435	10.9969	12.8352	17.2216	23.619
P14148	56.5277	87.6646	132.896	42.1622	60.6392	81.122
P14152	9.36325	10.9748	15.0365	14.3256	18.181	23.9213
P14206	119.887	257.229	2479.42	72.0483	102.339	151.887
P14211	192.127	604.289	8660.14	102.76	179.647	445.748
P14576	3.4047	3.96942	4.78193	7.45309	8.7943	11.552
P14602;P14602-2;P14602-3	3.37109	4.48962	6.87809	7.46071	9.64755	16.2483
P14685	13.8241	25.7938	73.1501	27.8193	52.963	142.941
P14733	19.3495	23.5003	28.4778	22.233	31.2217	45.5534
P14824	253.009	812.99	14020.3	198.528	377.941	1614.87
P14869	9.55572	11.2916	13.8161	12.3261	15.1181	19.2866
P14873	63.8089	106.861	239.37	85.373	142.434	495.5
P14901	3.45448	12.6025	110.045	3.88	13.9748	142.685
P15089	7.5576	15.1546	69.9299	9.48937	25.3051	249.219
P15105	4.67955	13.8874	99.4044	8.96444	27.8587	342.826
P15116	2.82344	4.0504	7.40205	6.24273	8.75791	14.5145
P15327	8.57332	13.1252	20.489	17.3107	29.57	140.105
P15379;P15379-10;P15379-8;P15379-7;P15379-2;P15379-3;P15379-6;P15379-11;P15379-5;P15379-9	2.66169	4.62824	30.0733	2.86923	9.98718	92.1581
P15508	362.012	1481.4	31874.6	259.28	1346.07	15576.1
P15532	12.5002	16.166	21.8152	15.7833	19.6846	25.3431
P15626	95.2071	156.778	284.844	58.8977	79.2638	109.924
P15864	78.1665	94.5525	120.373	62.4626	74.0831	96.46
P16015	2.54765	3.75945	21.4565	3.08596	9.52633	56.3159
P16045	10.1142	14.122	22.4395	18.564	27.0741	39.8803
P16110	25.496	66.7056	491.803	31.0295	72.0418	357.582
P16125	10.1613	12.7872	15.9342	17.6623	22.6833	33.7865
P16254	5.9056	19.6255	308.331	10.9164	28.4666	326.454
P16332	3.35793	4.29166	5.84159	7.91113	11.3001	18.2319
P16406	76.6395	150.456	1101.98	91.6957	163.203	454.023
P16460	3.03336	3.84814	5.81397	6.34919	7.93103	11.4484
P16546-2	81.6768	161.872	600.466	46.1996	70.4806	108.288
P16675	4.60381	5.73097	8.06448	7.85175	10.3624	15.2808
P16858	15.018	18.1355	20.3206	16.2414	19.1279	22.6686
P17095	3.05956	4.03426	10.9732	7.46246	18.112	316.173
P17156	500.784	1764.88	25613.4	505.583	2128.31	28797.5
P17182	126.134	270.084	941.526	82.0161	118.217	182.365
P17225	5.65124	6.80331	8.45258	8.90625	10.5915	13.7494
P17426-2;P17426	4.60193	5.70271	7.3019	7.74063	9.46685	14.7246
P17427	3.63747	4.12386	4.8734	7.07571	7.77533	8.71399
P17563	4.43056	5.27009	6.41698	8.76801	10.8169	13.2329
P17665	6.86725	18.7161	262.706	9.63531	45.9155	400.404
P17710-3;P17710-4;P17710;P17710-2	3.98814	4.97423	6.84627	8.31965	9.83698	12.8632
P17742	113.526	186.923	512.444	109.897	158.419	326.48
P17751-2;P17751	47.5718	104.176	405.246	44.8681	65.5646	120.229
P17918	3.65943	4.56658	5.87943	8.15114	11.2752	16.1081
P18052;P18052-2	2.7239	5.47381	21.3246	2.96963	10.4074	133.875
P18242	10.9623	14.4468	19.2632	15.7639	18.9832	24.3961
P18572-2;P18572	6.47544	7.9239	9.99002	12.211	16.689	23.478
P18608	5.10148	7.05528	11.4822	6.99612	10.8973	23.7209
P18653	3.17903	4.05693	5.51573	6.89241	8.23051	11.318
P18654	5.77422	8.38555	13.0639	14.2677	22.0143	37.0122
P18760	7.9118	9.73333	13.551	13.9484	16.5568	21.6947
P19096	5.50915	6.63107	8.3073	9.91919	11.6556	15.0739
P19137	3.92063	12.3792	102.09	10.4134	27.8277	179.438
P19157	5.78046	7.36207	11.8978	8.83806	11.5562	19.0974
P19253	140.11	431.322	3812.83	108.736	289.158	1266.18
P19258	9.04968	15.8014	42.5196	12.5645	22.9323	85.9965
P19324	110.727	241.226	2144.07	64.6066	92.2629	192.329
P19426-2;P19426	2.63063	5.31384	36.5677	3.18265	11.3859	113.896
P19536	9.34767	13.1146	18.9277	18.0083	29.7524	72.2715
P19783	6.4398	7.88895	11.5704	10.3225	12.3152	16.9179
P20029	40.3592	53.3432	73.6295	34.9173	45.034	63.4091
P20060	2.67847	3.90949	5.24125	6.66453	8.64983	12.2927
P20108	129.339	234.304	595.013	123.204	203.754	491.519
P20152	59.918	97.3046	301.416	62.6837	111.877	406.149
P20239	123.33	186.157	443.767	137.668	280.86	1567.37
P20357	2.82085	4.71978	41.9161	4.28285	12.1195	59.7211
P20664	3.66743	11.2058	92.5797	8.31056	27.5826	175.924
P20918	2.72432	3.70274	5.16031	6.41402	8.47437	12.2571
P21107	379.154	1587.85	37893.4	348.969	1170.63	14179.5
P21107-2	31.0835	40.1097	54.2126	26.4039	30.976	37.2357
P21126	3.14315	9.14977	134.546	7.62958	22.166	221.181
P21271;P21271-3	2.56591	4.13823	15.6526	2.36498	5.81994	72.2001
P21278	4.46728	5.1765	6.29485	8.83948	10.6502	16.9215
P21279	4.36272	5.45285	7.23426	8.96292	14.1375	47.4235
P21300	3.69831	5.42044	10.8002	7.93436	12.8765	32.8876
P21550	2.80476	4.83255	20.1778	3.39366	11.4286	90.9159
P21614	2.86512	3.69568	5.02719	6.78579	8.98286	14.3934
P21619;P21619-2	140.526	236.427	658.205	110.944	197.744	414.931
P21812	5.8153	18.8835	235.876	13.3479	40.19	398.937
P21844	13.2306	43.3254	381.782	12.8421	28.5205	273.698
P21981	8.91343	12.0972	15.8621	13.1452	16.8324	22.8006
P22315	4.15298	5.39798	7.30496	8.31903	11.5827	18.3999
P22599	2.49548	3.84002	27.0427	2.6252	7.65082	61.5864
P22892	2.99691	6.84161	99.4032	6.19311	15.322	183.845
P22907;P22907-2	3.32815	4.20415	5.35616	6.84596	9.98843	15.4429
P23116	358.745	1126.04	13962.3	621.923	2721.45	61564.8
P23198	7.16464	9.5889	15.8955	12.9552	17.2324	24.6051
P23242	5.44656	7.09162	10.6142	10.402	16.0471	34.9744
P23249	2.60236	5.18281	11.7664	6.86288	19.6629	120.95
P23475	2.63713	3.32555	4.66358	5.75055	6.96279	9.86423
P23492	4.19064	5.20688	6.77226	7.93634	10.3802	16.425
P23591	4.73775	10.1317	184.203	6.59715	24.1887	130.797
P23780	2.99287	4.14123	6.04739	6.10682	7.84441	13.1977
P23953	108.702	298.517	2417.58	130.036	368.583	2875.55
P24270	9.98595	12.0298	16.2822	14.5269	17.9608	25.048
P24369	9.56593	11.48	13.9853	13.3194	16.7684	20.8692
P24452	4.70061	7.19686	16.3841	10.4209	16.709	64.4947
P24472	12.3202	17.7274	34.8354	29.0767	50.3865	216.438
P24527	8.40553	10.5802	15.0559	13.8952	17.8729	24.1504
P24547	3.74765	4.34432	5.3826	8.0188	11.1624	15.3541
P24549	56.7298	84.8194	176.046	60.8597	92.809	162.259
P24815	60.5771	91.9436	216.184	63.2643	100.774	188.083
P25206	2.59441	3.09285	3.78585	5.84129	7.29883	9.24305
P25444	113.174	181.641	361.637	81.8038	118.336	207.521
P25799;P25799-3;P25799-2;P25799-4	427.851	1701.7	29473.9	284.009	1090.59	15200.3
P25911	617.034	2075.54	21487.8	485.702	2075.87	44569.3
P25976;P25976-2	3.51254	4.08502	5.10637	7.89464	10.5428	14.6526
P26039	301.59	981.733	7292.47	140.017	251.895	784.364
P26040	3.82683	4.77556	6.04957	7.78959	9.96873	16.6162
P26041	240.754	870.309	11346.1	205.697	619.654	6583.12
P26043	7.10678	9.05847	11.7741	11.4942	13.8657	19.5547
P26187	2.70796	4.98543	24.707	2.97985	9.18396	155.71
P26231	4.78799	5.61631	6.90374	8.23155	9.61137	11.799
P26350	6.75775	7.89772	10.2967	9.95449	12.9644	18.1165
P26369	6.62589	8.04331	9.881	10.3884	11.9266	14.3866
P26443	589.928	2290.07	18404.3	621.881	2269.7	34594.3
P26516	5.92363	7.22854	9.25335	12.1388	14.5655	18.9769
P26618;P26618-2	629.834	2540.06	79091.5	864.687	3045.85	27986.1
P26638	3.7304	4.3791	5.38906	7.8979	9.89041	13.5154
P26645	5.66997	6.59114	7.66704	10.1197	11.8786	14.6256
P27046	850.472	2705.32	29215.7	767.857	3497.43	39236.7
P27048;P63163	4.88694	5.85254	7.5719	8.82275	14.0077	45.1092
P27546	54.5031	93.4658	259.965	85.923	221.67	3660.28
P27601	3.83628	4.69475	5.91096	7.54669	11.349	23.0055
P27612	2.88114	3.49478	4.51286	6.56014	8.20044	11.0379
P27641	3.57862	10.1288	54.7684	7.22125	21.9729	173.478
P27659	8.18698	9.76352	11.7051	11.7742	13.5647	16.1649
P27773	148.479	261.293	13115.2	75.2263	151.396	367.84
P28271	8.43754	10.6344	14.2365	14.9052	21.6751	33.3605
P28352	9.29885	12.0723	19.521	12.3751	17.9663	25.3193
P28474	242.649	920.759	20119.5	497.422	1739.06	18433.1
P28653	5.7325	7.04169	9.48576	10.3518	13.795	21.2414
P28654	69.8987	176.883	1237.9	64.0228	98.4974	195.156
P28656	4.83831	5.69595	6.94034	8.47844	10.1279	13.5702
P28658	4.07559	5.36301	7.61837	10.6916	16.4377	27.3245
P28660;P28660-2	192.517	1126.83	9791.57	296.146	1347.81	16610.3
P28667	3.67628	4.55528	5.74269	8.40548	11.0092	14.9804
P28738	4.69103	13.9163	153.494	5.85662	26.004	331.237
P28843	133.241	554.438	4748.72	146.395	605.014	5431.28
P28867	3.50692	4.70846	7.31092	9.04253	14.049	27.5716
P29341	7.79195	9.68936	15.6553	11.8738	14.3542	17.8129
P29391;P49945	51.4282	86.9826	232.224	44.71	78.7461	195.183
P29595	5.49071	18.8038	173.165	6.92929	27.2741	292.877
P29699	6.07513	7.42636	9.4979	10.5254	13.2116	17.4191
P29758	4.68989	5.74139	6.85547	8.7196	9.97209	12.4836
P29788	4.65522	11.7337	63.5464	7.47528	23.8764	181.457
P30051	550.135	2260.71	21592.7	591.867	1813.22	38999
P30115	3.17058	8.98066	68.7885	4.47013	15.4476	210.681
P30285	2.62203	5.64842	34.3663	3.23401	12.9024	189.237
P30412	4.06048	4.89974	5.98051	8.21907	10.8462	14.7368
P30416	7.63344	9.33349	11.7009	12.2134	14.8246	19.1111
P30681	7.25415	9.84085	13.1252	11.4182	15.272	24.5996
P30999	5.59935	15.094	215.556	11.2442	37.5783	383.553
P31001	4.75979	6.26684	8.6883	9.5406	14.6946	30.4278
P31230	4.31492	5.13287	6.19361	7.82766	9.53849	11.6447
P31324	6.24935	7.63832	10.5125	12.5344	17.5834	25.2634
P31786	7.67917	10.2049	16.4082	12.6136	17.5997	35.1235
P31938	8.9393	11.3929	13.7108	11.5815	15.0833	20.6578
P32020;P32020-2	61.225	106.52	255.227	51.4656	74.0666	127.339
P32067	287.884	799.433	9035.69	141.614	304.085	2019.42
P32233	2.92167	4.09179	5.87111	6.2489	8.17839	12.4962
P32261	8.52644	10.1396	12.2199	12.0561	14.2465	17.3916
P32507	1286.8	2854.07	31327.4	731.184	2841.43	46907
P32883	3.02437	5.83947	21.4185	3.8046	17.1867	226.254
P32921-2	3.03562	3.53823	4.16609	6.52044	7.88893	10.1266
P33609	3.3418	15.8247	107.976	4.74369	13.7146	111.628
P34022	5.08963	5.82497	7.03378	9.03399	11.3383	14.6832
P34152;P34152-4;P34152-6;P34152-5	804.419	3575.16	37629.4	691.223	2666.85	27961
P34914	57.6614	80.5898	146.227	60.2126	85.237	207.369
P35123	3.01734	5.78072	24.1687	6.06042	20.2704	194.87
P35235-1;P35235	5.26252	6.66456	9.32742	8.66587	11.3435	18.2797
P35278	9.05446	11.5266	15.6814	14.2315	19.6881	32.1707
P35279-2	4.03697	4.69108	6.06534	7.8079	9.79405	16.4085
P35282	6.1477	8.56212	13.1634	10.9739	16.0755	41.7242
P35283	2.70726	6.1654	80.9842	3.76949	11.9666	145.582
P35285	2.90326	5.61259	23.0999	2.81313	8.98814	110.356
P35288	2.57907	4.65797	12.3992	4.04086	12.0556	197.528
P35293	5.76143	7.09309	9.43616	10.5908	15.28	24.7625
P35441	22.9177	32.6964	68.402	45.4726	125.98	488.287
P35486	7.08151	31.461	468.994	13.4963	45.6163	495.475
P35505	3.7427	4.71065	6.2897	7.23574	10.6206	22.8913
P35550	8.23236	10.3703	12.8892	14.4181	18.5784	22.3983
P35564	164.243	551.154	2630.61	183.719	382.396	3227.58
P35585	3.53576	4.36432	5.5709	7.52947	9.42221	13.4011
P35601-2;P35601	2.59166	3.21371	4.13784	6.23445	7.77188	10.3551
P35700	101.422	149.071	266.813	77.9496	99.2706	138.751
P35710	2.67155	6.1435	45.7394	3.50586	11.8932	178.449
P35802	714.508	2367.27	33461.5	754.481	3654.55	38451.2
P35821	4.26368	10.4975	58.4171	7.7576	22.5185	254.169
P35979	9.2205	11.3811	15.836	15.1022	18.5188	24.6443
P35980	12.855	16.6207	24.457	15.9041	20.3359	28.5203
P36536	8.7138	11.0601	14.7172	13.3204	20.5772	42.0464
P36916;P36916-2	2.45317	6.96806	119.633	4.15738	15.0037	227.691
P36993;P36993-3;P36993-5	3.42503	9.76192	60.5837	3.60548	12.283	100.117
P37040	4.80647	6.27483	8.28163	8.5332	10.8285	16.1545
P37804	120.324	293.243	4192.25	116.482	206.67	1295.13
P37913	2.61525	4.38455	17.6055	4.12975	11.4305	71.6168
P38060	7.71646	10.809	17.2813	14.8791	22.6938	71.2703
P38647	159.108	436.83	3334.25	127.542	196.349	555.423
P39054	3.75563	4.23464	4.79663	7.4997	9.28343	13.346
P39447	3.50386	4.17169	4.91137	7.25737	8.667	10.5475
P39749	4.23016	9.28647	39.8823	9.55844	40.8101	357.751
P40124	5.77206	6.76707	7.82675	9.40222	12.0356	15.4796
P40142	11.0243	13.145	16.8369	16.7327	20.1261	26.9524
P40201	614.218	2028.43	20368.8	354.517	2403.89	28809.8
P40240	4.30938	15.8227	136.749	5.82401	17.5192	248.64
P40336;P40336-2	3.45612	3.87861	4.69784	6.74562	7.9016	10.4594
P40630;P40630-2	3.8978	12.3299	134.962	6.69663	21.9215	245.247
P41105	321.532	863.153	12129.5	309.129	904.794	8651.13
P41216	39.7639	64.0074	141.565	49.1737	86.3357	287.987
P41233	8.17966	20.7794	227.186	15.6214	44.9548	435.27
P41241	2.51195	3.99228	21.4613	3.03112	9.37596	99.2178
P41731	3.86622	4.96697	7.53286	8.31959	11.593	18.6614
P41778-2;P41778	2.55646	3.79971	24.4434	3.80038	10.7521	85.1514
P42125	11.0757	15.2835	21.8126	18.1755	28.7536	52.6325
P42208	6.05972	6.84917	8.42906	10.6577	13.1178	15.9388
P42227	3.0567	3.94756	4.94827	6.72528	8.23629	11.6752
P42230	2.69223	3.43679	4.6226	6.31443	8.63145	12.3926
P42232	3.77748	4.44484	5.59231	7.78776	10.2223	15.8398
P42337	8.35396	30.2523	307.9	16.1927	52.65	481.311
P42567;P42567-2	109.136	282.348	2587.27	108.595	408.22	3442.49
P42669	6.99538	8.21429	11.2678	12.3768	16.3758	22.5945
P42932	235.146	1044.01	11313.2	165.814	368.187	2576.26
P43247	4.76635	8.43688	25.939	11.1277	28.312	185.769
P43274	27.8837	33.7809	58.6516	34.8804	41.9692	56.7209
P43275	9.76962	11.501	16.5198	15.5253	19.7376	25.5573
P43276	34.8705	39.5897	62.9477	33.5009	39.7001	47.4362
P43277	16.5897	20.9553	30.8581	24.7856	33.0611	50.3093
P43406	46.8749	66.4582	96.6867	65.1016	97.1948	165.49
P43883	3.84949	9.84369	97.0841	7.40224	23.4246	271.834
P45376	38.9732	50.4807	68.1229	35.9454	44.3979	64.6971
P45481	532.116	2022.43	27838.9	687.23	2816.48	31584.7
P45591	11.8158	19.2531	41.4637	18.4521	34.1203	160.453
P45952	7.86898	9.88099	12.7136	12.4478	16.6446	27.5451
P46061	6.21891	7.65538	9.93238	10.1893	12.6421	16.2495
P46460	4.11664	5.13433	6.87229	8.15399	9.81114	12.0921
P46467	3.5481	3.5889	5.07218	220.226	891.062	12935.4
P46471	5.11329	5.91036	7.18189	9.26588	10.9741	13.5074
P46638	9.97658	12.8702	19.9526	14.708	16.9994	21.058
P46656	28.6405	42.6274	155.283	29.3775	65.6389	479.153
P46664	4.12619	4.91142	6.18917	8.09172	10.4986	16.8229
P46735;P46735-2	283.604	1302.92	15789.4	334.868	1105.27	7063.26
P46935	6.62539	7.68313	8.69826	10.833	12.5032	15.515
P46938;P46938-2	11.478	35.6847	323.357	17.6192	76.6075	1633.04
P46978	3.91851	5.15503	7.03468	8.22242	14.9195	41.7808
P47199	4.59963	5.55725	6.77368	9.23456	12.244	23.4896
P47713	177.983	518.42	1842.03	214.611	788.282	6414.22
P47738	119.135	337.388	3592.84	78.1415	116.777	269.652
P47740	4.11277	4.98417	6.17856	8.1415	10.558	19.5517
P47753	5.48901	7.14603	9.91587	9.61215	11.8933	16.1963
P47754	7.41766	9.15635	11.6167	13.2636	16.8993	23.1602
P47757-2;P47757-4	9.64695	11.7383	15.0534	15.5566	19.77	26.6925
P47758	3.07389	3.7302	5.00219	6.97517	8.74086	11.9086
P47791-2	3.93463	5.15881	6.73815	7.88053	9.48525	12.9123
P47802	4.36107	6.58941	14.549	8.78711	14.5493	38.2028
P47809	3.50568	4.24614	5.23206	7.09281	8.95952	16.8037
P47811;P47811-4;P47811-2	425.023	1621.89	18930.7	489.309	1946.91	22579.1
P47856-2;P47856	3.25808	3.95799	4.99881	7.3653	9.49761	12.9069
P47857-3;P47857-2;P47857	228.92	729.661	8398.74	238.95	927.558	14041.9
P47911	18.4576	24.5276	32.4058	16.9409	19.984	26.0986
P47915	11.6968	15.694	25.3338	24.8058	44.0462	115.988
P47934	3.99558	9.73451	62.662	4.67236	10.0056	103.422
P47941	5.13139	14.453	108.336	7.90408	26.529	272.588
P47962	8.88855	11.6968	14.9259	13.9322	17.1803	20.7611
P47963	4.98206	6.76242	10.9084	10.27	17.2588	37.461
P47964	6.27065	7.84017	10.2488	10.992	15.3784	26.0165
P47968	2.97657	6.91506	51.0339	3.71146	9.54727	71.4362
P48024	4.95157	5.98887	7.66159	9.69945	12.2952	15.1716
P48036	10.0438	12.8507	18.3825	16.5594	22.6328	33.3147
P48193;P48193-2	3.92186	5.1773	8.34348	7.79449	11.2853	20.439
P48428	6.28613	7.78553	9.67715	10.8006	13.2699	17.5724
P48678;P48678-2;P48678-3	13.5311	17.5962	27.194	22.7765	29.6183	44.9381
P48722;P48722-2	4.88147	12.2574	186.012	6.35198	28.9491	349.957
P48758	3.85369	4.61283	5.45421	8.02123	9.68503	11.988
P48774	3.43272	4.09829	5.13386	6.83683	9.1465	14.1593
P48962	30.5371	39.925	47.6428	32.2552	38.0678	46.5455
P49138	2.99169	6.10579	88.1349	3.54463	11.5521	104.66
P49182	3.67165	9.72595	63.0202	9.07835	29.6721	392.78
P49312;P49312-2	9.3753	11.6816	13.4871	15.3633	19.5933	27.2841
P49442	3.25406	4.38172	6.97554	6.50397	10.1228	16.8685
P49443	2.62247	5.95624	34.9402	3.85404	10.7124	123.868
P49586	455.445	1902.37	30779.8	489.399	2014.04	33456.6
P49615	2.72979	3.21657	3.94994	6.1746	7.4494	10.9063
P49717	2.74213	3.54292	4.82716	6.05467	7.7692	11.1721
P49718	2.87306	3.5321	4.33917	6.6136	8.41766	12.0643
P49722	5.97197	7.62819	10.362	10.6616	14.7656	23.6624
P49813	8.81391	14.407	30.9474	15.0697	24.1515	50.1515
P49817	4.50181	5.80786	7.03201	8.64615	11.8693	21.0162
P50136	2.95665	11.0027	106.006	7.0168	26.9878	391.031
P50171;P50171-2	7.38146	19.0189	97.3759	6.1685	21.4465	234.46
P50247	78.4184	103.732	148.572	99.5169	125.33	221.909
P50285	2.61333	7.37014	76.0624	3.30152	14.8864	207.527
P50396	5.17967	7.04686	9.3443	9.71045	13.0766	21.4574
P50429;P50429-2	4.90807	6.90409	11.386	10.0634	15.6204	57.3465
P50431	5.67207	13.3365	85.2417	11.0019	36.539	229.681
P50516;P50516-2	4.56197	5.51657	7.01533	9.30369	12.6626	28.2854
P50518	235.827	661.181	12670.5	169.109	286.007	717.956
P50544	10.5237	13.8988	21.5689	15.0127	26.6505	54.7545
P50580;P50580-2	8.06189	9.37734	11.1527	10.7857	12.8481	14.9458
P51150	7.90868	10.3312	13.29	15.5118	23.4802	39.2003
P51174	161.002	495.527	3264.79	156.716	595.326	6615.08
P51175	2.90287	6.86015	74.7176	3.19665	9.63595	200.35
P51410	9.87146	11.994	16.4935	14.0931	16.7622	21.1369
P51432	2.54605	3.94213	15.0454	2.83073	11.0291	171.051
P51655	3.58259	4.6523	6.23439	7.67185	10.8003	18.8056
P51660	9.04785	11.0301	14.6894	14.7855	18.3651	22.8234
P51855	2.78929	5.15873	38.7075	4.03544	14.5554	155.823
P51859	5.96247	7.50926	8.9233	10.0299	12.4223	15.0499
P51863	174.267	681.386	8744.24	179.686	749.528	12867
P51881	29.7466	38.5125	50.7263	31.8898	38.1571	49.3981
P51885	12.7444	15.5391	19.3434	20.5605	28.3295	40.8206
P52196	9.22037	10.8236	15.6577	15.3627	19.7105	33.7295
P52293	2.44164	2.99666	8.03536	1.95689	6.81698	44.9693
P52332	2.55044	3.71446	12.4643	2.90884	8.41541	65.4467
P52430	3.90342	9.14482	94.2711	8.47461	34.6763	366.169
P52431	2.86962	5.53135	17.6816	6.3908	17.2567	95.7313
P52480	123.517	363.276	3479.27	74.0687	136.633	539.763
P52483	2.65482	6.02913	80.3622	2.97467	10.4444	119.078
P52503	4.25066	5.30777	7.03804	8.3444	10.6184	14.6138
P52623	3.29712	7.78493	57.3277	4.05636	13.0167	114.758
P52760	7.24734	19.5291	130.635	6.81598	22.2015	397.448
P52795	2.72936	6.2867	62.1229	3.34342	10.141	106.801
P52825	50.1416	216.914	3616.94	52.7883	203.15	4164.45
P52875	2.82746	6.97643	63.6861	3.23646	12.1065	81.2332
P52927	14.5204	26.1711	38.5696	27.2269	35.7549	45.6647
P53026	253.228	685.761	3805.31	261.431	878.518	7176.47
P53395	62.8243	90.6987	154.741	66.8969	114.804	266.612
P53564-3	7.7158	20.777	158.143	15.2138	54.4131	417.572
P53810	101.034	181.127	705.89	154.259	311.183	1542.19
P53811	3.32785	4.05775	4.79964	6.98897	8.58363	13.0313
P53986	10.349	13.7024	17.8638	19.2132	26.0789	45.6269
P53994	41.4224	54.4173	85.2397	46.2524	75.1929	125.647
P53995	3.46256	4.5094	6.54727	7.2768	9.71745	15.5452
P53996	4.2485	5.4876	7.84729	8.47719	11.3575	18.7256
P54071	9.5696	12.3206	17.5791	15.2203	20.4238	26.8616
P54103	2.55731	7.10041	80.1465	3.35751	8.7937	84.8866
P54227	13.2295	16.6056	23.5634	17.1272	22.0868	31.0123
P54276	57.0245	131.112	1159.58	72.9001	199.192	1112.55
P54320	2.62762	6.36312	27.6231	2.71195	11.5044	63.5625
P54728	5.01259	5.9076	7.24409	9.97351	13.9115	21.1314
P54731	2.71398	6.09754	55.0256	2.29864	8.04176	67.238
P54775	4.02358	4.99634	6.5656	9.90218	13.5885	19.3019
P54822	13.9908	25.0039	72.8622	32.571	62.2023	283.756
P54823	5.8548	7.49827	10.3665	10.948	16.503	37.5102
P54869	79.4333	132	492.196	50.5585	84.0824	132.113
P54923	5.53879	6.74749	9.28294	10.3939	15.7403	25.8861
P55096	6.27003	7.73816	9.67206	10.6797	13.6213	19.4694
P55194	3.86202	9.01534	65.8702	6.2333	22.978	207.912
P55200-2;P55200	10.5229	33.9327	272.801	15.832	46.4692	672.679
P55258	5.03922	6.06066	7.88002	9.86892	13.6929	29.5054
P55264	5.74515	6.881	8.55174	11.7938	15.8243	22.2865
P55288	3.44713	7.78341	38.0213	6.58953	21.3009	246.732
P55937;P55937-1	2.52893	4.08569	14.4671	2.48325	7.51931	95.9016
P56135	5.02421	6.22453	8.53609	9.65361	13.4625	32.5912
P56212;P56212-2	3.45873	4.19741	5.30915	7.06538	8.72877	11.8071
P56371	4.73625	13.2451	144.862	9.87873	32.6885	282.1
P56376	5.30483	6.41355	8.80204	9.59181	13.66	39.2476
P56379	5.34261	12.8118	54.5541	6.15185	21.4164	251.314
P56382	13.9082	19.1758	42.5191	17.5582	27.203	60.9157
P56391	9.59203	12.5527	29.3257	19.7557	37.3778	188.092
P56395	7.8881	10.6066	15.0015	17.1059	29.6971	67.7387
P56399	4.27174	5.01887	5.90544	8.15432	9.35423	11.8006
P56480	49.5565	63.4818	82.1501	52.7458	69.4913	92.3306
P56546-2;P56546	3.37698	4.32771	6.0115	8.29592	11.5568	16.342
P56812	8.06067	9.66406	11.3493	12.1284	15.6498	19.7775
P56959	5.96607	8.17603	11.7527	11.1464	14.4525	17.7832
P56960	2.85182	5.16909	14.8247	4.86706	16.2861	145.004
P57716	4.65973	10.7378	66.0101	8.4872	29.0521	285.705
P57722-2;P57722	2.69316	6.86993	86.0775	3.71495	11.5319	184.935
P57746	2.70555	6.22648	44.8925	3.7956	9.67803	158.418
P57759	5.06791	6.78131	9.4813	10.637	13.5479	16.023
P57776;P57776-3	10.875	19.4161	41.7776	16.8201	24.8316	48.4837
P57780	44.011	100.169	953.58	30.9778	45.6201	79.749
P57784	4.20482	5.13658	7.79566	7.65985	11.1081	28.106
P58021	4.9402	16.2047	146.447	8.63455	26.227	507.173
P58044	4.24757	6.32883	15.7632	8.47838	14.9709	55.824
P58064	3.50038	8.94555	84.0246	4.12488	14.7791	179.826
P58242	3.60631	4.8879	8.01013	7.84979	12.2485	30.7621
P58252	203.582	483.941	3516.3	106.365	197.712	470.211
P58281-2;P58281	3.64365	4.73819	7.10903	7.59364	11.2676	22.3717
P58389	8.49338	19.9076	235.444	11.3172	29.3711	397.748
P58404-2;P58404	2.86255	5.35746	31.7755	3.30462	9.07831	101.221
P58501	3.70737	11.0361	96.8466	4.14373	13.4281	142.062
P58710	8.76186	11.1649	15.0254	16.2785	22.3774	34.3548
P58742	3.00873	6.23185	46.5255	4.45082	15.7303	101.463
P58771-2	10.3461	15.6184	27.7306	21.3944	36.7831	130.465
P58774-2	11.7673	16.3938	35.3629	22.6877	38.2473	111.25
P58871	2.52009	3.58962	32.3646	3.04579	10.8215	156.744
P59235	6.28922	17.5811	127.014	9.08481	32.2518	425.317
P59242	4.64457	5.40473	6.56149	9.9143	12.0166	14.7465
P59325	3.60073	4.25334	5.13307	7.74823	9.80086	12.9557
P59481	5.88391	13.3564	68.1563	4.87129	15.5355	122.382
P59708	3.92865	5.21416	7.68813	8.22457	11.466	23.8024
P59900	2.51251	4.13512	20.4944	2.29524	6.89201	58.2858
P59999	8.47519	10.6215	14.8531	15.1526	20.6952	30.1275
P60122	6.10856	7.49616	8.51616	9.59118	11.4033	13.4948
P60229	4.45251	4.97306	5.56601	8.71261	10.6604	12.7317
P60335	6.503	8.5223	11.1677	9.89626	13.7527	22.0029
P60521	3.76485	5.52864	9.56421	8.40935	12.5498	27.6459
P60670;P60670-2	13.3744	18.5239	43.3049	22.2475	36.5946	140.479
P60710	4.13024	5.07267	6.30584	8.3527	9.62676	11.591
P60762-2;P60762	2.76962	5.34834	31.9609	3.86103	12.9064	130.578
P60766	7.13755	8.98192	13.2721	11.4474	15.9402	28.0856
P60824	7.65981	9.40572	12.2034	12.6539	16.1141	20.9153
P60840-2;P60840;P60840-3	2.62392	4.92377	43.249	3.04339	8.03203	111.962
P60843	9.42442	11.2937	13.7079	12.1159	14.1426	17.2046
P60867	11.9011	15.5134	20.3623	17.8575	22.815	31.5511
P60904	7.82428	11.3654	22.8827	14.9737	21.414	75.2226
P61021	4.42374	6.47174	10.0239	7.74378	11.2781	24.4743
P61027	479.468	1644.25	27609.3	537	1730.47	16449.5
P61079	5.86239	7.886	11.3684	9.42636	14.3813	40.3843
P61082	6.31806	7.50227	9.65816	10.4119	14.3384	21.3023
P61087	11.8288	35.5627	312.608	9.78832	25.3216	295.067
P61089	106.493	211.743	716.931	63.8763	90.7112	177.312
P61161	7.51049	9.74336	13.0639	13.9491	23.0155	41.4994
P61164	3.52405	4.61389	5.98116	7.80483	11.462	19.7798
P61202;P61202-2	3.67409	4.24584	5.35703	8.14844	10.6254	14.4276
P61211	6.191	7.73642	9.88203	9.32368	13.0264	26.3755
P61222	3.02465	3.52515	4.21542	6.33486	7.4272	9.19279
P61255	6.25323	7.56234	9.84113	12.3312	15.4347	20.4548
P61290	15.8845	32.3905	330.701	37.4486	98.1186	701.551
P61327;Q9CQL1	334.054	1056.36	10396.1	428.868	1574.3	19222.4
P61358	115.256	223.799	1004.4	82.0086	154.184	335.932
P61458	4.22814	5.54776	8.58834	8.29605	12.0359	27.3776
P61514	12.6943	29.685	176.843	14.8198	36.3095	304.081
P61620	5.5912	7.24134	9.56856	11.5609	15.1058	19.6169
P61750	7.92482	10.4103	12.8078	14.1145	18.3053	26.5784
P61759	5.3731	11.4538	92.567	6.956	26.6497	246.457
P61804	4.71547	14.0644	171.082	8.58912	30.1096	355.475
P61922;P61922-2	2.78454	5.93896	51.3937	6.44694	20.9374	187.402
P61924	5.7996	7.00799	10.5078	8.80605	12.3159	22.0666
P61957	8.27174	11.0625	15.2825	15.0722	20.1574	29.1803
P61961	3.24468	8.40885	76.6229	7.47904	22.5113	412.399
P61965	4.18204	9.37492	70.454	7.79548	26.2245	346.25
P61971	4.31703	6.53086	10.0795	10.363	20.6843	56.2063
P61979-2;P61979	109.15	152.783	383.617	111.599	155.655	304.253
P61979-3	12.092	16.1324	27.0143	20.7112	41.9339	173.456
P61982	10.2049	12.5396	16.6834	15.8369	19.5477	27.641
P62071	4.32016	5.13686	6.56654	8.111	10.5983	16.7371
P62082	5.28127	6.43214	8.00803	10.0483	12.9216	17.6807
P62137	8.13002	11.2796	16.4204	11.6896	16.9151	25.8756
P62141	2.68074	4.80324	22.1316	3.06807	12.5008	236.393
P62192	232.769	928.908	10620.6	263.597	911.517	8156.24
P62196	527.177	1898.37	27111.4	713.843	3554.28	41742
P62242	10.4841	13.145	16.648	15.2145	18.4969	23.5577
P62245	6.98492	8.51465	10.9118	12.0923	17.4328	25.1007
P62259	8.59687	10.746	15.2139	12.7884	16.232	21.2009
P62264	9.08092	11.6967	16.3154	15.2844	20.096	30.7428
P62267	12.9921	17.0223	29.4601	16.8483	21.9455	28.5563
P62270	7.55327	10.0763	12.9499	12.7788	15.0663	18.9601
P62281	10.2296	13.117	18.4522	14.5002	17.3598	22.0203
P62301	7.26818	9.11974	11.4056	13.6432	17.4597	22.7401
P62307	11.4599	24.4716	79.7931	7.27089	25.9447	657.509
P62309	14.4809	25.4655	69.4528	19.2206	47.4659	159.621
P62313	5.08368	10.5299	42.9491	11.3826	23.567	197.742
P62315	8.38092	10.5375	13.0558	12.7591	16.8428	23.6927
P62317	6.54869	8.32541	10.9974	11.543	14.3807	17.8202
P62320	5.02008	6.35521	9.0355	9.65136	15.1469	38.0237
P62331	4.26184	5.08618	6.56383	8.84227	11.6478	21.5439
P62334	6.08202	7.39848	9.08322	9.69243	12.0552	15.7742
P62702	84.9687	223.268	934.187	95.6	199.262	1057.28
P62717	28.0506	38.1036	49.3621	24.9338	31.948	43.9968
P62737	6.78232	8.22616	10.4316	9.95022	11.2737	15.5005
P62748	4.83832	6.40362	8.1052	9.85596	12.8141	17.7531
P62751	70.884	331.002	7066.7	67.4903	153.818	1453.02
P62754	6.20194	7.48485	9.54006	12.555	16.3092	22.267
P62774	33.1275	124.538	1048.52	39.0595	89.33	1003.93
P62806	165.336	253.839	465.035	149.79	199.35	336.478
P62814	13.6368	18.8064	34.6571	21.8103	40.1827	277.776
P62821	8.29059	9.93403	11.6597	12.9541	15.6986	19.5974
P62827	211.331	710.39	5171.11	139.033	478.988	10886.4
P62830	141.109	225.691	787.887	86.849	148.953	419.71
P62843	11.7651	53.5761	372.241	27.2773	116.454	1586.49
P62849-2;P62849-3;P62849	5.08459	6.1998	7.43182	9.38186	12.0887	16.5893
P62852	13.9856	17.8043	24.36	16.679	21.7243	27.8679
P62855	5.17186	6.51425	8.88996	11.0048	16.5499	34.6159
P62862	3.92281	9.21732	104.614	5.81348	13.5843	169.653
P62869	3.99073	5.02093	7.05215	9.27905	12.7663	22.958
P62874	8.21422	10.2245	14.3248	12.5239	18.1017	26.8386
P62876	4.2013	5.07028	6.83452	8.02487	9.57703	17.537
P62878	2.61588	4.77208	36.148	3.04985	9.75577	80.6861
P62880	15.8293	26.9783	71.2959	22.697	61.1943	614.538
P62889	2.85617	3.64401	4.96869	6.90983	9.71979	15.3871
P62897	59.4728	147.199	1352.56	88.7156	238.369	2074.86
P62900	6.20928	8.16482	12.0471	12.5896	17.4054	23.7284
P62908	359.239	1320	17320.2	651.411	2960.14	44099.9
P62911	19.8039	36.0746	160.589	31.8391	99.2816	1201.88
P62918	9.66404	14.8722	20.9967	16.3452	21.9039	29.5783
P62960	5.75319	7.00673	8.6722	9.20841	11.262	14.1714
P62962	10.1791	14.3845	20.989	16.9048	21.9093	33.4518
P62965	3.04326	7.61375	44.7788	4.33959	13.9519	167.329
P62983	7.40518	9.33429	13.3226	12.5269	14.61	18.4176
P62996	8.02735	9.44855	12.0733	13.4708	18.5294	26.2413
P63001	3.80916	4.4658	5.50733	7.57334	9.96751	16.5532
P63005;P63005-2	3.68767	4.61238	6.13659	7.97449	11.1405	17.2551
P63017	150.883	459.917	4435.46	82.9439	139.975	351.048
P63024	4.62219	5.84562	7.43437	8.6493	10.6086	16.0036
P63028	240.793	654.458	6415.46	238.949	957.435	6076.24
P63030	12.4664	21.0653	64.2485	15.669	29.1981	135.798
P63037	62.6947	214.137	2221.36	85.1726	226.458	2404.88
P63038	58.5409	88.0308	121.238	59.8983	79.4791	111.276
P63073	4.99524	6.08309	7.42469	9.91798	13.3986	20.7309
P63085	3.49004	4.12221	5.24436	7.72444	9.48827	13.1864
P63087-2;P63087	3.67749	4.46052	5.50445	8.09387	10.2637	16.5874
P63094;P63094-3	4.79338	6.39528	9.49674	9.08982	15.3149	40.5005
P63101	15.6006	21.0957	25.2918	17.4022	20.0263	22.6106
P63158	29.7027	44.0546	149.518	39.6549	67.0054	147.358
P63168	7.39043	18.7146	77.6687	8.15428	31.6054	261.672
P63242	9.09479	10.4363	14.0107	15.584	19.0759	23.5925
P63254	4.52395	8.6798	23.025	8.16919	15.2949	60.3323
P63260	81.0173	143.385	435.724	58.993	76.1692	102.834
P63276	7.43626	10.3541	13.6334	13.0012	18.4776	26.4017
P63280	7.34178	8.25437	9.67109	11.6381	15.9436	23.9397
P63323	7.48428	9.62788	13.5907	14.4328	18.2167	24.8728
P63325	6.10153	7.37405	9.35916	10.0412	12.764	18.3461
P63328-2;P63328	5.86661	17.0513	155.916	7.57724	19.8061	259.241
P63330	3.40691	7.56879	99.9745	5.80293	20.7861	257.708
P67778	13.1315	17.2677	27.0132	21.2542	30.0168	54.0709
P67984	7.2792	8.6072	12.048	10.4162	15.466	30.4096
P68037	76.3886	145.585	319.34	68.0566	115.065	352.391
P68040	7.23176	8.22691	9.72193	11.9714	14.3689	17.7168
P68254;P68254-2	7.27224	8.66867	10.1829	11.1334	12.8923	16.0398
P68368	3.72242	10.6685	92.6325	5.25125	15.9209	156.438
P68369	43.1831	59.6437	93.2569	30.0533	35.6825	47.5525
P68372	41.4428	68.5377	123.937	35.6022	53.5555	78.8479
P68373	7.86384	27.9904	286.498	14.8596	46.3589	719.786
P68510	5.77651	6.69072	8.18734	9.98014	12.3076	15.2525
P69566;P69566-2	4.28891	9.14326	116.096	7.1062	22.4153	353.37
P70122	9.102	30.6374	329.576	14.9602	47.8402	793.238
P70168	5.57961	6.51374	8.43717	10.126	12.7689	16.4234
P70195	4.37455	5.14495	6.11451	8.12518	10.5606	15.4532
P70202	5.2781	11.129	68.9029	6.4592	21.6391	221.058
P70227	4.68401	8.7043	78.7833	6.412	25.5607	377.265
P70236	3.73617	10.7649	71.053	6.58509	21.0688	226.668
P70255-2;P70255;P70255-3;P70255-5;P70255-6	1010.43	2615.95	17602.6	611.554	3144.29	63742
P70261	2.95224	7.05799	42.9792	6.50063	20.9956	157.641
P70268;P70268-2	2.72062	5.51746	60.0919	2.78686	14.6847	206.787
P70279	152.307	681.548	10406.8	391.352	1729.38	27745.2
P70280	18.5921	58.5152	548.999	28.1979	102.607	791.542
P70288	4.49058	5.45147	6.95992	8.84536	11.1704	14.8698
P70290	4.65472	5.87513	8.20768	9.43785	13.1545	28.2244
P70296	9.00002	11.5067	15.924	15.7117	19.3335	24.6545
P70297	3.00243	5.32874	25.0717	5.91957	24.6484	218.694
P70302	2.73418	4.21841	9.8428	4.4293	13.7864	107.092
P70303;P70303-2	2.77248	3.42568	4.30761	7.38608	9.16384	11.8296
P70318	461.552	1498.32	13735.4	579.359	2813.13	37344.5
P70333	4.95388	5.93562	7.33943	9.39463	12.8345	28.8502
P70336;P70336-2	137.912	231.04	793.626	172.149	385.978	3957.93
P70349	8.91701	11.72	16.8738	14.7942	22.3713	33.4467
P70353	56.6861	165.805	2065.77	58.0319	175.401	2608.85
P70362	4.41751	13.433	73.1628	6.85686	21.293	263.443
P70372	5.51532	6.10349	7.0319	8.58647	9.74153	11.3416
P70398	2.77715	3.21107	3.92925	6.00353	6.78374	7.98308
P70399-5;P70399;P70399-6	2.94944	4.38999	13.4864	4.54063	9.39061	31.7584
P70404	3.17562	3.8506	4.97325	6.62855	8.76455	13.8682
P70441	2.52253	4.01473	26.603	3.0378	9.72778	200.064
P70670	8.01565	10.3058	13.1929	15.2414	19.3118	26.45
P70677	3.79386	4.6397	6.11737	8.60732	11.7629	18.9562
P70696	7.03125	16.3628	244.698	10.2155	25.022	353.905
P70697	13.9535	47.9752	497.652	13.1969	58.9647	1224.28
P70698	2.77254	3.34397	4.29492	5.9444	7.95369	11.8968
P70699	6.38042	17.4448	107.078	12.6088	54.3493	771.334
P80313	9.40362	11.433	18.7477	12.7798	17.4473	23.9604
P80314	6.92423	8.8684	11.0685	11.0406	12.7851	14.9357
P80315	10.5202	13.4933	16.0829	12.8493	15.1136	17.506
P80316	123.939	317.622	792.644	76.3321	105.062	209.516
P80317	8.54764	9.89191	10.9581	11.6004	13.737	16.8523
P80318	9.89697	13.1488	19.9962	15.6649	23.9444	36.9486
P81117	3.15197	4.36959	6.14195	6.79743	9.90892	20.3136
P82198	5.46206	6.89199	9.34739	9.13364	14.4549	24.8767
P82343;P82343-2	2.74378	4.48518	11.0065	3.00273	8.33617	123.787
P83870	6.99169	21.8907	141.54	7.78984	27.2029	318.487
P83882	5.60271	6.88644	8.70727	11.1876	14.637	22.4353
P83917	6.95042	9.13986	12.686	16.5747	26.4007	65.0411
P83940	8.65051	11.9915	17.3268	16.3032	25.4069	41.758
P84078;P61205	9.35348	13.8046	19.2476	13.7193	16.9726	22.4114
P84084	5.26141	6.94412	9.84999	9.52499	14.125	29.654
P84089	11.5728	14.4125	20.0558	19.5457	26.1193	35.3097
P84091	6.33596	6.78238	7.78231	11.1457	13.6884	17.5552
P84096	3.07506	4.41002	5.56682	6.77441	8.7391	14.521
P84099	127.629	270.804	1051.7	218.458	461.957	3590.71
P84104-2;P84104	25.3955	39.4727	61.2605	36.2441	49.5717	112.317
P84228	308.872	786.017	16727.6	355.383	1083.51	16073
P97290	8.7957	15.6668	58.5646	23.5823	65.1278	467.983
P97298	2.99748	5.9707	22.0765	6.89466	23.91	244.267
P97310	3.2789	4.16695	5.32827	7.15038	9.30941	12.2236
P97311	2.89009	3.65947	4.5003	6.57266	7.9844	10.7354
P97314	3.71374	4.74304	7.22073	7.96077	11.4628	21.8929
P97315	6.66062	7.71959	9.69623	10.4677	12.9339	16.4423
P97351	10.5342	14.2258	19.9242	16.1331	20.626	27.026
P97355	4.45471	11.9367	220.1	4.73895	11.8513	155.504
P97370	4.04906	5.02068	7.31311	8.3544	11.978	23.4081
P97371	8.16867	10.1465	12.3754	13.141	15.4778	19.6047
P97372	6.07453	7.65983	9.55781	12.2165	15.8147	21.79
P97376	2.63472	5.26834	39.9698	3.56328	9.65454	97.3196
P97377-2;P97377	6.57444	18.8009	232.495	12.0096	45.1135	343.585
P97379	3.65764	4.27022	5.17202	7.33789	9.31207	11.9023
P97384	3.84032	4.66085	5.82426	8.06687	11.322	20.2128
P97386;P97386-2	17.6541	43.555	311.314	23.0175	62.9571	679.147
P97390	2.96314	5.55581	13.3877	5.91549	22.4963	180.403
P97393	269.38	641.719	5611.2	154.82	271.056	1265.07
P97429	7.68265	9.31764	11.8607	12.5581	15.4486	20.5295
P97434-2	2.54357	3.90823	13.7342	3.47906	9.73102	59.8955
P97447	6.62807	8.05902	10.0148	11.7351	14.8359	20.9648
P97449	68.4727	101.353	191.378	56.9948	80.2109	155.118
P97450	4.14105	8.39171	19.167	9.20703	15.6039	60.9775
P97461	7.85806	10.1508	14.8383	13.9103	19.4945	32.9515
P97470	7.18156	21.5353	160.174	7.31044	29.1279	368.591
P97478	3.03603	7.93668	62.0786	2.79581	8.97543	74.1729
P97479;P97479-2	114.622	394.278	3411.18	105.957	444.443	4112.02
P97494	2.95816	3.8046	6.10084	6.52697	8.78679	15.0156
P97496-2;P97496	3.03346	3.87873	4.85263	7.41592	9.70675	12.4925
P97742	15.417	21.2248	32.1807	21.5452	38.495	163.026
P97760	3.18543	4.02354	5.40892	6.77063	9.96885	15.968
P97765;P97765-2	3.80434	5.18197	7.50265	7.51513	10.4223	17.1879
P97770-2;P97770;P97770-3	6.02298	9.2918	17.4307	13.8404	29.3855	359.008
P97807-2;P97807	69.1537	122.427	395.498	53.8829	81.249	132.414
P97822;P97822-2	4.27772	5.33471	6.72134	10.1422	14.4907	24.5127
P97823;P97823-2	11.8102	19.2804	41.5341	14.8899	29.2537	131.66
P97855	8.69601	11.8303	16.2107	20.219	27.8271	40.5429
P97863;P97863-3;P97863-2	4.06635	14.0389	368.857	9.20083	23.4172	175.621
P97868;P97868-2	4.624	8.76324	52.0245	10.9538	40.3496	383.801
P97927	2.83946	3.61469	4.53151	6.28334	7.95194	11.0344
P97930	3.26666	10.681	48.7653	6.96309	23.073	288.431
P98078;P98078-2;P98078-3	3.10658	3.74239	4.65574	6.61005	8.44601	12.9483
P98192	4.10068	10.7801	77.2594	7.01861	27.7467	589.861
P99024	10.5079	15.5374	22.8991	16.5182	20.3877	27.8654
P99026	6.8322	8.96634	12.9616	10.4246	14.0705	18.8421
P99027	7.30847	8.48539	9.87242	12.6206	15.1243	19.7933
P99029-2;P99029	149.174	548.372	4402.33	192.988	848.275	9113.35
Q00262	8.25608	29.5061	340.539	11.0168	32.512	368.182
Q00422	2.79321	3.48476	4.45778	6.03619	7.66938	13.7782
Q00612	7.0545	9.09122	12.1778	15.0092	19.4519	27.4332
Q00623	82.7898	172.397	627.621	56.4885	98.0091	192.921
Q00896	37.5121	68.5735	101.95	42.8312	65.3291	115.56
Q00897	6.92069	9.3568	13.5101	10.799	14.6972	25.0071
Q00899	7.79435	18.2144	197.735	12.5562	43.0583	580.937
Q00915	80.3191	255.834	1427.85	105.669	167.489	616.96
Q00PI9	4.40933	5.1202	6.51988	9.01871	13.9671	23.263
Q01147-1;Q01147	2.96358	7.41854	30.903	7.91379	26.1966	272.264
Q01149	140.513	202.874	405.9	82.1229	127.98	209.427
Q01279	5.72651	15.3336	247.752	6.258	18.2565	177.084
Q01320	2.48015	3.15561	7.83317	1.97977	5.6253	34.2673
Q01339	37.3341	110.633	1038.5	45.4897	171.31	1734.54
Q01405	3.90837	4.86506	6.00271	7.24803	9.92162	21.0877
Q01730	5.66566	6.68929	8.31024	9.12659	12.1445	21.1557
Q01768	11.1156	15.3035	20.1476	20.4305	26.5883	39.7845
Q01853	106.697	172.36	344.508	57.9689	78.3157	115.646
Q02053	168.741	460.777	5613.25	194.786	534.282	4029.99
Q02248	2.92136	3.42406	4.07471	6.13747	7.24662	9.53739
Q02257	3.41692	4.26599	5.33621	7.29137	8.86018	12.552
Q02614	2.79815	6.84616	64.0868	4.0231	13.0253	163.481
Q02788	7.16401	8.98753	12.1478	13.3813	18.4206	27.1882
Q02819	3.063	3.66475	4.64356	6.95729	8.71446	11.459
Q02844	5.11104	17.2902	138.117	10.4883	26.6719	317.841
Q03173;Q03173-5	3.07614	5.86789	32.2356	4.43459	12.7856	62.5235
Q03265	18.4492	26.7626	41.124	21.2025	28.9853	39.8925
Q03958	2.62755	5.40503	22.2768	2.99848	10.3272	120.845
Q03963	3.08734	7.70333	95.5859	2.91754	8.56286	90.4148
Q04207;Q04207-2	4.91347	18.5049	233.923	9.14187	35.4078	642.48
Q04447	4.29727	5.74369	8.40242	8.53363	11.662	22.6158
Q04690-2;Q04690;Q04690-4;Q04690-3	485.607	1666.5	23024.4	392.368	1495.74	31430.8
Q04750	190.308	525.918	5457.76	163.706	705.899	9774.27
Q04857	7.02699	8.42351	10.1104	12.1009	15.019	19.8849
Q05186	53.4586	114.615	596.721	73.6547	162.835	744.744
Q05512;Q05512-3;Q05512-4;Q05512-2	2.54497	3.68975	15.6433	4.96195	15.7001	137.195
Q05793	300.113	1304.21	12757.9	296.538	1425.05	14183.4
Q05816	105.853	440.767	5405.15	214.873	738.785	8742.92
Q05909	3.79718	6.92067	24.7387	7.07247	22.3791	173.635
Q05920	10.8854	17.2738	24.2216	15.2712	21.0651	47.5835
Q05A80	10.5263	14.0951	20.8494	16.8445	24.6806	55.6628
Q05CL8	2.62235	4.74279	15.1983	6.22837	18.2708	122.62
Q05D44	168.031	408.941	7265.07	173.718	547.311	3896.85
Q06138	69.011	117.122	269.396	121.678	205.237	776.599
Q06185	10.7973	13.5521	18.0709	19.5813	24.6635	35.9113
Q06890	3.38318	4.57721	6.15679	8.08176	11.0876	18.9538
Q07076	4.74859	5.88788	7.78612	9.97721	14.163	24.245
Q07113	7.9334	9.73561	13.7722	11.8209	16.3842	24.3632
Q07133	2.86575	5.24425	18.0361	3.71055	13.7802	104.073
Q07139;Q07139-2	16.2064	24.1464	39.8519	26.1091	40.8331	84.8271
Q07417	6.72832	9.30229	15.2884	10.5534	16.826	56.5784
Q07456	2.54334	4.21179	25.2133	2.77825	7.75008	86.9611
Q08024;Q08024-4;Q08024-3	3.18289	8.00373	61.5122	3.8157	13.0117	187.396
Q08091;Q08091-2	4.82534	7.46269	13.2861	8.7554	17.9302	114.979
Q08093	3.28199	4.68214	6.81773	8.09179	11.7103	21.4284
Q08460-5;Q08460-3;Q08460;Q08460-2;Q08460-4	909.114	3645.52	55103.6	263.506	1169.75	17069.2
Q08481;Q08481-3;Q08481-4;Q08481-2	174.817	648.439	7537.47	175.889	407.933	2719.69
Q08879-2	5.85325	15.4746	137.9	10.2083	42.5874	473.908
Q08943;Q08943-2	728.489	3388.71	43130.6	1119.94	5714.24	49504.4
Q0GNC1;Q0GNC1-3	706.887	2078.44	17796.4	486.515	2749.88	35465.4
Q0P5W1;Q0P5W1-3;Q0P5W1-2	3.03611	8.94394	106.401	9.92208	31.2721	240.564
Q0P678	2.72253	5.79379	25.8367	2.80891	9.62562	120.661
Q0VBL3-2;Q0VBL3	7.3957	19.998	197.582	8.90882	25.5984	229.268
Q0VGB7	231.742	937.633	20054	208.95	586.171	18049.6
Q0VGY8	69.4654	248.596	3059.19	68.8874	238.001	4570.22
Q11011	298.847	1088.25	25387.9	407.75	1559.19	20100
Q11136	3.39309	8.98823	70.4614	4.08655	16.7284	152.134
Q148V7;Q148V7-2;Q148V7-3	2.55397	4.31313	22.525	5.22916	22.045	201.917
Q14AI0	3.91023	13.3917	131.35	8.41984	24.8226	195.078
Q19LI2	519.555	1772.51	14871.7	265.758	1185.04	15119.8
Q1HFZ0;Q1HFZ0-2	3.07898	4.71785	6.65801	9.72791	13.5246	20.4242
Q1W617;Q1W617-2	5.53171	19.625	246.318	5.17451	17.833	170.739
Q2KN98	1039.02	3787.8	63592.9	759.218	2804.83	35240.6
Q2TBE6	2.56228	4.33588	37.8637	3.55362	10.5986	105.344
Q2TPA8	4.11084	7.88053	53.8115	8.34157	26.9844	273.306
Q2VPQ9-2;Q2VPQ9	2.69301	5.57258	48.6938	3.06219	10.5848	76.7589
Q3B7Z2;Q3B7Z2-2	2.5206	3.8617	9.73045	4.52124	10.4993	105.873
Q3KNJ2	11.3586	37.8843	356.535	13.1391	37.9403	519.809
Q3TC46	2.75129	4.40937	19.2733	2.93427	11.4952	118.495
Q3TC72	3.02828	11.9595	107.286	4.10242	13.3169	148.318
Q3TCH7	959.131	3369.3	65272	535.415	1975.3	40043.3
Q3TCJ1	6.60698	17.1346	197.686	8.89624	24.247	234.341
Q3TCN2;Q3TCN2-2	2.70072	5.02166	36.477	2.99996	8.38582	81.831
Q3TDN2;Q3TDN2-2	3.10491	3.88708	5.12471	6.64015	9.10292	13.4768
Q3TDQ1	3.76054	4.47457	5.39569	8.17421	10.7735	15.1048
Q3TEA8;Q3TEA8-3	9.37545	12.2284	16.3181	12.8497	15.3455	19.3667
Q3THE2	5.73887	7.06708	10.5553	8.82348	11.883	18.1066
Q3THG9	2.79505	9.61936	81.5836	8.40708	27.5513	260.735
Q3THK7	92.6011	198.051	846.317	124.138	261.361	1127.71
Q3THS6	3.21311	3.89064	5.07667	6.73732	8.5293	13.1921
Q3TIV5;Q3TIV5-2	3.09603	6.44252	50.9544	4.73966	13.4669	145.49
Q3TIX9	4.77283	5.75605	7.06232	10.0221	12.6297	17.4933
Q3TJD7	19.389	102.518	906.085	30.9876	121.176	1929.6
Q3TKT4;Q3TKT4-2	2.58549	2.96858	3.54726	5.36212	6.46471	9.06289
Q3TKY6	2.78382	5.48737	56.1637	3.21991	10.3163	74.5582
Q3TLH4	16.1685	19.4236	24.2444	17.6468	21.3419	28.2488
Q3TW96;Q3TW96-2	2.73273	4.55285	13.9678	3.34915	12.2494	149.104
Q3TWL2	826.228	3121.48	21807.8	625.911	2674.48	33432.9
Q3TWW8	5.37682	6.4663	8.02938	10.4023	12.859	15.3999
Q3TXS7	66.9747	106.023	229.857	57.8925	83.6745	172.421
Q3TYS2	3.0714	7.20569	37.6252	3.60795	11.3272	112.599
Q3TYX3	3.05779	10.616	100.36	5.33066	18.9913	135.777
Q3TZX8-2;Q3TZX8	2.69647	8.5851	97.4596	4.05141	11.323	157.173
Q3TZZ7;Q3TZZ7-2	3.33922	4.24458	5.8805	6.83526	9.0137	15.1129
Q3U0P5	3.15914	10.0345	77.7767	4.89488	17.6069	179.71
Q3U0V1	4.72611	5.24297	6.18274	9.0683	11.2462	13.8563
Q3U1J4	5.13426	6.32764	7.62894	10.0562	13.3032	17.1079
Q3U2K0;Q3U2K0-2	4.67635	7.08587	12.0696	10.7952	17.9916	54.3043
Q3U319	2.61078	4.57851	22.942	3.47149	10.6292	147.523
Q3U487	575.435	2514.04	14001.8	869.711	2760.62	34704.7
Q3U7R1;Q3U7R1-2	4.54619	5.44806	6.45953	8.18542	9.70838	13.7668
Q3U962	2.84406	7.66736	66.6777	3.5458	11.9142	152.222
Q3U9G9	3.46781	4.49707	8.0603	7.09791	10.4232	19.8698
Q3UA37	3.05366	3.68709	4.73622	6.51797	7.90098	10.7322
Q3UBX0	2.95371	7.244	70.528	4.84221	13.8644	171.271
Q3UDE2	4.36764	5.41279	7.21551	8.6961	11.5851	21.8683
Q3UEB3-2;Q3UEB3;Q3UEB3-3	3.7713	4.62722	5.63394	7.46439	8.68813	10.6931
Q3UFY7;Q3UFY7-4;Q3UFY7-2	7.72016	21.157	172.421	12.1614	50.5408	439.562
Q3UGR5;Q3UGR5-2	625.385	2315	22506.5	546.435	2750.78	30197.6
Q3UH66-7	2.82935	8.32559	96.0152	7.72599	26.1447	260.396
Q3UHD6;Q3UHD6-2	2.71335	5.31988	28.2558	4.03848	14.1611	142.184
Q3UHK6-2	1194.39	3885.06	47477.6	1550.93	4519.57	101338
Q3UHX2	3.27248	4.13554	5.80928	6.66417	8.40477	12.6022
Q3UI43	4.70808	12.818	76.9593	9.63352	30.4027	265.404
Q3UIA2;Q3UIA2-2;Q3UIA2-4	3.06902	4.20819	11.2818	2.6893	5.66098	82.0305
Q3UJB9	2.59831	3.07012	3.9274	5.39504	6.73509	8.93146
Q3UJU9	2.69857	6.74705	37.9205	4.29659	14.3398	159.296
Q3UKC1	2.51914	5.02322	31.8522	2.65316	8.2079	120.814
Q3UKJ7;Q3UKJ7-2	2.80547	3.53343	4.31456	6.30183	7.77269	12.1649
Q3UL36;Q3UL36-2	4.0718	5.41556	8.26608	8.42999	11.9959	21.9292
Q3ULD5	3.94175	9.97732	80.9458	8.77099	25.4877	152.581
Q3ULJ0;Q3ULJ0-2	3.18937	3.99999	5.5871	6.90381	8.7272	15
Q3UM18;Q3UM18-2	3.25962	8.7748	116.081	5.59045	13.3793	89.8359
Q3UM45	6.76469	24.054	191.023	8.614	31.9164	244.874
Q3UMB9	104.466	427.393	6478.8	118.671	425.127	3778.91
Q3UMC0	10.7844	13.2303	16.9068	13.0517	15.581	19.1527
Q3UMF0-3;Q3UMF0	2.57625	3.41517	5.98881	5.00839	7.54336	15.7363
Q3UMR5;Q3UMR5-2	4.1125	10.0282	40.3248	4.15844	14.2375	117.238
Q3UMU9-3;Q3UMU9	3.45815	4.77134	7.65838	7.81926	11.7025	28.0189
Q3UMY5;Q3UMY5-3	424.318	1823.37	21364.9	413.274	2048.63	27947.4
Q3UNX5;Q3UNX5-2	3.26382	11.9314	125.246	3.95388	13.3156	128.258
Q3UNZ8;Q3UNZ8-2	5.38783	15.3285	233.207	9.27022	28.4442	446.263
Q3UPH1	3.46013	4.46545	6.19215	7.38294	9.54301	16.2188
Q3UPL0;Q3UPL0-2	3.99442	4.67782	5.5648	7.44558	8.45987	10.1691
Q3UQ44	6.03811	9.5767	14.326	11.3935	18.1524	38.0306
Q3UQA7	5.06601	12.2102	277.813	7.71572	23.6401	234.125
Q3URD3-2;Q3URD3;Q3URD3-5	205.21	1159.73	10732.5	333.658	1129.44	8028.15
Q3URQ0	4.0644	5.67443	9.01485	8.1888	11.6347	25.8741
Q3USZ8	3.69582	9.7445	86.5439	4.85822	22.0551	162.65
Q3UTJ2-2	6.28015	7.53229	9.59107	10.1157	12.9765	18.8097
Q3UUQ7	2.71319	7.70635	34.8628	4.49062	14.4951	234.303
Q3UVK0	4.63819	5.77458	7.67108	9.33597	13.8489	46.3496
Q3UVL4;Q3UVL4-2	749.847	2279.66	14621.6	367.461	1164.54	10720.3
Q3UW53	4.05352	5.8254	9.33918	8.23646	12.4797	26.0006
Q3UYV9	3.79976	4.94307	7.78185	6.92121	12.2695	33.3718
Q3V0K9	2.44132	3.16548	4.97944	3.52468	11.5736	105.782
Q3V132	6.50029	12.9429	109.65	12.1777	26.2026	229.204
Q3V1L4	2.54277	4.97541	20.4531	4.0865	13.4441	124.463
Q3V1T4;Q3V1T4-2	3.00842	3.57561	4.46238	6.04552	7.59608	10.1202
Q3V3R1	2.5303	3.01433	3.9842	5.46919	6.97194	9.46824
Q4FK66	3.67193	7.00834	28.7105	7.92872	22.2968	208.379
Q4KMM3-4;Q4KMM3-3	145.556	484.461	4624.6	116.16	362.203	4307.18
Q4LDD4-2;Q4LDD4;Q4LDD4-3	2.66829	4.54271	40.6066	2.8356	10.5149	61.4212
Q4PZA2-3;Q4PZA2-4;Q4PZA2	2.60257	5.61462	34.0741	2.28757	6.55102	85.0317
Q4VA53	4.41956	5.37992	6.62511	8.40376	10.1501	11.9083
Q4VAA2;Q4VAA2-2	3.58411	4.61437	6.6474	7.90381	10.0161	15.2982
Q4VAE3	4.89267	10.2756	31.0716	6.12818	18.0138	185.788
Q4VBE8	5.64247	14.4406	107.404	8.57166	26.7774	230.436
Q501J6;Q501J6-2	41.6126	98.6349	1247.39	62.4494	148.583	1000.21
Q505B7-2;Q505B7	3.21559	5.90693	20.6191	6.0332	24.3134	349.623
Q505D1	580.121	2177.1	37055.6	713.914	2960.21	30821.3
Q505F5	3.65211	4.23053	5.17533	7.3831	9.52684	15.4916
Q52KB6;Q52KB6-3;Q52KB6-2	8.35005	10.6576	15.5786	14.5348	21.1865	33.6087
Q52KE7;Q52KE7-2	3.01271	8.19204	84.1358	4.2851	12.6998	101.505
Q52KI8;Q52KI8-2	6.06227	9.34642	25.037	6.49965	15.1889	211.953
Q569Z5;Q569Z5-2	3.50794	4.18811	5.04637	7.29137	8.55812	11.3981
Q569Z6	7.9364	9.38151	12.0136	13.9973	17.5389	22.3313
Q571I9	3.73216	15.1177	103.722	3.23623	8.91153	77.2336
Q58A65-2;Q58A65;Q58A65-5;Q58A65-6;Q58A65-3;Q58A65-4	2.57482	3.62409	11.7188	3.15506	9.54013	109.574
Q59J78	3.34927	4.41329	5.51132	7.25584	9.37332	14.1668
Q5DTM8;Q5DTM8-2	2.49679	3.85732	10.8564	3.79684	9.84976	92.7648
Q5DTT3	1112.54	4844.67	46417.6	1374.62	5198.11	97170.8
Q5FWK3	4.59577	5.30414	6.32002	8.7325	10.4574	12.4492
Q5HZI9	4.76498	14.5488	111.313	11.3419	38.7431	405.539
Q5M8N0	4.44933	10.9535	173.61	5.69569	21.1705	180.276
Q5RL79	4.27909	5.78158	8.14133	7.64295	11.4834	23.6398
Q5SF07;Q5SF07-2	4.70396	10.4443	31.5441	12.3534	39.9206	300.143
Q5SSI6	133.031	217.584	524.735	108.338	145.906	322.949
Q5SSZ5	928.669	3949.16	28920.5	762.978	2481.62	37294.7
Q5SUC9	3.34974	9.66265	110.091	3.7358	10.4426	94.307
Q5SUF2;Q5SUF2-3;Q5SUF2-2	198.701	920.636	7928.72	141.732	351.577	1998.24
Q5SUR0	36.3994	62.578	151.077	52.0263	78.4668	187.722
Q5SVQ0-4;Q5SVQ0-2;Q5SVQ0-3;Q5SVQ0;Q5SVQ0-5	3.09585	11.0416	78.7816	8.57696	24.2992	159.385
Q5SW19;Q5SW19-3;Q5SW19-2	2.5819	3.45675	4.72449	5.47349	7.08233	10.6348
Q5SWD9	4.61901	13.5749	101.607	7.04553	24.7564	263.549
Q5SWU9;Q5SWU9-2	2.49034	2.97844	4.29368	4.78408	6.32869	9.89354
Q5SYD0;Q5SYD0-2	2.60098	5.88461	42.2264	3.14132	11.6633	125.44
Q5U458	4.57827	8.78029	132.153	4.27296	16.6254	154.378
Q5U4D9	2.8943	8.24378	91.9823	5.22042	10.7123	62.5975
Q5XG71	9.48034	33.3626	342.199	15.8517	73.1049	911.744
Q5XJE5	2.83085	5.98391	47.3293	4.41023	16.2131	180.53
Q5XJY4	3.40472	7.46729	43.0917	6.8423	25.3631	275.972
Q5XJY5	4.54356	5.30714	6.37377	8.65507	10.8408	14.9335
Q5XPI3;Q5XPI3-2	12.3897	23.0049	192.932	16.47	53.0814	520.367
Q60520;Q60520-1	3.56138	10.1141	68.8602	7.39187	25.3124	224.269
Q60575	782.133	3737.5	53070.9	503.342	1958.62	19776.6
Q60597;Q60597-2	82.6745	226.363	2208.54	109.697	314.016	4924.02
Q60598	246.134	934.528	14477.2	467.175	1859.89	37117.5
Q60605-2	11.6739	15.503	22.3366	25.5019	39.0204	75.5858
Q60631;Q60631-2	4.6595	19.003	150.33	9.85573	37.6002	413.903
Q60648	6.57073	8.81071	13.136	11.8222	16.2848	24.4525
Q60649	3.68267	4.81777	8.03871	7.35256	10.442	21.5771
Q60668-3;Q60668;Q60668-4;Q60668-2	395.329	1206.05	14668	339.442	1135.02	11298.1
Q60675	13.8087	39.9347	457.907	18.0748	70.5226	1132.96
Q60676	5.5477	16.4001	195.159	8.79893	28.5028	413.803
Q60692	7.25523	19.834	112.45	7.48066	29.1678	279.324
Q60695	6.91754	10.173	25.0679	13.4003	22.5515	120.418
Q60710	173.087	718.871	8700.9	322.559	1223.67	8915.3
Q60714	4.27172	14.4838	158.041	7.02405	23.6015	174.191
Q60715-2	2.68952	4.93484	11.8593	5.27844	7.8543	18.5075
Q60737	4.29919	5.25842	6.5052	8.47259	10.7064	13.3726
Q60739;Q60739-2	23.9648	58.43	203.014	37.268	103.528	759.935
Q60749	5.34763	6.48071	7.72698	10.3664	12.9896	16.7547
Q60770;Q60770-2	2.6023	7.29819	58.2617	3.85675	11.2202	135.732
Q60778	5.42301	20.3003	272.189	9.87943	26.6878	305.78
Q60809	3.40781	10.6369	88.4954	8.60033	33.8208	405.192
Q60823	3.76685	7.13884	25.8477	7.13506	23.6752	167.139
Q60847;Q60847-2;Q60847-5;Q60847-3;Q60847-4	7.17769	9.13977	13.1844	11.027	15.2697	21.8341
Q60854	56.1767	79.3982	166.363	67.5647	110.358	209.163
Q60864	92.9129	174.123	438.642	97.8025	153.574	467.339
Q60865	51.2279	105.444	213.16	36.4041	53.6506	83.4028
Q60899	2.95831	7.51294	58.201	6.19448	23.3405	223.344
Q60902;Q60902-2;Q60902-3	629.217	1826.73	9155.9	725.58	2627.27	49286.6
Q60930	10.5572	13.2679	17.1808	16.4814	21.0876	31.0916
Q60931	9.96002	11.3711	14.7724	14.4082	17.468	20.8736
Q60932-2;Q60932	19.5051	25.5349	34.2242	22.833	27.792	34.763
Q60967	2.47815	3.05576	4.2374	4.71643	6.11997	8.16918
Q60972	6.04526	7.00162	8.88938	10.1824	11.9339	13.8098
Q60973	6.18788	7.68205	9.16702	10.376	12.5833	16.0405
Q60996-3;Q60996	2.95591	6.29591	28.3142	3.5421	12.9657	147.495
Q61029;Q61029-2;Q61029-4;Q61033-2	5.90279	7.21234	9.73088	11.5888	14.6367	19.4432
Q61033	8.79854	11.087	16.6918	13.3484	19.7263	33.6358
Q61035	2.59217	3.06035	3.57865	6.12316	7.561	9.42784
Q61081	6.49811	7.82629	13.306	11.996	14.4807	18.7821
Q61084	9.17666	11.882	20.663	16.7813	27.4191	60.8977
Q61097	13.6514	19.2087	33.7455	25.5068	38.6051	75.9141
Q61103	2.71501	5.47758	38.56	3.52517	10.6007	80.344
Q61133	8.91155	23.4584	350.05	9.15212	31.9511	502.728
Q61136	3.59085	9.94638	136.156	8.0555	26.3775	232.931
Q61147	20.9903	33.0436	67.4503	27.2348	41.6556	91.7647
Q61160	4.3341	9.49131	327.733	4.35848	14.2783	81.3368
Q61166	8.09965	10.0787	13.76	12.2224	14.847	18.5364
Q61171	23.4718	27.0082	32.8722	21.2698	25.1478	29.6943
Q61183;Q61183-3;Q61183-4;Q61183-2	6.89618	15.4888	111.089	7.62418	27.4271	297.507
Q61187	2.54183	3.65577	12.4361	2.66872	8.45756	66.3199
Q61189	2.70713	6.5771	63.4508	3.57188	11.4742	161.071
Q61191	154.3	360.825	2011.29	227.483	621.609	6483.47
Q61205	4.42546	5.27174	6.36602	8.73093	11.2959	17.0519
Q61206	2.80591	5.90235	51.4405	5.07451	14.1917	183.902
Q61207	7.51617	11.4594	19.2044	13.163	22.7593	84.1284
Q61216;Q61216-2	2.74458	6.66798	125.867	6.60857	17.1083	146.524
Q61233	5.49269	6.94678	9.58952	9.2777	11.8227	14.8268
Q61235	3.9628	9.37838	82.4983	7.18183	28.0216	608.396
Q61239	3.21232	8.34721	133	4.47465	13.5736	171.206
Q61245	4.11497	12.5878	73.8261	8.98075	34.5206	372.699
Q61247	3.43975	7.80275	34.1493	5.48291	16.2934	136.914
Q61263	224.208	576.099	7959	296.284	979.011	16683.3
Q61292	5.75398	18.7966	215.04	10.3057	33.8281	351.33
Q61301-2;Q61301-3;Q61301	3.05482	8.93848	63.965	7.38024	23.664	290.953
Q61316	101	207.787	1565.17	61.2037	91.6367	171.393
Q61335	46.6232	73.4433	213.934	63.3159	111.048	391.202
Q61387	3.97773	5.30778	7.70733	8.34943	11.9111	28.1488
Q61391	4.31099	9.26348	49.326	7.07308	27.277	326.79
Q61398	2.8543	5.36364	22.7193	2.62301	9.51185	79.48
Q61425	9.46739	12.6516	20.5733	12.8189	18.3571	34.7855
Q61464-4	2.57193	3.25061	4.53871	5.98129	7.7884	11.1088
Q61466	3.70661	10.4888	68.2611	6.29357	26.9526	259.184
Q61474;Q61474-2	140.036	480.949	5341.02	126.658	403.917	4158.77
Q61490	2.50158	3.4343	11.942	4.30336	11.6839	84.3427
Q61496	7.54588	18.3999	188.658	6.14507	19.9661	192.88
Q61510	7.17424	9.47533	13.0926	12.7575	17.4334	33.3541
Q61543	3.95057	4.68044	5.78694	8.38816	10.843	15.9572
Q61545	7.79992	9.42367	12.7744	13.4869	16.9123	21.3892
Q61550	4.66304	8.58161	43.9888	7.48624	24.7223	223.845
Q61553	265.113	869.644	14012.1	487.237	2140.66	35046.9
Q61554	569.971	2141.7	31507.5	411.311	1372.22	16074.1
Q61555	2.53517	3.51921	8.28108	3.51992	11.4779	114.094
Q61576	3.82643	4.82337	6.17236	7.5994	10.9576	20.0948
Q61578	27.5237	35.4543	53.3089	33.2735	47.3578	74.6892
Q61584-3;Q61584;Q61584-6;Q61584-2;Q61584-7	1279.77	3367.96	66589.1	861.23	2615.04	28554.5
Q61595;Q61595-15	3.78096	4.46488	5.36909	7.36542	8.68091	10.5728
Q61598;Q61598-2	93.5009	236.381	1592.48	123.4	315.911	4262.77
Q61644	5.4878	7.87155	15.5653	11.9766	19.6172	70.8726
Q61655	4.4843	5.36856	6.12076	8.58174	10.2681	12.6548
Q61656	85.6891	169.311	466.606	93.612	145.328	275.534
Q61686	13.7546	21.4507	43.2354	20.0397	33.1361	74.849
Q61687	2.4471	2.65563	3.43271	4.89087	5.95268	7.70549
Q61696;P17879	5.32595	6.68337	8.74943	9.36165	13.0708	21.3226
Q61699	57.4179	221.704	1528.08	91.3793	226.958	3205.71
Q61702	2.56862	3.34379	6.8882	4.8631	7.0055	11.5141
Q61703	102.711	204.592	3253.57	128.187	445.901	5622.18
Q61733	3.70294	10.1168	146.279	5.45159	15.8006	110.701
Q61739-2	2.74119	3.68668	5.51104	5.99204	8.27861	15.3176
Q61749	3.16317	6.76035	44.7802	3.21918	11.3725	108.237
Q61753	3.43203	4.27206	5.37055	8.22365	11.1755	16.043
Q61768	3.16545	3.68255	4.39634	6.69059	7.91202	9.95019
Q61789	2.49513	3.42952	8.4337	2.06302	7.93831	83.7144
Q61792	420.291	1801.74	44414.9	542.715	2381.24	42191.9
Q61823	10.7541	34.0637	721.503	10.6203	50.1185	583.41
Q61830	4.95685	6.85976	10.8019	9.82933	13.735	32.9286
Q61838	72.1936	129.728	1039.45	97.5249	183.771	565.823
Q61879	138.427	314.223	1150.53	115.684	224.54	1353.41
Q61881	2.58158	3.10951	4.08722	5.80933	7.41273	10.4477
Q61937	8.42321	9.98189	13.0818	12.2193	14.9338	17.9507
Q61941	9.49912	12.7877	17.5889	16.1947	21.0195	32.7802
Q61990;Q61990-3	97.7077	264.194	1888.64	210.839	501.759	2531.47
Q62000	449.616	2211.51	35353.7	571.102	2093.47	21344.6
Q62009;Q62009-3;Q62009-4	2.62125	4.16007	20.1284	4.65251	10.4057	97.3542
Q62018;Q62018-3	39.252	54.1508	106.458	41.7069	62.7728	123.315
Q62036	2.8483	5.58125	25.5545	6.77126	17.7261	201.101
Q62048	4.36712	6.17833	12.8543	8.39399	13.0478	37.0518
Q62059;Q62059-2	3.24354	3.99029	5.06769	6.73044	9.40976	18.3383
Q62074	3.43629	10.3626	106.274	4.11768	13.3055	123.044
Q62077	2.63633	4.72648	17.5902	2.60397	9.49513	172.193
Q62087	7.58904	10.561	16.0112	12.0413	17.9094	44.1359
Q62093	6.53696	8.00795	10.8043	11.7772	19.5011	48.6934
Q62148	3.09345	3.89476	4.54865	6.47338	8.1956	12.5691
Q62165	3.20565	10.6223	81.0737	7.85151	21.8349	243.233
Q62167;P16381	5.20354	6.43987	8.44098	9.0989	12.0263	17.2677
Q62186	4.41954	5.08968	6.00615	8.05657	10.6866	23.6167
Q62188	44.3406	63.2491	115.551	67.0789	110.254	228.909
Q62189	3.25613	3.97073	4.68307	7.53716	9.7107	13.0814
Q62193	7.0594	22.3838	260.448	9.39625	34.731	263.104
Q62203	4.54692	5.68864	8.4146	8.14507	12.6175	24.491
Q62241	325.782	1114.83	15924.7	389.478	1219.58	18052
Q62245	2.7614	7.33361	116.775	3.09777	8.54569	104.999
Q62261	75.2456	165.909	460.294	56.8893	89.1474	158.228
Q62318;Q62318-2	105.971	572.75	5550.47	209.386	679.396	12493.3
Q62348	6.76621	8.48878	11.5578	12.349	15.7463	21.5289
Q62351	2.6561	4.47635	11.6834	5.17854	13.0082	156.288
Q62356	4.68064	10.6724	133.043	8.49203	37.5703	301.7
Q62376;Q62376-2	30.3783	40.7986	65.7233	34.5338	44.2182	63.693
Q62383	2.5077	3.89594	15.0532	2.79954	7.93579	54.7741
Q62384	2.91492	4.8466	19.298	4.73586	15.1302	255.24
Q62393	3.91183	5.36947	8.25105	7.97909	12.9033	23.842
Q62418-3;Q62418-2;Q62418	3.31333	6.23495	39.8187	7.31312	24.7743	386.777
Q62419	3.10425	3.80979	4.60977	6.23008	7.74858	10.7969
Q62422	5.2526	7.11789	10.3542	10.0316	15.9019	41.5849
Q62425	171.468	582.278	7702	306.292	855.856	10502.7
Q62426	57.1104	109.093	570.445	108.712	222.629	976.51
Q62433	15.8637	37.3388	308.074	29.1998	98.4174	1370.01
Q62446	64.6245	139.563	910.543	105.674	230.967	2134.07
Q62448	2.97078	3.50539	4.27155	6.12971	7.71522	11.1633
Q62465	156.504	724.262	7490.84	158.199	440.993	3259.28
Q62504-2;Q62504;Q62504-3	35.9238	99.0765	706.269	68.2711	166.714	1638.29
Q62523	2.69932	4.75214	14.7396	5.67192	16.8581	145.67
Q63810-2;Q63810	95.4558	274.569	2897.08	135.107	398.55	7434.52
Q63844	4.51629	5.5785	7.11834	8.77175	11.0475	19.3765
Q63850	6.71507	7.85085	11.1219	10.1315	12.451	18.0582
Q63918	3.13304	4.72707	7.46563	7.27936	10.4097	19.7314
Q63932	3.01561	6.19298	66.4742	6.19088	19.9587	209.266
Q64008	3.80878	10.2257	55.3598	13.2717	43.3109	400.751
Q64010;Q64010-2	3.71643	4.70198	5.70705	7.8919	10.7942	17.352
Q64012-2;Q64012	5.4378	7.01849	8.72261	10.9356	14.1104	18.0524
Q640M1	5.62953	7.11818	11.365	10.3597	14.8774	69.3831
Q64105	7.49793	10.0589	13.7725	14.4493	19.677	27.7845
Q64133	15.7861	21.5154	43.8024	21.3921	35.8766	93.2861
Q64152-2	6.31755	7.50454	9.388	10.0567	12.1383	14.7088
Q64213;Q64213-2;Q64213-3	3.75767	4.53339	5.92225	8.29903	10.6556	15.7041
Q64331	4.31583	5.1518	6.4669	9.53905	12.8699	20.0435
Q64337	2.64416	6.67947	48.0189	3.25383	10.1859	106.004
Q64378	377.057	1764.06	17117.8	568.737	2098.83	21747.9
Q64433	49.5235	81.404	153.342	69.2745	109.446	323.934
Q64435	18.8022	42.396	241.049	26.0875	59.465	396.188
Q64449	4.63849	13.1972	191.196	6.36523	19.4056	257.712
Q64471	4.31807	5.68967	8.03324	9.3685	13.9473	58.3663
Q6ZWY9;Q64478	131.908	190.692	306.771	116.513	145.186	181.875
Q64487-11;Q64487-10	741.96	2511.77	35845.1	710.069	2811.08	17630.2
Q64511	4.09561	5.08622	6.50474	9.20322	11.1444	14.4603
Q64512	349.792	1168.1	14635.5	154.993	418.846	2690.34
Q64514-2	331.581	996.32	12510.2	440.717	1595.32	20520.9
Q64521	5.98688	7.13265	9.24714	9.66004	12.5212	19.1217
Q64523;Q6GSS7	7.68049	18.1748	93.2953	13.3618	28.2595	150.044
Q64669	5.45181	10.3203	87.3397	10.1972	27.5375	190.555
Q64674	3.66047	4.49051	5.97193	7.88344	10.9292	19.9224
Q64726	9.93176	40.391	562.994	10.1947	37.1211	337.329
Q64727	7.33532	8.67931	10.5385	11.5478	14.6769	18.2804
Q64737	2.91308	3.48717	4.45838	6.03718	7.92666	11.8735
Q64GA5	14.0995	46.7643	364.828	20.0722	71.33	544.024
Q66JS6	4.86393	6.65443	10.2534	11.5213	17.7099	35.1849
Q66X05	4.84712	6.51448	10.6242	11.9328	18.2466	34.9335
Q689Z5;Q689Z5-2	1008.37	4419.12	24869.1	965.337	3195.57	46095.7
Q68FD5	159.731	297.555	1829.85	82.1005	140.447	298.642
Q68FE9	217.872	573.234	6399.42	246.594	881.505	21615.2
Q68FH4	3.72665	4.93876	6.86447	7.72657	12.327	27.2287
Q68FL6	4.96062	5.70753	7.33012	8.16339	10.3616	14.5786
Q69Z99	4.15277	5.99076	11.4915	8.09747	31.342	248.718
Q69ZN7;Q69ZN7-4	8.2947	10.886	14.1004	12.5571	17.5681	25.4721
Q69ZQ2	52.6744	191.641	1644.61	66.2226	197.366	3006.65
Q69ZS7;Q69ZS7-2	2.54609	4.97661	31.6504	3.20576	12.5591	151.033
Q69ZW3-2;Q69ZW3	259.73	898.877	8622.62	274.221	1839.22	25046.9
Q69ZX8	2.91612	9.43728	133.953	5.21774	14.2382	180.823
Q6A026	4.09026	4.95836	6.43355	8.40564	10.9053	15.3152
Q6A028	3.87931	9.33244	36.2745	4.72123	16.2119	262.018
Q6A068	4.02781	4.93201	6.76049	8.47168	11.2354	15.375
Q6A0A2;Q6A0A2-2;Q6A0A2-3	2.66785	5.6658	42.7455	2.31556	9.14358	70.3146
Q6A0A9	401.046	1533.99	14657.4	322.894	2195.21	34771.3
Q6A0D4	8.20709	26.7966	299.258	8.35267	30.4541	297.855
Q6A4J8-2	42.0728	59.1431	129.763	42.0009	63.7606	110.218
Q6B966	8.04706	10.56	13.7014	15.7585	21.4115	33.7798
Q6DFV3	5.04016	14.3505	156.787	10.0712	33.4809	266.637
Q6DFV7	6.2922	8.33813	12.8361	15.9839	34.9444	148.801
Q6DFW4	5.38123	6.75518	8.62563	10.7821	14.9863	22.7423
Q6DIC0	3.67355	6.54081	20.6275	9.34443	29.694	278.426
Q6GQT9	124.276	290.215	2045.56	84.4256	124.276	203.104
Q6GV12	3.94841	10.9589	93.5181	3.1635	11.9808	150.889
Q6IR34;Q6IR34-3;Q6IR34-5;Q6IR34-2	4.63854	14.362	109.9	7.86891	24.8487	166.921
Q6IRU2	9.32926	11.0406	13.617	13.0415	16.5986	23.2356
Q6IRU5-2;Q6IRU5;Q6IRU5-3	15.4791	35.3226	248.992	42.5074	110.341	1027.82
Q6KCD5;Q6KCD5-2	715.668	3710.82	36376.4	501.697	1855.57	32722.7
Q6NS45;Q6NS45-2;Q6NS45-3	21.1501	31.7883	67.8213	30.9592	66.1681	273.23
Q6NS46	2.99184	3.7665	4.77139	6.7547	8.33188	11.9105
Q6NS57;Q6NS57-2	8.81277	34.0888	312.331	12.9922	54.7803	1329.15
Q6NSR8	5.60625	12.8247	131.921	11.3364	39.8361	416.576
Q6NV83-2;Q6NV83	27.6027	70.2279	284.489	46.9595	160.771	1334.23
Q6NVD0	2.83329	5.02633	35.551	2.3396	8.01236	68.7012
Q6NVF9	5.10882	6.25073	9.34784	8.73022	13.11	34.5624
Q6NWW9	2.73419	6.2914	59.2328	2.92412	12.167	93.9455
Q6NXJ0	772.844	2151.42	71363.9	487.943	1760.89	12104.5
Q6NZB0	8.47486	10.4896	14.26	13.5337	16.0344	20.685
Q6NZC7	4.82697	12.7995	139	7.30909	24.8528	296.267
Q6NZF1	2.49962	3.51013	8.83007	2.64442	8.8337	90.2623
Q6NZJ6	4.20256	5.06172	6.15031	8.29841	10.0719	11.8071
Q6NZN0-5;Q6NZN0-3;Q6NZN0-4;Q6NZN0-2;Q6NZN0	2.85625	4.84799	10.7091	5.9588	13.2293	90.7067
Q6P069-2;Q6P069	4.48218	14.6606	167.271	8.02897	28.1988	323.953
Q6P1B1	5.10656	6.40528	9.09074	9.86439	13.2743	22.978
Q6P1F6	4.67095	5.95022	7.52507	9.37686	12.7181	17.1772
Q6P2B1;Q6P2B1-2	2.72154	3.50006	4.99285	5.76494	7.80393	11.4741
Q6P2K6	2.81169	4.59074	10.0707	5.11336	9.63643	93.6761
Q6P3A8;Q6P3A8-2	4.09004	5.91641	9.76586	8.76491	12.0616	21.9386
Q6P4S8	8.71286	12.1228	24.2719	12.7524	21.2042	67.725
Q6P4T2	47.2282	93.8913	584.964	79.4999	212.332	1474.7
Q6P542	3.72893	5.18139	7.8292	7.91454	12.1137	25.5675
Q6P549	4.38413	5.53246	7.52073	6.58049	8.70419	12.7161
Q6P5B0	2.76085	7.24782	96.9639	2.66831	6.35184	64.8072
Q6P5D8	67.1975	144.211	300.13	190.087	411.656	1708.3
Q6P5E4	81.3587	242.398	1373.31	138.11	450.527	4075.04
Q6P5E6	2.81042	6.81862	39.6335	5.30793	15.9166	171.874
Q6P5F9	7.53653	8.57912	10.3331	11.8877	13.5013	16.0434
Q6P5G6	5.60962	10.9474	37.1612	9.49336	28.3324	353.737
Q6P5H2-2;Q6P5H2	7.91895	28.7031	453.17	17.1304	53.7235	468.114
Q6P6M7	6.5562	7.89137	9.81021	11.0549	14.3358	23.2218
Q6P8I4	6.23488	7.76364	9.91887	11.1707	15.4164	26.0211
Q6P8M1;Q6P8M1-2	3.57702	8.63539	74.755	4.22168	10.78	110.304
Q6P8X1	119.398	245.523	1489.08	199.183	518.914	4176.29
Q6P9J9	3.99215	10.4661	76.4003	5.43863	17.5165	154.518
Q6P9Q6;Q6P9Q6-2	568.765	1909.05	12166.1	315.597	699.292	4579.3
Q6P9R2	3.92586	5.01572	6.47754	8.23707	11.5228	17.6035
Q6PAL7	719.946	4113.76	35936	454.253	1953.98	13608.1
Q6PAM1;Q6PAM1-2	3.90164	6.76868	20.3213	8.35451	19.7859	206.765
Q6PAV2-2;Q6PAV2	5.04292	16.3758	197.006	9.20832	37.5361	615.68
Q6PB66	6.88575	8.40002	10.9378	10.7788	12.9226	16.545
Q6PB93;Q6PB93-2	2.93677	6.83301	60.7226	3.59274	11.58	172.144
Q6PD03	3.78578	5.1754	7.29942	7.80397	10.1639	16.6205
Q6PD19;Q6PD19-2;Q6PD19-3	10.1428	26.7111	257.458	9.95101	30.2194	535.062
Q6PD26	2.75615	4.95164	20.8684	4.27121	13.2996	88.7651
Q6PDG5-2;Q6PDG5	5.24742	6.44349	8.1696	8.59547	11.0502	18.1926
Q6PDH0;Q6PDH0-2	4.21742	17.2515	262.823	8.04999	29.1912	394.251
Q6PDI5;Q6PDI5-2	3.13329	3.67144	4.45668	6.93866	8.37146	10.4325
Q6PDL0	8.44815	22.1262	227.094	11.0546	32.4897	281.668
Q6PDM2;Q6PDM2-3;Q6PDM2-2	4.39035	5.34206	7.3616	9.64202	12.2979	21.173
Q6PDN3;Q6PDN3-3	6.81116	8.29135	10.3579	12.286	15.193	20.7472
Q6PDQ2	19.1501	25.862	39.296	25.9981	37.2178	51.4844
Q6PE01	4.17	5.18986	6.55695	8.24301	10.2754	14.1829
Q6PFD9	2.64978	3.25778	4.33684	5.73255	7.27246	10.0495
Q6PFR5	19.7134	78.5741	777.036	22.7358	91.5504	1328.98
Q6PGB6-2;Q6PGB6;Q6PGB6-4;Q6PGB6-3	3.96562	4.85847	5.95546	8.36275	10.4103	14.0075
Q6PGB8;Q6PGB8-2	730.132	2074.57	19213.5	517.731	2438.79	32729.1
Q6PGC1	3.69903	8.40198	59.839	8.30585	28.2576	205.036
Q6PGF3	2.66472	4.6101	20.3152	3.04728	10.248	98.8855
Q6PGH1;Q6PGH1-2	49.4401	253.884	2664.98	81.5981	221.085	2583.53
Q6PGH2	6.49816	13.4613	50.0837	7.20267	19.9966	102.655
Q6PGL7;Q6PGL7-2	4.22239	18.1647	279.304	8.56937	24.1044	273.698
Q6PHN9	4.00848	9.80328	44.4459	4.44908	11.0132	179.573
Q6PHQ8	2.93051	6.15917	26.8989	3.26637	12.7393	276.266
Q6PHZ2	3.63014	4.33749	5.24442	8.05298	9.90841	14.0923
Q6PIP5	5.67737	15.7796	180.455	13.512	38.5465	463.681
Q6PIU9	22.7171	71.9809	1068.11	25.1307	87.6175	1352.92
Q6PR54;Q6PR54-2;Q6PR54-3	4.21892	8.19282	48.9679	10.0978	28.654	242.057
Q6Q477;Q6Q477-2	3.27659	7.99607	38.2621	3.43394	11.3042	188.874
Q6QI06;Q6QI06-2	8.14504	33.6894	731.724	19.5775	85.6682	762.064
Q6R891	2.5809	4.22505	19.609	3.1894	12.5265	119.368
Q6RT24	14.0774	28.4592	291.407	21.6848	51.2836	543.177
Q6URW6;Q6URW6-2;Q6URW6-3	121.414	380.031	3437.55	112.287	207.668	670.541
Q6W8Q3	2.90241	5.64198	38.804	8.17336	23.3154	352.87
Q6WKZ8-2;Q6WKZ8-3	7.15781	8.72942	11.8219	10.879	15.3174	23.6994
Q6WVG3	5.21672	6.18459	7.40675	10.4827	13.5394	25.4245
Q6Y5D8;Q6Y5D8-3;Q6Y5D8-2;Q6Y5D8-4	6.54552	21.4466	470.681	9.12345	27.8492	265.812
Q6Y7W8	12.6672	16.3647	22.3845	14.6429	22.3112	47.5621
Q6ZPF4	2.93967	5.95461	50.8303	3.01854	10.965	148.232
Q6ZPR5	542.085	1626.49	24505.1	486.827	1598.75	20534.2
Q6ZPY7;Q6ZPY7-2	5.18574	20.672	166.653	10.8294	33.5053	210.456
Q6ZPZ3;Q6ZPZ3-2	3.11355	6.06545	72.1141	3.75405	12.4112	127.018
Q6ZQ08;Q6ZQ08-4	171.181	484.772	4297.57	150.17	517.832	5681.57
Q6ZQ11	3.20857	8.64821	107.36	8.17937	27.7535	244.013
Q6ZQ38	7.67917	9.10224	10.996	11.8859	14.1686	17.1742
Q6ZQ58	2.77397	3.61016	4.93423	6.81746	9.25011	14.9057
Q6ZQ73	3.31706	7.83922	65.0872	7.64528	24.595	312.177
Q6ZQ88	13.5807	18.4957	36.586	19.4486	30.123	72.9027
Q6ZQF0	3.46884	7.77635	63.9146	10.5254	36.1459	707.611
Q6ZQH8	4.94143	8.24446	42.5306	11.4107	26.1001	506.95
Q6ZQI3	4.72073	6.02047	7.99835	10.9162	14.3663	23.0643
Q6ZWM4	9.03518	33.9014	270.758	15.2575	60.172	1373.48
Q6ZWN5	9.8046	12.3876	17.3602	15.4166	18.9443	26.4796
Q6ZWQ0	213.908	504.562	3530.54	220.959	420.337	3651.38
Q6ZWQ7	3.18397	7.48857	35.6256	3.29299	10.9268	165.607
Q6ZWR6-4;Q6ZWR6	20.3213	41.5999	221.99	31.4067	89.1406	1679.99
Q6ZWU9	6.72276	8.04408	10.2416	10.8378	13.4274	16.8836
Q6ZWV3	6.20162	7.56212	9.36845	11.7598	14.3221	18.8983
Q6ZWV7	13.4449	17.2705	25.4632	17.8186	21.6715	29.0637
Q6ZWX6	48.2482	128.087	786.79	72.1301	161.004	1332.86
Q6ZWY3	35.6268	92.1136	926.242	50.9183	168.248	3489.36
Q70FJ1-2;Q70FJ1;Q70FJ1-3	6.49101	15.5378	253.507	10.3889	39.8998	450.484
Q70IV5	262.944	937.689	12653.9	294.004	1089.96	15091.6
Q71LX4	302.008	935.922	14926.5	582.872	2249.22	23357
Q71RI9-2;Q71RI9	6.46542	8.4214	10.6205	10.817	14.7708	27.4164
Q76MZ3	217.304	1004.75	16873.6	170.429	587.856	5949.65
Q78IK2	10.3169	12.6774	25.3322	12.7518	18.172	37.2395
Q78IK4	3.99343	5.08676	6.68929	8.13654	10.7916	15.9434
Q78IS1	4.89316	5.99015	8.33333	11.0022	17.6346	37.0672
Q78JE5	2.83636	8.11252	112.615	4.04954	14.3246	131.285
Q78JW9	5.09088	9.86711	30.1338	10.1166	31.0377	313.196
Q78PG9	3.40282	9.56277	106.125	8.41175	31.0932	303.37
Q78PY7	78.6353	124.926	248.894	57.8071	74.9704	117.547
Q78T54;Q78T54-2	3.40231	9.59438	127.193	3.43421	14.0614	119.466
Q78XF5	4.14258	5.20536	7.01639	8.88361	11.7662	20.2708
Q78ZA7	5.33917	6.38324	7.69549	9.72497	11.9367	14.8545
Q791T5-2;Q791T5	3.88338	11.1125	155.12	7.50004	21.1016	335.078
Q791V5	5.68263	7.42918	14.0301	8.86794	17.4018	66.7439
Q7M6Y3-6;Q7M6Y3-5;Q7M6Y3;Q7M6Y3-2;Q7M6Y3-3;Q7M6Y3-4	7.2515	8.7061	10.5868	10.0182	12.319	15.3561
Q7TMB8;Q7TMB8-2	15.6528	25.5095	66.3852	25.181	44.5728	230.549
Q7TMF3	4.10113	5.33825	8.66484	8.17006	11.0684	23.2445
Q7TMK9	6.19938	7.37522	8.84849	9.85432	11.5406	13.8623
Q7TMM9	4.80902	6.29963	8.11156	10.5828	16.3169	32.2615
Q7TMQ7	6.51007	22.0462	183.377	8.2709	33.9391	393.174
Q7TMR0	2.65707	4.63926	27.8575	2.93587	9.56785	79.3557
Q7TMY4;Q7TMY4-2	2.80101	8.20725	85.2555	5.06171	13.1798	191.554
Q7TMY8;Q7TMY8-4;Q7TMY8-2	2.52185	3.85562	10.4173	4.13669	14.3261	117.388
Q7TNC4-4;Q7TNC4;Q7TNC4-2;Q7TNC4-3	6.15846	7.51164	10.1264	9.18407	11.8125	15.1576
Q7TNG5;Q7TNG5-2	6.24098	19.9721	293.38	9.99137	39.1017	529.484
Q7TNP2	2.7467	5.71344	47.905	2.68444	11.5095	136.365
Q7TNV0	5.09441	6.18459	7.8442	9.76576	12.5886	16.5692
Q7TPD0	3.27703	7.49549	55.5118	7.91488	26.9238	382.612
Q7TPR4	167.951	616.083	4433.26	262.944	914.111	8005.87
Q7TPV4	5.26749	5.9856	7.1054	8.71896	10.0415	11.6286
Q7TPW1	3.04244	5.96102	27.5055	3.14811	10.1997	86.7787
Q7TQH0-2;Q7TQH0-3;Q7TQH0	145.585	393.646	1534.54	253.868	770.593	3987.77
Q7TQI3	6.29636	7.64406	9.62427	11.9375	16.0403	24.023
Q7TQK1;Q7TQK1-2	12.6453	28.5425	198.627	21.7256	69.9787	724.232
Q7TQK5	13.3906	17.6219	26.3016	17.9499	30.3003	92.0679
Q7TSC1	2.59084	4.18052	13.7278	4.91226	17.5823	168.326
Q7TSE6;Q7TSE6-2	7.90647	31.6012	572.45	8.88861	33.6078	315.581
Q7TSH6-3;Q7TSH6;Q7TSH6-2	2.67968	5.95445	58.0542	2.8439	9.75122	77.4604
Q7TSQ8	2.75813	8.13341	78.7334	3.46649	12.4842	110.658
Q7TSV4	6.79757	9.79392	15.72	9.89054	16.4906	38.1122
Q7TT18	696.825	3559.32	40345	424.289	2393.29	31722.9
Q7TT37	2.46991	2.85406	3.46642	5.4515	6.90299	8.97666
Q7TT50	2.77658	4.79414	12.6367	5.68197	12.7241	299.805
Q80SU7	554.966	2457.64	14281.8	846.956	4325.96	24279.7
Q80SW1	4.00343	9.19313	74.4055	7.17749	23.7636	243.952
Q80SY5	3.40994	10.6304	79.6692	7.07441	22.6193	298.467
Q80SZ7	6.67783	9.17288	16.5751	10.562	15.9566	33.4493
Q80TH2-1;Q80TH2;Q80TH2-2	401.581	1673.54	28382.7	396.219	1552.59	15673.6
Q80TM9;Q80TM9-2;Q80TM9-3;Q80TM9-6	936.815	2411.75	23370.6	616.218	2594.61	29249.8
Q80TP3	41.206	147.801	1421.93	69.8316	258.647	3065.74
Q80TQ5;Q80TQ5-2;Q80TQ5-3	5.80933	8.4315	17.7911	10.8114	18.0791	78.0639
Q80TY5	130.504	335.527	6412.72	222.847	748.983	24262.3
Q80U30-2;Q80U30	16.3742	26.3759	101.636	29.0692	50.7208	168.961
Q80U35	135.502	329.839	1994.92	84.9019	216.92	1573.24
Q80U58	6.68312	8.86292	14.7394	11.882	18.378	132.75
Q80U78-2	4.24182	8.82158	39.809	9.03136	25.2843	291.859
Q80U87	2.58963	4.61086	19.6867	3.45111	9.53373	116.329
Q80U93	3.13118	3.81756	4.7085	6.65352	8.10361	11.1113
Q80UG5-3	5.26104	6.11745	7.02131	8.9714	10.8773	13.3319
Q80UK8	2.86921	5.73923	49.383	4.63114	11.1754	93.5268
Q80UM3	40.24	53.8467	77.6244	48.8342	63.6316	97.1706
Q80UM7	5.06398	6.92854	8.8025	11.633	16.962	30.5705
Q80UU9	2.76356	4.64049	30.9252	3.34716	15.7369	226.037
Q80UY1	509.844	1585.79	24085.5	222.945	784.572	11746.5
Q80UZ0	72.6238	294.243	3174.08	89.9731	296.141	2918.14
Q80V26	3.26582	3.92488	4.93909	6.57671	7.91685	11.0173
Q80V86	111.263	408.758	4601.68	93.4334	387.052	4637.37
Q80VD1	4.07717	6.24099	14.1317	8.81865	28.3363	285.031
Q80W00;Q80W00-2	2.59318	4.4615	8.96605	5.51581	15.9932	141.85
Q80W21	3.04618	7.02008	27.2737	6.29241	14.6925	112.595
Q80W54	4.50535	5.68347	7.7588	8.24261	10.5966	15.0929
Q80W85	16.1391	74.1579	513.662	19.4237	101.731	2493.64
Q80W93	244.826	685.283	7352.9	177.209	596.192	7903.14
Q80WJ7	2.98655	4.44818	8.66577	4.36154	15.0999	166.35
Q80WQ2	4.79838	13.0668	88.6367	6.26158	25.0971	314.743
Q80X19-2;Q80X19	3.79432	6.76238	12.0041	2.80104	10.6839	107.501
Q80X41;Q80X41-5;Q80X41-3;Q80X41-2	6.20557	25.4457	374.826	9.15978	29.5884	488.593
Q80X82	2.86955	3.51778	4.6115	6.19377	7.85753	12.2666
Q80X90	254.652	717.795	9519.15	292.215	941.265	8974.52
Q80XC2	5.18567	16.6977	151.084	5.35504	20.2364	183.175
Q80XI3;Q80XI3-3	3.38796	4.74727	7.05664	6.86948	9.74221	15.2593
Q80XI4	2.95544	6.52152	90.872	4.47803	15.2486	156.415
Q80XJ3	794.113	2819.78	23168.5	506.669	2894.45	31809.7
Q80XL6	411.263	1402.81	13388.2	389.114	1446.03	30356.8
Q80XU3	6.85244	8.27458	13.5272	11.0716	15.0554	27.8719
Q80Y17	647.851	3553.08	89149.9	463.863	2396.24	23921
Q80Y81;Q80Y81-2	3.29226	9.32765	73.4568	4.26112	18.3783	219.166
Q80YD1	4.61879	13.2563	140.452	6.62378	24.9248	210.165
Q80YQ2;Q80YQ2-2	2.89661	4.86343	15.6102	6.37151	16.5115	89.3337
Q80YR5	3.3653	4.08409	4.94031	7.06362	8.27945	10.9401
Q80YV3	2.76096	4.15933	17.1896	2.66632	6.87	49.5478
Q80YX1;Q80YX1-3;Q80YX1-4;Q80YX1-5	46.9502	89.4544	645.605	71.1825	146.35	1205.63
Q80Z25	6.82061	8.49906	14.7189	11.1251	15.5816	27.9907
Q80ZK0	3.1307	6.64136	69.1144	3.6784	10.7513	107.319
Q810A3	3.38636	11.3985	114.284	5.94595	17.0031	177.642
Q810A7	4.01981	5.094	6.27962	8.35395	11.5849	17.083
Q810B6	1204.56	4423.22	54336.2	1024.19	3853.6	65451
Q811B1	2.65199	5.97165	72.0451	2.40855	8.50785	80.2544
Q811L6	14.5778	25.107	154.581	19.9952	39.1995	184.526
Q811U4	9.4795	41.4959	541.491	17.2075	56.1212	386.209
Q8BFQ4	4.10116	4.86221	6.30378	9.08099	11.9161	18.0394
Q8BFR4	3.02171	5.44335	20.5458	5.49773	15.7799	142.598
Q8BFR5;Q8BFR5-2	214.531	588.301	5642.87	200.617	642.25	10150.9
Q8BFS6;Q8BFS6-2;Q8BFS6-4	5.758	14.0196	124.549	6.22527	21.5749	372.528
Q8BFW7;Q8BFW7-5;Q8BFW7-4	99.888	296.388	1913.86	159.203	578.113	4367.15
Q8BFY9;Q8BFY9-2	7.16952	10.5033	16.31	15.261	23.6963	50.3454
Q8BFZ3	378.952	1219.01	11305	510.215	2039.12	40724
Q8BFZ9	5.63239	6.41475	7.58573	9.97836	12.2708	15.406
Q8BG05	9.93044	11.4368	14.7399	13.9025	16.7428	21.1019
Q8BG05-2	7.56187	9.39754	13.9996	12.2523	15.6282	20.01
Q8BG32	6.29278	7.84091	10.0524	10.2954	12.4018	14.8127
Q8BG51-3	7.98247	29.7234	387.681	11.1138	30.1967	328.172
Q8BG81	3.09555	3.87859	5.3424	6.77482	8.98995	15.892
Q8BG95	6.76827	9.17061	14.1756	12.4562	16.5329	29.7666
Q8BGA5	8.10958	22.8192	353.09	9.30318	24.3554	202.112
Q8BGB7;Q8BGB7-2	6.87729	21.4318	187.808	9.70617	34.452	356.309
Q8BGC4	14.3853	22.4887	47.2475	22.2167	33.0438	49.9975
Q8BGD9	4.67742	5.72758	6.743	9.35497	12.575	17.307
Q8BGH2	180.673	910.864	13944.2	441.681	1733.85	33421.6
Q8BGQ7	3.73843	4.42001	5.51766	7.86092	9.93621	13.0532
Q8BGR9	3.70834	4.50164	8.31303	7.46388	9.87274	19.7815
Q8BGS0-2;Q8BGS0	3.86657	8.47698	38.0423	3.88546	14.6541	113.145
Q8BGS2;Q8BGS2-2	6.41168	13.0615	67.2079	11.3906	35.5458	401.946
Q8BGT7	3.2921	4.41829	6.33181	6.97645	9.35176	13.9488
Q8BGZ4;Q8BGZ4-2	6.35346	14.5459	47.2687	9.64166	29.0999	228.897
Q8BH04	4.1924	10.6524	26.6639	12.8147	30.3578	260.337
Q8BH24	6.78034	17.8181	211.834	8.67749	34.2396	231.408
Q8BH58	6.74603	18.0572	168.037	8.67742	20.8429	189.751
Q8BH59	93.0575	230.295	1701.86	172.341	531.337	2913.67
Q8BH61	3.26927	7.28568	63.1635	5.22439	24.4152	179.626
Q8BH66	6.19305	7.8145	10.7884	10.6114	14.4765	26.2669
Q8BH69	7.02345	9.42742	15.5243	13.308	18.2818	33.4807
Q8BH74	4.23645	11.4026	78.8857	7.23548	24.1171	232.018
Q8BH79;Q8BH79-2;Q8BH79-4;Q8BH79-3	2.75196	5.96985	56.1407	3.81185	12.5709	122.352
Q8BH95	12.3171	16.958	32.8046	20.7186	33.1619	72.7762
Q8BH97	17.4195	50.4421	452.862	18.5671	48.5804	341.885
Q8BHC4	10.743	28.451	218.005	9.94348	29.9568	394.492
Q8BHD7	12.1115	13.7536	18.222	17.069	22.2212	28.3692
Q8BHE8	3.68412	5.49964	10.6577	7.12534	11.5533	23.3658
Q8BHG1	556.554	2784.01	24345.8	449.304	2190.08	26570.2
Q8BHG2;Q8BHG2-3;Q8BHG2-2	4.00193	4.96255	6.72028	8.09101	10.7916	20.2187
Q8BHG9	2.61422	4.82512	21.1196	2.91382	9.16149	80.7991
Q8BHL5-2;Q8BHL5;Q8BHL5-3	2.63359	4.46864	27.8183	3.35207	9.27531	89.6459
Q8BHN3-2	31.6825	43.6871	76.204	30.8282	43.166	67.32
Q8BHT6	3.63315	5.58828	22.674	6.44082	18.5592	188.536
Q8BHY2	14.7728	24.5717	94.0811	19.9443	34.7208	289.977
Q8BI72	3.09096	6.40002	1308.47	4.66539	11.9404	64.1743
Q8BI84	2.48408	2.77487	3.33601	5.30389	5.86401	7.02091
Q8BIJ6	110.696	364.779	5568.86	193.385	887.356	10093.4
Q8BIJ7	8.91841	18.8957	101.276	29.0128	80.8467	1126.19
Q8BIK4-2;Q8BIK4	2.99151	6.17339	29.3537	6.40698	20.3405	158.062
Q8BIQ5;Q8BIQ5-2	2.56264	4.38208	11.8514	5.08119	14.1917	100.492
Q8BIW1	3.74008	4.78505	6.60937	7.80105	10.8519	27.1292
Q8BJ03-2;Q8BJ03	3.23365	4.86222	7.49381	6.75484	10.4952	24.0607
Q8BJ05	2.52724	4.083	16.1377	1.77656	5.12691	36.4461
Q8BJ64	4.30424	16.385	215.126	6.3291	17.9534	276.051
Q8BJ71;Q8BJ71-2	7.87881	10.5379	16.1433	15.382	24.7989	64.9468
Q8BJD1	6.58451	19.9474	217.956	10.4351	43.7746	520.44
Q8BJS4-2;Q8BJS4;Q8BJS4-3	2.94798	3.76112	4.8838	6.25741	7.81833	10.71
Q8BJU0	5.08094	5.95568	7.12719	9.22462	11.1029	14.7378
Q8BJW6;Q8BJW6-2	2.91331	3.419	4.0409	6.46824	7.96685	11.453
Q8BJY1	3.82398	4.93478	7.00947	7.94353	11.2095	20.4444
Q8BJZ4	3.84639	9.23465	49.6348	8.04875	27.269	298.601
Q8BK63	3.15859	11.2236	62.9362	5.34245	17.7864	88.4566
Q8BK64	3.29068	3.94046	4.9666	7.15705	9.83292	13.4147
Q8BK67	5.10792	6.25894	8.27363	10.0315	14.0558	18.9027
Q8BK72	3.82609	10.1856	72.3289	6.6139	22.958	138.057
Q8BKC5	25.4753	44.0997	192.28	38.6821	74.0092	341.656
Q8BKE6	2.85001	4.36248	7.95874	10.0823	22.8817	292.236
Q8BKF1	13.3544	18.1977	30.4268	21.5665	35.0979	82.5302
Q8BKG3	2.75958	3.37547	4.41421	6.01688	7.59544	10.524
Q8BKZ9	3.27079	4.49308	5.97098	6.87628	9.1742	15.055
Q8BL66	2.49678	2.8292	3.49987	5.26148	6.64414	9.71868
Q8BL97-4;Q8BL97-2;Q8BL97;Q8BL97-3	6.74752	8.49819	9.76859	12.7321	19.0994	30.6814
Q8BLF1	5.85626	9.06018	29.9232	16.9983	40.2549	317.643
Q8BLN5	304.43	1312.03	14605.6	359.163	1171.8	9672.91
Q8BLY2	76.2469	299.818	3283.04	89.9089	320.723	4547.29
Q8BM55	5.94445	15.5628	87.9009	12.1831	41.7726	437.883
Q8BM72	237.775	825.784	9949.1	490.455	1820.03	18334
Q8BMA6	125.987	268.37	1402.61	270.18	838.179	6885.77
Q8BMB0-3;Q8BMB0	4.30396	13.5694	134.135	7.53047	20.5117	220.758
Q8BMD8	9.74623	14.1583	26.9198	13.854	22.3293	58.1938
Q8BMF4	8.96991	10.8829	15.0052	15.6775	20.098	27.9842
Q8BMG1	5.44463	20.6743	172.977	7.65331	24.9422	375.204
Q8BMG7	2.70307	4.52256	26.7135	3.57149	9.88085	125.967
Q8BMJ2	8.9505	13.5001	25.7851	13.557	20.613	35.2797
Q8BMJ3	6.22842	7.72446	11.4219	12.4385	18.7598	28.2802
Q8BMK4	5.03492	5.69794	6.51185	8.91121	10.6284	13.0323
Q8BML9	11.3564	22.9824	93.2736	19.4855	40.4885	170.386
Q8BMP6	4.73663	6.04199	8.15593	12.2197	17.8324	38.6918
Q8BMQ2;Q8BMQ2-2	2.50512	3.99392	13.018	5.80742	16.2545	110.071
Q8BMS1	19.6567	31.7404	57.0378	29.0557	39.3053	64.9547
Q8BMS4	2.73996	6.14527	44.2085	3.53063	11.7509	71.7944
Q8BMS9	2.94887	6.55766	45.7683	3.4599	12.466	85.4574
Q8BN58;Q8BN58-3;Q8BN58-2	9.90169	12.1292	15.7998	12.9241	17.952	36.2531
Q8BP22	3.42174	10.3573	146.713	4.38058	13.9503	185.096
Q8BP27-2;Q8BP27;Q8BP27-3	9.09137	37.957	607.052	17.8577	55.3646	385.752
Q8BP47	4.03686	4.90444	6.43783	8.57673	11.526	16.2946
Q8BP48	2.79097	8.88754	164.822	4.66345	15.5997	179.207
Q8BP67	12.0783	17.0788	22.2771	18.9027	23.203	33.1342
Q8BP92	4.27792	5.04321	6.03556	8.10383	9.28486	11.7776
Q8BPB0	4.88426	6.02615	7.85393	9.90441	13.5974	19.183
Q8BPU7	3.94988	5.19843	7.60941	11.1238	16.3075	25.7532
Q8BQ47	9.40997	24.5687	101.227	10.921	32.7678	389.709
Q8BR65	5.33842	14.3298	136.518	8.96296	31.7291	361.242
Q8BRF7;Q8BRF7-3	5.84026	7.18646	10.2224	12.0141	16.345	29.7459
Q8BRH0;Q8BRH0-2	3.116	4.58337	11.4127	4.64579	9.39272	45.0841
Q8BRT1	2.96034	3.64969	4.80646	6.45757	7.90934	10.679
Q8BSE0	258.797	842.688	7573.82	411.552	1272.89	29948.6
Q8BSL7	5.40671	13.5308	201.598	7.80124	41.7846	425.856
Q8BSQ9;Q8BSQ9-2	8.16721	9.48499	11.9081	12.0885	14.7568	20.6151
Q8BSY0	3.57698	4.23827	5.31439	7.0063	9.52357	15.3493
Q8BT07;Q8BT07-2	4.36892	9.63153	96.6634	8.0356	28.2255	261.305
Q8BT14-3	10.8627	16.6803	38.9733	16.4137	28.591	130.621
Q8BT60	6.203	7.90172	10.8319	10.7159	14.5145	23.7758
Q8BTI8;Q8BTI8-3;Q8BTI8-2	2.66992	3.39463	4.1763	6.10241	7.82421	11.2966
Q8BTJ4-2;Q8BTJ4	3.15309	10.606	83.8659	4.9274	13.3515	198.031
Q8BTM8	89.6998	209.792	1342.03	114.845	246.427	1751.2
Q8BTS4	3.52224	4.21952	4.98681	7.14101	9.1452	16.0367
Q8BTU1;Q8BTU1-2	4.1774	9.90198	99.1395	6.84506	22.3199	594.846
Q8BTV1	3.45372	7.91386	26.247	3.84243	12.7932	108.064
Q8BTV2-2;Q8BTV2;Q8BTV2-3	3.99366	4.76812	6.48724	7.80181	11.6815	20.9862
Q8BTW3	11.2316	34.9638	243.571	12.1426	54.5337	453.026
Q8BTX9	3.96831	5.37767	7.80436	8.05808	11.9504	24.1375
Q8BTY8;Q8BTY8-2;Q8BTY8-3	2.57246	4.37094	34.17	5.34066	13.531	107.212
Q8BTZ4-2;Q8BTZ4	140.713	320.785	2389.94	224.196	691.21	6001.8
Q8BU03	2.74764	7.69304	40.2568	3.7208	11.8729	161.34
Q8BU14	2.993	4.59964	7.33491	6.42794	9.62888	19.6995
Q8BU30	239.119	773.909	7211.31	255.78	1269.64	12931.9
Q8BU31	4.17353	5.06509	6.60271	8.49732	11.8816	21.3857
Q8BUK6	2.77408	5.41912	72.4108	3.40424	9.98189	173.486
Q8BUN5	5.798	12.7753	66.3369	7.54826	18.6449	124.301
Q8BUR4;Q8BUR4-2	60.5744	149.829	1692.75	42.3685	154.635	1067.83
Q8BUV3	2.58883	3.99913	37.7449	2.8767	10.2592	94.0247
Q8BUY9	35.8634	154.899	1458.77	69.2735	249.079	3376.95
Q8BV13	3.72456	4.76989	6.49972	7.74723	10.4657	21.2817
Q8BVA5;Q8BVA5-2	3.01181	8.25201	49.1909	9.05359	29.0517	362.606
Q8BVE3	6.95912	22.7182	242.98	8.61771	30.0438	762.951
Q8BVF2	31.3891	70.1966	719.048	69.0117	206.938	2107.01
Q8BVI4	6.09694	7.31044	9.26947	11.6378	14.697	23.0815
Q8BVQ5	5.4066	11.0412	93.1213	9.05834	36.4415	369.145
Q8BVU5	3.64381	10.2377	45.3576	3.72118	12.4498	136.256
Q8BVY0	3.40326	4.22249	5.38044	7.62177	10.1445	14.0567
Q8BW75	56.4419	110.262	523.294	57.3202	125.948	2061.4
Q8BWF0	153.949	314.633	988.337	295.693	707.462	12595.2
Q8BWQ6;Q8BWQ6-3	538.431	2066.2	16201.7	572.379	2076.18	46235.3
Q8BWT1	169.446	472.239	3097.33	184.976	545.634	6342.43
Q8BWU5	2.75652	6.48654	46.133	3.8012	12.1823	86.8794
Q8BWY3	5.06229	8.73372	16.0971	10.102	14.0844	25.5623
Q8BX02;Q8BX02-2	3.78629	4.60551	5.95416	7.16767	9.08148	12.5989
Q8BX09	4.93543	6.02728	7.81568	9.36416	12.5694	22.9858
Q8BX10	3.76291	4.4666	5.7002	8.38066	10.9182	15.2326
Q8BX17	1799.9	8546.48	110832	2030.07	7562.45	160869
Q8BX57;Q8BX57-2;Q8BX57-3	430.236	2021.44	22533.2	330.722	1665.84	15498.3
Q8BX70;Q8BX70-3;Q8BX70-2	317.049	1105.1	10991.9	294.22	926.69	14933.7
Q8BXA1	2.78702	7.97012	83.8806	4.9001	10.917	96.2976
Q8BXN9;Q8BXN9-2;Q8BXN9-3	3.74202	9.27912	81.8298	9.14136	25.9344	654.892
Q8BXQ2	2.82464	5.22674	47.0484	4.45411	13.5507	158.41
Q8BXZ1	72.0292	158.669	2661.27	101.242	328.065	3480.42
Q8BY02	17.7036	49.4566	955.025	23.7253	100.876	1242.73
Q8BY87-2;Q8BY87	2.68251	5.27233	15.7727	7.06707	26.0897	318.172
Q8BYA0	4.72551	10.2034	75.2777	9.73014	26.0272	337.963
Q8BYK6-3;Q8BYK6;Q8BYK6-2	546.548	1669.55	17043.9	416.039	1640.21	16047.6
Q8BZ60	2.60074	5.28565	58.4077	3.99587	11.8963	118.97
Q8BZF8	3.53677	7.73788	94.0402	4.10167	12.6996	155.414
Q8BZH4	2.49681	3.03891	6.06669	4.29208	7.75406	34.6889
Q8BZM1	3.54504	7.89071	30.755	7.22576	20.8293	312.578
Q8BZQ7	2.91996	5.82009	25.5973	7.32614	24.1015	155.692
Q8BZR9	2.71828	5.94953	42.5922	2.8932	11.1322	74.801
Q8BZW8	2.71905	7.94913	43.1366	5.22959	14.8778	84.971
Q8C033-2;Q8C033	27.2147	54.1999	299.072	21.8493	39.0886	294.526
Q8C050-2;Q8C050	2.8981	5.21536	73.6835	4.3208	15.9189	156.701
Q8C052	2.80569	6.90995	41.2958	4.79158	11.5017	177.818
Q8C0C7	2.98767	3.65511	4.53095	6.51731	8.16955	13.6687
Q8C0D5	5.30717	23.8135	450.869	8.72954	30.6694	305.256
Q8C0E2;Q8C0E2-2	187.376	558.078	10036.3	236.17	819.823	12311.7
Q8C0J6	4.11511	12.4136	139.784	5.53722	20.2782	213.381
Q8C0L6	4.12906	7.2437	17.4833	10.0448	28.8485	198.285
Q8C0L8	893.117	2671.05	18161.2	481.481	1730.87	27141.4
Q8C0M9	7.937	26.189	477.217	10.339	34.048	415.534
Q8C129	3.97324	10.849	82.6094	7.64098	28.1185	351.056
Q8C165	2.53518	4.55886	34.8181	4.2342	11.079	114.543
Q8C166	7.18159	24.7713	249.121	9.79963	43.495	2937.39
Q8C181;Q8C181-4;Q8C181-3;Q8C181-2	4.21202	6.49918	17.3916	8.24875	17.0319	108.333
Q8C1A5	6.18135	7.2682	9.03481	11.1515	13.3543	16.506
Q8C1B7-3;Q8C1B7-2;Q8C1B7	9.93487	14.2913	27.4129	18.086	33.4935	105.985
Q8C1D8	2.88542	7.14304	68.4624	2.97402	7.96943	66.4839
Q8C1Y8	3.51595	8.3682	42.4175	7.08662	30.5638	322.857
Q8C2Q3	3.76695	4.39025	5.94127	7.47405	9.20805	16.9845
Q8C3P7;Q8C3P7-2	723.496	1873.68	14681.9	632.765	1938.05	27891.5
Q8C4Y3-3	2.7888	6.50456	27.5048	6.84551	16.7339	110.536
Q8C547	14.0821	19.3384	25.1365	20.273	29.2032	49.794
Q8C570	2.84982	3.87108	5.35784	6.31329	8.36681	13.3964
Q8C5H8	6.32668	12.6066	165.644	7.38157	35.6703	775.58
Q8C5N3-2;Q8C5N3	4.58288	5.94279	8.64478	8.82412	13.7422	33.5492
Q8C5P5-2;Q8C5P5;Q8C5P5-3	3.75838	9.97916	94.9133	5.28504	15.9234	132.079
Q8C5W3-2;Q8C5W3	2.57023	7.421	61.1472	3.89558	12.5396	125.233
Q8C6G8	2.58964	5.85478	49.3154	3.42689	10.2423	143.081
Q8C6K9;Q8C6K9-2	3.16208	6.17702	13.8721	9.37977	22.8687	274.317
Q8C6L5	7.81533	18.191	221.706	11.8558	33.4653	406.364
Q8C7E9	2.61919	4.78002	25.6211	4.9192	18.3983	200.174
Q8C7K6	3.32795	8.09895	96.335	4.66194	14.7725	136.203
Q8C7R4	53.9037	63.5532	79.1774	52.4143	64.1706	82.8064
Q8C7V3	937.964	2665.88	28154.9	371.941	1837.39	19541.3
Q8C7X2-2	11.2869	19.3752	38.7207	23.8924	85.5982	955.947
Q8C804	3.00613	7.4746	45.2352	7.45326	23.7036	197.754
Q8C854;Q8C854-3;Q8C854-2	43.9066	66.1981	149.672	47.0328	86.0504	207.757
Q8C878	3.40393	4.89203	8.45457	7.55476	10.8718	20.5556
Q8C8N2;Q8C8N2-2	4.37943	11.8384	174.731	5.67224	10.7254	81.2447
Q8C8R3-4;Q8C8R3;Q8C8R3-5	5.85303	6.94043	8.52956	9.43045	11.4303	16.4681
Q8C9X6;Q8C9X6-2	11.0278	15.0041	27.7633	21.9919	38.9338	108.288
Q8CAA7	4.44219	8.41479	55.5783	5.94645	21.6339	202.035
Q8CAS9-2	656.345	2537.65	46985.5	560.577	2673.75	34239.4
Q8CAY6	3.56038	4.5941	6.11949	7.41222	9.70356	14.8858
Q8CB77	2.6106	4.48234	15.2747	6.15113	21.1756	215.731
Q8CBE3	3.04233	9.45754	108.942	2.7912	10.0028	152.653
Q8CBW3-2;Q8CBW3-4	3.3274	3.95744	4.98445	6.78172	7.86247	10.7176
Q8CC35	3.29969	8.18256	58.0925	7.17596	21.072	177.87
Q8CCF0;Q8CCF0-2	361.832	1206.4	11420.4	259.371	651.177	6926.95
Q8CCJ3;Q8CCJ3-1	4.19435	5.24919	7.0707	8.91426	11.9945	20.8955
Q8CCK0	11.2683	13.8959	17.0516	16.3135	21.0759	29.2457
Q8CCM6	3.40664	8.3906	59.7574	5.26114	17.2991	176.207
Q8CCP0;Q8CCP0-2;Q8CCP0-3	2.66439	5.0926	16.6187	2.9988	8.54784	88.3948
Q8CCS6-2;Q8CCS6	8.90285	12.1288	17.8519	19.9914	35.0057	136.739
Q8CDA1;Q8CDA1-2	3.66442	11.791	68.4521	7.34943	25.8775	424.953
Q8CDG1	2.7442	3.60564	10.038	2.92362	10.936	123.121
Q8CDG3;Q8CDG3-2	469.033	1512.34	14942.1	355.944	1410.77	16967.7
Q8CDN6	4.69274	5.92946	7.94369	9.40586	12.0694	16.0504
Q8CE96;Q8CE96-3	4.11065	13.1346	121.886	7.37479	23.141	326.028
Q8CEC0-2;Q8CEC0;Q8CEC0-3	6.47768	16.7707	134.65	14.413	38.5222	419.381
Q8CEC6	5.84467	12.521	83.0641	6.56005	25.748	314.844
Q8CFE2	3.04316	6.02567	28.5671	5.84122	18.1821	116.516
Q8CFE3	2.88946	3.7956	5.22007	6.28192	8.20213	11.9957
Q8CFH6	4.74237	19.2394	206.672	5.63651	22.0257	361.985
Q8CFI0-3;Q8CFI0	6.06575	16.5108	135.6	9.78479	45.3724	590.989
Q8CFI7	7.60683	9.41011	12.1553	11.4301	14.839	22.2117
Q8CFQ3	2.60453	4.30911	9.12009	4.45864	11.3966	142.569
Q8CG47	2.65616	4.24401	9.9681	4.71005	13.9104	80.3329
Q8CG48	21.9967	65.1272	621.408	17.5499	52.2365	538.221
Q8CG71	5.51303	8.05291	14.487	11.7492	19.182	54.2839
Q8CG72;Q8CG72-2	4.39289	6.43836	20.0295	9.67602	16.0663	40.0561
Q8CG76	4.98903	5.64727	7.41361	9.6621	11.8312	16.2974
Q8CGA0	11.7679	15.6785	24.2555	15.5615	27.8288	102.192
Q8CGC4	2.61844	6.97352	25.6291	6.7181	17.3746	133.429
Q8CGC6	4.66925	12.1448	62.2147	7.66058	25.3658	337.472
Q8CGC7	4.14273	4.64859	5.38905	7.44708	8.85352	10.7933
Q8CGF7-2;Q8CGF7;Q8CGF7-3	5.91644	13.7264	72.939	7.33247	27.42	228.281
Q8CGK3	8.64084	11.497	15.9744	17.5667	25.3399	43.9472
Q9D2U9;Q8CGP0	8.1355	27.3522	267.041	12.4258	48.4112	404.948
Q8CGY8	2.55996	3.66618	6.73118	6.44782	17.1242	146.943
Q8CGZ0	2.56487	4.73341	53.9814	2.47265	7.04825	96.7255
Q8CH02	15.5354	24.3478	60.4418	22.7969	51.0227	483.822
Q8CH18;Q8CH18-3	3.19535	3.88461	4.64493	6.97029	9.53511	14.4556
Q8CH25;Q8CH25-2	3.3309	5.20604	22.4979	6.68342	24.9768	166.422
Q8CHH9;Q8CHH9-2	4.07877	5.72183	7.6303	8.16528	11.7052	27.3655
Q8CHI8-3;Q8CHI8-2;Q8CHI8-4;Q8CHI8;Q8CHI8-5	15.2231	45.5047	413.92	17.7498	77.5046	1675.49
Q8CHP5-2	6.04595	18.5723	357.642	6.27599	18.1229	155.449
Q8CHP8	4.47209	5.70315	9.03123	8.79366	15.3692	40.4131
Q8CHT0	3.59933	4.96633	8.14868	6.55534	10.6797	19.9676
Q8CHT3	2.89658	10.2331	182.719	3.82853	13.2654	107.429
Q8CHY6	2.98925	7.62761	26.0927	7.54863	26.4012	358.923
Q8CI04	5.66564	7.69235	11.4011	9.54353	13.2513	23.0427
Q8CI11;Q8CI11-2	3.85942	5.74685	9.70261	7.37323	12.691	42.1213
Q8CI32	2.72217	5.22183	14.4265	4.77508	15.8685	190.818
Q8CI33	4.39068	16.0184	99.9894	5.48014	18.6156	138.847
Q8CI59-2	2.59229	3.55718	7.87383	4.50688	7.27482	18.9894
Q8CI94	5.01736	5.87106	7.80972	9.21121	11.6109	15.4652
Q8CI95	3.05357	5.95301	33.7194	6.74759	19.6758	165.041
Q8CIB5	4.65348	5.41356	7.12264	9.08201	11.0642	14.3861
Q8CIE6	12.8212	18.8689	33.2378	21.3019	32.333	72.3665
Q8CIG8	5.85068	12.6928	57.2429	5.32	23.1542	333.75
Q8CIM3	209.411	786.147	11066	139.919	531.123	6468.48
Q8CIN4	4.58652	5.58043	10.6844	7.73594	11.9495	16.5452
Q8CIV8	869.451	3628.17	51978.2	1024.63	4378.35	48712.4
Q8CJ19;Q8CJ19-4	4.36509	12.4096	132.129	11.952	38.7766	391.076
Q8CJF7	2.88055	4.82301	47.2677	5.15097	15.0918	140.008
Q8CJG0	4.53183	12.1712	198.216	7.93804	28.6548	541.675
Q8CJG1	4.64979	11.6262	89.0059	13.4556	39.9981	388.28
Q8JZK9	87.0143	166.191	835.366	72.9964	176.006	1189.47
Q8JZM7	2.65123	5.24314	17.448	5.71291	16.3615	111.874
Q8JZN5	3.74357	4.73372	5.70382	7.62295	9.5825	13.6301
Q8JZN7	3.83825	4.94078	9.92486	7.53088	10.014	17.0651
Q8JZQ2	2.81393	3.43664	4.24407	5.90401	7.71241	11.1275
Q8JZQ9	44.7783	153.613	2016.21	38.1506	59.1448	173.195
Q8JZS9	4.26877	10.4462	116.107	4.46537	10.8928	105.534
Q8JZU2	9.0412	11.6929	16.4144	16.2336	23.3642	45.0406
Q8JZV7	3.78915	8.81318	139.883	9.14997	36.0974	269.303
Q8JZX4	26.9205	97.2045	1119.65	40.6618	115.364	854.137
Q8K003	6.29286	8.02317	10.2407	12.5159	16.3928	24.5237
Q8K010	3.26863	6.69901	29.2139	6.30744	20.8087	260.115
Q8K012-2;Q8K012	4.05169	8.75451	47.3418	6.80415	24.889	366.808
Q8K019-2;Q8K019;Q8K019-3	3.52039	4.2243	5.29624	7.50198	8.98125	12.2635
Q8K021	7.02305	18.4094	179.451	10.1498	28.1449	346.625
Q8K023;Q8K023-2	26.3551	40.7085	115.177	29.1959	52.9783	232.821
Q8K0C9	5.09384	14.5291	76.1204	10.2583	35.124	217.426
Q8K0D5	3.6223	4.43322	5.59806	7.3735	9.57064	14.9904
Q8K0T0	8.25716	10.8456	16.0475	11.3871	17.4338	33.5108
Q8K0U4	5.62955	8.12748	13.352	9.86488	19.1383	46.1111
Q8K135;Q8K135-2	12.3306	42.4344	545.162	12.4574	49.7966	557.237
Q8K157	5.65652	20.6481	201.288	9.22756	34.1078	1039.54
Q8K183	4.01082	4.95366	6.24298	8.43462	11.6109	16.3552
Q8K1J5	12.6525	42.3389	603.574	25.7367	79.6812	1075.45
Q8K1J6	5.5284	7.70621	12.2567	10.0132	16.047	56.5444
Q8K1M6;Q8K1M6-2;Q8K1M6-4	3.00065	6.77351	47.7423	4.51944	11.1351	166.984
Q8K1M6-3	3.58124	4.32739	5.25223	6.67243	8.66111	15.1695
Q8K1R3;Q8K1R3-2	3.40597	4.68407	7.14805	6.61479	9.58049	14.4793
Q8K1X1	18.384	23.5349	38.0225	19.6224	29.2078	60.4891
Q8K1Z0	3.71091	6.22634	10.7191	8.15262	12.1717	35.1756
Q8K212	11.8447	45.7215	428.29	18.6912	61.2182	790.503
Q8K215	8.73555	26.1446	221.332	10.0431	27.5251	295.281
Q8K224	12.2074	43.9759	545.217	18.3235	68.0185	696.187
Q8K268	4.98377	27.4795	345.271	15.2586	56.9919	795.071
Q8K273	2.69185	6.50049	33.7739	2.65798	9.76664	68.2942
Q8K274	2.88293	5.03231	49.1918	4.12729	11.1024	85.2904
Q8K284;Q8K284-2	2.52221	3.449	10.6634	3.01669	10.0283	103.41
Q8K297	533.164	2029.39	48817.8	376.097	1439.69	14538.5
Q8K2A1;Q8K2A1-2	9.81091	38.4949	591.092	12.9385	43.2308	351.208
Q8K2B3	8.07056	10.2459	13.3266	13.9882	17.9077	24.5172
Q8K2C9	6.85078	9.37045	15.5288	10.3614	14.5861	28.2297
Q8K2F0;Q8K2F0-2	4.70848	6.72633	12.3496	8.71322	13.8634	40.1206
Q8K2F8	2.80341	6.79395	65.6968	3.17386	10.779	78.4504
Q8K2G4;Q8K2G4-2	5.05404	7.64508	15.0012	11.2045	21.6471	88.6634
Q8K2I1	2.63677	7.29391	89.7009	4.03106	12.701	104.252
Q8K2I9;Q8K2I9-2	3.49273	11.5124	102.537	3.06022	13.5318	197.438
Q8K2K6-3;Q8K2K6-1;Q8K2K6	6.43224	14.442	88.3091	8.04481	28.6156	296.428
Q8K2Q7	2.5164	3.8004	19.9726	2.81355	11.5219	115.602
Q8K2T1;Q8K2T1-2;Q8K2T1-3	4.4178	8.11013	181.634	5.92767	14.4117	123.937
Q8K2T8	2.53817	4.78056	22.2979	2.69146	8.09667	93.3679
Q8K2V6;Q8K2V6-2	2.51194	3.14334	5.46626	4.89315	6.52092	10.1048
Q8K2X3	3.2118	10.1982	59.7017	4.84462	14.1937	159.558
Q8K2Y7	4.13247	11.2314	84.9033	4.46247	12.0743	84.2119
Q8K2Z2	4.99717	9.79057	84.2289	4.3277	15.0546	138.646
Q8K2Z4;Q8K2Z4-2	2.63962	4.50601	20.4586	2.92858	11.5251	58.7578
Q8K310	5.63014	6.52073	7.66297	9.98541	12.5379	16.0078
Q8K327	2.56582	4.07622	7.02045	7.69373	17.3529	132.677
Q8K354	4.44686	15.0802	143.435	7.19575	23.6307	268.143
Q8K370	2.80285	3.78614	5.18916	6.14357	8.08267	13.009
Q8K389	4.42574	14.523	201.168	4.89943	11.8621	118.234
Q8K394	3.9129	11.3582	62.4445	8.27223	25.084	219.082
Q8K3C3	4.32035	11.4432	103.228	6.69459	25.1577	208.625
Q8K3H0	9.87558	42.9928	1142.29	10.2731	33.6097	350.965
Q8K3J1	4.02491	10.34	75.4914	8.75731	28.4215	224.449
Q8K3V4	14.3427	21.5666	36.3457	32.7849	80.0431	458.597
Q8K3Z9	4.12701	12.9678	172.792	7.03588	21.3165	217.831
Q8K411-2;Q8K411;Q8K411-3	278.995	1153.19	17102	512.324	1835.2	31777.8
Q8K441	83.0185	135.487	336.554	81.6481	113.579	247.632
Q8K4B0	3.16269	3.87522	4.67006	6.79662	8.76083	13.6713
Q8K4F5	16.2928	22.4261	40.3367	17.8545	33.5603	163.555
Q8K4G5;Q8K4G5-2;Q8K4G5-4;Q8K4G5-3	2.85271	4.83774	22.2011	6.6374	19.6834	306.557
Q8K4L3	164.9	235.504	510.615	111.423	153.953	259.968
Q8K4P0	2.78834	5.65997	47.7444	3.63751	10.3001	104.067
Q8K4Z3	4.92588	6.11519	8.16891	9.5751	15.598	30.0398
Q8K4Z5	4.40509	4.96749	5.76689	7.56238	8.43072	9.71285
Q8N7N5;Q8N7N5-2	2.84605	3.43212	4.26562	6.2089	7.288	9.78034
Q8QZS1	52.3318	151.376	601.06	83.0329	179.011	686.781
Q8QZT1	8.14053	9.79532	11.5081	13.7539	16.8514	22.2127
Q8QZV7	2.80503	5.8341	47.3988	5.53011	16.7697	182.19
Q8QZY1	50.4024	127.636	935.334	84.197	208.923	2392.45
Q8QZY3	2.57997	5.51299	49.8632	3.43264	8.76587	84.4585
Q8QZY9	2.78099	3.87095	5.7738	6.06454	8.95182	19.1655
Q8QZZ7	4.71081	11.8798	127.722	4.06973	11.2295	94.3788
Q8R001	11.9093	15.0803	20.6283	15.6587	23.0587	57.1213
Q8R010	4.00388	4.77626	5.65664	8.71852	11.2875	16.3521
Q8R016	246.19	816.186	9925.63	270.404	1368.34	18389.6
Q8R050-2;Q8R050	5.01597	6.09426	7.59177	9.73785	15.4265	25.232
Q8R081	274.928	917.599	6349.41	150.246	334.543	1911.84
Q8R0A0	3.57249	4.74625	6.2815	7.5351	10.4401	19.121
Q8R0F6;Q8R0F6-2	2.6486	4.07209	13.0692	3.11813	9.83471	76.2722
Q8R0F8	106.339	507.69	4361.26	153.178	530.403	4562.62
Q8R0G9	3.61414	5.11183	9.50708	10.0552	14.4854	30.1189
Q8R0W0	5.50012	16.9128	172.648	6.6696	28.8158	476.111
Q8R0X7	4.92658	6.00863	7.53469	8.77099	10.7111	15.2915
Q8R127	5.97782	13.1179	103.964	7.65956	22.9437	450.515
Q8R146-2;Q8R146	1135.1	4794.56	42811.4	1525.41	5724.54	91386.5
[truncated: 1,079 more rows]

## Sheet: ED Figure 4c
IDs	M1_H12_q5	M1_H12_median	M1_H12_q95	M3_H12_q5	M3_H12_median	M3_H12_q95
A2A432;A2A432-2	3.83519	4.75741	5.84934	NA	NA	NA
A2A4P0	56.058	244.164	3317.89	NA	NA	NA
A2A690;A2A690-2	8.91245	19.899	133.793	NA	NA	NA
A2A6Q5;A2A6Q5-3;A2A6Q5-2	8.69582	24.8129	324.511	NA	NA	NA
A2A791;A2A791-2	2.50689	4.13101	35.0917	NA	NA	NA
A2A8L5	2.50225	3.63831	19.55	NA	NA	NA
A2A9R3	2.61648	3.82125	9.98473	NA	NA	NA
A2ADY9	4.11578	4.89518	6.89775	NA	NA	NA
A2AGT5;A2AGT5-3;A2AGT5-2	113.017	265.045	2240.07	NA	NA	NA
A2AGX3	2.55214	5.93523	51.4987	NA	NA	NA
A2AN08-3;A2AN08	3.06665	3.82601	4.67764	NA	NA	NA
A2APV2;A2APV2-2	2.54322	4.38099	17.6445	NA	NA	NA
A2AQ19	2.72862	5.39158	25.9553	NA	NA	NA
A2AR02	3.97252	8.2836	90.0959	NA	NA	NA
A2ASQ1-3;A2ASQ1-2;A2ASQ1	2.71741	4.78361	12.6361	NA	NA	NA
A2ASZ8-2;A2ASZ8-3;A2ASZ8;A2ASZ8-4;A2ASZ8-5	9.0347	12.1614	17.2694	NA	NA	NA
A2ATU0	3.22705	8.67305	90.7281	NA	NA	NA
A2AWA9;A2AWA9-2	4.83767	12.5005	248.427	NA	NA	NA
A2AWL7;A2AWL7-3;A2AWL7-2	8.36389	11.3786	16.8635	NA	NA	NA
A2AX52	3.75637	5.5813	8.69485	NA	NA	NA
A2BE28-2;A2BE28	11.0218	13.5893	16.6744	NA	NA	NA
A2BH40;A2BH40-3	20.5161	29.3921	44.4791	NA	NA	NA
A2RSY1-2;A2RSY1;A2RSY1-3	757.516	1759.85	16758.5	NA	NA	NA
A2RT67	6.00005	20.6723	291.037	NA	NA	NA
A3KGS3;A3KGS3-2	5.36566	21.4244	175.208	NA	NA	NA
A3KMP2;A3KMP2-2	3.12162	3.81241	5.39103	NA	NA	NA
A6H584	166.899	569.278	8091.48	83.6934	370.502	3774.41
A6H5Y3	2.47267	3.16847	5.61476	NA	NA	NA
A6H630;A6H630-2;A6H630-4	7.66306	18.3063	92.064	NA	NA	NA
A6H8H2-2	3.17065	8.39015	43.976	NA	NA	NA
A6X8Z5	4.50062	7.12969	11.531	NA	NA	NA
A6X935;A6X935-2	12.9944	18.2177	29.2626	NA	NA	NA
A8C756	4.2958	14.3675	130.38	NA	NA	NA
B1AZI6	3.51167	4.15463	5.05282	NA	NA	NA
B1AZP2	2.68418	5.77681	16.9655	NA	NA	NA
B2RQC6;B2RQC6-2	9.13489	20.3709	99.2871	NA	NA	NA
B2RRD7	803.181	3110.85	46852.9	NA	NA	NA
B2RRF6	2.74333	7.19035	41.4276	NA	NA	NA
B2RX14	201.369	551.072	5662.21	NA	NA	NA
B2RXS4	7.21622	20.7011	216.671	NA	NA	NA
B2RY56	3.30465	3.91558	4.6611	NA	NA	NA
B8JK39	144.143	532.048	5382.96	NA	NA	NA
C0HK80;C0HK79	4.18754	5.10246	6.54997	NA	NA	NA
C0HKD9;C0HKD8	5.01929	12.5805	98.6831	NA	NA	NA
C0HKE9;C0HKE8;C0HKE7;C0HKE6;C0HKE5;C0HKE4;C0HKE3;C0HKE2;C0HKE1;Q8CGP6;Q8R1M2;Q8CGP7;Q8CGP5;Q8BFU2	5.97869	8.65352	17.4599	NA	NA	NA
C0HKG6;C0HKG5	3.55152	4.3838	5.42858	NA	NA	NA
D3YXK2	4.92482	8.12567	47.2828	NA	NA	NA
D3YYU8	3.90909	8.6281	31.6726	NA	NA	NA
D3YZP9	3.09376	3.81959	4.89044	NA	NA	NA
D3Z7P3	3.08987	4.39529	6.78545	NA	NA	NA
D3Z7P3-2	5.78326	7.49357	13.345	NA	NA	NA
E9PVA8	56.2926	82.7075	126.168	NA	NA	NA
E9PVD3	9.85468	35.8091	278.013	NA	NA	NA
E9PVX6;E9PVX6-2	8.34821	10.1229	12.9032	NA	NA	NA
E9PY46	4.64879	12.22	186.896	NA	NA	NA
E9PYK3	286.43	996.259	13704.9	168.021	701.067	10445.6
E9PZJ8	208.971	626.096	4718.56	NA	NA	NA
E9PZM4	2.69501	5.79588	39.3469	NA	NA	NA
E9Q3L2	134.746	395.333	3797.63	NA	NA	NA
E9Q414	1049.62	3225.28	117115	NA	NA	NA
E9Q4N7	2.55271	4.42539	29.1741	NA	NA	NA
E9Q555	3.91588	8.42548	19.2535	NA	NA	NA
E9Q557	5.56458	14.3742	112.759	NA	NA	NA
E9Q5C9;E9Q5C9-2	2.89574	3.65805	5.48312	NA	NA	NA
E9Q5K9;E9Q5K9-3;E9Q5K9-2	3.32631	13.1141	128.196	NA	NA	NA
E9Q634	363.399	1122.62	15459.6	NA	NA	NA
E9Q735	531.303	2236.62	16588.4	NA	NA	NA
E9Q7G0	19.6636	26.8037	40.5813	NA	NA	NA
E9Q912	3.47236	4.05649	4.80563	NA	NA	NA
E9Q9W4	65.1764	180.705	1568.54	NA	NA	NA
F6ZDS4	6.89846	8.7523	11.6989	NA	NA	NA
F7BJB9	4.95612	17.0191	282.089	NA	NA	NA
F8VPU2	2.87629	5.1743	15.7864	NA	NA	NA
G3X9K3	977.823	3100.82	63217.7	747.399	2358.12	28070.8
G5E829	3.37546	4.08332	4.72914	NA	NA	NA
G5E870	9.74248	12.028	16.3221	NA	NA	NA
G5E897	3.6266	9.42121	40.347	NA	NA	NA
G5E8K5-3;G5E8K5;G5E8K5-5;G5E8K5-4	16.6728	23.1494	41.4015	NA	NA	NA
O08528	2.7552	7.22841	70.4538	NA	NA	NA
O08529	54.8458	174.705	1595.44	NA	NA	NA
O08532;O08532-2;O08532-5	5.90707	10.3271	21.4877	NA	NA	NA
O08539	10.973	23.1264	183.374	NA	NA	NA
O08547	3.62271	4.47452	5.18479	NA	NA	NA
O08550	15.6717	57.2517	675.17	NA	NA	NA
O08553	7.66604	9.62375	12.6642	NA	NA	NA
O08579	6.32499	17.0462	218.496	NA	NA	NA
O08582	4.64781	13.9011	236.165	NA	NA	NA
O08583;O08583-2	125.016	428.046	4743.84	NA	NA	NA
O08585	4.16512	4.91467	6.16325	NA	NA	NA
O08599;O08599-2	13.929	19.659	28.9171	NA	NA	NA
O08638	162.039	447.771	3605.79	114.665	219.735	3282.2
O08663	2.50998	3.18046	4.22459	NA	NA	NA
O08677;O08677-3	4.61777	5.77614	7.12485	NA	NA	NA
O08709	7.90652	9.75515	14.1863	NA	NA	NA
O08734	5.81049	23.2434	240.251	NA	NA	NA
O08738	4.00199	5.37323	7.38751	NA	NA	NA
O08749	231.142	532.921	7472.24	80.2972	226.642	2307.14
O08756	9.11455	11.3687	14.5788	NA	NA	NA
O08759;O08759-2;O08759-3	3.42816	4.60775	7.22674	NA	NA	NA
O08784	2.90143	3.40872	3.822	NA	NA	NA
O08788-2;O08788	3.46518	6.09793	16.5213	NA	NA	NA
O08795-2;O08795	6.27236	7.34744	9.39499	NA	NA	NA
O08807	4.80071	5.52648	6.5426	NA	NA	NA
O08808	2.635	5.14795	27.5761	NA	NA	NA
O08810	9.86975	12.3105	19.3716	NA	NA	NA
O08908	22.7448	84.173	1221.64	NA	NA	NA
O08912	2.71087	5.44711	36.9746	NA	NA	NA
O08915	3.69659	7.83026	60.1568	NA	NA	NA
O08992	3.83746	9.97636	42.3066	NA	NA	NA
O08997	5.13799	8.71862	19.165	NA	NA	NA
O09044	3.04436	6.21232	61.8199	NA	NA	NA
O09061	5.90655	7.61179	10.8523	NA	NA	NA
O09106	730.984	2642.29	19860.7	462.261	1646.42	26759.5
O09110;O09110-2	4.53728	12.9337	135.897	NA	NA	NA
O09111	4.14819	5.18587	6.58115	NA	NA	NA
O09117-2;O09117	4.64648	10.4196	99.7336	NA	NA	NA
O09131	437.919	1758.63	39287.2	338.523	1303.2	19703.5
O09167	8.06009	9.91349	13.4613	NA	NA	NA
O09172	6.73242	9.10392	12.7726	NA	NA	NA
O09174	2.75195	5.84378	26.1179	NA	NA	NA
O35074	4.1411	9.12927	43.2066	NA	NA	NA
O35075	4.2776	11.3392	68.1458	NA	NA	NA
O35098;O35098-2	7.32092	18.7074	183.627	NA	NA	NA
O35099	3.22276	7.60517	42.7378	NA	NA	NA
O35129	296.526	936.638	11698.3	115.535	309.461	2932.45
O35134	6.81497	9.78889	17.7641	NA	NA	NA
O35143	8.22444	11.1293	16.6727	NA	NA	NA
O35206	2.88352	7.89604	130.685	NA	NA	NA
O35215	4.62156	6.95314	12.1101	NA	NA	NA
O35226;O35226-4	2.73914	6.62737	52.7993	NA	NA	NA
O35226-2;O35226-5	3.93233	4.70643	5.64091	NA	NA	NA
O35239	137.06	311.373	3206.31	NA	NA	NA
O35286	119.238	380.841	3152.56	177.198	534.988	6283
O35295	12.3443	15.77	21.9215	NA	NA	NA
O35326	5.96671	6.96933	8.9999	NA	NA	NA
O35343	3.73589	4.43069	5.36204	NA	NA	NA
O35344	4.28142	5.35991	7.06401	NA	NA	NA
O35350	3.40415	4.19684	5.54528	NA	NA	NA
O35381	8.03532	10.0877	13.3854	NA	NA	NA
O35435	4.83556	10.9814	80.0041	NA	NA	NA
O35459	4.01906	5.53242	8.09333	NA	NA	NA
O35516;O35516-2	658.723	2083.73	23191.4	NA	NA	NA
O35551;O35551-6;O35551-2;O35551-3;O35551-5	10.6082	17.9152	43.4119	NA	NA	NA
O35566	4.60724	5.77427	8.03734	NA	NA	NA
O35593	4.21393	5.14387	6.95445	NA	NA	NA
O35598	2.81463	5.29966	31.533	NA	NA	NA
O35638	2.51263	2.96292	3.61281	NA	NA	NA
O35639	3.9441	5.30216	7.3542	NA	NA	NA
O35643	4.6423	5.53585	6.68511	NA	NA	NA
O35658	4.20569	6.95149	10.4845	NA	NA	NA
O35660	2.56515	3.72239	8.44428	NA	NA	NA
O35685	5.40644	6.36784	8.13114	NA	NA	NA
O35691	4.27008	4.90798	5.90729	NA	NA	NA
O35737	110.603	193.183	605.972	NA	NA	NA
O35841	115.347	502.97	6736.88	84.7318	239.964	3275.5
O35855	3.30582	3.86589	4.78288	NA	NA	NA
O35857	10.9785	14.1933	18.7112	NA	NA	NA
O35864	5.20535	7.08148	9.39512	NA	NA	NA
O35887	6.31538	7.2289	8.69569	NA	NA	NA
O35900	7.57974	10.5132	16.4324	NA	NA	NA
O35945	10.8131	14.5882	19.6261	NA	NA	NA
O35969;O35969-2	4.89845	6.75026	9.98636	NA	NA	NA
O54692	3.21653	7.02777	26.899	NA	NA	NA
O54724	7.99934	9.76787	12.4405	NA	NA	NA
O54734	6.83591	8.32196	10.4403	NA	NA	NA
O54774	3.04884	3.91445	5.1517	NA	NA	NA
O54818	9.44321	38.8963	542.565	NA	NA	NA
O54833	3.0947	7.85693	35.8817	NA	NA	NA
O54879	5.37971	6.67245	9.06864	NA	NA	NA
O54890	358.908	1710.88	17250.7	NA	NA	NA
O54901	5.86536	15.6344	209.343	NA	NA	NA
O54916;O54916-4	2.9331	7.58037	72.9414	NA	NA	NA
O54941	2.67731	4.0779	7.82278	NA	NA	NA
O54950	3.70621	7.88954	24.8301	NA	NA	NA
O54962	4.39128	5.99744	12.2187	NA	NA	NA
O54974	4.30562	9.73713	92.1583	NA	NA	NA
O54984	3.58312	4.88498	8.35134	NA	NA	NA
O54988	19.4615	29.2767	62.2456	NA	NA	NA
O54998	4.29917	10.0499	134.988	NA	NA	NA
O55013	2.74285	6.95532	31.5673	NA	NA	NA
O55023	4.58274	5.77127	8.04456	NA	NA	NA
O55029	6.84402	8.25367	10.0827	NA	NA	NA
O55060	19.0427	39.3693	150.175	NA	NA	NA
O55106	3.27416	4.15761	5.70749	NA	NA	NA
O55111	14.749	22.0422	52.4543	NA	NA	NA
O55126	6.53869	8.5224	13.9898	NA	NA	NA
O55128	3.5327	8.99411	217.294	NA	NA	NA
O55131	17.5222	30.5539	68.4586	NA	NA	NA
O55135	3.55661	4.34457	5.75951	NA	NA	NA
O55137	4.55419	9.63572	32.8468	NA	NA	NA
O55142	7.41072	8.94072	11.3056	NA	NA	NA
O55143	278.307	1021.36	15718.4	197.882	554.13	5102.16
O55201;O55201-2	3.08535	3.62714	4.48062	NA	NA	NA
O55222	3.97703	4.786	5.79717	NA	NA	NA
O55234	56.7824	262.59	3254.97	NA	NA	NA
O55236	3.0755	5.92558	27.8435	NA	NA	NA
O70133-2	5.70462	6.70892	9.13381	NA	NA	NA
O70152	4.5066	5.55255	7.45408	NA	NA	NA
O70194	29.0194	46.1615	96.5497	NA	NA	NA
O70209	4.15127	10.4419	100.908	NA	NA	NA
O70230-2;O70230;O70230-3	12.5864	38.824	468.216	NA	NA	NA
O70251	6.06306	7.23646	9.44492	NA	NA	NA
O70252	4.30534	4.9863	6.01021	NA	NA	NA
O70309;O70309-2	676.234	2452.6	26466.7	NA	NA	NA
O70310	30.4094	89.0114	813.009	NA	NA	NA
O70311	5.53087	6.90384	9.39917	NA	NA	NA
O70318	70.9933	108.141	246.821	NA	NA	NA
O70325-2;O70325;O70325-3	3.51792	5.08403	8.94058	NA	NA	NA
O70400	2.89703	5.87287	40.3925	NA	NA	NA
O70423;O70423-2	9.46518	12.6582	18.6304	NA	NA	NA
O70435	5.93193	7.14297	8.60742	NA	NA	NA
O70439	2.76964	7.61532	155.343	NA	NA	NA
O70456	8.19227	9.87102	12.6444	NA	NA	NA
O70472	6.33678	21.7227	171.376	NA	NA	NA
O70475	3.08061	3.98471	5.17151	NA	NA	NA
O70480	9.74701	15.1397	31.393	NA	NA	NA
O70492	8.4056	10.8782	13.6499	NA	NA	NA
O70493	9.37252	32.4664	273.661	NA	NA	NA
O70503	4.17147	5.30723	7.39769	NA	NA	NA
O70551	2.4927	3.45976	7.95503	NA	NA	NA
O70566	40.5125	113.957	1084.44	NA	NA	NA
O70589-5;O70589;O70589-3;O70589-2	7.64069	31.7363	404.584	NA	NA	NA
O70591	2.82083	6.73344	110.422	NA	NA	NA
O88286-3	7.09629	8.69084	11.8782	NA	NA	NA
O88291	5.23019	13.8137	133.944	NA	NA	NA
O88322	3.47964	7.1839	32.2619	NA	NA	NA
O88342	6.15	7.12751	9.09489	NA	NA	NA
O88384	3.23287	6.92276	34.6004	NA	NA	NA
O88428	249.383	633.747	5330.89	NA	NA	NA
O88441	8.10406	20.8865	159.405	NA	NA	NA
O88447	10.6047	14.8979	21.7093	NA	NA	NA
O88456	4.65973	5.9117	8.86306	NA	NA	NA
O88477	9.01488	16.1491	74.2349	NA	NA	NA
O88487	5.89703	6.97824	8.88801	NA	NA	NA
O88491	3.44264	9.80936	140.326	NA	NA	NA
O88508	29.8746	70.5895	272.529	NA	NA	NA
O88531	6.78252	9.94317	16.7103	NA	NA	NA
O88532	5.37177	11.5509	149.767	NA	NA	NA
O88543	3.18012	3.7467	4.68291	NA	NA	NA
O88544	5.10863	6.28244	8.3098	NA	NA	NA
O88545	5.13766	6.30228	7.26448	NA	NA	NA
O88569	14.2548	18.8294	22.8603	NA	NA	NA
O88587-2;O88587	15.1232	25.222	110.308	NA	NA	NA
O88653	2.70869	4.31173	8.71792	NA	NA	NA
O88685	7.06638	8.1763	9.71396	NA	NA	NA
O88693	9.64817	13.3946	18.6418	NA	NA	NA
O88696	4.23561	5.8076	9.28775	NA	NA	NA
O88712	3.93698	5.0828	6.73968	NA	NA	NA
O88738;O88738-3;O88738-2	213.958	826.602	22026.2	148.998	512.61	4288.93
O88796	3.33224	9.86127	108.296	NA	NA	NA
O88811;O88811-2	3.7115	9.4802	95.7384	NA	NA	NA
O88844	69.8273	94.0879	138.143	39.8131	65.2278	167.402
O88851	3.50313	6.52845	81.6932	NA	NA	NA
O88958	4.48257	5.63782	7.8108	NA	NA	NA
O88967	148.3	660.162	9890.98	NA	NA	NA
O89020;O89020-3;O89020-2	7.94899	10.1095	13.3884	NA	NA	NA
O89023	6.64251	7.77027	9.64767	NA	NA	NA
O89026	7.83531	11.0792	17.2413	NA	NA	NA
O89053	4.15144	6.29947	10.014	NA	NA	NA
O89079	4.40464	4.96706	5.8854	NA	NA	NA
O89110	4.97479	13.0918	93.3562	NA	NA	NA
O89112	7.39264	20.0182	150.928	NA	NA	NA
P00329	7.96524	11.1396	14.9981	NA	NA	NA
P00375	3.62479	4.56153	6.20044	NA	NA	NA
P00405	6.88922	8.38783	10.7279	NA	NA	NA
P00493	4.09129	5.20756	8.15453	NA	NA	NA
P00920	14.362	17.5637	24.9604	NA	NA	NA
P01027	742.954	2721.39	35777.7	503.959	2081.39	25854.9
P01631	14.9905	21.7369	37.3384	NA	NA	NA
P01671;P01670;P01673	11.3618	15.2639	31.5361	NA	NA	NA
P01863;P01865	34.662	81.6298	685.924	NA	NA	NA
P01869;P01868	119.695	291.629	1920.45	NA	NA	NA
P01897	4.10032	6.00883	9.45452	NA	NA	NA
P02463	2.79082	2.79182	2.79329	NA	NA	NA
P02468	4.42654	5.2265	6.46297	NA	NA	NA
P02469	5.25593	6.35875	8.18373	NA	NA	NA
P02772	916.741	2967.51	48793.3	NA	NA	NA
P03911	4.19048	11.7281	152.041	NA	NA	NA
P03921	3.88884	11.5506	134.435	NA	NA	NA
P03930	6.0247	16.8252	240.878	NA	NA	NA
P03958	3.06286	6.7035	56.5243	NA	NA	NA
P03987-2;P03987	10.5334	33.9466	1007.88	NA	NA	NA
P04104	3.42835	6.83223	37.3731	NA	NA	NA
P04186	3.57216	4.68914	6.09092	NA	NA	NA
P04919;P04919-2	20.4345	34.4262	206.98	NA	NA	NA
P05064	34.8266	46.388	59.5038	NA	NA	NA
P05132;P05132-2	5.98833	7.07601	9.27933	NA	NA	NA
P05201	6.99745	8.88446	10.7413	NA	NA	NA
P05202	9.46225	12.0021	16.3282	NA	NA	NA
P05532-2;P05532	2.49986	3.22561	6.69867	NA	NA	NA
P05622;P05622-2	124.832	607.907	8735.29	53.181	87.1355	245.442
P06151	25.2284	31.8836	38.3386	NA	NA	NA
P06330;P01757;P01756	17.3953	43.3643	227.971	NA	NA	NA
P06728	29.6052	49.6011	85.8985	NA	NA	NA
P06745	383.07	1372.71	13633.1	142.745	475.308	4281.85
P06795	19.198	34.2397	123.815	NA	NA	NA
P06801	218.18	598.592	6671.08	79.0598	252.487	2202.83
P06802-2;P06802	3.43622	7.98467	82.1163	NA	NA	NA
P06909	2.70854	3.70679	4.99777	NA	NA	NA
P07091	29.7595	72.4856	1683.77	NA	NA	NA
P07309	7.04532	9.17324	13.4137	NA	NA	NA
P07310	2.84361	6.11171	28.0693	NA	NA	NA
P07356	147.925	342.706	1968.39	NA	NA	NA
P07742	2.66481	3.83171	8.13279	NA	NA	NA
P07759	5.3843	7.14784	10.2426	NA	NA	NA
P07901	10.1696	13.1801	17.6703	10.2862	13.0413	18.8586
P08003	116.748	181.064	435.203	78.6097	170.491	855.869
P08030	3.56899	4.38922	5.6808	NA	NA	NA
P08032	10.3935	14.4665	25.9694	NA	NA	NA
P08113	306.967	1166.33	14128.1	8.91589	11.0048	15.5816
P08121	2.84885	5.74495	51.754	NA	NA	NA
P08122	5.13382	18.4563	131.685	NA	NA	NA
P08207	4.41761	12.369	125.019	NA	NA	NA
P08228	13.5446	16.8449	24.6043	NA	NA	NA
P08249	89.117	208.397	640.943	33.3723	66.6667	452.649
P08607	935.896	3189.65	35084.9	NA	NA	NA
P08752	7.88075	10.292	13.0986	NA	NA	NA
P08775	3.92203	10.6932	53.4382	NA	NA	NA
P09055;P09055-2	5.91023	7.23088	9.12432	NA	NA	NA
P09103	673.524	2839.47	91291.4	99.0268	246.665	2404.87
P09242	3.7588	5.62277	10.6847	NA	NA	NA
P09405	98.9818	131.413	193.451	41.0851	65.8602	254.406
P09411	406.83	1065.38	9164.92	78.5065	156.365	944.221
P09470;P09470-2	2.86722	6.59065	49.8453	NA	NA	NA
P09528	13.4003	16.7165	23.8875	NA	NA	NA
P09671	47.7813	75.1666	130.258	NA	NA	NA
Q3THW5;P0C0S6	13.9529	18.1853	24.3959	NA	NA	NA
P0DP28;P0DP27;P0DP26	23.3815	33.9936	54.1543	NA	NA	NA
P10107	10.1223	12.9533	17.7702	NA	NA	NA
P10126	217.776	605.505	6942.23	144.485	354.14	4987.19
P10493	3.57691	4.24004	5.10285	NA	NA	NA
P10518	4.96109	6.24937	7.97794	NA	NA	NA
P10605	6.49085	7.78409	10.0228	NA	NA	NA
P10630;P10630-2	3.45855	4.43451	6.19224	NA	NA	NA
P10639	9.97576	13.6474	19.4107	NA	NA	NA
P10649	10.8291	13.5628	18.9884	NA	NA	NA
P10711	13.9112	55.0488	513.855	NA	NA	NA
P10761	179.735	557.087	5798.54	NA	NA	NA
P10833	4.31206	13.2383	159.285	NA	NA	NA
P10852	8.72082	11.2981	14.8991	NA	NA	NA
P10922	41.6188	49.5855	65.5912	NA	NA	NA
P11031	4.65203	6.8797	11.6008	NA	NA	NA
P11087;P11087-2	5.36531	7.23979	11.7127	NA	NA	NA
P11103;P11103-2	42.7358	83.8391	336.888	NA	NA	NA
P11276	28.1599	43.3466	83.88	NA	NA	NA
P11352	8.7932	12.2341	21.3809	NA	NA	NA
P11404	3.52734	4.9175	7.35965	NA	NA	NA
P11438	6.8245	8.17053	10.9625	NA	NA	NA
P11499	9.35878	12.5284	17.4712	NA	NA	NA
P11531	773.568	2357.99	33173.4	NA	NA	NA
P11679	3.80529	4.57212	5.57158	NA	NA	NA
P11881-8;P11881-6;P11881-4;P11881-2	3.36642	6.83042	31.1639	NA	NA	NA
P11983;P11983-2	5.83929	6.97621	8.30925	NA	NA	NA
P12265	3.17055	4.09591	5.53075	NA	NA	NA
P12367	3.9646	10.6666	167.136	NA	NA	NA
P12382	5.6197	6.67303	8.6778	NA	NA	NA
P12658	2.74649	4.15384	9.28177	NA	NA	NA
P12710	37.5562	95.8746	487.598	215.881	1107.52	57150.5
P12787	6.57106	8.86471	13.4094	NA	NA	NA
P12970	8.41609	10.0719	12.7526	NA	NA	NA
P13020-2	56.5973	182.447	1053.82	51.0459	147.007	1158.82
P13439	3.65308	4.55378	6.12268	NA	NA	NA
P13595;P13595-3;P13595-4	2.69354	4.77651	27.5177	NA	NA	NA
P13634	19.6582	34.2091	159.881	NA	NA	NA
P13745;P10648	172.724	802.901	9791.15	NA	NA	NA
P13864;P13864-2	2.61683	3.31253	4.40323	NA	NA	NA
P14069	59.1637	226.699	2988.35	NA	NA	NA
P14094	2.75986	3.96211	14.1983	NA	NA	NA
P14115	5.75319	7.28338	9.57109	NA	NA	NA
P14131	6.8787	8.56435	10.9969	NA	NA	NA
P14148	56.5277	87.6646	132.896	NA	NA	NA
P14152	9.36325	10.9748	15.0365	NA	NA	NA
P14206	119.887	257.229	2479.42	NA	NA	NA
P14211	192.127	604.289	8660.14	71.3558	153.971	1200.71
P14576	3.4047	3.96942	4.78193	NA	NA	NA
P14602;P14602-2;P14602-3	3.37109	4.48962	6.87809	NA	NA	NA
P14685	13.8241	25.7938	73.1501	NA	NA	NA
P14733	19.3495	23.5003	28.4778	NA	NA	NA
P14824	253.009	812.99	14020.3	260.437	755.966	11895.6
P14869	9.55572	11.2916	13.8161	NA	NA	NA
P14873	63.8089	106.861	239.37	NA	NA	NA
P14901	3.45448	12.6025	110.045	NA	NA	NA
P15089	7.5576	15.1546	69.9299	NA	NA	NA
P15105	4.67955	13.8874	99.4044	NA	NA	NA
P15116	2.82344	4.0504	7.40205	NA	NA	NA
P15327	8.57332	13.1252	20.489	NA	NA	NA
P15379;P15379-10;P15379-8;P15379-7;P15379-2;P15379-3;P15379-6;P15379-11;P15379-5;P15379-9	2.66169	4.62824	30.0733	NA	NA	NA
P15508	362.012	1481.4	31874.6	NA	NA	NA
P15532	12.5002	16.166	21.8152	NA	NA	NA
P15626	95.2071	156.778	284.844	41.6177	73.4052	242.732
P15864	78.1665	94.5525	120.373	61.7471	98.6589	206.946
P16015	2.54765	3.75945	21.4565	NA	NA	NA
P16045	10.1142	14.122	22.4395	NA	NA	NA
P16110	25.496	66.7056	491.803	NA	NA	NA
P16125	10.1613	12.7872	15.9342	NA	NA	NA
P16254	5.9056	19.6255	308.331	NA	NA	NA
P16332	3.35793	4.29166	5.84159	NA	NA	NA
P16406	76.6395	150.456	1101.98	NA	NA	NA
P16460	3.03336	3.84814	5.81397	NA	NA	NA
P16546-2	81.6768	161.872	600.466	37.5723	68.4109	214.016
P16675	4.60381	5.73097	8.06448	NA	NA	NA
P16858	15.018	18.1355	20.3206	NA	NA	NA
P17095	3.05956	4.03426	10.9732	NA	NA	NA
P17156	500.784	1764.88	25613.4	NA	NA	NA
P17182	126.134	270.084	941.526	NA	NA	NA
P17225	5.65124	6.80331	8.45258	NA	NA	NA
P17426-2;P17426	4.60193	5.70271	7.3019	NA	NA	NA
P17427	3.63747	4.12386	4.8734	NA	NA	NA
P17563	4.43056	5.27009	6.41698	NA	NA	NA
P17665	6.86725	18.7161	262.706	NA	NA	NA
P17710-3;P17710-4;P17710;P17710-2	3.98814	4.97423	6.84627	NA	NA	NA
P17742	113.526	186.923	512.444	87.153	163.572	953.455
P17751-2;P17751	47.5718	104.176	405.246	19.6884	34.3442	89.7293
P17918	3.65943	4.56658	5.87943	NA	NA	NA
P18052;P18052-2	2.7239	5.47381	21.3246	NA	NA	NA
P18242	10.9623	14.4468	19.2632	NA	NA	NA
P18572-2;P18572	6.47544	7.9239	9.99002	NA	NA	NA
P18608	5.10148	7.05528	11.4822	NA	NA	NA
P18653	3.17903	4.05693	5.51573	NA	NA	NA
P18654	5.77422	8.38555	13.0639	NA	NA	NA
P18760	7.9118	9.73333	13.551	NA	NA	NA
P19096	5.50915	6.63107	8.3073	NA	NA	NA
P19137	3.92063	12.3792	102.09	NA	NA	NA
P19157	5.78046	7.36207	11.8978	NA	NA	NA
P19253	140.11	431.322	3812.83	NA	NA	NA
P19258	9.04968	15.8014	42.5196	NA	NA	NA
P19324	110.727	241.226	2144.07	NA	NA	NA
P19426-2;P19426	2.63063	5.31384	36.5677	NA	NA	NA
P19536	9.34767	13.1146	18.9277	NA	NA	NA
P19783	6.4398	7.88895	11.5704	NA	NA	NA
P20029	40.3592	53.3432	73.6295	28.8924	50.8223	227.051
P20060	2.67847	3.90949	5.24125	NA	NA	NA
P20108	129.339	234.304	595.013	86.3878	207.111	3380.8
P20152	59.918	97.3046	301.416	45.1173	93.3132	533.779
P20239	123.33	186.157	443.767	74.3174	114.54	341.294
P20357	2.82085	4.71978	41.9161	NA	NA	NA
P20664	3.66743	11.2058	92.5797	NA	NA	NA
P20918	2.72432	3.70274	5.16031	NA	NA	NA
P21107	379.154	1587.85	37893.4	NA	NA	NA
P21107-2	31.0835	40.1097	54.2126	NA	NA	NA
P21126	3.14315	9.14977	134.546	NA	NA	NA
P21271;P21271-3	2.56591	4.13823	15.6526	NA	NA	NA
P21278	4.46728	5.1765	6.29485	NA	NA	NA
P21279	4.36272	5.45285	7.23426	NA	NA	NA
P21300	3.69831	5.42044	10.8002	NA	NA	NA
P21550	2.80476	4.83255	20.1778	NA	NA	NA
P21614	2.86512	3.69568	5.02719	NA	NA	NA
P21619;P21619-2	140.526	236.427	658.205	NA	NA	NA
P21812	5.8153	18.8835	235.876	NA	NA	NA
P21844	13.2306	43.3254	381.782	NA	NA	NA
P21981	8.91343	12.0972	15.8621	NA	NA	NA
P22315	4.15298	5.39798	7.30496	NA	NA	NA
P22599	2.49548	3.84002	27.0427	NA	NA	NA
P22892	2.99691	6.84161	99.4032	NA	NA	NA
P22907;P22907-2	3.32815	4.20415	5.35616	NA	NA	NA
P23116	358.745	1126.04	13962.3	322.796	1033.32	13049.5
P23198	7.16464	9.5889	15.8955	NA	NA	NA
P23242	5.44656	7.09162	10.6142	NA	NA	NA
P23249	2.60236	5.18281	11.7664	NA	NA	NA
P23475	2.63713	3.32555	4.66358	NA	NA	NA
P23492	4.19064	5.20688	6.77226	NA	NA	NA
P23591	4.73775	10.1317	184.203	NA	NA	NA
P23780	2.99287	4.14123	6.04739	NA	NA	NA
P23953	108.702	298.517	2417.58	91.7742	258.933	3751.91
P24270	9.98595	12.0298	16.2822	NA	NA	NA
P24369	9.56593	11.48	13.9853	NA	NA	NA
P24452	4.70061	7.19686	16.3841	NA	NA	NA
P24472	12.3202	17.7274	34.8354	NA	NA	NA
P24527	8.40553	10.5802	15.0559	7.45917	9.72977	14.6293
P24547	3.74765	4.34432	5.3826	NA	NA	NA
P24549	56.7298	84.8194	176.046	379.037	653.807	1586.98
P24815	60.5771	91.9436	216.184	34.5953	51.3412	96.866
P25206	2.59441	3.09285	3.78585	NA	NA	NA
P25444	113.174	181.641	361.637	NA	NA	NA
P25799;P25799-3;P25799-2;P25799-4	427.851	1701.7	29473.9	NA	NA	NA
P25911	617.034	2075.54	21487.8	NA	NA	NA
P25976;P25976-2	3.51254	4.08502	5.10637	NA	NA	NA
P26039	301.59	981.733	7292.47	117.641	225.25	1635.91
P26040	3.82683	4.77556	6.04957	NA	NA	NA
P26041	240.754	870.309	11346.1	NA	NA	NA
P26043	7.10678	9.05847	11.7741	NA	NA	NA
P26187	2.70796	4.98543	24.707	NA	NA	NA
P26231	4.78799	5.61631	6.90374	NA	NA	NA
P26350	6.75775	7.89772	10.2967	NA	NA	NA
P26369	6.62589	8.04331	9.881	NA	NA	NA
P26443	589.928	2290.07	18404.3	254.997	905.789	8703.27
P26516	5.92363	7.22854	9.25335	NA	NA	NA
P26618;P26618-2	629.834	2540.06	79091.5	NA	NA	NA
P26638	3.7304	4.3791	5.38906	NA	NA	NA
P26645	5.66997	6.59114	7.66704	NA	NA	NA
P27046	850.472	2705.32	29215.7	441.011	1221.78	14419
P27048;P63163	4.88694	5.85254	7.5719	NA	NA	NA
P27546	54.5031	93.4658	259.965	NA	NA	NA
P27601	3.83628	4.69475	5.91096	NA	NA	NA
P27612	2.88114	3.49478	4.51286	NA	NA	NA
P27641	3.57862	10.1288	54.7684	NA	NA	NA
P27659	8.18698	9.76352	11.7051	NA	NA	NA
P27773	148.479	261.293	13115.2	40.0257	76.5112	232.092
P28271	8.43754	10.6344	14.2365	NA	NA	NA
P28352	9.29885	12.0723	19.521	NA	NA	NA
P28474	242.649	920.759	20119.5	158.604	585.195	4724.45
P28653	5.7325	7.04169	9.48576	NA	NA	NA
P28654	69.8987	176.883	1237.9	NA	NA	NA
P28656	4.83831	5.69595	6.94034	NA	NA	NA
P28658	4.07559	5.36301	7.61837	NA	NA	NA
P28660;P28660-2	192.517	1126.83	9791.57	NA	NA	NA
P28667	3.67628	4.55528	5.74269	NA	NA	NA
P28738	4.69103	13.9163	153.494	NA	NA	NA
P28843	133.241	554.438	4748.72	NA	NA	NA
P28867	3.50692	4.70846	7.31092	NA	NA	NA
P29341	7.79195	9.68936	15.6553	NA	NA	NA
P29391;P49945	51.4282	86.9826	232.224	NA	NA	NA
P29595	5.49071	18.8038	173.165	NA	NA	NA
P29699	6.07513	7.42636	9.4979	NA	NA	NA
P29758	4.68989	5.74139	6.85547	NA	NA	NA
P29788	4.65522	11.7337	63.5464	NA	NA	NA
P30051	550.135	2260.71	21592.7	NA	NA	NA
P30115	3.17058	8.98066	68.7885	NA	NA	NA
P30285	2.62203	5.64842	34.3663	NA	NA	NA
P30412	4.06048	4.89974	5.98051	NA	NA	NA
P30416	7.63344	9.33349	11.7009	NA	NA	NA
P30681	7.25415	9.84085	13.1252	NA	NA	NA
P30999	5.59935	15.094	215.556	NA	NA	NA
P31001	4.75979	6.26684	8.6883	NA	NA	NA
P31230	4.31492	5.13287	6.19361	NA	NA	NA
P31324	6.24935	7.63832	10.5125	NA	NA	NA
P31786	7.67917	10.2049	16.4082	NA	NA	NA
P31938	8.9393	11.3929	13.7108	NA	NA	NA
P32020;P32020-2	61.225	106.52	255.227	NA	NA	NA
P32067	287.884	799.433	9035.69	NA	NA	NA
P32233	2.92167	4.09179	5.87111	NA	NA	NA
P32261	8.52644	10.1396	12.2199	NA	NA	NA
P32507	1286.8	2854.07	31327.4	NA	NA	NA
P32883	3.02437	5.83947	21.4185	NA	NA	NA
P32921-2	3.03562	3.53823	4.16609	NA	NA	NA
P33609	3.3418	15.8247	107.976	NA	NA	NA
P34022	5.08963	5.82497	7.03378	NA	NA	NA
P34152;P34152-4;P34152-6;P34152-5	804.419	3575.16	37629.4	NA	NA	NA
P34914	57.6614	80.5898	146.227	NA	NA	NA
P35123	3.01734	5.78072	24.1687	NA	NA	NA
P35235-1;P35235	5.26252	6.66456	9.32742	NA	NA	NA
P35278	9.05446	11.5266	15.6814	NA	NA	NA
P35279-2	4.03697	4.69108	6.06534	NA	NA	NA
P35282	6.1477	8.56212	13.1634	NA	NA	NA
P35283	2.70726	6.1654	80.9842	NA	NA	NA
P35285	2.90326	5.61259	23.0999	NA	NA	NA
P35288	2.57907	4.65797	12.3992	NA	NA	NA
P35293	5.76143	7.09309	9.43616	NA	NA	NA
P35441	22.9177	32.6964	68.402	NA	NA	NA
P35486	7.08151	31.461	468.994	NA	NA	NA
P35505	3.7427	4.71065	6.2897	NA	NA	NA
P35550	8.23236	10.3703	12.8892	NA	NA	NA
P35564	164.243	551.154	2630.61	170.7	363.492	1868.54
P35585	3.53576	4.36432	5.5709	NA	NA	NA
P35601-2;P35601	2.59166	3.21371	4.13784	NA	NA	NA
P35700	101.422	149.071	266.813	55.4	90.8211	243.492
P35710	2.67155	6.1435	45.7394	NA	NA	NA
P35802	714.508	2367.27	33461.5	NA	NA	NA
P35821	4.26368	10.4975	58.4171	NA	NA	NA
P35979	9.2205	11.3811	15.836	NA	NA	NA
P35980	12.855	16.6207	24.457	NA	NA	NA
P36536	8.7138	11.0601	14.7172	NA	NA	NA
P36916;P36916-2	2.45317	6.96806	119.633	NA	NA	NA
P36993;P36993-3;P36993-5	3.42503	9.76192	60.5837	NA	NA	NA
P37040	4.80647	6.27483	8.28163	NA	NA	NA
P37804	120.324	293.243	4192.25	NA	NA	NA
P37913	2.61525	4.38455	17.6055	NA	NA	NA
P38060	7.71646	10.809	17.2813	NA	NA	NA
P38647	159.108	436.83	3334.25	86.2824	198.796	1103.02
P39054	3.75563	4.23464	4.79663	NA	NA	NA
P39447	3.50386	4.17169	4.91137	NA	NA	NA
P39749	4.23016	9.28647	39.8823	NA	NA	NA
P40124	5.77206	6.76707	7.82675	NA	NA	NA
P40142	11.0243	13.145	16.8369	19.9042	32.0309	62.553
P40201	614.218	2028.43	20368.8	NA	NA	NA
P40240	4.30938	15.8227	136.749	NA	NA	NA
P40336;P40336-2	3.45612	3.87861	4.69784	NA	NA	NA
P40630;P40630-2	3.8978	12.3299	134.962	NA	NA	NA
P41105	321.532	863.153	12129.5	NA	NA	NA
P41216	39.7639	64.0074	141.565	NA	NA	NA
P41233	8.17966	20.7794	227.186	NA	NA	NA
P41241	2.51195	3.99228	21.4613	NA	NA	NA
P41731	3.86622	4.96697	7.53286	NA	NA	NA
P41778-2;P41778	2.55646	3.79971	24.4434	NA	NA	NA
P42125	11.0757	15.2835	21.8126	NA	NA	NA
P42208	6.05972	6.84917	8.42906	NA	NA	NA
P42227	3.0567	3.94756	4.94827	NA	NA	NA
P42230	2.69223	3.43679	4.6226	NA	NA	NA
P42232	3.77748	4.44484	5.59231	NA	NA	NA
P42337	8.35396	30.2523	307.9	NA	NA	NA
P42567;P42567-2	109.136	282.348	2587.27	NA	NA	NA
P42669	6.99538	8.21429	11.2678	NA	NA	NA
P42932	235.146	1044.01	11313.2	NA	NA	NA
P43247	4.76635	8.43688	25.939	NA	NA	NA
P43274	27.8837	33.7809	58.6516	18.6996	25.1615	40.2725
P43275	9.76962	11.501	16.5198	NA	NA	NA
P43276	34.8705	39.5897	62.9477	33.6018	59.6583	226.79
P43277	16.5897	20.9553	30.8581	NA	NA	NA
P43406	46.8749	66.4582	96.6867	NA	NA	NA
P43883	3.84949	9.84369	97.0841	NA	NA	NA
P45376	38.9732	50.4807	68.1229	NA	NA	NA
P45481	532.116	2022.43	27838.9	NA	NA	NA
P45591	11.8158	19.2531	41.4637	NA	NA	NA
P45952	7.86898	9.88099	12.7136	NA	NA	NA
P46061	6.21891	7.65538	9.93238	NA	NA	NA
P46460	4.11664	5.13433	6.87229	NA	NA	NA
P46467	3.5481	3.5889	5.07218	NA	NA	NA
P46471	5.11329	5.91036	7.18189	NA	NA	NA
P46638	9.97658	12.8702	19.9526	NA	NA	NA
P46656	28.6405	42.6274	155.283	NA	NA	NA
P46664	4.12619	4.91142	6.18917	NA	NA	NA
P46735;P46735-2	283.604	1302.92	15789.4	152.512	455.646	3324.26
P46935	6.62539	7.68313	8.69826	NA	NA	NA
P46938;P46938-2	11.478	35.6847	323.357	NA	NA	NA
P46978	3.91851	5.15503	7.03468	NA	NA	NA
P47199	4.59963	5.55725	6.77368	NA	NA	NA
P47713	177.983	518.42	1842.03	NA	NA	NA
P47738	119.135	337.388	3592.84	48.0194	80.2015	285.301
P47740	4.11277	4.98417	6.17856	NA	NA	NA
P47753	5.48901	7.14603	9.91587	NA	NA	NA
P47754	7.41766	9.15635	11.6167	NA	NA	NA
P47757-2;P47757-4	9.64695	11.7383	15.0534	NA	NA	NA
P47758	3.07389	3.7302	5.00219	NA	NA	NA
P47791-2	3.93463	5.15881	6.73815	NA	NA	NA
P47802	4.36107	6.58941	14.549	NA	NA	NA
P47809	3.50568	4.24614	5.23206	NA	NA	NA
P47811;P47811-4;P47811-2	425.023	1621.89	18930.7	NA	NA	NA
P47856-2;P47856	3.25808	3.95799	4.99881	NA	NA	NA
P47857-3;P47857-2;P47857	228.92	729.661	8398.74	123.691	330.218	3078.18
P47911	18.4576	24.5276	32.4058	NA	NA	NA
P47915	11.6968	15.694	25.3338	NA	NA	NA
P47934	3.99558	9.73451	62.662	NA	NA	NA
P47941	5.13139	14.453	108.336	NA	NA	NA
P47962	8.88855	11.6968	14.9259	NA	NA	NA
P47963	4.98206	6.76242	10.9084	NA	NA	NA
P47964	6.27065	7.84017	10.2488	NA	NA	NA
P47968	2.97657	6.91506	51.0339	NA	NA	NA
P48024	4.95157	5.98887	7.66159	NA	NA	NA
P48036	10.0438	12.8507	18.3825	NA	NA	NA
P48193;P48193-2	3.92186	5.1773	8.34348	NA	NA	NA
P48428	6.28613	7.78553	9.67715	NA	NA	NA
P48678;P48678-2;P48678-3	13.5311	17.5962	27.194	NA	NA	NA
P48722;P48722-2	4.88147	12.2574	186.012	NA	NA	NA
P48758	3.85369	4.61283	5.45421	NA	NA	NA
P48774	3.43272	4.09829	5.13386	NA	NA	NA
P48962	30.5371	39.925	47.6428	20.6089	28.176	44.997
P49138	2.99169	6.10579	88.1349	NA	NA	NA
P49182	3.67165	9.72595	63.0202	NA	NA	NA
P49312;P49312-2	9.3753	11.6816	13.4871	12.0245	18.0763	39.5916
P49442	3.25406	4.38172	6.97554	NA	NA	NA
P49443	2.62247	5.95624	34.9402	NA	NA	NA
P49586	455.445	1902.37	30779.8	NA	NA	NA
P49615	2.72979	3.21657	3.94994	NA	NA	NA
P49717	2.74213	3.54292	4.82716	NA	NA	NA
P49718	2.87306	3.5321	4.33917	NA	NA	NA
P49722	5.97197	7.62819	10.362	NA	NA	NA
P49813	8.81391	14.407	30.9474	NA	NA	NA
P49817	4.50181	5.80786	7.03201	NA	NA	NA
P50136	2.95665	11.0027	106.006	NA	NA	NA
P50171;P50171-2	7.38146	19.0189	97.3759	NA	NA	NA
P50247	78.4184	103.732	148.572	51.1429	83.1384	304.101
P50285	2.61333	7.37014	76.0624	NA	NA	NA
P50396	5.17967	7.04686	9.3443	NA	NA	NA
P50429;P50429-2	4.90807	6.90409	11.386	NA	NA	NA
P50431	5.67207	13.3365	85.2417	NA	NA	NA
P50516;P50516-2	4.56197	5.51657	7.01533	NA	NA	NA
P50518	235.827	661.181	12670.5	NA	NA	NA
P50544	10.5237	13.8988	21.5689	7.42117	11.4436	32.7856
P50580;P50580-2	8.06189	9.37734	11.1527	NA	NA	NA
P51150	7.90868	10.3312	13.29	NA	NA	NA
P51174	161.002	495.527	3264.79	91.0605	331.108	4204.29
P51175	2.90287	6.86015	74.7176	NA	NA	NA
P51410	9.87146	11.994	16.4935	NA	NA	NA
P51432	2.54605	3.94213	15.0454	NA	NA	NA
P51655	3.58259	4.6523	6.23439	NA	NA	NA
P51660	9.04785	11.0301	14.6894	NA	NA	NA
P51855	2.78929	5.15873	38.7075	NA	NA	NA
P51859	5.96247	7.50926	8.9233	NA	NA	NA
P51863	174.267	681.386	8744.24	93.475	307.311	2573.41
P51881	29.7466	38.5125	50.7263	NA	NA	NA
P51885	12.7444	15.5391	19.3434	NA	NA	NA
P52196	9.22037	10.8236	15.6577	NA	NA	NA
P52293	2.44164	2.99666	8.03536	NA	NA	NA
P52332	2.55044	3.71446	12.4643	NA	NA	NA
P52430	3.90342	9.14482	94.2711	NA	NA	NA
P52431	2.86962	5.53135	17.6816	NA	NA	NA
P52480	123.517	363.276	3479.27	33.3235	80.7741	1012.6
P52483	2.65482	6.02913	80.3622	NA	NA	NA
P52503	4.25066	5.30777	7.03804	NA	NA	NA
P52623	3.29712	7.78493	57.3277	NA	NA	NA
P52760	7.24734	19.5291	130.635	NA	NA	NA
P52795	2.72936	6.2867	62.1229	NA	NA	NA
P52825	50.1416	216.914	3616.94	NA	NA	NA
P52875	2.82746	6.97643	63.6861	NA	NA	NA
P52927	14.5204	26.1711	38.5696	NA	NA	NA
P53026	253.228	685.761	3805.31	89.2276	209.842	1704.95
P53395	62.8243	90.6987	154.741	NA	NA	NA
P53564-3	7.7158	20.777	158.143	NA	NA	NA
P53810	101.034	181.127	705.89	NA	NA	NA
P53811	3.32785	4.05775	4.79964	NA	NA	NA
P53986	10.349	13.7024	17.8638	NA	NA	NA
P53994	41.4224	54.4173	85.2397	NA	NA	NA
P53995	3.46256	4.5094	6.54727	NA	NA	NA
P53996	4.2485	5.4876	7.84729	NA	NA	NA
P54071	9.5696	12.3206	17.5791	NA	NA	NA
P54103	2.55731	7.10041	80.1465	NA	NA	NA
P54227	13.2295	16.6056	23.5634	16.7818	23.0288	34.9894
P54276	57.0245	131.112	1159.58	NA	NA	NA
P54320	2.62762	6.36312	27.6231	NA	NA	NA
P54728	5.01259	5.9076	7.24409	NA	NA	NA
P54731	2.71398	6.09754	55.0256	NA	NA	NA
P54775	4.02358	4.99634	6.5656	NA	NA	NA
P54822	13.9908	25.0039	72.8622	NA	NA	NA
P54823	5.8548	7.49827	10.3665	NA	NA	NA
P54869	79.4333	132	492.196	NA	NA	NA
P54923	5.53879	6.74749	9.28294	NA	NA	NA
P55096	6.27003	7.73816	9.67206	NA	NA	NA
P55194	3.86202	9.01534	65.8702	NA	NA	NA
P55200-2;P55200	10.5229	33.9327	272.801	NA	NA	NA
P55258	5.03922	6.06066	7.88002	NA	NA	NA
P55264	5.74515	6.881	8.55174	NA	NA	NA
P55288	3.44713	7.78341	38.0213	NA	NA	NA
P55937;P55937-1	2.52893	4.08569	14.4671	NA	NA	NA
P56135	5.02421	6.22453	8.53609	NA	NA	NA
P56212;P56212-2	3.45873	4.19741	5.30915	NA	NA	NA
P56371	4.73625	13.2451	144.862	NA	NA	NA
P56376	5.30483	6.41355	8.80204	NA	NA	NA
P56379	5.34261	12.8118	54.5541	NA	NA	NA
P56382	13.9082	19.1758	42.5191	NA	NA	NA
P56391	9.59203	12.5527	29.3257	NA	NA	NA
P56395	7.8881	10.6066	15.0015	NA	NA	NA
P56399	4.27174	5.01887	5.90544	NA	NA	NA
P56480	49.5565	63.4818	82.1501	32.3291	49.3171	114.6
P56546-2;P56546	3.37698	4.32771	6.0115	NA	NA	NA
P56812	8.06067	9.66406	11.3493	NA	NA	NA
P56959	5.96607	8.17603	11.7527	NA	NA	NA
P56960	2.85182	5.16909	14.8247	NA	NA	NA
P57716	4.65973	10.7378	66.0101	NA	NA	NA
P57722-2;P57722	2.69316	6.86993	86.0775	NA	NA	NA
P57746	2.70555	6.22648	44.8925	NA	NA	NA
P57759	5.06791	6.78131	9.4813	NA	NA	NA
P57776;P57776-3	10.875	19.4161	41.7776	NA	NA	NA
P57780	44.011	100.169	953.58	15.3994	26.3091	57.5906
P57784	4.20482	5.13658	7.79566	NA	NA	NA
P58021	4.9402	16.2047	146.447	NA	NA	NA
P58044	4.24757	6.32883	15.7632	NA	NA	NA
P58064	3.50038	8.94555	84.0246	NA	NA	NA
P58242	3.60631	4.8879	8.01013	NA	NA	NA
P58252	203.582	483.941	3516.3	66.002	143.276	624.214
P58281-2;P58281	3.64365	4.73819	7.10903	NA	NA	NA
P58389	8.49338	19.9076	235.444	NA	NA	NA
P58404-2;P58404	2.86255	5.35746	31.7755	NA	NA	NA
P58501	3.70737	11.0361	96.8466	NA	NA	NA
P58710	8.76186	11.1649	15.0254	NA	NA	NA
P58742	3.00873	6.23185	46.5255	NA	NA	NA
P58771-2	10.3461	15.6184	27.7306	NA	NA	NA
P58774-2	11.7673	16.3938	35.3629	NA	NA	NA
P58871	2.52009	3.58962	32.3646	NA	NA	NA
P59235	6.28922	17.5811	127.014	NA	NA	NA
P59242	4.64457	5.40473	6.56149	NA	NA	NA
P59325	3.60073	4.25334	5.13307	NA	NA	NA
P59481	5.88391	13.3564	68.1563	NA	NA	NA
P59708	3.92865	5.21416	7.68813	NA	NA	NA
P59900	2.51251	4.13512	20.4944	NA	NA	NA
P59999	8.47519	10.6215	14.8531	NA	NA	NA
P60122	6.10856	7.49616	8.51616	NA	NA	NA
P60229	4.45251	4.97306	5.56601	NA	NA	NA
P60335	6.503	8.5223	11.1677	NA	NA	NA
P60521	3.76485	5.52864	9.56421	NA	NA	NA
P60670;P60670-2	13.3744	18.5239	43.3049	NA	NA	NA
P60710	4.13024	5.07267	6.30584	NA	NA	NA
P60762-2;P60762	2.76962	5.34834	31.9609	NA	NA	NA
P60766	7.13755	8.98192	13.2721	NA	NA	NA
P60824	7.65981	9.40572	12.2034	NA	NA	NA
P60840-2;P60840;P60840-3	2.62392	4.92377	43.249	NA	NA	NA
P60843	9.42442	11.2937	13.7079	NA	NA	NA
P60867	11.9011	15.5134	20.3623	NA	NA	NA
P60904	7.82428	11.3654	22.8827	NA	NA	NA
P61021	4.42374	6.47174	10.0239	NA	NA	NA
P61027	479.468	1644.25	27609.3	NA	NA	NA
P61079	5.86239	7.886	11.3684	NA	NA	NA
P61082	6.31806	7.50227	9.65816	NA	NA	NA
P61087	11.8288	35.5627	312.608	NA	NA	NA
P61089	106.493	211.743	716.931	NA	NA	NA
P61161	7.51049	9.74336	13.0639	NA	NA	NA
P61164	3.52405	4.61389	5.98116	NA	NA	NA
P61202;P61202-2	3.67409	4.24584	5.35703	NA	NA	NA
P61211	6.191	7.73642	9.88203	NA	NA	NA
P61222	3.02465	3.52515	4.21542	NA	NA	NA
P61255	6.25323	7.56234	9.84113	NA	NA	NA
P61290	15.8845	32.3905	330.701	NA	NA	NA
P61327;Q9CQL1	334.054	1056.36	10396.1	NA	NA	NA
P61358	115.256	223.799	1004.4	NA	NA	NA
P61458	4.22814	5.54776	8.58834	NA	NA	NA
P61514	12.6943	29.685	176.843	NA	NA	NA
P61620	5.5912	7.24134	9.56856	NA	NA	NA
P61750	7.92482	10.4103	12.8078	NA	NA	NA
P61759	5.3731	11.4538	92.567	NA	NA	NA
P61804	4.71547	14.0644	171.082	NA	NA	NA
P61922;P61922-2	2.78454	5.93896	51.3937	NA	NA	NA
P61924	5.7996	7.00799	10.5078	NA	NA	NA
P61957	8.27174	11.0625	15.2825	NA	NA	NA
P61961	3.24468	8.40885	76.6229	NA	NA	NA
P61965	4.18204	9.37492	70.454	NA	NA	NA
P61971	4.31703	6.53086	10.0795	NA	NA	NA
P61979-2;P61979	109.15	152.783	383.617	41.9014	81.3944	360.002
P61979-3	12.092	16.1324	27.0143	NA	NA	NA
P61982	10.2049	12.5396	16.6834	NA	NA	NA
P62071	4.32016	5.13686	6.56654	NA	NA	NA
P62082	5.28127	6.43214	8.00803	NA	NA	NA
P62137	8.13002	11.2796	16.4204	NA	NA	NA
P62141	2.68074	4.80324	22.1316	NA	NA	NA
P62192	232.769	928.908	10620.6	NA	NA	NA
P62196	527.177	1898.37	27111.4	4939.02	12630.8	126920
P62242	10.4841	13.145	16.648	NA	NA	NA
P62245	6.98492	8.51465	10.9118	NA	NA	NA
P62259	8.59687	10.746	15.2139	8.25439	10.4036	14.5004
P62264	9.08092	11.6967	16.3154	NA	NA	NA
P62267	12.9921	17.0223	29.4601	NA	NA	NA
P62270	7.55327	10.0763	12.9499	NA	NA	NA
P62281	10.2296	13.117	18.4522	NA	NA	NA
P62301	7.26818	9.11974	11.4056	NA	NA	NA
P62307	11.4599	24.4716	79.7931	NA	NA	NA
P62309	14.4809	25.4655	69.4528	NA	NA	NA
P62313	5.08368	10.5299	42.9491	NA	NA	NA
P62315	8.38092	10.5375	13.0558	NA	NA	NA
P62317	6.54869	8.32541	10.9974	NA	NA	NA
P62320	5.02008	6.35521	9.0355	NA	NA	NA
P62331	4.26184	5.08618	6.56383	NA	NA	NA
P62334	6.08202	7.39848	9.08322	NA	NA	NA
P62702	84.9687	223.268	934.187	NA	NA	NA
P62717	28.0506	38.1036	49.3621	9.61655	12.8187	21.2956
P62737	6.78232	8.22616	10.4316	NA	NA	NA
P62748	4.83832	6.40362	8.1052	NA	NA	NA
P62751	70.884	331.002	7066.7	53.5142	157.97	2219.12
P62754	6.20194	7.48485	9.54006	NA	NA	NA
P62774	33.1275	124.538	1048.52	NA	NA	NA
P62806	165.336	253.839	465.035	248.118	650.215	11160.8
P62814	13.6368	18.8064	34.6571	NA	NA	NA
P62821	8.29059	9.93403	11.6597	NA	NA	NA
P62827	211.331	710.39	5171.11	35.9017	105.559	1199.79
P62830	141.109	225.691	787.887	NA	NA	NA
P62843	11.7651	53.5761	372.241	NA	NA	NA
P62849-2;P62849-3;P62849	5.08459	6.1998	7.43182	NA	NA	NA
P62852	13.9856	17.8043	24.36	NA	NA	NA
P62855	5.17186	6.51425	8.88996	NA	NA	NA
P62862	3.92281	9.21732	104.614	NA	NA	NA
P62869	3.99073	5.02093	7.05215	NA	NA	NA
P62874	8.21422	10.2245	14.3248	NA	NA	NA
P62876	4.2013	5.07028	6.83452	NA	NA	NA
P62878	2.61588	4.77208	36.148	NA	NA	NA
P62880	15.8293	26.9783	71.2959	NA	NA	NA
P62889	2.85617	3.64401	4.96869	NA	NA	NA
P62897	59.4728	147.199	1352.56	27.6088	69.1078	755.593
P62900	6.20928	8.16482	12.0471	NA	NA	NA
P62908	359.239	1320	17320.2	297.35	1018.27	13023.1
P62911	19.8039	36.0746	160.589	NA	NA	NA
P62918	9.66404	14.8722	20.9967	NA	NA	NA
P62960	5.75319	7.00673	8.6722	NA	NA	NA
P62962	10.1791	14.3845	20.989	NA	NA	NA
P62965	3.04326	7.61375	44.7788	NA	NA	NA
P62983	7.40518	9.33429	13.3226	NA	NA	NA
P62996	8.02735	9.44855	12.0733	NA	NA	NA
P63001	3.80916	4.4658	5.50733	NA	NA	NA
P63005;P63005-2	3.68767	4.61238	6.13659	NA	NA	NA
P63017	150.883	459.917	4435.46	59.0721	121.69	570.141
P63024	4.62219	5.84562	7.43437	NA	NA	NA
P63028	240.793	654.458	6415.46	168.599	479.169	9956.16
P63030	12.4664	21.0653	64.2485	NA	NA	NA
P63037	62.6947	214.137	2221.36	NA	NA	NA
P63038	58.5409	88.0308	121.238	39.6973	63.7089	150.215
P63073	4.99524	6.08309	7.42469	NA	NA	NA
P63085	3.49004	4.12221	5.24436	NA	NA	NA
P63087-2;P63087	3.67749	4.46052	5.50445	NA	NA	NA
P63094;P63094-3	4.79338	6.39528	9.49674	NA	NA	NA
P63101	15.6006	21.0957	25.2918	NA	NA	NA
P63158	29.7027	44.0546	149.518	NA	NA	NA
P63168	7.39043	18.7146	77.6687	NA	NA	NA
P63242	9.09479	10.4363	14.0107	NA	NA	NA
P63254	4.52395	8.6798	23.025	NA	NA	NA
P63260	81.0173	143.385	435.724	54.2486	76.8377	150.747
P63276	7.43626	10.3541	13.6334	NA	NA	NA
P63280	7.34178	8.25437	9.67109	NA	NA	NA
P63323	7.48428	9.62788	13.5907	NA	NA	NA
P63325	6.10153	7.37405	9.35916	NA	NA	NA
P63328-2;P63328	5.86661	17.0513	155.916	NA	NA	NA
P63330	3.40691	7.56879	99.9745	NA	NA	NA
P67778	13.1315	17.2677	27.0132	NA	NA	NA
P67984	7.2792	8.6072	12.048	NA	NA	NA
P68037	76.3886	145.585	319.34	NA	NA	NA
P68040	7.23176	8.22691	9.72193	NA	NA	NA
P68254;P68254-2	7.27224	8.66867	10.1829	NA	NA	NA
P68368	3.72242	10.6685	92.6325	NA	NA	NA
P68369	43.1831	59.6437	93.2569	14.7622	21.9623	35.5881
P68372	41.4428	68.5377	123.937	14.6378	21.6449	55.43
P68373	7.86384	27.9904	286.498	NA	NA	NA
P68510	5.77651	6.69072	8.18734	NA	NA	NA
P69566;P69566-2	4.28891	9.14326	116.096	NA	NA	NA
P70122	9.102	30.6374	329.576	NA	NA	NA
P70168	5.57961	6.51374	8.43717	NA	NA	NA
P70195	4.37455	5.14495	6.11451	NA	NA	NA
P70202	5.2781	11.129	68.9029	NA	NA	NA
P70227	4.68401	8.7043	78.7833	NA	NA	NA
P70236	3.73617	10.7649	71.053	NA	NA	NA
P70255-2;P70255;P70255-3;P70255-5;P70255-6	1010.43	2615.95	17602.6	NA	NA	NA
P70261	2.95224	7.05799	42.9792	NA	NA	NA
P70268;P70268-2	2.72062	5.51746	60.0919	NA	NA	NA
P70279	152.307	681.548	10406.8	NA	NA	NA
P70280	18.5921	58.5152	548.999	NA	NA	NA
P70288	4.49058	5.45147	6.95992	NA	NA	NA
P70290	4.65472	5.87513	8.20768	NA	NA	NA
P70296	9.00002	11.5067	15.924	NA	NA	NA
P70297	3.00243	5.32874	25.0717	NA	NA	NA
P70302	2.73418	4.21841	9.8428	NA	NA	NA
P70303;P70303-2	2.77248	3.42568	4.30761	NA	NA	NA
P70318	461.552	1498.32	13735.4	NA	NA	NA
P70333	4.95388	5.93562	7.33943	NA	NA	NA
P70336;P70336-2	137.912	231.04	793.626	NA	NA	NA
P70349	8.91701	11.72	16.8738	NA	NA	NA
P70353	56.6861	165.805	2065.77	23.0643	51.9154	211.645
P70362	4.41751	13.433	73.1628	NA	NA	NA
P70372	5.51532	6.10349	7.0319	NA	NA	NA
P70398	2.77715	3.21107	3.92925	NA	NA	NA
P70399-5;P70399;P70399-6	2.94944	4.38999	13.4864	NA	NA	NA
P70404	3.17562	3.8506	4.97325	NA	NA	NA
P70441	2.52253	4.01473	26.603	NA	NA	NA
P70670	8.01565	10.3058	13.1929	NA	NA	NA
P70677	3.79386	4.6397	6.11737	NA	NA	NA
P70696	7.03125	16.3628	244.698	NA	NA	NA
P70697	13.9535	47.9752	497.652	NA	NA	NA
P70698	2.77254	3.34397	4.29492	NA	NA	NA
P70699	6.38042	17.4448	107.078	NA	NA	NA
P80313	9.40362	11.433	18.7477	NA	NA	NA
P80314	6.92423	8.8684	11.0685	NA	NA	NA
P80315	10.5202	13.4933	16.0829	NA	NA	NA
P80316	123.939	317.622	792.644	NA	NA	NA
P80317	8.54764	9.89191	10.9581	NA	NA	NA
P80318	9.89697	13.1488	19.9962	NA	NA	NA
P81117	3.15197	4.36959	6.14195	NA	NA	NA
P82198	5.46206	6.89199	9.34739	NA	NA	NA
P82343;P82343-2	2.74378	4.48518	11.0065	NA	NA	NA
P83870	6.99169	21.8907	141.54	NA	NA	NA
P83882	5.60271	6.88644	8.70727	NA	NA	NA
P83917	6.95042	9.13986	12.686	NA	NA	NA
P83940	8.65051	11.9915	17.3268	NA	NA	NA
P84078;P61205	9.35348	13.8046	19.2476	NA	NA	NA
P84084	5.26141	6.94412	9.84999	NA	NA	NA
P84089	11.5728	14.4125	20.0558	NA	NA	NA
P84091	6.33596	6.78238	7.78231	NA	NA	NA
P84096	3.07506	4.41002	5.56682	NA	NA	NA
P84099	127.629	270.804	1051.7	NA	NA	NA
P84104-2;P84104	25.3955	39.4727	61.2605	NA	NA	NA
P84228	308.872	786.017	16727.6	326.326	665.936	3687.41
P97290	8.7957	15.6668	58.5646	NA	NA	NA
P97298	2.99748	5.9707	22.0765	NA	NA	NA
P97310	3.2789	4.16695	5.32827	NA	NA	NA
P97311	2.89009	3.65947	4.5003	NA	NA	NA
P97314	3.71374	4.74304	7.22073	NA	NA	NA
P97315	6.66062	7.71959	9.69623	NA	NA	NA
P97351	10.5342	14.2258	19.9242	NA	NA	NA
P97355	4.45471	11.9367	220.1	NA	NA	NA
P97370	4.04906	5.02068	7.31311	NA	NA	NA
P97371	8.16867	10.1465	12.3754	NA	NA	NA
P97372	6.07453	7.65983	9.55781	NA	NA	NA
P97376	2.63472	5.26834	39.9698	NA	NA	NA
P97377-2;P97377	6.57444	18.8009	232.495	NA	NA	NA
P97379	3.65764	4.27022	5.17202	NA	NA	NA
P97384	3.84032	4.66085	5.82426	NA	NA	NA
P97386;P97386-2	17.6541	43.555	311.314	NA	NA	NA
P97390	2.96314	5.55581	13.3877	NA	NA	NA
P97393	269.38	641.719	5611.2	NA	NA	NA
P97429	7.68265	9.31764	11.8607	NA	NA	NA
P97434-2	2.54357	3.90823	13.7342	NA	NA	NA
P97447	6.62807	8.05902	10.0148	NA	NA	NA
P97449	68.4727	101.353	191.378	NA	NA	NA
P97450	4.14105	8.39171	19.167	NA	NA	NA
P97461	7.85806	10.1508	14.8383	NA	NA	NA
P97470	7.18156	21.5353	160.174	NA	NA	NA
P97478	3.03603	7.93668	62.0786	NA	NA	NA
P97479;P97479-2	114.622	394.278	3411.18	66.7904	187.497	2657.64
P97494	2.95816	3.8046	6.10084	NA	NA	NA
P97496-2;P97496	3.03346	3.87873	4.85263	NA	NA	NA
P97742	15.417	21.2248	32.1807	NA	NA	NA
P97760	3.18543	4.02354	5.40892	NA	NA	NA
P97765;P97765-2	3.80434	5.18197	7.50265	NA	NA	NA
P97770-2;P97770;P97770-3	6.02298	9.2918	17.4307	NA	NA	NA
P97807-2;P97807	69.1537	122.427	395.498	NA	NA	NA
P97822;P97822-2	4.27772	5.33471	6.72134	NA	NA	NA
P97823;P97823-2	11.8102	19.2804	41.5341	NA	NA	NA
P97855	8.69601	11.8303	16.2107	NA	NA	NA
P97863;P97863-3;P97863-2	4.06635	14.0389	368.857	NA	NA	NA
P97868;P97868-2	4.624	8.76324	52.0245	NA	NA	NA
P97927	2.83946	3.61469	4.53151	NA	NA	NA
P97930	3.26666	10.681	48.7653	NA	NA	NA
P98078;P98078-2;P98078-3	3.10658	3.74239	4.65574	NA	NA	NA
P98192	4.10068	10.7801	77.2594	NA	NA	NA
P99024	10.5079	15.5374	22.8991	NA	NA	NA
P99026	6.8322	8.96634	12.9616	NA	NA	NA
P99027	7.30847	8.48539	9.87242	NA	NA	NA
P99029-2;P99029	149.174	548.372	4402.33	75.8272	220.773	1151.3
Q00262	8.25608	29.5061	340.539	NA	NA	NA
Q00422	2.79321	3.48476	4.45778	NA	NA	NA
Q00612	7.0545	9.09122	12.1778	NA	NA	NA
Q00623	82.7898	172.397	627.621	NA	NA	NA
Q00896	37.5121	68.5735	101.95	NA	NA	NA
Q00897	6.92069	9.3568	13.5101	NA	NA	NA
Q00899	7.79435	18.2144	197.735	NA	NA	NA
Q00915	80.3191	255.834	1427.85	NA	NA	NA
Q00PI9	4.40933	5.1202	6.51988	NA	NA	NA
Q01147-1;Q01147	2.96358	7.41854	30.903	NA	NA	NA
Q01149	140.513	202.874	405.9	NA	NA	NA
Q01279	5.72651	15.3336	247.752	NA	NA	NA
Q01320	2.48015	3.15561	7.83317	NA	NA	NA
Q01339	37.3341	110.633	1038.5	18.7753	55.7081	457.126
Q01405	3.90837	4.86506	6.00271	NA	NA	NA
Q01730	5.66566	6.68929	8.31024	NA	NA	NA
Q01768	11.1156	15.3035	20.1476	NA	NA	NA
Q01853	106.697	172.36	344.508	36.2668	60.9481	189.516
Q02053	168.741	460.777	5613.25	129.483	353.619	3439.93
Q02248	2.92136	3.42406	4.07471	NA	NA	NA
Q02257	3.41692	4.26599	5.33621	NA	NA	NA
Q02614	2.79815	6.84616	64.0868	NA	NA	NA
Q02788	7.16401	8.98753	12.1478	NA	NA	NA
Q02819	3.063	3.66475	4.64356	NA	NA	NA
Q02844	5.11104	17.2902	138.117	NA	NA	NA
Q03173;Q03173-5	3.07614	5.86789	32.2356	NA	NA	NA
Q03265	18.4492	26.7626	41.124	NA	NA	NA
Q03958	2.62755	5.40503	22.2768	NA	NA	NA
Q03963	3.08734	7.70333	95.5859	NA	NA	NA
Q04207;Q04207-2	4.91347	18.5049	233.923	NA	NA	NA
Q04447	4.29727	5.74369	8.40242	NA	NA	NA
Q04690-2;Q04690;Q04690-4;Q04690-3	485.607	1666.5	23024.4	NA	NA	NA
Q04750	190.308	525.918	5457.76	192.005	876.616	9800.07
Q04857	7.02699	8.42351	10.1104	NA	NA	NA
Q05186	53.4586	114.615	596.721	NA	NA	NA
Q05512;Q05512-3;Q05512-4;Q05512-2	2.54497	3.68975	15.6433	NA	NA	NA
Q05793	300.113	1304.21	12757.9	NA	NA	NA
Q05816	105.853	440.767	5405.15	NA	NA	NA
Q05909	3.79718	6.92067	24.7387	NA	NA	NA
Q05920	10.8854	17.2738	24.2216	NA	NA	NA
Q05A80	10.5263	14.0951	20.8494	NA	NA	NA
Q05CL8	2.62235	4.74279	15.1983	NA	NA	NA
Q05D44	168.031	408.941	7265.07	NA	NA	NA
Q06138	69.011	117.122	269.396	NA	NA	NA
Q06185	10.7973	13.5521	18.0709	NA	NA	NA
Q06890	3.38318	4.57721	6.15679	NA	NA	NA
Q07076	4.74859	5.88788	7.78612	NA	NA	NA
Q07113	7.9334	9.73561	13.7722	NA	NA	NA
Q07133	2.86575	5.24425	18.0361	NA	NA	NA
Q07139;Q07139-2	16.2064	24.1464	39.8519	NA	NA	NA
Q07417	6.72832	9.30229	15.2884	NA	NA	NA
Q07456	2.54334	4.21179	25.2133	NA	NA	NA
Q08024;Q08024-4;Q08024-3	3.18289	8.00373	61.5122	NA	NA	NA
Q08091;Q08091-2	4.82534	7.46269	13.2861	NA	NA	NA
Q08093	3.28199	4.68214	6.81773	NA	NA	NA
Q08460-5;Q08460-3;Q08460;Q08460-2;Q08460-4	909.114	3645.52	55103.6	325.537	1051.06	5909.64
Q08481;Q08481-3;Q08481-4;Q08481-2	174.817	648.439	7537.47	NA	NA	NA
Q08879-2	5.85325	15.4746	137.9	NA	NA	NA
Q08943;Q08943-2	728.489	3388.71	43130.6	NA	NA	NA
Q0GNC1;Q0GNC1-3	706.887	2078.44	17796.4	NA	NA	NA
Q0P5W1;Q0P5W1-3;Q0P5W1-2	3.03611	8.94394	106.401	NA	NA	NA
Q0P678	2.72253	5.79379	25.8367	NA	NA	NA
Q0VBL3-2;Q0VBL3	7.3957	19.998	197.582	NA	NA	NA
Q0VGB7	231.742	937.633	20054	NA	NA	NA
Q0VGY8	69.4654	248.596	3059.19	NA	NA	NA
Q11011	298.847	1088.25	25387.9	248.759	648.099	5950.87
Q11136	3.39309	8.98823	70.4614	NA	NA	NA
Q148V7;Q148V7-2;Q148V7-3	2.55397	4.31313	22.525	NA	NA	NA
Q14AI0	3.91023	13.3917	131.35	NA	NA	NA
Q19LI2	519.555	1772.51	14871.7	269.927	1154.38	29181.3
Q1HFZ0;Q1HFZ0-2	3.07898	4.71785	6.65801	NA	NA	NA
Q1W617;Q1W617-2	5.53171	19.625	246.318	NA	NA	NA
Q2KN98	1039.02	3787.8	63592.9	1115.57	3706.18	19366.3
Q2TBE6	2.56228	4.33588	37.8637	NA	NA	NA
Q2TPA8	4.11084	7.88053	53.8115	NA	NA	NA
Q2VPQ9-2;Q2VPQ9	2.69301	5.57258	48.6938	NA	NA	NA
Q3B7Z2;Q3B7Z2-2	2.5206	3.8617	9.73045	NA	NA	NA
Q3KNJ2	11.3586	37.8843	356.535	NA	NA	NA
Q3TC46	2.75129	4.40937	19.2733	NA	NA	NA
Q3TC72	3.02828	11.9595	107.286	NA	NA	NA
Q3TCH7	959.131	3369.3	65272	NA	NA	NA
Q3TCJ1	6.60698	17.1346	197.686	NA	NA	NA
Q3TCN2;Q3TCN2-2	2.70072	5.02166	36.477	NA	NA	NA
Q3TDN2;Q3TDN2-2	3.10491	3.88708	5.12471	NA	NA	NA
Q3TDQ1	3.76054	4.47457	5.39569	NA	NA	NA
Q3TEA8;Q3TEA8-3	9.37545	12.2284	16.3181	NA	NA	NA
Q3THE2	5.73887	7.06708	10.5553	NA	NA	NA
Q3THG9	2.79505	9.61936	81.5836	NA	NA	NA
Q3THK7	92.6011	198.051	846.317	NA	NA	NA
Q3THS6	3.21311	3.89064	5.07667	NA	NA	NA
Q3TIV5;Q3TIV5-2	3.09603	6.44252	50.9544	NA	NA	NA
Q3TIX9	4.77283	5.75605	7.06232	NA	NA	NA
Q3TJD7	19.389	102.518	906.085	NA	NA	NA
Q3TKT4;Q3TKT4-2	2.58549	2.96858	3.54726	NA	NA	NA
Q3TKY6	2.78382	5.48737	56.1637	NA	NA	NA
Q3TLH4	16.1685	19.4236	24.2444	NA	NA	NA
Q3TW96;Q3TW96-2	2.73273	4.55285	13.9678	NA	NA	NA
Q3TWL2	826.228	3121.48	21807.8	NA	NA	NA
Q3TWW8	5.37682	6.4663	8.02938	NA	NA	NA
Q3TXS7	66.9747	106.023	229.857	NA	NA	NA
Q3TYS2	3.0714	7.20569	37.6252	NA	NA	NA
Q3TYX3	3.05779	10.616	100.36	NA	NA	NA
Q3TZX8-2;Q3TZX8	2.69647	8.5851	97.4596	NA	NA	NA
Q3TZZ7;Q3TZZ7-2	3.33922	4.24458	5.8805	NA	NA	NA
Q3U0P5	3.15914	10.0345	77.7767	NA	NA	NA
Q3U0V1	4.72611	5.24297	6.18274	NA	NA	NA
Q3U1J4	5.13426	6.32764	7.62894	NA	NA	NA
Q3U2K0;Q3U2K0-2	4.67635	7.08587	12.0696	NA	NA	NA
Q3U319	2.61078	4.57851	22.942	NA	NA	NA
Q3U487	575.435	2514.04	14001.8	550.105	2123.57	27859.5
Q3U7R1;Q3U7R1-2	4.54619	5.44806	6.45953	NA	NA	NA
Q3U962	2.84406	7.66736	66.6777	NA	NA	NA
Q3U9G9	3.46781	4.49707	8.0603	NA	NA	NA
Q3UA37	3.05366	3.68709	4.73622	NA	NA	NA
Q3UBX0	2.95371	7.244	70.528	NA	NA	NA
Q3UDE2	4.36764	5.41279	7.21551	NA	NA	NA
Q3UEB3-2;Q3UEB3;Q3UEB3-3	3.7713	4.62722	5.63394	NA	NA	NA
Q3UFY7;Q3UFY7-4;Q3UFY7-2	7.72016	21.157	172.421	NA	NA	NA
Q3UGR5;Q3UGR5-2	625.385	2315	22506.5	NA	NA	NA
Q3UH66-7	2.82935	8.32559	96.0152	NA	NA	NA
Q3UHD6;Q3UHD6-2	2.71335	5.31988	28.2558	NA	NA	NA
Q3UHK6-2	1194.39	3885.06	47477.6	NA	NA	NA
Q3UHX2	3.27248	4.13554	5.80928	NA	NA	NA
Q3UI43	4.70808	12.818	76.9593	NA	NA	NA
Q3UIA2;Q3UIA2-2;Q3UIA2-4	3.06902	4.20819	11.2818	NA	NA	NA
Q3UJB9	2.59831	3.07012	3.9274	NA	NA	NA
Q3UJU9	2.69857	6.74705	37.9205	NA	NA	NA
Q3UKC1	2.51914	5.02322	31.8522	NA	NA	NA
Q3UKJ7;Q3UKJ7-2	2.80547	3.53343	4.31456	NA	NA	NA
Q3UL36;Q3UL36-2	4.0718	5.41556	8.26608	NA	NA	NA
Q3ULD5	3.94175	9.97732	80.9458	NA	NA	NA
Q3ULJ0;Q3ULJ0-2	3.18937	3.99999	5.5871	NA	NA	NA
Q3UM18;Q3UM18-2	3.25962	8.7748	116.081	NA	NA	NA
Q3UM45	6.76469	24.054	191.023	NA	NA	NA
Q3UMB9	104.466	427.393	6478.8	NA	NA	NA
Q3UMC0	10.7844	13.2303	16.9068	NA	NA	NA
Q3UMF0-3;Q3UMF0	2.57625	3.41517	5.98881	NA	NA	NA
Q3UMR5;Q3UMR5-2	4.1125	10.0282	40.3248	NA	NA	NA
Q3UMU9-3;Q3UMU9	3.45815	4.77134	7.65838	NA	NA	NA
Q3UMY5;Q3UMY5-3	424.318	1823.37	21364.9	NA	NA	NA
Q3UNX5;Q3UNX5-2	3.26382	11.9314	125.246	NA	NA	NA
Q3UNZ8;Q3UNZ8-2	5.38783	15.3285	233.207	NA	NA	NA
Q3UPH1	3.46013	4.46545	6.19215	NA	NA	NA
Q3UPL0;Q3UPL0-2	3.99442	4.67782	5.5648	NA	NA	NA
Q3UQ44	6.03811	9.5767	14.326	NA	NA	NA
Q3UQA7	5.06601	12.2102	277.813	NA	NA	NA
Q3URD3-2;Q3URD3;Q3URD3-5	205.21	1159.73	10732.5	NA	NA	NA
Q3URQ0	4.0644	5.67443	9.01485	NA	NA	NA
Q3USZ8	3.69582	9.7445	86.5439	NA	NA	NA
Q3UTJ2-2	6.28015	7.53229	9.59107	NA	NA	NA
Q3UUQ7	2.71319	7.70635	34.8628	NA	NA	NA
Q3UVK0	4.63819	5.77458	7.67108	NA	NA	NA
Q3UVL4;Q3UVL4-2	749.847	2279.66	14621.6	NA	NA	NA
Q3UW53	4.05352	5.8254	9.33918	NA	NA	NA
Q3UYV9	3.79976	4.94307	7.78185	NA	NA	NA
Q3V0K9	2.44132	3.16548	4.97944	NA	NA	NA
Q3V132	6.50029	12.9429	109.65	NA	NA	NA
Q3V1L4	2.54277	4.97541	20.4531	NA	NA	NA
Q3V1T4;Q3V1T4-2	3.00842	3.57561	4.46238	NA	NA	NA
Q3V3R1	2.5303	3.01433	3.9842	NA	NA	NA
Q4FK66	3.67193	7.00834	28.7105	NA	NA	NA
Q4KMM3-4;Q4KMM3-3	145.556	484.461	4624.6	NA	NA	NA
Q4LDD4-2;Q4LDD4;Q4LDD4-3	2.66829	4.54271	40.6066	NA	NA	NA
Q4PZA2-3;Q4PZA2-4;Q4PZA2	2.60257	5.61462	34.0741	NA	NA	NA
Q4VA53	4.41956	5.37992	6.62511	NA	NA	NA
Q4VAA2;Q4VAA2-2	3.58411	4.61437	6.6474	NA	NA	NA
Q4VAE3	4.89267	10.2756	31.0716	NA	NA	NA
Q4VBE8	5.64247	14.4406	107.404	NA	NA	NA
Q501J6;Q501J6-2	41.6126	98.6349	1247.39	32.2149	69.398	479.413
Q505B7-2;Q505B7	3.21559	5.90693	20.6191	NA	NA	NA
Q505D1	580.121	2177.1	37055.6	NA	NA	NA
Q505F5	3.65211	4.23053	5.17533	NA	NA	NA
Q52KB6;Q52KB6-3;Q52KB6-2	8.35005	10.6576	15.5786	NA	NA	NA
Q52KE7;Q52KE7-2	3.01271	8.19204	84.1358	NA	NA	NA
Q52KI8;Q52KI8-2	6.06227	9.34642	25.037	NA	NA	NA
Q569Z5;Q569Z5-2	3.50794	4.18811	5.04637	NA	NA	NA
Q569Z6	7.9364	9.38151	12.0136	NA	NA	NA
Q571I9	3.73216	15.1177	103.722	NA	NA	NA
Q58A65-2;Q58A65;Q58A65-5;Q58A65-6;Q58A65-3;Q58A65-4	2.57482	3.62409	11.7188	NA	NA	NA
Q59J78	3.34927	4.41329	5.51132	NA	NA	NA
Q5DTM8;Q5DTM8-2	2.49679	3.85732	10.8564	NA	NA	NA
Q5DTT3	1112.54	4844.67	46417.6	NA	NA	NA
Q5FWK3	4.59577	5.30414	6.32002	NA	NA	NA
Q5HZI9	4.76498	14.5488	111.313	NA	NA	NA
Q5M8N0	4.44933	10.9535	173.61	NA	NA	NA
Q5RL79	4.27909	5.78158	8.14133	NA	NA	NA
Q5SF07;Q5SF07-2	4.70396	10.4443	31.5441	NA	NA	NA
Q5SSI6	133.031	217.584	524.735	NA	NA	NA
Q5SSZ5	928.669	3949.16	28920.5	NA	NA	NA
Q5SUC9	3.34974	9.66265	110.091	NA	NA	NA
Q5SUF2;Q5SUF2-3;Q5SUF2-2	198.701	920.636	7928.72	NA	NA	NA
Q5SUR0	36.3994	62.578	151.077	NA	NA	NA
Q5SVQ0-4;Q5SVQ0-2;Q5SVQ0-3;Q5SVQ0;Q5SVQ0-5	3.09585	11.0416	78.7816	NA	NA	NA
Q5SW19;Q5SW19-3;Q5SW19-2	2.5819	3.45675	4.72449	NA	NA	NA
Q5SWD9	4.61901	13.5749	101.607	NA	NA	NA
Q5SWU9;Q5SWU9-2	2.49034	2.97844	4.29368	NA	NA	NA
Q5SYD0;Q5SYD0-2	2.60098	5.88461	42.2264	NA	NA	NA
Q5U458	4.57827	8.78029	132.153	NA	NA	NA
Q5U4D9	2.8943	8.24378	91.9823	NA	NA	NA
Q5XG71	9.48034	33.3626	342.199	NA	NA	NA
Q5XJE5	2.83085	5.98391	47.3293	NA	NA	NA
Q5XJY4	3.40472	7.46729	43.0917	NA	NA	NA
Q5XJY5	4.54356	5.30714	6.37377	NA	NA	NA
Q5XPI3;Q5XPI3-2	12.3897	23.0049	192.932	NA	NA	NA
Q60520;Q60520-1	3.56138	10.1141	68.8602	NA	NA	NA
Q60575	782.133	3737.5	53070.9	302.28	1039.89	9412.61
Q60597;Q60597-2	82.6745	226.363	2208.54	53.8034	173.685	1556.93
Q60598	246.134	934.528	14477.2	243.802	762.31	7690.25
Q60605-2	11.6739	15.503	22.3366	NA	NA	NA
Q60631;Q60631-2	4.6595	19.003	150.33	NA	NA	NA
Q60648	6.57073	8.81071	13.136	NA	NA	NA
Q60649	3.68267	4.81777	8.03871	NA	NA	NA
Q60668-3;Q60668;Q60668-4;Q60668-2	395.329	1206.05	14668	154.29	444.91	4919.38
Q60675	13.8087	39.9347	457.907	NA	NA	NA
Q60676	5.5477	16.4001	195.159	NA	NA	NA
Q60692	7.25523	19.834	112.45	NA	NA	NA
Q60695	6.91754	10.173	25.0679	NA	NA	NA
Q60710	173.087	718.871	8700.9	163.101	468.358	4272.88
Q60714	4.27172	14.4838	158.041	NA	NA	NA
Q60715-2	2.68952	4.93484	11.8593	NA	NA	NA
Q60737	4.29919	5.25842	6.5052	NA	NA	NA
Q60739;Q60739-2	23.9648	58.43	203.014	NA	NA	NA
Q60749	5.34763	6.48071	7.72698	NA	NA	NA
Q60770;Q60770-2	2.6023	7.29819	58.2617	NA	NA	NA
Q60778	5.42301	20.3003	272.189	NA	NA	NA
Q60809	3.40781	10.6369	88.4954	NA	NA	NA
Q60823	3.76685	7.13884	25.8477	NA	NA	NA
Q60847;Q60847-2;Q60847-5;Q60847-3;Q60847-4	7.17769	9.13977	13.1844	NA	NA	NA
Q60854	56.1767	79.3982	166.363	63.4086	140.467	1336.6
Q60864	92.9129	174.123	438.642	NA	NA	NA
Q60865	51.2279	105.444	213.16	NA	NA	NA
Q60899	2.95831	7.51294	58.201	NA	NA	NA
Q60902;Q60902-2;Q60902-3	629.217	1826.73	9155.9	NA	NA	NA
Q60930	10.5572	13.2679	17.1808	NA	NA	NA
Q60931	9.96002	11.3711	14.7724	NA	NA	NA
Q60932-2;Q60932	19.5051	25.5349	34.2242	NA	NA	NA
Q60967	2.47815	3.05576	4.2374	NA	NA	NA
Q60972	6.04526	7.00162	8.88938	NA	NA	NA
Q60973	6.18788	7.68205	9.16702	NA	NA	NA
Q60996-3;Q60996	2.95591	6.29591	28.3142	NA	NA	NA
Q61029;Q61029-2;Q61029-4;Q61033-2	5.90279	7.21234	9.73088	NA	NA	NA
Q61033	8.79854	11.087	16.6918	NA	NA	NA
Q61035	2.59217	3.06035	3.57865	NA	NA	NA
Q61081	6.49811	7.82629	13.306	NA	NA	NA
Q61084	9.17666	11.882	20.663	NA	NA	NA
Q61097	13.6514	19.2087	33.7455	NA	NA	NA
Q61103	2.71501	5.47758	38.56	NA	NA	NA
Q61133	8.91155	23.4584	350.05	NA	NA	NA
Q61136	3.59085	9.94638	136.156	NA	NA	NA
Q61147	20.9903	33.0436	67.4503	NA	NA	NA
Q61160	4.3341	9.49131	327.733	NA	NA	NA
Q61166	8.09965	10.0787	13.76	NA	NA	NA
Q61171	23.4718	27.0082	32.8722	NA	NA	NA
Q61183;Q61183-3;Q61183-4;Q61183-2	6.89618	15.4888	111.089	NA	NA	NA
Q61187	2.54183	3.65577	12.4361	NA	NA	NA
Q61189	2.70713	6.5771	63.4508	NA	NA	NA
Q61191	154.3	360.825	2011.29	133.964	614.152	6000.08
Q61205	4.42546	5.27174	6.36602	NA	NA	NA
Q61206	2.80591	5.90235	51.4405	NA	NA	NA
Q61207	7.51617	11.4594	19.2044	NA	NA	NA
Q61216;Q61216-2	2.74458	6.66798	125.867	NA	NA	NA
Q61233	5.49269	6.94678	9.58952	NA	NA	NA
Q61235	3.9628	9.37838	82.4983	NA	NA	NA
Q61239	3.21232	8.34721	133	NA	NA	NA
Q61245	4.11497	12.5878	73.8261	NA	NA	NA
Q61247	3.43975	7.80275	34.1493	NA	NA	NA
Q61263	224.208	576.099	7959	167.027	419.953	2628.97
Q61292	5.75398	18.7966	215.04	NA	NA	NA
Q61301-2;Q61301-3;Q61301	3.05482	8.93848	63.965	NA	NA	NA
Q61316	101	207.787	1565.17	60.1078	140.408	1292.3
Q61335	46.6232	73.4433	213.934	NA	NA	NA
Q61387	3.97773	5.30778	7.70733	NA	NA	NA
Q61391	4.31099	9.26348	49.326	NA	NA	NA
Q61398	2.8543	5.36364	22.7193	NA	NA	NA
Q61425	9.46739	12.6516	20.5733	NA	NA	NA
Q61464-4	2.57193	3.25061	4.53871	NA	NA	NA
Q61466	3.70661	10.4888	68.2611	NA	NA	NA
Q61474;Q61474-2	140.036	480.949	5341.02	NA	NA	NA
Q61490	2.50158	3.4343	11.942	NA	NA	NA
Q61496	7.54588	18.3999	188.658	NA	NA	NA
Q61510	7.17424	9.47533	13.0926	NA	NA	NA
Q61543	3.95057	4.68044	5.78694	NA	NA	NA
Q61545	7.79992	9.42367	12.7744	NA	NA	NA
Q61550	4.66304	8.58161	43.9888	NA	NA	NA
Q61553	265.113	869.644	14012.1	271.515	1188.87	12833.7
Q61554	569.971	2141.7	31507.5	NA	NA	NA
Q61555	2.53517	3.51921	8.28108	NA	NA	NA
Q61576	3.82643	4.82337	6.17236	NA	NA	NA
Q61578	27.5237	35.4543	53.3089	NA	NA	NA
Q61584-3;Q61584;Q61584-6;Q61584-2;Q61584-7	1279.77	3367.96	66589.1	660.977	3606.39	37513.7
Q61595;Q61595-15	3.78096	4.46488	5.36909	NA	NA	NA
Q61598;Q61598-2	93.5009	236.381	1592.48	90.0415	275.783	2187.8
Q61644	5.4878	7.87155	15.5653	NA	NA	NA
Q61655	4.4843	5.36856	6.12076	NA	NA	NA
Q61656	85.6891	169.311	466.606	103.755	302.193	4313.75
Q61686	13.7546	21.4507	43.2354	NA	NA	NA
Q61687	2.4471	2.65563	3.43271	NA	NA	NA
Q61696;P17879	5.32595	6.68337	8.74943	NA	NA	NA
Q61699	57.4179	221.704	1528.08	43.7398	104.569	1006.9
Q61702	2.56862	3.34379	6.8882	NA	NA	NA
Q61703	102.711	204.592	3253.57	96.7887	257.262	4221.69
Q61733	3.70294	10.1168	146.279	NA	NA	NA
Q61739-2	2.74119	3.68668	5.51104	NA	NA	NA
Q61749	3.16317	6.76035	44.7802	NA	NA	NA
Q61753	3.43203	4.27206	5.37055	NA	NA	NA
Q61768	3.16545	3.68255	4.39634	NA	NA	NA
Q61789	2.49513	3.42952	8.4337	NA	NA	NA
Q61792	420.291	1801.74	44414.9	NA	NA	NA
Q61823	10.7541	34.0637	721.503	NA	NA	NA
Q61830	4.95685	6.85976	10.8019	NA	NA	NA
Q61838	72.1936	129.728	1039.45	72.2459	153.989	1459
Q61879	138.427	314.223	1150.53	NA	NA	NA
Q61881	2.58158	3.10951	4.08722	NA	NA	NA
Q61937	8.42321	9.98189	13.0818	NA	NA	NA
Q61941	9.49912	12.7877	17.5889	10.1984	13.8128	24.7759
Q61990;Q61990-3	97.7077	264.194	1888.64	109.989	347.218	3126.23
Q62000	449.616	2211.51	35353.7	NA	NA	NA
Q62009;Q62009-3;Q62009-4	2.62125	4.16007	20.1284	NA	NA	NA
Q62018;Q62018-3	39.252	54.1508	106.458	NA	NA	NA
Q62036	2.8483	5.58125	25.5545	NA	NA	NA
Q62048	4.36712	6.17833	12.8543	NA	NA	NA
Q62059;Q62059-2	3.24354	3.99029	5.06769	NA	NA	NA
Q62074	3.43629	10.3626	106.274	NA	NA	NA
Q62077	2.63633	4.72648	17.5902	NA	NA	NA
Q62087	7.58904	10.561	16.0112	NA	NA	NA
Q62093	6.53696	8.00795	10.8043	NA	NA	NA
Q62148	3.09345	3.89476	4.54865	NA	NA	NA
Q62165	3.20565	10.6223	81.0737	NA	NA	NA
Q62167;P16381	5.20354	6.43987	8.44098	NA	NA	NA
Q62186	4.41954	5.08968	6.00615	NA	NA	NA
Q62188	44.3406	63.2491	115.551	NA	NA	NA
Q62189	3.25613	3.97073	4.68307	NA	NA	NA
Q62193	7.0594	22.3838	260.448	NA	NA	NA
Q62203	4.54692	5.68864	8.4146	NA	NA	NA
Q62241	325.782	1114.83	15924.7	NA	NA	NA
Q62245	2.7614	7.33361	116.775	NA	NA	NA
Q62261	75.2456	165.909	460.294	28.7167	48.3108	118.178
Q62318;Q62318-2	105.971	572.75	5550.47	NA	NA	NA
Q62348	6.76621	8.48878	11.5578	NA	NA	NA
Q62351	2.6561	4.47635	11.6834	NA	NA	NA
Q62356	4.68064	10.6724	133.043	NA	NA	NA
Q62376;Q62376-2	30.3783	40.7986	65.7233	NA	NA	NA
Q62383	2.5077	3.89594	15.0532	NA	NA	NA
Q62384	2.91492	4.8466	19.298	NA	NA	NA
Q62393	3.91183	5.36947	8.25105	NA	NA	NA
Q62418-3;Q62418-2;Q62418	3.31333	6.23495	39.8187	NA	NA	NA
Q62419	3.10425	3.80979	4.60977	NA	NA	NA
Q62422	5.2526	7.11789	10.3542	NA	NA	NA
Q62425	171.468	582.278	7702	117.011	343.244	3237.62
Q62426	57.1104	109.093	570.445	NA	NA	NA
Q62433	15.8637	37.3388	308.074	NA	NA	NA
Q62446	64.6245	139.563	910.543	NA	NA	NA
Q62448	2.97078	3.50539	4.27155	NA	NA	NA
Q62465	156.504	724.262	7490.84	NA	NA	NA
Q62504-2;Q62504;Q62504-3	35.9238	99.0765	706.269	NA	NA	NA
Q62523	2.69932	4.75214	14.7396	NA	NA	NA
Q63810-2;Q63810	95.4558	274.569	2897.08	NA	NA	NA
Q63844	4.51629	5.5785	7.11834	NA	NA	NA
Q63850	6.71507	7.85085	11.1219	NA	NA	NA
Q63918	3.13304	4.72707	7.46563	NA	NA	NA
Q63932	3.01561	6.19298	66.4742	NA	NA	NA
Q64008	3.80878	10.2257	55.3598	NA	NA	NA
Q64010;Q64010-2	3.71643	4.70198	5.70705	NA	NA	NA
Q64012-2;Q64012	5.4378	7.01849	8.72261	NA	NA	NA
Q640M1	5.62953	7.11818	11.365	NA	NA	NA
Q64105	7.49793	10.0589	13.7725	NA	NA	NA
Q64133	15.7861	21.5154	43.8024	NA	NA	NA
Q64152-2	6.31755	7.50454	9.388	NA	NA	NA
Q64213;Q64213-2;Q64213-3	3.75767	4.53339	5.92225	NA	NA	NA
Q64331	4.31583	5.1518	6.4669	NA	NA	NA
Q64337	2.64416	6.67947	48.0189	NA	NA	NA
Q64378	377.057	1764.06	17117.8	193.118	707.924	11467.7
Q64433	49.5235	81.404	153.342	24.2847	40.5028	116.568
Q64435	18.8022	42.396	241.049	NA	NA	NA
Q64449	4.63849	13.1972	191.196	NA	NA	NA
Q64471	4.31807	5.68967	8.03324	NA	NA	NA
Q6ZWY9;Q64478	131.908	190.692	306.771	114.665	171.69	274.095
Q64487-11;Q64487-10	741.96	2511.77	35845.1	888.941	2517.85	24623.1
Q64511	4.09561	5.08622	6.50474	NA	NA	NA
Q64512	349.792	1168.1	14635.5	NA	NA	NA
Q64514-2	331.581	996.32	12510.2	355.208	977.284	8567.78
Q64521	5.98688	7.13265	9.24714	NA	NA	NA
Q64523;Q6GSS7	7.68049	18.1748	93.2953	NA	NA	NA
Q64669	5.45181	10.3203	87.3397	NA	NA	NA
Q64674	3.66047	4.49051	5.97193	NA	NA	NA
Q64726	9.93176	40.391	562.994	NA	NA	NA
Q64727	7.33532	8.67931	10.5385	NA	NA	NA
Q64737	2.91308	3.48717	4.45838	NA	NA	NA
Q64GA5	14.0995	46.7643	364.828	NA	NA	NA
Q66JS6	4.86393	6.65443	10.2534	NA	NA	NA
Q66X05	4.84712	6.51448	10.6242	NA	NA	NA
Q689Z5;Q689Z5-2	1008.37	4419.12	24869.1	NA	NA	NA
Q68FD5	159.731	297.555	1829.85	NA	NA	NA
Q68FE9	217.872	573.234	6399.42	NA	NA	NA
Q68FH4	3.72665	4.93876	6.86447	NA	NA	NA
Q68FL6	4.96062	5.70753	7.33012	NA	NA	NA
Q69Z99	4.15277	5.99076	11.4915	NA	NA	NA
Q69ZN7;Q69ZN7-4	8.2947	10.886	14.1004	NA	NA	NA
Q69ZQ2	52.6744	191.641	1644.61	NA	NA	NA
Q69ZS7;Q69ZS7-2	2.54609	4.97661	31.6504	NA	NA	NA
Q69ZW3-2;Q69ZW3	259.73	898.877	8622.62	NA	NA	NA
Q69ZX8	2.91612	9.43728	133.953	NA	NA	NA
Q6A026	4.09026	4.95836	6.43355	NA	NA	NA
Q6A028	3.87931	9.33244	36.2745	NA	NA	NA
Q6A068	4.02781	4.93201	6.76049	NA	NA	NA
Q6A0A2;Q6A0A2-2;Q6A0A2-3	2.66785	5.6658	42.7455	NA	NA	NA
Q6A0A9	401.046	1533.99	14657.4	NA	NA	NA
Q6A0D4	8.20709	26.7966	299.258	NA	NA	NA
Q6A4J8-2	42.0728	59.1431	129.763	74.0837	202.675	2009.79
Q6B966	8.04706	10.56	13.7014	NA	NA	NA
Q6DFV3	5.04016	14.3505	156.787	NA	NA	NA
Q6DFV7	6.2922	8.33813	12.8361	NA	NA	NA
Q6DFW4	5.38123	6.75518	8.62563	NA	NA	NA
Q6DIC0	3.67355	6.54081	20.6275	NA	NA	NA
Q6GQT9	124.276	290.215	2045.56	NA	NA	NA
Q6GV12	3.94841	10.9589	93.5181	NA	NA	NA
Q6IR34;Q6IR34-3;Q6IR34-5;Q6IR34-2	4.63854	14.362	109.9	NA	NA	NA
Q6IRU2	9.32926	11.0406	13.617	NA	NA	NA
Q6IRU5-2;Q6IRU5;Q6IRU5-3	15.4791	35.3226	248.992	NA	NA	NA
Q6KCD5;Q6KCD5-2	715.668	3710.82	36376.4	NA	NA	NA
Q6NS45;Q6NS45-2;Q6NS45-3	21.1501	31.7883	67.8213	NA	NA	NA
Q6NS46	2.99184	3.7665	4.77139	NA	NA	NA
Q6NS57;Q6NS57-2	8.81277	34.0888	312.331	NA	NA	NA
Q6NSR8	5.60625	12.8247	131.921	NA	NA	NA
Q6NV83-2;Q6NV83	27.6027	70.2279	284.489	NA	NA	NA
Q6NVD0	2.83329	5.02633	35.551	NA	NA	NA
Q6NVF9	5.10882	6.25073	9.34784	NA	NA	NA
Q6NWW9	2.73419	6.2914	59.2328	NA	NA	NA
Q6NXJ0	772.844	2151.42	71363.9	NA	NA	NA
Q6NZB0	8.47486	10.4896	14.26	NA	NA	NA
Q6NZC7	4.82697	12.7995	139	NA	NA	NA
Q6NZF1	2.49962	3.51013	8.83007	NA	NA	NA
Q6NZJ6	4.20256	5.06172	6.15031	NA	NA	NA
Q6NZN0-5;Q6NZN0-3;Q6NZN0-4;Q6NZN0-2;Q6NZN0	2.85625	4.84799	10.7091	NA	NA	NA
Q6P069-2;Q6P069	4.48218	14.6606	167.271	NA	NA	NA
Q6P1B1	5.10656	6.40528	9.09074	NA	NA	NA
Q6P1F6	4.67095	5.95022	7.52507	NA	NA	NA
Q6P2B1;Q6P2B1-2	2.72154	3.50006	4.99285	NA	NA	NA
Q6P2K6	2.81169	4.59074	10.0707	NA	NA	NA
Q6P3A8;Q6P3A8-2	4.09004	5.91641	9.76586	NA	NA	NA
Q6P4S8	8.71286	12.1228	24.2719	NA	NA	NA
Q6P4T2	47.2282	93.8913	584.964	NA	NA	NA
Q6P542	3.72893	5.18139	7.8292	NA	NA	NA
Q6P549	4.38413	5.53246	7.52073	NA	NA	NA
Q6P5B0	2.76085	7.24782	96.9639	NA	NA	NA
Q6P5D8	67.1975	144.211	300.13	NA	NA	NA
Q6P5E4	81.3587	242.398	1373.31	NA	NA	NA
Q6P5E6	2.81042	6.81862	39.6335	NA	NA	NA
Q6P5F9	7.53653	8.57912	10.3331	NA	NA	NA
Q6P5G6	5.60962	10.9474	37.1612	NA	NA	NA
Q6P5H2-2;Q6P5H2	7.91895	28.7031	453.17	NA	NA	NA
Q6P6M7	6.5562	7.89137	9.81021	NA	NA	NA
Q6P8I4	6.23488	7.76364	9.91887	NA	NA	NA
Q6P8M1;Q6P8M1-2	3.57702	8.63539	74.755	NA	NA	NA
Q6P8X1	119.398	245.523	1489.08	NA	NA	NA
Q6P9J9	3.99215	10.4661	76.4003	NA	NA	NA
Q6P9Q6;Q6P9Q6-2	568.765	1909.05	12166.1	NA	NA	NA
Q6P9R2	3.92586	5.01572	6.47754	NA	NA	NA
Q6PAL7	719.946	4113.76	35936	NA	NA	NA
Q6PAM1;Q6PAM1-2	3.90164	6.76868	20.3213	NA	NA	NA
Q6PAV2-2;Q6PAV2	5.04292	16.3758	197.006	NA	NA	NA
Q6PB66	6.88575	8.40002	10.9378	NA	NA	NA
Q6PB93;Q6PB93-2	2.93677	6.83301	60.7226	NA	NA	NA
Q6PD03	3.78578	5.1754	7.29942	NA	NA	NA
Q6PD19;Q6PD19-2;Q6PD19-3	10.1428	26.7111	257.458	NA	NA	NA
Q6PD26	2.75615	4.95164	20.8684	NA	NA	NA
Q6PDG5-2;Q6PDG5	5.24742	6.44349	8.1696	NA	NA	NA
Q6PDH0;Q6PDH0-2	4.21742	17.2515	262.823	NA	NA	NA
Q6PDI5;Q6PDI5-2	3.13329	3.67144	4.45668	NA	NA	NA
Q6PDL0	8.44815	22.1262	227.094	NA	NA	NA
Q6PDM2;Q6PDM2-3;Q6PDM2-2	4.39035	5.34206	7.3616	NA	NA	NA
Q6PDN3;Q6PDN3-3	6.81116	8.29135	10.3579	NA	NA	NA
Q6PDQ2	19.1501	25.862	39.296	NA	NA	NA
Q6PE01	4.17	5.18986	6.55695	NA	NA	NA
Q6PFD9	2.64978	3.25778	4.33684	NA	NA	NA
Q6PFR5	19.7134	78.5741	777.036	NA	NA	NA
Q6PGB6-2;Q6PGB6;Q6PGB6-4;Q6PGB6-3	3.96562	4.85847	5.95546	NA	NA	NA
Q6PGB8;Q6PGB8-2	730.132	2074.57	19213.5	175.303	581.039	6476
Q6PGC1	3.69903	8.40198	59.839	NA	NA	NA
Q6PGF3	2.66472	4.6101	20.3152	NA	NA	NA
Q6PGH1;Q6PGH1-2	49.4401	253.884	2664.98	NA	NA	NA
Q6PGH2	6.49816	13.4613	50.0837	NA	NA	NA
Q6PGL7;Q6PGL7-2	4.22239	18.1647	279.304	NA	NA	NA
Q6PHN9	4.00848	9.80328	44.4459	NA	NA	NA
Q6PHQ8	2.93051	6.15917	26.8989	NA	NA	NA
Q6PHZ2	3.63014	4.33749	5.24442	NA	NA	NA
Q6PIP5	5.67737	15.7796	180.455	NA	NA	NA
Q6PIU9	22.7171	71.9809	1068.11	NA	NA	NA
Q6PR54;Q6PR54-2;Q6PR54-3	4.21892	8.19282	48.9679	NA	NA	NA
Q6Q477;Q6Q477-2	3.27659	7.99607	38.2621	NA	NA	NA
Q6QI06;Q6QI06-2	8.14504	33.6894	731.724	NA	NA	NA
Q6R891	2.5809	4.22505	19.609	NA	NA	NA
Q6RT24	14.0774	28.4592	291.407	NA	NA	NA
Q6URW6;Q6URW6-2;Q6URW6-3	121.414	380.031	3437.55	NA	NA	NA
Q6W8Q3	2.90241	5.64198	38.804	NA	NA	NA
Q6WKZ8-2;Q6WKZ8-3	7.15781	8.72942	11.8219	NA	NA	NA
Q6WVG3	5.21672	6.18459	7.40675	NA	NA	NA
Q6Y5D8;Q6Y5D8-3;Q6Y5D8-2;Q6Y5D8-4	6.54552	21.4466	470.681	NA	NA	NA
Q6Y7W8	12.6672	16.3647	22.3845	NA	NA	NA
Q6ZPF4	2.93967	5.95461	50.8303	NA	NA	NA
Q6ZPR5	542.085	1626.49	24505.1	NA	NA	NA
Q6ZPY7;Q6ZPY7-2	5.18574	20.672	166.653	NA	NA	NA
Q6ZPZ3;Q6ZPZ3-2	3.11355	6.06545	72.1141	NA	NA	NA
Q6ZQ08;Q6ZQ08-4	171.181	484.772	4297.57	NA	NA	NA
Q6ZQ11	3.20857	8.64821	107.36	NA	NA	NA
Q6ZQ38	7.67917	9.10224	10.996	NA	NA	NA
Q6ZQ58	2.77397	3.61016	4.93423	NA	NA	NA
Q6ZQ73	3.31706	7.83922	65.0872	NA	NA	NA
Q6ZQ88	13.5807	18.4957	36.586	NA	NA	NA
Q6ZQF0	3.46884	7.77635	63.9146	NA	NA	NA
Q6ZQH8	4.94143	8.24446	42.5306	NA	NA	NA
Q6ZQI3	4.72073	6.02047	7.99835	NA	NA	NA
Q6ZWM4	9.03518	33.9014	270.758	NA	NA	NA
Q6ZWN5	9.8046	12.3876	17.3602	NA	NA	NA
Q6ZWQ0	213.908	504.562	3530.54	NA	NA	NA
Q6ZWQ7	3.18397	7.48857	35.6256	NA	NA	NA
Q6ZWR6-4;Q6ZWR6	20.3213	41.5999	221.99	NA	NA	NA
Q6ZWU9	6.72276	8.04408	10.2416	NA	NA	NA
Q6ZWV3	6.20162	7.56212	9.36845	NA	NA	NA
Q6ZWV7	13.4449	17.2705	25.4632	NA	NA	NA
Q6ZWX6	48.2482	128.087	786.79	NA	NA	NA
Q6ZWY3	35.6268	92.1136	926.242	NA	NA	NA
Q70FJ1-2;Q70FJ1;Q70FJ1-3	6.49101	15.5378	253.507	NA	NA	NA
Q70IV5	262.944	937.689	12653.9	NA	NA	NA
Q71LX4	302.008	935.922	14926.5	401.642	1302.72	15092.4
Q71RI9-2;Q71RI9	6.46542	8.4214	10.6205	NA	NA	NA
Q76MZ3	217.304	1004.75	16873.6	NA	NA	NA
Q78IK2	10.3169	12.6774	25.3322	NA	NA	NA
Q78IK4	3.99343	5.08676	6.68929	NA	NA	NA
Q78IS1	4.89316	5.99015	8.33333	NA	NA	NA
Q78JE5	2.83636	8.11252	112.615	NA	NA	NA
Q78JW9	5.09088	9.86711	30.1338	NA	NA	NA
Q78PG9	3.40282	9.56277	106.125	NA	NA	NA
Q78PY7	78.6353	124.926	248.894	76.6343	145.817	662.131
Q78T54;Q78T54-2	3.40231	9.59438	127.193	NA	NA	NA
Q78XF5	4.14258	5.20536	7.01639	NA	NA	NA
Q78ZA7	5.33917	6.38324	7.69549	NA	NA	NA
Q791T5-2;Q791T5	3.88338	11.1125	155.12	NA	NA	NA
Q791V5	5.68263	7.42918	14.0301	NA	NA	NA
Q7M6Y3-6;Q7M6Y3-5;Q7M6Y3;Q7M6Y3-2;Q7M6Y3-3;Q7M6Y3-4	7.2515	8.7061	10.5868	NA	NA	NA
Q7TMB8;Q7TMB8-2	15.6528	25.5095	66.3852	NA	NA	NA
Q7TMF3	4.10113	5.33825	8.66484	NA	NA	NA
Q7TMK9	6.19938	7.37522	8.84849	NA	NA	NA
Q7TMM9	4.80902	6.29963	8.11156	NA	NA	NA
Q7TMQ7	6.51007	22.0462	183.377	NA	NA	NA
Q7TMR0	2.65707	4.63926	27.8575	NA	NA	NA
Q7TMY4;Q7TMY4-2	2.80101	8.20725	85.2555	NA	NA	NA
Q7TMY8;Q7TMY8-4;Q7TMY8-2	2.52185	3.85562	10.4173	NA	NA	NA
Q7TNC4-4;Q7TNC4;Q7TNC4-2;Q7TNC4-3	6.15846	7.51164	10.1264	NA	NA	NA
Q7TNG5;Q7TNG5-2	6.24098	19.9721	293.38	NA	NA	NA
Q7TNP2	2.7467	5.71344	47.905	NA	NA	NA
Q7TNV0	5.09441	6.18459	7.8442	NA	NA	NA
Q7TPD0	3.27703	7.49549	55.5118	NA	NA	NA
Q7TPR4	167.951	616.083	4433.26	86.5229	240.224	1926.58
Q7TPV4	5.26749	5.9856	7.1054	NA	NA	NA
Q7TPW1	3.04244	5.96102	27.5055	NA	NA	NA
Q7TQH0-2;Q7TQH0-3;Q7TQH0	145.585	393.646	1534.54	NA	NA	NA
Q7TQI3	6.29636	7.64406	9.62427	NA	NA	NA
Q7TQK1;Q7TQK1-2	12.6453	28.5425	198.627	NA	NA	NA
Q7TQK5	13.3906	17.6219	26.3016	NA	NA	NA
Q7TSC1	2.59084	4.18052	13.7278	NA	NA	NA
Q7TSE6;Q7TSE6-2	7.90647	31.6012	572.45	NA	NA	NA
Q7TSH6-3;Q7TSH6;Q7TSH6-2	2.67968	5.95445	58.0542	NA	NA	NA
Q7TSQ8	2.75813	8.13341	78.7334	NA	NA	NA
Q7TSV4	6.79757	9.79392	15.72	NA	NA	NA
Q7TT18	696.825	3559.32	40345	NA	NA	NA
Q7TT37	2.46991	2.85406	3.46642	NA	NA	NA
Q7TT50	2.77658	4.79414	12.6367	NA	NA	NA
Q80SU7	554.966	2457.64	14281.8	502.205	1601.64	20614.3
Q80SW1	4.00343	9.19313	74.4055	NA	NA	NA
Q80SY5	3.40994	10.6304	79.6692	NA	NA	NA
Q80SZ7	6.67783	9.17288	16.5751	NA	NA	NA
Q80TH2-1;Q80TH2;Q80TH2-2	401.581	1673.54	28382.7	NA	NA	NA
Q80TM9;Q80TM9-2;Q80TM9-3;Q80TM9-6	936.815	2411.75	23370.6	NA	NA	NA
Q80TP3	41.206	147.801	1421.93	NA	NA	NA
Q80TQ5;Q80TQ5-2;Q80TQ5-3	5.80933	8.4315	17.7911	NA	NA	NA
Q80TY5	130.504	335.527	6412.72	NA	NA	NA
Q80U30-2;Q80U30	16.3742	26.3759	101.636	NA	NA	NA
Q80U35	135.502	329.839	1994.92	NA	NA	NA
Q80U58	6.68312	8.86292	14.7394	NA	NA	NA
Q80U78-2	4.24182	8.82158	39.809	NA	NA	NA
Q80U87	2.58963	4.61086	19.6867	NA	NA	NA
Q80U93	3.13118	3.81756	4.7085	NA	NA	NA
Q80UG5-3	5.26104	6.11745	7.02131	NA	NA	NA
Q80UK8	2.86921	5.73923	49.383	NA	NA	NA
Q80UM3	40.24	53.8467	77.6244	NA	NA	NA
Q80UM7	5.06398	6.92854	8.8025	NA	NA	NA
Q80UU9	2.76356	4.64049	30.9252	NA	NA	NA
Q80UY1	509.844	1585.79	24085.5	NA	NA	NA
Q80UZ0	72.6238	294.243	3174.08	NA	NA	NA
Q80V26	3.26582	3.92488	4.93909	NA	NA	NA
Q80V86	111.263	408.758	4601.68	NA	NA	NA
Q80VD1	4.07717	6.24099	14.1317	NA	NA	NA
Q80W00;Q80W00-2	2.59318	4.4615	8.96605	NA	NA	NA
Q80W21	3.04618	7.02008	27.2737	NA	NA	NA
Q80W54	4.50535	5.68347	7.7588	NA	NA	NA
Q80W85	16.1391	74.1579	513.662	NA	NA	NA
Q80W93	244.826	685.283	7352.9	NA	NA	NA
Q80WJ7	2.98655	4.44818	8.66577	NA	NA	NA
Q80WQ2	4.79838	13.0668	88.6367	NA	NA	NA
Q80X19-2;Q80X19	3.79432	6.76238	12.0041	NA	NA	NA
Q80X41;Q80X41-5;Q80X41-3;Q80X41-2	6.20557	25.4457	374.826	NA	NA	NA
Q80X82	2.86955	3.51778	4.6115	NA	NA	NA
Q80X90	254.652	717.795	9519.15	146.651	464.337	8391
Q80XC2	5.18567	16.6977	151.084	NA	NA	NA
Q80XI3;Q80XI3-3	3.38796	4.74727	7.05664	NA	NA	NA
Q80XI4	2.95544	6.52152	90.872	NA	NA	NA
Q80XJ3	794.113	2819.78	23168.5	NA	NA	NA
Q80XL6	411.263	1402.81	13388.2	NA	NA	NA
Q80XU3	6.85244	8.27458	13.5272	NA	NA	NA
Q80Y17	647.851	3553.08	89149.9	NA	NA	NA
Q80Y81;Q80Y81-2	3.29226	9.32765	73.4568	NA	NA	NA
Q80YD1	4.61879	13.2563	140.452	NA	NA	NA
Q80YQ2;Q80YQ2-2	2.89661	4.86343	15.6102	NA	NA	NA
Q80YR5	3.3653	4.08409	4.94031	NA	NA	NA
Q80YV3	2.76096	4.15933	17.1896	NA	NA	NA
Q80YX1;Q80YX1-3;Q80YX1-4;Q80YX1-5	46.9502	89.4544	645.605	NA	NA	NA
Q80Z25	6.82061	8.49906	14.7189	NA	NA	NA
Q80ZK0	3.1307	6.64136	69.1144	NA	NA	NA
Q810A3	3.38636	11.3985	114.284	NA	NA	NA
Q810A7	4.01981	5.094	6.27962	NA	NA	NA
Q810B6	1204.56	4423.22	54336.2	392.472	1340.55	12127.7
Q811B1	2.65199	5.97165	72.0451	NA	NA	NA
Q811L6	14.5778	25.107	154.581	NA	NA	NA
Q811U4	9.4795	41.4959	541.491	NA	NA	NA
Q8BFQ4	4.10116	4.86221	6.30378	NA	NA	NA
Q8BFR4	3.02171	5.44335	20.5458	NA	NA	NA
Q8BFR5;Q8BFR5-2	214.531	588.301	5642.87	90.579	248.933	1887.89
Q8BFS6;Q8BFS6-2;Q8BFS6-4	5.758	14.0196	124.549	NA	NA	NA
Q8BFW7;Q8BFW7-5;Q8BFW7-4	99.888	296.388	1913.86	NA	NA	NA
Q8BFY9;Q8BFY9-2	7.16952	10.5033	16.31	NA	NA	NA
Q8BFZ3	378.952	1219.01	11305	NA	NA	NA
Q8BFZ9	5.63239	6.41475	7.58573	NA	NA	NA
Q8BG05	9.93044	11.4368	14.7399	NA	NA	NA
Q8BG05-2	7.56187	9.39754	13.9996	NA	NA	NA
Q8BG32	6.29278	7.84091	10.0524	NA	NA	NA
Q8BG51-3	7.98247	29.7234	387.681	NA	NA	NA
Q8BG81	3.09555	3.87859	5.3424	NA	NA	NA
Q8BG95	6.76827	9.17061	14.1756	NA	NA	NA
Q8BGA5	8.10958	22.8192	353.09	NA	NA	NA
Q8BGB7;Q8BGB7-2	6.87729	21.4318	187.808	NA	NA	NA
Q8BGC4	14.3853	22.4887	47.2475	NA	NA	NA
Q8BGD9	4.67742	5.72758	6.743	NA	NA	NA
Q8BGH2	180.673	910.864	13944.2	152.365	628.897	6654.31
Q8BGQ7	3.73843	4.42001	5.51766	NA	NA	NA
Q8BGR9	3.70834	4.50164	8.31303	NA	NA	NA
Q8BGS0-2;Q8BGS0	3.86657	8.47698	38.0423	NA	NA	NA
Q8BGS2;Q8BGS2-2	6.41168	13.0615	67.2079	NA	NA	NA
Q8BGT7	3.2921	4.41829	6.33181	NA	NA	NA
Q8BGZ4;Q8BGZ4-2	6.35346	14.5459	47.2687	NA	NA	NA
Q8BH04	4.1924	10.6524	26.6639	NA	NA	NA
Q8BH24	6.78034	17.8181	211.834	NA	NA	NA
Q8BH58	6.74603	18.0572	168.037	NA	NA	NA
Q8BH59	93.0575	230.295	1701.86	NA	NA	NA
Q8BH61	3.26927	7.28568	63.1635	NA	NA	NA
Q8BH66	6.19305	7.8145	10.7884	NA	NA	NA
Q8BH69	7.02345	9.42742	15.5243	NA	NA	NA
Q8BH74	4.23645	11.4026	78.8857	NA	NA	NA
Q8BH79;Q8BH79-2;Q8BH79-4;Q8BH79-3	2.75196	5.96985	56.1407	NA	NA	NA
Q8BH95	12.3171	16.958	32.8046	NA	NA	NA
Q8BH97	17.4195	50.4421	452.862	NA	NA	NA
Q8BHC4	10.743	28.451	218.005	NA	NA	NA
Q8BHD7	12.1115	13.7536	18.222	NA	NA	NA
Q8BHE8	3.68412	5.49964	10.6577	NA	NA	NA
Q8BHG1	556.554	2784.01	24345.8	464.795	1740.38	27319.6
Q8BHG2;Q8BHG2-3;Q8BHG2-2	4.00193	4.96255	6.72028	NA	NA	NA
Q8BHG9	2.61422	4.82512	21.1196	NA	NA	NA
Q8BHL5-2;Q8BHL5;Q8BHL5-3	2.63359	4.46864	27.8183	NA	NA	NA
Q8BHN3-2	31.6825	43.6871	76.204	NA	NA	NA
Q8BHT6	3.63315	5.58828	22.674	NA	NA	NA
Q8BHY2	14.7728	24.5717	94.0811	NA	NA	NA
Q8BI72	3.09096	6.40002	1308.47	NA	NA	NA
Q8BI84	2.48408	2.77487	3.33601	NA	NA	NA
Q8BIJ6	110.696	364.779	5568.86	65.8724	190.801	1601.47
Q8BIJ7	8.91841	18.8957	101.276	NA	NA	NA
Q8BIK4-2;Q8BIK4	2.99151	6.17339	29.3537	NA	NA	NA
Q8BIQ5;Q8BIQ5-2	2.56264	4.38208	11.8514	NA	NA	NA
Q8BIW1	3.74008	4.78505	6.60937	NA	NA	NA
Q8BJ03-2;Q8BJ03	3.23365	4.86222	7.49381	NA	NA	NA
Q8BJ05	2.52724	4.083	16.1377	NA	NA	NA
Q8BJ64	4.30424	16.385	215.126	NA	NA	NA
Q8BJ71;Q8BJ71-2	7.87881	10.5379	16.1433	NA	NA	NA
Q8BJD1	6.58451	19.9474	217.956	NA	NA	NA
Q8BJS4-2;Q8BJS4;Q8BJS4-3	2.94798	3.76112	4.8838	NA	NA	NA
Q8BJU0	5.08094	5.95568	7.12719	NA	NA	NA
Q8BJW6;Q8BJW6-2	2.91331	3.419	4.0409	NA	NA	NA
Q8BJY1	3.82398	4.93478	7.00947	NA	NA	NA
Q8BJZ4	3.84639	9.23465	49.6348	NA	NA	NA
Q8BK63	3.15859	11.2236	62.9362	NA	NA	NA
Q8BK64	3.29068	3.94046	4.9666	NA	NA	NA
Q8BK67	5.10792	6.25894	8.27363	NA	NA	NA
Q8BK72	3.82609	10.1856	72.3289	NA	NA	NA
Q8BKC5	25.4753	44.0997	192.28	NA	NA	NA
Q8BKE6	2.85001	4.36248	7.95874	NA	NA	NA
Q8BKF1	13.3544	18.1977	30.4268	NA	NA	NA
Q8BKG3	2.75958	3.37547	4.41421	NA	NA	NA
Q8BKZ9	3.27079	4.49308	5.97098	NA	NA	NA
Q8BL66	2.49678	2.8292	3.49987	NA	NA	NA
Q8BL97-4;Q8BL97-2;Q8BL97;Q8BL97-3	6.74752	8.49819	9.76859	NA	NA	NA
Q8BLF1	5.85626	9.06018	29.9232	NA	NA	NA
Q8BLN5	304.43	1312.03	14605.6	NA	NA	NA
Q8BLY2	76.2469	299.818	3283.04	NA	NA	NA
Q8BM55	5.94445	15.5628	87.9009	NA	NA	NA
Q8BM72	237.775	825.784	9949.1	NA	NA	NA
Q8BMA6	125.987	268.37	1402.61	NA	NA	NA
Q8BMB0-3;Q8BMB0	4.30396	13.5694	134.135	NA	NA	NA
Q8BMD8	9.74623	14.1583	26.9198	NA	NA	NA
Q8BMF4	8.96991	10.8829	15.0052	NA	NA	NA
Q8BMG1	5.44463	20.6743	172.977	NA	NA	NA
Q8BMG7	2.70307	4.52256	26.7135	NA	NA	NA
Q8BMJ2	8.9505	13.5001	25.7851	NA	NA	NA
Q8BMJ3	6.22842	7.72446	11.4219	NA	NA	NA
Q8BMK4	5.03492	5.69794	6.51185	NA	NA	NA
Q8BML9	11.3564	22.9824	93.2736	NA	NA	NA
Q8BMP6	4.73663	6.04199	8.15593	NA	NA	NA
Q8BMQ2;Q8BMQ2-2	2.50512	3.99392	13.018	NA	NA	NA
Q8BMS1	19.6567	31.7404	57.0378	NA	NA	NA
Q8BMS4	2.73996	6.14527	44.2085	NA	NA	NA
Q8BMS9	2.94887	6.55766	45.7683	NA	NA	NA
Q8BN58;Q8BN58-3;Q8BN58-2	9.90169	12.1292	15.7998	NA	NA	NA
Q8BP22	3.42174	10.3573	146.713	NA	NA	NA
Q8BP27-2;Q8BP27;Q8BP27-3	9.09137	37.957	607.052	NA	NA	NA
Q8BP47	4.03686	4.90444	6.43783	NA	NA	NA
Q8BP48	2.79097	8.88754	164.822	NA	NA	NA
Q8BP67	12.0783	17.0788	22.2771	NA	NA	NA
Q8BP92	4.27792	5.04321	6.03556	NA	NA	NA
Q8BPB0	4.88426	6.02615	7.85393	NA	NA	NA
Q8BPU7	3.94988	5.19843	7.60941	NA	NA	NA
Q8BQ47	9.40997	24.5687	101.227	NA	NA	NA
Q8BR65	5.33842	14.3298	136.518	NA	NA	NA
Q8BRF7;Q8BRF7-3	5.84026	7.18646	10.2224	NA	NA	NA
Q8BRH0;Q8BRH0-2	3.116	4.58337	11.4127	NA	NA	NA
Q8BRT1	2.96034	3.64969	4.80646	NA	NA	NA
Q8BSE0	258.797	842.688	7573.82	NA	NA	NA
Q8BSL7	5.40671	13.5308	201.598	NA	NA	NA
Q8BSQ9;Q8BSQ9-2	8.16721	9.48499	11.9081	NA	NA	NA
Q8BSY0	3.57698	4.23827	5.31439	NA	NA	NA
Q8BT07;Q8BT07-2	4.36892	9.63153	96.6634	NA	NA	NA
Q8BT14-3	10.8627	16.6803	38.9733	NA	NA	NA
Q8BT60	6.203	7.90172	10.8319	NA	NA	NA
Q8BTI8;Q8BTI8-3;Q8BTI8-2	2.66992	3.39463	4.1763	NA	NA	NA
Q8BTJ4-2;Q8BTJ4	3.15309	10.606	83.8659	NA	NA	NA
Q8BTM8	89.6998	209.792	1342.03	85.0392	225.593	2791.03
Q8BTS4	3.52224	4.21952	4.98681	NA	NA	NA
Q8BTU1;Q8BTU1-2	4.1774	9.90198	99.1395	NA	NA	NA
Q8BTV1	3.45372	7.91386	26.247	NA	NA	NA
Q8BTV2-2;Q8BTV2;Q8BTV2-3	3.99366	4.76812	6.48724	NA	NA	NA
Q8BTW3	11.2316	34.9638	243.571	NA	NA	NA
Q8BTX9	3.96831	5.37767	7.80436	NA	NA	NA
Q8BTY8;Q8BTY8-2;Q8BTY8-3	2.57246	4.37094	34.17	NA	NA	NA
Q8BTZ4-2;Q8BTZ4	140.713	320.785	2389.94	NA	NA	NA
Q8BU03	2.74764	7.69304	40.2568	NA	NA	NA
Q8BU14	2.993	4.59964	7.33491	NA	NA	NA
Q8BU30	239.119	773.909	7211.31	NA	NA	NA
Q8BU31	4.17353	5.06509	6.60271	NA	NA	NA
Q8BUK6	2.77408	5.41912	72.4108	NA	NA	NA
Q8BUN5	5.798	12.7753	66.3369	NA	NA	NA
Q8BUR4;Q8BUR4-2	60.5744	149.829	1692.75	20.9468	57.6844	526.515
Q8BUV3	2.58883	3.99913	37.7449	NA	NA	NA
Q8BUY9	35.8634	154.899	1458.77	NA	NA	NA
Q8BV13	3.72456	4.76989	6.49972	NA	NA	NA
Q8BVA5;Q8BVA5-2	3.01181	8.25201	49.1909	NA	NA	NA
Q8BVE3	6.95912	22.7182	242.98	NA	NA	NA
Q8BVF2	31.3891	70.1966	719.048	NA	NA	NA
Q8BVI4	6.09694	7.31044	9.26947	NA	NA	NA
Q8BVQ5	5.4066	11.0412	93.1213	NA	NA	NA
Q8BVU5	3.64381	10.2377	45.3576	NA	NA	NA
Q8BVY0	3.40326	4.22249	5.38044	NA	NA	NA
Q8BW75	56.4419	110.262	523.294	NA	NA	NA
Q8BWF0	153.949	314.633	988.337	NA	NA	NA
Q8BWQ6;Q8BWQ6-3	538.431	2066.2	16201.7	348.849	1832.9	32044.6
Q8BWT1	169.446	472.239	3097.33	148.914	397.38	6447.89
Q8BWU5	2.75652	6.48654	46.133	NA	NA	NA
Q8BWY3	5.06229	8.73372	16.0971	4.51054	7.15052	14.2744
Q8BX02;Q8BX02-2	3.78629	4.60551	5.95416	NA	NA	NA
Q8BX09	4.93543	6.02728	7.81568	NA	NA	NA
Q8BX10	3.76291	4.4666	5.7002	NA	NA	NA
Q8BX17	1799.9	8546.48	110832	NA	NA	NA
Q8BX57;Q8BX57-2;Q8BX57-3	430.236	2021.44	22533.2	NA	NA	NA
Q8BX70;Q8BX70-3;Q8BX70-2	317.049	1105.1	10991.9	NA	NA	NA
Q8BXA1	2.78702	7.97012	83.8806	NA	NA	NA
Q8BXN9;Q8BXN9-2;Q8BXN9-3	3.74202	9.27912	81.8298	NA	NA	NA
Q8BXQ2	2.82464	5.22674	47.0484	NA	NA	NA
Q8BXZ1	72.0292	158.669	2661.27	NA	NA	NA
Q8BY02	17.7036	49.4566	955.025	NA	NA	NA
Q8BY87-2;Q8BY87	2.68251	5.27233	15.7727	NA	NA	NA
Q8BYA0	4.72551	10.2034	75.2777	NA	NA	NA
Q8BYK6-3;Q8BYK6;Q8BYK6-2	546.548	1669.55	17043.9	294.832	1377.16	17048.8
Q8BZ60	2.60074	5.28565	58.4077	NA	NA	NA
Q8BZF8	3.53677	7.73788	94.0402	NA	NA	NA
Q8BZH4	2.49681	3.03891	6.06669	NA	NA	NA
Q8BZM1	3.54504	7.89071	30.755	NA	NA	NA
Q8BZQ7	2.91996	5.82009	25.5973	NA	NA	NA
Q8BZR9	2.71828	5.94953	42.5922	NA	NA	NA
Q8BZW8	2.71905	7.94913	43.1366	NA	NA	NA
Q8C033-2;Q8C033	27.2147	54.1999	299.072	NA	NA	NA
Q8C050-2;Q8C050	2.8981	5.21536	73.6835	NA	NA	NA
Q8C052	2.80569	6.90995	41.2958	NA	NA	NA
Q8C0C7	2.98767	3.65511	4.53095	NA	NA	NA
Q8C0D5	5.30717	23.8135	450.869	NA	NA	NA
Q8C0E2;Q8C0E2-2	187.376	558.078	10036.3	NA	NA	NA
Q8C0J6	4.11511	12.4136	139.784	NA	NA	NA
Q8C0L6	4.12906	7.2437	17.4833	NA	NA	NA
Q8C0L8	893.117	2671.05	18161.2	2864.11	6601.54	138489
Q8C0M9	7.937	26.189	477.217	NA	NA	NA
Q8C129	3.97324	10.849	82.6094	NA	NA	NA
Q8C165	2.53518	4.55886	34.8181	NA	NA	NA
Q8C166	7.18159	24.7713	249.121	NA	NA	NA
Q8C181;Q8C181-4;Q8C181-3;Q8C181-2	4.21202	6.49918	17.3916	NA	NA	NA
Q8C1A5	6.18135	7.2682	9.03481	NA	NA	NA
Q8C1B7-3;Q8C1B7-2;Q8C1B7	9.93487	14.2913	27.4129	NA	NA	NA
Q8C1D8	2.88542	7.14304	68.4624	NA	NA	NA
Q8C1Y8	3.51595	8.3682	42.4175	NA	NA	NA
Q8C2Q3	3.76695	4.39025	5.94127	NA	NA	NA
Q8C3P7;Q8C3P7-2	723.496	1873.68	14681.9	NA	NA	NA
Q8C4Y3-3	2.7888	6.50456	27.5048	NA	NA	NA
Q8C547	14.0821	19.3384	25.1365	NA	NA	NA
Q8C570	2.84982	3.87108	5.35784	NA	NA	NA
Q8C5H8	6.32668	12.6066	165.644	NA	NA	NA
Q8C5N3-2;Q8C5N3	4.58288	5.94279	8.64478	NA	NA	NA
Q8C5P5-2;Q8C5P5;Q8C5P5-3	3.75838	9.97916	94.9133	NA	NA	NA
Q8C5W3-2;Q8C5W3	2.57023	7.421	61.1472	NA	NA	NA
Q8C6G8	2.58964	5.85478	49.3154	NA	NA	NA
Q8C6K9;Q8C6K9-2	3.16208	6.17702	13.8721	NA	NA	NA
Q8C6L5	7.81533	18.191	221.706	NA	NA	NA
Q8C7E9	2.61919	4.78002	25.6211	NA	NA	NA
Q8C7K6	3.32795	8.09895	96.335	NA	NA	NA
Q8C7R4	53.9037	63.5532	79.1774	NA	NA	NA
Q8C7V3	937.964	2665.88	28154.9	NA	NA	NA
Q8C7X2-2	11.2869	19.3752	38.7207	NA	NA	NA
Q8C804	3.00613	7.4746	45.2352	NA	NA	NA
Q8C854;Q8C854-3;Q8C854-2	43.9066	66.1981	149.672	NA	NA	NA
Q8C878	3.40393	4.89203	8.45457	NA	NA	NA
Q8C8N2;Q8C8N2-2	4.37943	11.8384	174.731	NA	NA	NA
Q8C8R3-4;Q8C8R3;Q8C8R3-5	5.85303	6.94043	8.52956	NA	NA	NA
Q8C9X6;Q8C9X6-2	11.0278	15.0041	27.7633	NA	NA	NA
Q8CAA7	4.44219	8.41479	55.5783	NA	NA	NA
Q8CAS9-2	656.345	2537.65	46985.5	NA	NA	NA
Q8CAY6	3.56038	4.5941	6.11949	NA	NA	NA
Q8CB77	2.6106	4.48234	15.2747	NA	NA	NA
Q8CBE3	3.04233	9.45754	108.942	NA	NA	NA
Q8CBW3-2;Q8CBW3-4	3.3274	3.95744	4.98445	NA	NA	NA
Q8CC35	3.29969	8.18256	58.0925	NA	NA	NA
Q8CCF0;Q8CCF0-2	361.832	1206.4	11420.4	NA	NA	NA
Q8CCJ3;Q8CCJ3-1	4.19435	5.24919	7.0707	NA	NA	NA
Q8CCK0	11.2683	13.8959	17.0516	NA	NA	NA
Q8CCM6	3.40664	8.3906	59.7574	NA	NA	NA
Q8CCP0;Q8CCP0-2;Q8CCP0-3	2.66439	5.0926	16.6187	NA	NA	NA
Q8CCS6-2;Q8CCS6	8.90285	12.1288	17.8519	NA	NA	NA
Q8CDA1;Q8CDA1-2	3.66442	11.791	68.4521	NA	NA	NA
Q8CDG1	2.7442	3.60564	10.038	NA	NA	NA
Q8CDG3;Q8CDG3-2	469.033	1512.34	14942.1	NA	NA	NA
Q8CDN6	4.69274	5.92946	7.94369	NA	NA	NA
Q8CE96;Q8CE96-3	4.11065	13.1346	121.886	NA	NA	NA
Q8CEC0-2;Q8CEC0;Q8CEC0-3	6.47768	16.7707	134.65	NA	NA	NA
Q8CEC6	5.84467	12.521	83.0641	NA	NA	NA
Q8CFE2	3.04316	6.02567	28.5671	NA	NA	NA
Q8CFE3	2.88946	3.7956	5.22007	NA	NA	NA
Q8CFH6	4.74237	19.2394	206.672	NA	NA	NA
Q8CFI0-3;Q8CFI0	6.06575	16.5108	135.6	NA	NA	NA
Q8CFI7	7.60683	9.41011	12.1553	NA	NA	NA
Q8CFQ3	2.60453	4.30911	9.12009	NA	NA	NA
Q8CG47	2.65616	4.24401	9.9681	NA	NA	NA
Q8CG48	21.9967	65.1272	621.408	NA	NA	NA
Q8CG71	5.51303	8.05291	14.487	NA	NA	NA
Q8CG72;Q8CG72-2	4.39289	6.43836	20.0295	NA	NA	NA
Q8CG76	4.98903	5.64727	7.41361	NA	NA	NA
Q8CGA0	11.7679	15.6785	24.2555	NA	NA	NA
Q8CGC4	2.61844	6.97352	25.6291	NA	NA	NA
Q8CGC6	4.66925	12.1448	62.2147	NA	NA	NA
Q8CGC7	4.14273	4.64859	5.38905	NA	NA	NA
Q8CGF7-2;Q8CGF7;Q8CGF7-3	5.91644	13.7264	72.939	NA	NA	NA
Q8CGK3	8.64084	11.497	15.9744	NA	NA	NA
Q9D2U9;Q8CGP0	8.1355	27.3522	267.041	NA	NA	NA
Q8CGY8	2.55996	3.66618	6.73118	NA	NA	NA
Q8CGZ0	2.56487	4.73341	53.9814	NA	NA	NA
Q8CH02	15.5354	24.3478	60.4418	NA	NA	NA
Q8CH18;Q8CH18-3	3.19535	3.88461	4.64493	NA	NA	NA
Q8CH25;Q8CH25-2	3.3309	5.20604	22.4979	NA	NA	NA
Q8CHH9;Q8CHH9-2	4.07877	5.72183	7.6303	NA	NA	NA
Q8CHI8-3;Q8CHI8-2;Q8CHI8-4;Q8CHI8;Q8CHI8-5	15.2231	45.5047	413.92	NA	NA	NA
Q8CHP5-2	6.04595	18.5723	357.642	NA	NA	NA
Q8CHP8	4.47209	5.70315	9.03123	NA	NA	NA
Q8CHT0	3.59933	4.96633	8.14868	NA	NA	NA
Q8CHT3	2.89658	10.2331	182.719	NA	NA	NA
Q8CHY6	2.98925	7.62761	26.0927	NA	NA	NA
Q8CI04	5.66564	7.69235	11.4011	NA	NA	NA
Q8CI11;Q8CI11-2	3.85942	5.74685	9.70261	NA	NA	NA
Q8CI32	2.72217	5.22183	14.4265	NA	NA	NA
Q8CI33	4.39068	16.0184	99.9894	NA	NA	NA
Q8CI59-2	2.59229	3.55718	7.87383	NA	NA	NA
Q8CI94	5.01736	5.87106	7.80972	NA	NA	NA
Q8CI95	3.05357	5.95301	33.7194	NA	NA	NA
Q8CIB5	4.65348	5.41356	7.12264	NA	NA	NA
Q8CIE6	12.8212	18.8689	33.2378	10.8127	14.9742	29.3544
Q8CIG8	5.85068	12.6928	57.2429	NA	NA	NA
Q8CIM3	209.411	786.147	11066	NA	NA	NA
Q8CIN4	4.58652	5.58043	10.6844	NA	NA	NA
Q8CIV8	869.451	3628.17	51978.2	NA	NA	NA
Q8CJ19;Q8CJ19-4	4.36509	12.4096	132.129	NA	NA	NA
Q8CJF7	2.88055	4.82301	47.2677	NA	NA	NA
Q8CJG0	4.53183	12.1712	198.216	NA	NA	NA
Q8CJG1	4.64979	11.6262	89.0059	NA	NA	NA
Q8JZK9	87.0143	166.191	835.366	NA	NA	NA
Q8JZM7	2.65123	5.24314	17.448	NA	NA	NA
Q8JZN5	3.74357	4.73372	5.70382	NA	NA	NA
Q8JZN7	3.83825	4.94078	9.92486	NA	NA	NA
Q8JZQ2	2.81393	3.43664	4.24407	NA	NA	NA
Q8JZQ9	44.7783	153.613	2016.21	NA	NA	NA
Q8JZS9	4.26877	10.4462	116.107	NA	NA	NA
Q8JZU2	9.0412	11.6929	16.4144	NA	NA	NA
Q8JZV7	3.78915	8.81318	139.883	NA	NA	NA
Q8JZX4	26.9205	97.2045	1119.65	NA	NA	NA
Q8K003	6.29286	8.02317	10.2407	NA	NA	NA
Q8K010	3.26863	6.69901	29.2139	NA	NA	NA
Q8K012-2;Q8K012	4.05169	8.75451	47.3418	NA	NA	NA
Q8K019-2;Q8K019;Q8K019-3	3.52039	4.2243	5.29624	NA	NA	NA
Q8K021	7.02305	18.4094	179.451	NA	NA	NA
Q8K023;Q8K023-2	26.3551	40.7085	115.177	NA	NA	NA
Q8K0C9	5.09384	14.5291	76.1204	NA	NA	NA
Q8K0D5	3.6223	4.43322	5.59806	NA	NA	NA
Q8K0T0	8.25716	10.8456	16.0475	NA	NA	NA
Q8K0U4	5.62955	8.12748	13.352	NA	NA	NA
Q8K135;Q8K135-2	12.3306	42.4344	545.162	NA	NA	NA
Q8K157	5.65652	20.6481	201.288	NA	NA	NA
Q8K183	4.01082	4.95366	6.24298	NA	NA	NA
Q8K1J5	12.6525	42.3389	603.574	NA	NA	NA
Q8K1J6	5.5284	7.70621	12.2567	NA	NA	NA
Q8K1M6;Q8K1M6-2;Q8K1M6-4	3.00065	6.77351	47.7423	NA	NA	NA
Q8K1M6-3	3.58124	4.32739	5.25223	NA	NA	NA
Q8K1R3;Q8K1R3-2	3.40597	4.68407	7.14805	NA	NA	NA
Q8K1X1	18.384	23.5349	38.0225	NA	NA	NA
Q8K1Z0	3.71091	6.22634	10.7191	NA	NA	NA
Q8K212	11.8447	45.7215	428.29	NA	NA	NA
Q8K215	8.73555	26.1446	221.332	NA	NA	NA
Q8K224	12.2074	43.9759	545.217	NA	NA	NA
Q8K268	4.98377	27.4795	345.271	NA	NA	NA
Q8K273	2.69185	6.50049	33.7739	NA	NA	NA
Q8K274	2.88293	5.03231	49.1918	NA	NA	NA
Q8K284;Q8K284-2	2.52221	3.449	10.6634	NA	NA	NA
Q8K297	533.164	2029.39	48817.8	NA	NA	NA
Q8K2A1;Q8K2A1-2	9.81091	38.4949	591.092	NA	NA	NA
Q8K2B3	8.07056	10.2459	13.3266	NA	NA	NA
Q8K2C9	6.85078	9.37045	15.5288	NA	NA	NA
Q8K2F0;Q8K2F0-2	4.70848	6.72633	12.3496	NA	NA	NA
Q8K2F8	2.80341	6.79395	65.6968	NA	NA	NA
Q8K2G4;Q8K2G4-2	5.05404	7.64508	15.0012	NA	NA	NA
Q8K2I1	2.63677	7.29391	89.7009	NA	NA	NA
Q8K2I9;Q8K2I9-2	3.49273	11.5124	102.537	NA	NA	NA
Q8K2K6-3;Q8K2K6-1;Q8K2K6	6.43224	14.442	88.3091	NA	NA	NA
Q8K2Q7	2.5164	3.8004	19.9726	NA	NA	NA
Q8K2T1;Q8K2T1-2;Q8K2T1-3	4.4178	8.11013	181.634	NA	NA	NA
Q8K2T8	2.53817	4.78056	22.2979	NA	NA	NA
Q8K2V6;Q8K2V6-2	2.51194	3.14334	5.46626	NA	NA	NA
Q8K2X3	3.2118	10.1982	59.7017	NA	NA	NA
Q8K2Y7	4.13247	11.2314	84.9033	NA	NA	NA
Q8K2Z2	4.99717	9.79057	84.2289	NA	NA	NA
Q8K2Z4;Q8K2Z4-2	2.63962	4.50601	20.4586	NA	NA	NA
Q8K310	5.63014	6.52073	7.66297	NA	NA	NA
Q8K327	2.56582	4.07622	7.02045	NA	NA	NA
Q8K354	4.44686	15.0802	143.435	NA	NA	NA
Q8K370	2.80285	3.78614	5.18916	NA	NA	NA
Q8K389	4.42574	14.523	201.168	NA	NA	NA
Q8K394	3.9129	11.3582	62.4445	NA	NA	NA
Q8K3C3	4.32035	11.4432	103.228	NA	NA	NA
Q8K3H0	9.87558	42.9928	1142.29	NA	NA	NA
Q8K3J1	4.02491	10.34	75.4914	NA	NA	NA
Q8K3V4	14.3427	21.5666	36.3457	NA	NA	NA
Q8K3Z9	4.12701	12.9678	172.792	NA	NA	NA
Q8K411-2;Q8K411;Q8K411-3	278.995	1153.19	17102	219.985	814.81	12352.3
Q8K441	83.0185	135.487	336.554	NA	NA	NA
Q8K4B0	3.16269	3.87522	4.67006	NA	NA	NA
Q8K4F5	16.2928	22.4261	40.3367	NA	NA	NA
Q8K4G5;Q8K4G5-2;Q8K4G5-4;Q8K4G5-3	2.85271	4.83774	22.2011	NA	NA	NA
Q8K4L3	164.9	235.504	510.615	NA	NA	NA
Q8K4P0	2.78834	5.65997	47.7444	NA	NA	NA
Q8K4Z3	4.92588	6.11519	8.16891	NA	NA	NA
Q8K4Z5	4.40509	4.96749	5.76689	NA	NA	NA
Q8N7N5;Q8N7N5-2	2.84605	3.43212	4.26562	NA	NA	NA
Q8QZS1	52.3318	151.376	601.06	NA	NA	NA
Q8QZT1	8.14053	9.79532	11.5081	NA	NA	NA
Q8QZV7	2.80503	5.8341	47.3988	NA	NA	NA
Q8QZY1	50.4024	127.636	935.334	27.4229	85.5962	846.727
Q8QZY3	2.57997	5.51299	49.8632	NA	NA	NA
Q8QZY9	2.78099	3.87095	5.7738	NA	NA	NA
Q8QZZ7	4.71081	11.8798	127.722	NA	NA	NA
Q8R001	11.9093	15.0803	20.6283	NA	NA	NA
Q8R010	4.00388	4.77626	5.65664	NA	NA	NA
Q8R016	246.19	816.186	9925.63	144.445	356.46	3393.24
Q8R050-2;Q8R050	5.01597	6.09426	7.59177	NA	NA	NA
Q8R081	274.928	917.599	6349.41	67.4128	212.875	1797
Q8R0A0	3.57249	4.74625	6.2815	NA	NA	NA
Q8R0F6;Q8R0F6-2	2.6486	4.07209	13.0692	NA	NA	NA
Q8R0F8	106.339	507.69	4361.26	NA	NA	NA
Q8R0G9	3.61414	5.11183	9.50708	NA	NA	NA
Q8R0W0	5.50012	16.9128	172.648	NA	NA	NA
Q8R0X7	4.92658	6.00863	7.53469	NA	NA	NA
Q8R127	5.97782	13.1179	103.964	NA	NA	NA
Q8R146-2;Q8R146	1135.1	4794.56	42811.4	406.738	1669.35	14355.3
[truncated: 1,079 more rows]

## Sheet: ED Figure 4d
IDs	M1_H12_q5	M1_H12_median	M1_H12_q95	M4_H12_q5	M4_H12_median	M4_H12_q95
A2A432;A2A432-2	3.83519	4.75741	5.84934	NA	NA	NA
A2A4P0	56.058	244.164	3317.89	NA	NA	NA
A2A690;A2A690-2	8.91245	19.899	133.793	NA	NA	NA
A2A6Q5;A2A6Q5-3;A2A6Q5-2	8.69582	24.8129	324.511	NA	NA	NA
A2A791;A2A791-2	2.50689	4.13101	35.0917	NA	NA	NA
A2A8L5	2.50225	3.63831	19.55	NA	NA	NA
A2A9R3	2.61648	3.82125	9.98473	NA	NA	NA
A2ADY9	4.11578	4.89518	6.89775	NA	NA	NA
A2AGT5;A2AGT5-3;A2AGT5-2	113.017	265.045	2240.07	NA	NA	NA
A2AGX3	2.55214	5.93523	51.4987	NA	NA	NA
A2AN08-3;A2AN08	3.06665	3.82601	4.67764	NA	NA	NA
A2APV2;A2APV2-2	2.54322	4.38099	17.6445	NA	NA	NA
A2AQ19	2.72862	5.39158	25.9553	NA	NA	NA
A2AR02	3.97252	8.2836	90.0959	NA	NA	NA
A2ASQ1-3;A2ASQ1-2;A2ASQ1	2.71741	4.78361	12.6361	NA	NA	NA
A2ASZ8-2;A2ASZ8-3;A2ASZ8;A2ASZ8-4;A2ASZ8-5	9.0347	12.1614	17.2694	NA	NA	NA
A2ATU0	3.22705	8.67305	90.7281	NA	NA	NA
A2AWA9;A2AWA9-2	4.83767	12.5005	248.427	NA	NA	NA
A2AWL7;A2AWL7-3;A2AWL7-2	8.36389	11.3786	16.8635	NA	NA	NA
A2AX52	3.75637	5.5813	8.69485	NA	NA	NA
A2BE28-2;A2BE28	11.0218	13.5893	16.6744	NA	NA	NA
A2BH40;A2BH40-3	20.5161	29.3921	44.4791	NA	NA	NA
A2RSY1-2;A2RSY1;A2RSY1-3	757.516	1759.85	16758.5	NA	NA	NA
A2RT67	6.00005	20.6723	291.037	NA	NA	NA
A3KGS3;A3KGS3-2	5.36566	21.4244	175.208	NA	NA	NA
A3KMP2;A3KMP2-2	3.12162	3.81241	5.39103	NA	NA	NA
A6H584	166.899	569.278	8091.48	NA	NA	NA
A6H5Y3	2.47267	3.16847	5.61476	NA	NA	NA
A6H630;A6H630-2;A6H630-4	7.66306	18.3063	92.064	NA	NA	NA
A6H8H2-2	3.17065	8.39015	43.976	NA	NA	NA
A6X8Z5	4.50062	7.12969	11.531	NA	NA	NA
A6X935;A6X935-2	12.9944	18.2177	29.2626	NA	NA	NA
A8C756	4.2958	14.3675	130.38	NA	NA	NA
B1AZI6	3.51167	4.15463	5.05282	NA	NA	NA
B1AZP2	2.68418	5.77681	16.9655	NA	NA	NA
B2RQC6;B2RQC6-2	9.13489	20.3709	99.2871	NA	NA	NA
B2RRD7	803.181	3110.85	46852.9	NA	NA	NA
B2RRF6	2.74333	7.19035	41.4276	NA	NA	NA
B2RX14	201.369	551.072	5662.21	NA	NA	NA
B2RXS4	7.21622	20.7011	216.671	NA	NA	NA
B2RY56	3.30465	3.91558	4.6611	NA	NA	NA
B8JK39	144.143	532.048	5382.96	NA	NA	NA
C0HK80;C0HK79	4.18754	5.10246	6.54997	NA	NA	NA
C0HKD9;C0HKD8	5.01929	12.5805	98.6831	NA	NA	NA
C0HKE9;C0HKE8;C0HKE7;C0HKE6;C0HKE5;C0HKE4;C0HKE3;C0HKE2;C0HKE1;Q8CGP6;Q8R1M2;Q8CGP7;Q8CGP5;Q8BFU2	5.97869	8.65352	17.4599	NA	NA	NA
C0HKG6;C0HKG5	3.55152	4.3838	5.42858	NA	NA	NA
D3YXK2	4.92482	8.12567	47.2828	NA	NA	NA
D3YYU8	3.90909	8.6281	31.6726	NA	NA	NA
D3YZP9	3.09376	3.81959	4.89044	NA	NA	NA
D3Z7P3	3.08987	4.39529	6.78545	NA	NA	NA
D3Z7P3-2	5.78326	7.49357	13.345	NA	NA	NA
E9PVA8	56.2926	82.7075	126.168	NA	NA	NA
E9PVD3	9.85468	35.8091	278.013	NA	NA	NA
E9PVX6;E9PVX6-2	8.34821	10.1229	12.9032	NA	NA	NA
E9PY46	4.64879	12.22	186.896	NA	NA	NA
E9PYK3	286.43	996.259	13704.9	NA	NA	NA
E9PZJ8	208.971	626.096	4718.56	NA	NA	NA
E9PZM4	2.69501	5.79588	39.3469	NA	NA	NA
E9Q3L2	134.746	395.333	3797.63	NA	NA	NA
E9Q414	1049.62	3225.28	117115	NA	NA	NA
E9Q4N7	2.55271	4.42539	29.1741	NA	NA	NA
E9Q555	3.91588	8.42548	19.2535	NA	NA	NA
E9Q557	5.56458	14.3742	112.759	NA	NA	NA
E9Q5C9;E9Q5C9-2	2.89574	3.65805	5.48312	NA	NA	NA
E9Q5K9;E9Q5K9-3;E9Q5K9-2	3.32631	13.1141	128.196	NA	NA	NA
E9Q634	363.399	1122.62	15459.6	NA	NA	NA
E9Q735	531.303	2236.62	16588.4	NA	NA	NA
E9Q7G0	19.6636	26.8037	40.5813	NA	NA	NA
E9Q912	3.47236	4.05649	4.80563	NA	NA	NA
E9Q9W4	65.1764	180.705	1568.54	NA	NA	NA
F6ZDS4	6.89846	8.7523	11.6989	NA	NA	NA
F7BJB9	4.95612	17.0191	282.089	NA	NA	NA
F8VPU2	2.87629	5.1743	15.7864	NA	NA	NA
G3X9K3	977.823	3100.82	63217.7	NA	NA	NA
G5E829	3.37546	4.08332	4.72914	NA	NA	NA
G5E870	9.74248	12.028	16.3221	NA	NA	NA
G5E897	3.6266	9.42121	40.347	NA	NA	NA
G5E8K5-3;G5E8K5;G5E8K5-5;G5E8K5-4	16.6728	23.1494	41.4015	NA	NA	NA
O08528	2.7552	7.22841	70.4538	NA	NA	NA
O08529	54.8458	174.705	1595.44	NA	NA	NA
O08532;O08532-2;O08532-5	5.90707	10.3271	21.4877	NA	NA	NA
O08539	10.973	23.1264	183.374	NA	NA	NA
O08547	3.62271	4.47452	5.18479	NA	NA	NA
O08550	15.6717	57.2517	675.17	NA	NA	NA
O08553	7.66604	9.62375	12.6642	NA	NA	NA
O08579	6.32499	17.0462	218.496	NA	NA	NA
O08582	4.64781	13.9011	236.165	NA	NA	NA
O08583;O08583-2	125.016	428.046	4743.84	NA	NA	NA
O08585	4.16512	4.91467	6.16325	NA	NA	NA
O08599;O08599-2	13.929	19.659	28.9171	NA	NA	NA
O08638	162.039	447.771	3605.79	NA	NA	NA
O08663	2.50998	3.18046	4.22459	NA	NA	NA
O08677;O08677-3	4.61777	5.77614	7.12485	NA	NA	NA
O08709	7.90652	9.75515	14.1863	NA	NA	NA
O08734	5.81049	23.2434	240.251	NA	NA	NA
O08738	4.00199	5.37323	7.38751	NA	NA	NA
O08749	231.142	532.921	7472.24	210.13	588.579	5457.42
O08756	9.11455	11.3687	14.5788	NA	NA	NA
O08759;O08759-2;O08759-3	3.42816	4.60775	7.22674	NA	NA	NA
O08784	2.90143	3.40872	3.822	NA	NA	NA
O08788-2;O08788	3.46518	6.09793	16.5213	NA	NA	NA
O08795-2;O08795	6.27236	7.34744	9.39499	NA	NA	NA
O08807	4.80071	5.52648	6.5426	NA	NA	NA
O08808	2.635	5.14795	27.5761	NA	NA	NA
O08810	9.86975	12.3105	19.3716	NA	NA	NA
O08908	22.7448	84.173	1221.64	NA	NA	NA
O08912	2.71087	5.44711	36.9746	NA	NA	NA
O08915	3.69659	7.83026	60.1568	NA	NA	NA
O08992	3.83746	9.97636	42.3066	NA	NA	NA
O08997	5.13799	8.71862	19.165	NA	NA	NA
O09044	3.04436	6.21232	61.8199	NA	NA	NA
O09061	5.90655	7.61179	10.8523	NA	NA	NA
O09106	730.984	2642.29	19860.7	NA	NA	NA
O09110;O09110-2	4.53728	12.9337	135.897	NA	NA	NA
O09111	4.14819	5.18587	6.58115	NA	NA	NA
O09117-2;O09117	4.64648	10.4196	99.7336	NA	NA	NA
O09131	437.919	1758.63	39287.2	NA	NA	NA
O09167	8.06009	9.91349	13.4613	NA	NA	NA
O09172	6.73242	9.10392	12.7726	NA	NA	NA
O09174	2.75195	5.84378	26.1179	NA	NA	NA
O35074	4.1411	9.12927	43.2066	NA	NA	NA
O35075	4.2776	11.3392	68.1458	NA	NA	NA
O35098;O35098-2	7.32092	18.7074	183.627	NA	NA	NA
O35099	3.22276	7.60517	42.7378	NA	NA	NA
O35129	296.526	936.638	11698.3	NA	NA	NA
O35134	6.81497	9.78889	17.7641	NA	NA	NA
O35143	8.22444	11.1293	16.6727	NA	NA	NA
O35206	2.88352	7.89604	130.685	NA	NA	NA
O35215	4.62156	6.95314	12.1101	NA	NA	NA
O35226;O35226-4	2.73914	6.62737	52.7993	NA	NA	NA
O35226-2;O35226-5	3.93233	4.70643	5.64091	NA	NA	NA
O35239	137.06	311.373	3206.31	NA	NA	NA
O35286	119.238	380.841	3152.56	NA	NA	NA
O35295	12.3443	15.77	21.9215	NA	NA	NA
O35326	5.96671	6.96933	8.9999	NA	NA	NA
O35343	3.73589	4.43069	5.36204	NA	NA	NA
O35344	4.28142	5.35991	7.06401	NA	NA	NA
O35350	3.40415	4.19684	5.54528	NA	NA	NA
O35381	8.03532	10.0877	13.3854	NA	NA	NA
O35435	4.83556	10.9814	80.0041	NA	NA	NA
O35459	4.01906	5.53242	8.09333	NA	NA	NA
O35516;O35516-2	658.723	2083.73	23191.4	NA	NA	NA
O35551;O35551-6;O35551-2;O35551-3;O35551-5	10.6082	17.9152	43.4119	NA	NA	NA
O35566	4.60724	5.77427	8.03734	NA	NA	NA
O35593	4.21393	5.14387	6.95445	NA	NA	NA
O35598	2.81463	5.29966	31.533	NA	NA	NA
O35638	2.51263	2.96292	3.61281	NA	NA	NA
O35639	3.9441	5.30216	7.3542	NA	NA	NA
O35643	4.6423	5.53585	6.68511	NA	NA	NA
O35658	4.20569	6.95149	10.4845	NA	NA	NA
O35660	2.56515	3.72239	8.44428	NA	NA	NA
O35685	5.40644	6.36784	8.13114	NA	NA	NA
O35691	4.27008	4.90798	5.90729	NA	NA	NA
O35737	110.603	193.183	605.972	NA	NA	NA
O35841	115.347	502.97	6736.88	NA	NA	NA
O35855	3.30582	3.86589	4.78288	NA	NA	NA
O35857	10.9785	14.1933	18.7112	NA	NA	NA
O35864	5.20535	7.08148	9.39512	NA	NA	NA
O35887	6.31538	7.2289	8.69569	NA	NA	NA
O35900	7.57974	10.5132	16.4324	NA	NA	NA
O35945	10.8131	14.5882	19.6261	NA	NA	NA
O35969;O35969-2	4.89845	6.75026	9.98636	NA	NA	NA
O54692	3.21653	7.02777	26.899	NA	NA	NA
O54724	7.99934	9.76787	12.4405	NA	NA	NA
O54734	6.83591	8.32196	10.4403	NA	NA	NA
O54774	3.04884	3.91445	5.1517	NA	NA	NA
O54818	9.44321	38.8963	542.565	NA	NA	NA
O54833	3.0947	7.85693	35.8817	NA	NA	NA
O54879	5.37971	6.67245	9.06864	NA	NA	NA
O54890	358.908	1710.88	17250.7	NA	NA	NA
O54901	5.86536	15.6344	209.343	NA	NA	NA
O54916;O54916-4	2.9331	7.58037	72.9414	NA	NA	NA
O54941	2.67731	4.0779	7.82278	NA	NA	NA
O54950	3.70621	7.88954	24.8301	NA	NA	NA
O54962	4.39128	5.99744	12.2187	NA	NA	NA
O54974	4.30562	9.73713	92.1583	NA	NA	NA
O54984	3.58312	4.88498	8.35134	NA	NA	NA
O54988	19.4615	29.2767	62.2456	NA	NA	NA
O54998	4.29917	10.0499	134.988	NA	NA	NA
O55013	2.74285	6.95532	31.5673	NA	NA	NA
O55023	4.58274	5.77127	8.04456	NA	NA	NA
O55029	6.84402	8.25367	10.0827	NA	NA	NA
O55060	19.0427	39.3693	150.175	NA	NA	NA
O55106	3.27416	4.15761	5.70749	NA	NA	NA
O55111	14.749	22.0422	52.4543	NA	NA	NA
O55126	6.53869	8.5224	13.9898	NA	NA	NA
O55128	3.5327	8.99411	217.294	NA	NA	NA
O55131	17.5222	30.5539	68.4586	NA	NA	NA
O55135	3.55661	4.34457	5.75951	NA	NA	NA
O55137	4.55419	9.63572	32.8468	NA	NA	NA
O55142	7.41072	8.94072	11.3056	NA	NA	NA
O55143	278.307	1021.36	15718.4	NA	NA	NA
O55201;O55201-2	3.08535	3.62714	4.48062	NA	NA	NA
O55222	3.97703	4.786	5.79717	NA	NA	NA
O55234	56.7824	262.59	3254.97	NA	NA	NA
O55236	3.0755	5.92558	27.8435	NA	NA	NA
O70133-2	5.70462	6.70892	9.13381	NA	NA	NA
O70152	4.5066	5.55255	7.45408	NA	NA	NA
O70194	29.0194	46.1615	96.5497	NA	NA	NA
O70209	4.15127	10.4419	100.908	NA	NA	NA
O70230-2;O70230;O70230-3	12.5864	38.824	468.216	NA	NA	NA
O70251	6.06306	7.23646	9.44492	NA	NA	NA
O70252	4.30534	4.9863	6.01021	NA	NA	NA
O70309;O70309-2	676.234	2452.6	26466.7	NA	NA	NA
O70310	30.4094	89.0114	813.009	NA	NA	NA
O70311	5.53087	6.90384	9.39917	NA	NA	NA
O70318	70.9933	108.141	246.821	NA	NA	NA
O70325-2;O70325;O70325-3	3.51792	5.08403	8.94058	NA	NA	NA
O70400	2.89703	5.87287	40.3925	NA	NA	NA
O70423;O70423-2	9.46518	12.6582	18.6304	NA	NA	NA
O70435	5.93193	7.14297	8.60742	NA	NA	NA
O70439	2.76964	7.61532	155.343	NA	NA	NA
O70456	8.19227	9.87102	12.6444	NA	NA	NA
O70472	6.33678	21.7227	171.376	NA	NA	NA
O70475	3.08061	3.98471	5.17151	NA	NA	NA
O70480	9.74701	15.1397	31.393	NA	NA	NA
O70492	8.4056	10.8782	13.6499	NA	NA	NA
O70493	9.37252	32.4664	273.661	NA	NA	NA
O70503	4.17147	5.30723	7.39769	NA	NA	NA
O70551	2.4927	3.45976	7.95503	NA	NA	NA
O70566	40.5125	113.957	1084.44	NA	NA	NA
O70589-5;O70589;O70589-3;O70589-2	7.64069	31.7363	404.584	NA	NA	NA
O70591	2.82083	6.73344	110.422	NA	NA	NA
O88286-3	7.09629	8.69084	11.8782	NA	NA	NA
O88291	5.23019	13.8137	133.944	NA	NA	NA
O88322	3.47964	7.1839	32.2619	NA	NA	NA
O88342	6.15	7.12751	9.09489	NA	NA	NA
O88384	3.23287	6.92276	34.6004	NA	NA	NA
O88428	249.383	633.747	5330.89	NA	NA	NA
O88441	8.10406	20.8865	159.405	NA	NA	NA
O88447	10.6047	14.8979	21.7093	NA	NA	NA
O88456	4.65973	5.9117	8.86306	NA	NA	NA
O88477	9.01488	16.1491	74.2349	NA	NA	NA
O88487	5.89703	6.97824	8.88801	NA	NA	NA
O88491	3.44264	9.80936	140.326	NA	NA	NA
O88508	29.8746	70.5895	272.529	NA	NA	NA
O88531	6.78252	9.94317	16.7103	NA	NA	NA
O88532	5.37177	11.5509	149.767	NA	NA	NA
O88543	3.18012	3.7467	4.68291	NA	NA	NA
O88544	5.10863	6.28244	8.3098	NA	NA	NA
O88545	5.13766	6.30228	7.26448	NA	NA	NA
O88569	14.2548	18.8294	22.8603	NA	NA	NA
O88587-2;O88587	15.1232	25.222	110.308	NA	NA	NA
O88653	2.70869	4.31173	8.71792	NA	NA	NA
O88685	7.06638	8.1763	9.71396	NA	NA	NA
O88693	9.64817	13.3946	18.6418	NA	NA	NA
O88696	4.23561	5.8076	9.28775	NA	NA	NA
O88712	3.93698	5.0828	6.73968	NA	NA	NA
O88738;O88738-3;O88738-2	213.958	826.602	22026.2	NA	NA	NA
O88796	3.33224	9.86127	108.296	NA	NA	NA
O88811;O88811-2	3.7115	9.4802	95.7384	NA	NA	NA
O88844	69.8273	94.0879	138.143	NA	NA	NA
O88851	3.50313	6.52845	81.6932	NA	NA	NA
O88958	4.48257	5.63782	7.8108	NA	NA	NA
O88967	148.3	660.162	9890.98	NA	NA	NA
O89020;O89020-3;O89020-2	7.94899	10.1095	13.3884	NA	NA	NA
O89023	6.64251	7.77027	9.64767	NA	NA	NA
O89026	7.83531	11.0792	17.2413	NA	NA	NA
O89053	4.15144	6.29947	10.014	NA	NA	NA
O89079	4.40464	4.96706	5.8854	NA	NA	NA
O89110	4.97479	13.0918	93.3562	NA	NA	NA
O89112	7.39264	20.0182	150.928	NA	NA	NA
P00329	7.96524	11.1396	14.9981	NA	NA	NA
P00375	3.62479	4.56153	6.20044	NA	NA	NA
P00405	6.88922	8.38783	10.7279	NA	NA	NA
P00493	4.09129	5.20756	8.15453	NA	NA	NA
P00920	14.362	17.5637	24.9604	NA	NA	NA
P01027	742.954	2721.39	35777.7	393.427	1208.45	9351.46
P01631	14.9905	21.7369	37.3384	NA	NA	NA
P01671;P01670;P01673	11.3618	15.2639	31.5361	NA	NA	NA
P01863;P01865	34.662	81.6298	685.924	NA	NA	NA
P01869;P01868	119.695	291.629	1920.45	NA	NA	NA
P01897	4.10032	6.00883	9.45452	NA	NA	NA
P02463	2.79082	2.79182	2.79329	NA	NA	NA
P02468	4.42654	5.2265	6.46297	NA	NA	NA
P02469	5.25593	6.35875	8.18373	NA	NA	NA
P02772	916.741	2967.51	48793.3	NA	NA	NA
P03911	4.19048	11.7281	152.041	NA	NA	NA
P03921	3.88884	11.5506	134.435	NA	NA	NA
P03930	6.0247	16.8252	240.878	NA	NA	NA
P03958	3.06286	6.7035	56.5243	NA	NA	NA
P03987-2;P03987	10.5334	33.9466	1007.88	NA	NA	NA
P04104	3.42835	6.83223	37.3731	NA	NA	NA
P04186	3.57216	4.68914	6.09092	NA	NA	NA
P04919;P04919-2	20.4345	34.4262	206.98	NA	NA	NA
P05064	34.8266	46.388	59.5038	NA	NA	NA
P05132;P05132-2	5.98833	7.07601	9.27933	NA	NA	NA
P05201	6.99745	8.88446	10.7413	NA	NA	NA
P05202	9.46225	12.0021	16.3282	NA	NA	NA
P05532-2;P05532	2.49986	3.22561	6.69867	NA	NA	NA
P05622;P05622-2	124.832	607.907	8735.29	29.7217	66.0689	509.335
P06151	25.2284	31.8836	38.3386	NA	NA	NA
P06330;P01757;P01756	17.3953	43.3643	227.971	NA	NA	NA
P06728	29.6052	49.6011	85.8985	NA	NA	NA
P06745	383.07	1372.71	13633.1	NA	NA	NA
P06795	19.198	34.2397	123.815	NA	NA	NA
P06801	218.18	598.592	6671.08	85.2811	245.852	1632.83
P06802-2;P06802	3.43622	7.98467	82.1163	NA	NA	NA
P06909	2.70854	3.70679	4.99777	NA	NA	NA
P07091	29.7595	72.4856	1683.77	NA	NA	NA
P07309	7.04532	9.17324	13.4137	NA	NA	NA
P07310	2.84361	6.11171	28.0693	NA	NA	NA
P07356	147.925	342.706	1968.39	NA	NA	NA
P07742	2.66481	3.83171	8.13279	NA	NA	NA
P07759	5.3843	7.14784	10.2426	NA	NA	NA
P07901	10.1696	13.1801	17.6703	NA	NA	NA
P08003	116.748	181.064	435.203	NA	NA	NA
P08030	3.56899	4.38922	5.6808	NA	NA	NA
P08032	10.3935	14.4665	25.9694	NA	NA	NA
P08113	306.967	1166.33	14128.1	NA	NA	NA
P08121	2.84885	5.74495	51.754	NA	NA	NA
P08122	5.13382	18.4563	131.685	NA	NA	NA
P08207	4.41761	12.369	125.019	NA	NA	NA
P08228	13.5446	16.8449	24.6043	NA	NA	NA
P08249	89.117	208.397	640.943	36.6437	80.1033	470.157
P08607	935.896	3189.65	35084.9	NA	NA	NA
P08752	7.88075	10.292	13.0986	NA	NA	NA
P08775	3.92203	10.6932	53.4382	NA	NA	NA
P09055;P09055-2	5.91023	7.23088	9.12432	NA	NA	NA
P09103	673.524	2839.47	91291.4	NA	NA	NA
P09242	3.7588	5.62277	10.6847	NA	NA	NA
P09405	98.9818	131.413	193.451	NA	NA	NA
P09411	406.83	1065.38	9164.92	NA	NA	NA
P09470;P09470-2	2.86722	6.59065	49.8453	NA	NA	NA
P09528	13.4003	16.7165	23.8875	NA	NA	NA
P09671	47.7813	75.1666	130.258	NA	NA	NA
Q3THW5;P0C0S6	13.9529	18.1853	24.3959	NA	NA	NA
P0DP28;P0DP27;P0DP26	23.3815	33.9936	54.1543	NA	NA	NA
P10107	10.1223	12.9533	17.7702	NA	NA	NA
P10126	217.776	605.505	6942.23	NA	NA	NA
P10493	3.57691	4.24004	5.10285	NA	NA	NA
P10518	4.96109	6.24937	7.97794	NA	NA	NA
P10605	6.49085	7.78409	10.0228	NA	NA	NA
P10630;P10630-2	3.45855	4.43451	6.19224	NA	NA	NA
P10639	9.97576	13.6474	19.4107	NA	NA	NA
P10649	10.8291	13.5628	18.9884	NA	NA	NA
P10711	13.9112	55.0488	513.855	NA	NA	NA
P10761	179.735	557.087	5798.54	NA	NA	NA
P10833	4.31206	13.2383	159.285	NA	NA	NA
P10852	8.72082	11.2981	14.8991	NA	NA	NA
P10922	41.6188	49.5855	65.5912	NA	NA	NA
P11031	4.65203	6.8797	11.6008	NA	NA	NA
P11087;P11087-2	5.36531	7.23979	11.7127	NA	NA	NA
P11103;P11103-2	42.7358	83.8391	336.888	NA	NA	NA
P11276	28.1599	43.3466	83.88	NA	NA	NA
P11352	8.7932	12.2341	21.3809	NA	NA	NA
P11404	3.52734	4.9175	7.35965	NA	NA	NA
P11438	6.8245	8.17053	10.9625	NA	NA	NA
P11499	9.35878	12.5284	17.4712	NA	NA	NA
P11531	773.568	2357.99	33173.4	NA	NA	NA
P11679	3.80529	4.57212	5.57158	NA	NA	NA
P11881-8;P11881-6;P11881-4;P11881-2	3.36642	6.83042	31.1639	NA	NA	NA
P11983;P11983-2	5.83929	6.97621	8.30925	NA	NA	NA
P12265	3.17055	4.09591	5.53075	NA	NA	NA
P12367	3.9646	10.6666	167.136	NA	NA	NA
P12382	5.6197	6.67303	8.6778	NA	NA	NA
P12658	2.74649	4.15384	9.28177	NA	NA	NA
P12710	37.5562	95.8746	487.598	193.661	821.759	7795.78
P12787	6.57106	8.86471	13.4094	NA	NA	NA
P12970	8.41609	10.0719	12.7526	NA	NA	NA
P13020-2	56.5973	182.447	1053.82	NA	NA	NA
P13439	3.65308	4.55378	6.12268	NA	NA	NA
P13595;P13595-3;P13595-4	2.69354	4.77651	27.5177	NA	NA	NA
P13634	19.6582	34.2091	159.881	NA	NA	NA
P13745;P10648	172.724	802.901	9791.15	NA	NA	NA
P13864;P13864-2	2.61683	3.31253	4.40323	NA	NA	NA
P14069	59.1637	226.699	2988.35	NA	NA	NA
P14094	2.75986	3.96211	14.1983	NA	NA	NA
P14115	5.75319	7.28338	9.57109	NA	NA	NA
P14131	6.8787	8.56435	10.9969	NA	NA	NA
P14148	56.5277	87.6646	132.896	NA	NA	NA
P14152	9.36325	10.9748	15.0365	NA	NA	NA
P14206	119.887	257.229	2479.42	NA	NA	NA
P14211	192.127	604.289	8660.14	NA	NA	NA
P14576	3.4047	3.96942	4.78193	NA	NA	NA
P14602;P14602-2;P14602-3	3.37109	4.48962	6.87809	NA	NA	NA
P14685	13.8241	25.7938	73.1501	NA	NA	NA
P14733	19.3495	23.5003	28.4778	NA	NA	NA
P14824	253.009	812.99	14020.3	NA	NA	NA
P14869	9.55572	11.2916	13.8161	NA	NA	NA
P14873	63.8089	106.861	239.37	NA	NA	NA
P14901	3.45448	12.6025	110.045	NA	NA	NA
P15089	7.5576	15.1546	69.9299	NA	NA	NA
P15105	4.67955	13.8874	99.4044	NA	NA	NA
P15116	2.82344	4.0504	7.40205	NA	NA	NA
P15327	8.57332	13.1252	20.489	NA	NA	NA
P15379;P15379-10;P15379-8;P15379-7;P15379-2;P15379-3;P15379-6;P15379-11;P15379-5;P15379-9	2.66169	4.62824	30.0733	NA	NA	NA
P15508	362.012	1481.4	31874.6	NA	NA	NA
P15532	12.5002	16.166	21.8152	NA	NA	NA
P15626	95.2071	156.778	284.844	42.731	76.0894	359.292
P15864	78.1665	94.5525	120.373	NA	NA	NA
P16015	2.54765	3.75945	21.4565	NA	NA	NA
P16045	10.1142	14.122	22.4395	NA	NA	NA
P16110	25.496	66.7056	491.803	NA	NA	NA
P16125	10.1613	12.7872	15.9342	NA	NA	NA
P16254	5.9056	19.6255	308.331	NA	NA	NA
P16332	3.35793	4.29166	5.84159	NA	NA	NA
P16406	76.6395	150.456	1101.98	NA	NA	NA
P16460	3.03336	3.84814	5.81397	NA	NA	NA
P16546-2	81.6768	161.872	600.466	NA	NA	NA
P16675	4.60381	5.73097	8.06448	NA	NA	NA
P16858	15.018	18.1355	20.3206	NA	NA	NA
P17095	3.05956	4.03426	10.9732	NA	NA	NA
P17156	500.784	1764.88	25613.4	NA	NA	NA
P17182	126.134	270.084	941.526	NA	NA	NA
P17225	5.65124	6.80331	8.45258	NA	NA	NA
P17426-2;P17426	4.60193	5.70271	7.3019	NA	NA	NA
P17427	3.63747	4.12386	4.8734	NA	NA	NA
P17563	4.43056	5.27009	6.41698	NA	NA	NA
P17665	6.86725	18.7161	262.706	NA	NA	NA
P17710-3;P17710-4;P17710;P17710-2	3.98814	4.97423	6.84627	NA	NA	NA
P17742	113.526	186.923	512.444	NA	NA	NA
P17751-2;P17751	47.5718	104.176	405.246	NA	NA	NA
P17918	3.65943	4.56658	5.87943	NA	NA	NA
P18052;P18052-2	2.7239	5.47381	21.3246	NA	NA	NA
P18242	10.9623	14.4468	19.2632	NA	NA	NA
P18572-2;P18572	6.47544	7.9239	9.99002	NA	NA	NA
P18608	5.10148	7.05528	11.4822	NA	NA	NA
P18653	3.17903	4.05693	5.51573	NA	NA	NA
P18654	5.77422	8.38555	13.0639	NA	NA	NA
P18760	7.9118	9.73333	13.551	NA	NA	NA
P19096	5.50915	6.63107	8.3073	NA	NA	NA
P19137	3.92063	12.3792	102.09	NA	NA	NA
P19157	5.78046	7.36207	11.8978	NA	NA	NA
P19253	140.11	431.322	3812.83	NA	NA	NA
P19258	9.04968	15.8014	42.5196	NA	NA	NA
P19324	110.727	241.226	2144.07	NA	NA	NA
P19426-2;P19426	2.63063	5.31384	36.5677	NA	NA	NA
P19536	9.34767	13.1146	18.9277	NA	NA	NA
P19783	6.4398	7.88895	11.5704	NA	NA	NA
P20029	40.3592	53.3432	73.6295	NA	NA	NA
P20060	2.67847	3.90949	5.24125	NA	NA	NA
P20108	129.339	234.304	595.013	73.9852	132.417	517.283
P20152	59.918	97.3046	301.416	51.7704	125.074	686.24
P20239	123.33	186.157	443.767	75.2727	136.935	694.081
P20357	2.82085	4.71978	41.9161	NA	NA	NA
P20664	3.66743	11.2058	92.5797	NA	NA	NA
P20918	2.72432	3.70274	5.16031	NA	NA	NA
P21107	379.154	1587.85	37893.4	NA	NA	NA
P21107-2	31.0835	40.1097	54.2126	NA	NA	NA
P21126	3.14315	9.14977	134.546	NA	NA	NA
P21271;P21271-3	2.56591	4.13823	15.6526	NA	NA	NA
P21278	4.46728	5.1765	6.29485	NA	NA	NA
P21279	4.36272	5.45285	7.23426	NA	NA	NA
P21300	3.69831	5.42044	10.8002	NA	NA	NA
P21550	2.80476	4.83255	20.1778	NA	NA	NA
P21614	2.86512	3.69568	5.02719	NA	NA	NA
P21619;P21619-2	140.526	236.427	658.205	NA	NA	NA
P21812	5.8153	18.8835	235.876	NA	NA	NA
P21844	13.2306	43.3254	381.782	NA	NA	NA
P21981	8.91343	12.0972	15.8621	NA	NA	NA
P22315	4.15298	5.39798	7.30496	NA	NA	NA
P22599	2.49548	3.84002	27.0427	NA	NA	NA
P22892	2.99691	6.84161	99.4032	NA	NA	NA
P22907;P22907-2	3.32815	4.20415	5.35616	NA	NA	NA
P23116	358.745	1126.04	13962.3	NA	NA	NA
P23198	7.16464	9.5889	15.8955	NA	NA	NA
P23242	5.44656	7.09162	10.6142	NA	NA	NA
P23249	2.60236	5.18281	11.7664	NA	NA	NA
P23475	2.63713	3.32555	4.66358	NA	NA	NA
P23492	4.19064	5.20688	6.77226	NA	NA	NA
P23591	4.73775	10.1317	184.203	NA	NA	NA
P23780	2.99287	4.14123	6.04739	NA	NA	NA
P23953	108.702	298.517	2417.58	NA	NA	NA
P24270	9.98595	12.0298	16.2822	NA	NA	NA
P24369	9.56593	11.48	13.9853	NA	NA	NA
P24452	4.70061	7.19686	16.3841	NA	NA	NA
P24472	12.3202	17.7274	34.8354	NA	NA	NA
P24527	8.40553	10.5802	15.0559	NA	NA	NA
P24547	3.74765	4.34432	5.3826	NA	NA	NA
P24549	56.7298	84.8194	176.046	NA	NA	NA
P24815	60.5771	91.9436	216.184	NA	NA	NA
P25206	2.59441	3.09285	3.78585	NA	NA	NA
P25444	113.174	181.641	361.637	NA	NA	NA
P25799;P25799-3;P25799-2;P25799-4	427.851	1701.7	29473.9	NA	NA	NA
P25911	617.034	2075.54	21487.8	NA	NA	NA
P25976;P25976-2	3.51254	4.08502	5.10637	NA	NA	NA
P26039	301.59	981.733	7292.47	NA	NA	NA
P26040	3.82683	4.77556	6.04957	NA	NA	NA
P26041	240.754	870.309	11346.1	NA	NA	NA
P26043	7.10678	9.05847	11.7741	NA	NA	NA
P26187	2.70796	4.98543	24.707	NA	NA	NA
P26231	4.78799	5.61631	6.90374	NA	NA	NA
P26350	6.75775	7.89772	10.2967	NA	NA	NA
P26369	6.62589	8.04331	9.881	NA	NA	NA
P26443	589.928	2290.07	18404.3	NA	NA	NA
P26516	5.92363	7.22854	9.25335	NA	NA	NA
P26618;P26618-2	629.834	2540.06	79091.5	NA	NA	NA
P26638	3.7304	4.3791	5.38906	NA	NA	NA
P26645	5.66997	6.59114	7.66704	NA	NA	NA
P27046	850.472	2705.32	29215.7	591.672	2410.43	27027.4
P27048;P63163	4.88694	5.85254	7.5719	NA	NA	NA
P27546	54.5031	93.4658	259.965	NA	NA	NA
P27601	3.83628	4.69475	5.91096	NA	NA	NA
P27612	2.88114	3.49478	4.51286	NA	NA	NA
P27641	3.57862	10.1288	54.7684	NA	NA	NA
P27659	8.18698	9.76352	11.7051	NA	NA	NA
P27773	148.479	261.293	13115.2	NA	NA	NA
P28271	8.43754	10.6344	14.2365	NA	NA	NA
P28352	9.29885	12.0723	19.521	NA	NA	NA
P28474	242.649	920.759	20119.5	NA	NA	NA
P28653	5.7325	7.04169	9.48576	NA	NA	NA
P28654	69.8987	176.883	1237.9	NA	NA	NA
P28656	4.83831	5.69595	6.94034	NA	NA	NA
P28658	4.07559	5.36301	7.61837	NA	NA	NA
P28660;P28660-2	192.517	1126.83	9791.57	NA	NA	NA
P28667	3.67628	4.55528	5.74269	NA	NA	NA
P28738	4.69103	13.9163	153.494	NA	NA	NA
P28843	133.241	554.438	4748.72	NA	NA	NA
P28867	3.50692	4.70846	7.31092	NA	NA	NA
P29341	7.79195	9.68936	15.6553	NA	NA	NA
P29391;P49945	51.4282	86.9826	232.224	NA	NA	NA
P29595	5.49071	18.8038	173.165	NA	NA	NA
P29699	6.07513	7.42636	9.4979	NA	NA	NA
P29758	4.68989	5.74139	6.85547	NA	NA	NA
P29788	4.65522	11.7337	63.5464	NA	NA	NA
P30051	550.135	2260.71	21592.7	NA	NA	NA
P30115	3.17058	8.98066	68.7885	NA	NA	NA
P30285	2.62203	5.64842	34.3663	NA	NA	NA
P30412	4.06048	4.89974	5.98051	NA	NA	NA
P30416	7.63344	9.33349	11.7009	NA	NA	NA
P30681	7.25415	9.84085	13.1252	NA	NA	NA
P30999	5.59935	15.094	215.556	NA	NA	NA
P31001	4.75979	6.26684	8.6883	NA	NA	NA
P31230	4.31492	5.13287	6.19361	NA	NA	NA
P31324	6.24935	7.63832	10.5125	NA	NA	NA
P31786	7.67917	10.2049	16.4082	NA	NA	NA
P31938	8.9393	11.3929	13.7108	NA	NA	NA
P32020;P32020-2	61.225	106.52	255.227	NA	NA	NA
P32067	287.884	799.433	9035.69	NA	NA	NA
P32233	2.92167	4.09179	5.87111	NA	NA	NA
P32261	8.52644	10.1396	12.2199	NA	NA	NA
P32507	1286.8	2854.07	31327.4	NA	NA	NA
P32883	3.02437	5.83947	21.4185	NA	NA	NA
P32921-2	3.03562	3.53823	4.16609	NA	NA	NA
P33609	3.3418	15.8247	107.976	NA	NA	NA
P34022	5.08963	5.82497	7.03378	NA	NA	NA
P34152;P34152-4;P34152-6;P34152-5	804.419	3575.16	37629.4	NA	NA	NA
P34914	57.6614	80.5898	146.227	NA	NA	NA
P35123	3.01734	5.78072	24.1687	NA	NA	NA
P35235-1;P35235	5.26252	6.66456	9.32742	NA	NA	NA
P35278	9.05446	11.5266	15.6814	NA	NA	NA
P35279-2	4.03697	4.69108	6.06534	NA	NA	NA
P35282	6.1477	8.56212	13.1634	NA	NA	NA
P35283	2.70726	6.1654	80.9842	NA	NA	NA
P35285	2.90326	5.61259	23.0999	NA	NA	NA
P35288	2.57907	4.65797	12.3992	NA	NA	NA
P35293	5.76143	7.09309	9.43616	NA	NA	NA
P35441	22.9177	32.6964	68.402	NA	NA	NA
P35486	7.08151	31.461	468.994	NA	NA	NA
P35505	3.7427	4.71065	6.2897	NA	NA	NA
P35550	8.23236	10.3703	12.8892	NA	NA	NA
P35564	164.243	551.154	2630.61	NA	NA	NA
P35585	3.53576	4.36432	5.5709	NA	NA	NA
P35601-2;P35601	2.59166	3.21371	4.13784	NA	NA	NA
P35700	101.422	149.071	266.813	189.735	695.909	6303.46
P35710	2.67155	6.1435	45.7394	NA	NA	NA
P35802	714.508	2367.27	33461.5	NA	NA	NA
P35821	4.26368	10.4975	58.4171	NA	NA	NA
P35979	9.2205	11.3811	15.836	NA	NA	NA
P35980	12.855	16.6207	24.457	NA	NA	NA
P36536	8.7138	11.0601	14.7172	NA	NA	NA
P36916;P36916-2	2.45317	6.96806	119.633	NA	NA	NA
P36993;P36993-3;P36993-5	3.42503	9.76192	60.5837	NA	NA	NA
P37040	4.80647	6.27483	8.28163	NA	NA	NA
P37804	120.324	293.243	4192.25	NA	NA	NA
P37913	2.61525	4.38455	17.6055	NA	NA	NA
P38060	7.71646	10.809	17.2813	NA	NA	NA
P38647	159.108	436.83	3334.25	NA	NA	NA
P39054	3.75563	4.23464	4.79663	NA	NA	NA
P39447	3.50386	4.17169	4.91137	NA	NA	NA
P39749	4.23016	9.28647	39.8823	NA	NA	NA
P40124	5.77206	6.76707	7.82675	NA	NA	NA
P40142	11.0243	13.145	16.8369	NA	NA	NA
P40201	614.218	2028.43	20368.8	NA	NA	NA
P40240	4.30938	15.8227	136.749	NA	NA	NA
P40336;P40336-2	3.45612	3.87861	4.69784	NA	NA	NA
P40630;P40630-2	3.8978	12.3299	134.962	NA	NA	NA
P41105	321.532	863.153	12129.5	NA	NA	NA
P41216	39.7639	64.0074	141.565	NA	NA	NA
P41233	8.17966	20.7794	227.186	NA	NA	NA
P41241	2.51195	3.99228	21.4613	NA	NA	NA
P41731	3.86622	4.96697	7.53286	NA	NA	NA
P41778-2;P41778	2.55646	3.79971	24.4434	NA	NA	NA
P42125	11.0757	15.2835	21.8126	NA	NA	NA
P42208	6.05972	6.84917	8.42906	NA	NA	NA
P42227	3.0567	3.94756	4.94827	NA	NA	NA
P42230	2.69223	3.43679	4.6226	NA	NA	NA
P42232	3.77748	4.44484	5.59231	NA	NA	NA
P42337	8.35396	30.2523	307.9	NA	NA	NA
P42567;P42567-2	109.136	282.348	2587.27	NA	NA	NA
P42669	6.99538	8.21429	11.2678	NA	NA	NA
P42932	235.146	1044.01	11313.2	NA	NA	NA
P43247	4.76635	8.43688	25.939	NA	NA	NA
P43274	27.8837	33.7809	58.6516	NA	NA	NA
P43275	9.76962	11.501	16.5198	NA	NA	NA
P43276	34.8705	39.5897	62.9477	NA	NA	NA
P43277	16.5897	20.9553	30.8581	15.63	25.8433	50.8539
P43406	46.8749	66.4582	96.6867	NA	NA	NA
P43883	3.84949	9.84369	97.0841	NA	NA	NA
P45376	38.9732	50.4807	68.1229	NA	NA	NA
P45481	532.116	2022.43	27838.9	NA	NA	NA
P45591	11.8158	19.2531	41.4637	NA	NA	NA
P45952	7.86898	9.88099	12.7136	NA	NA	NA
P46061	6.21891	7.65538	9.93238	NA	NA	NA
P46460	4.11664	5.13433	6.87229	NA	NA	NA
P46467	3.5481	3.5889	5.07218	NA	NA	NA
P46471	5.11329	5.91036	7.18189	NA	NA	NA
P46638	9.97658	12.8702	19.9526	NA	NA	NA
P46656	28.6405	42.6274	155.283	NA	NA	NA
P46664	4.12619	4.91142	6.18917	NA	NA	NA
P46735;P46735-2	283.604	1302.92	15789.4	NA	NA	NA
P46935	6.62539	7.68313	8.69826	NA	NA	NA
P46938;P46938-2	11.478	35.6847	323.357	NA	NA	NA
P46978	3.91851	5.15503	7.03468	NA	NA	NA
P47199	4.59963	5.55725	6.77368	NA	NA	NA
P47713	177.983	518.42	1842.03	NA	NA	NA
P47738	119.135	337.388	3592.84	52.8165	127.647	1099.33
P47740	4.11277	4.98417	6.17856	NA	NA	NA
P47753	5.48901	7.14603	9.91587	NA	NA	NA
P47754	7.41766	9.15635	11.6167	NA	NA	NA
P47757-2;P47757-4	9.64695	11.7383	15.0534	NA	NA	NA
P47758	3.07389	3.7302	5.00219	NA	NA	NA
P47791-2	3.93463	5.15881	6.73815	NA	NA	NA
P47802	4.36107	6.58941	14.549	NA	NA	NA
P47809	3.50568	4.24614	5.23206	NA	NA	NA
P47811;P47811-4;P47811-2	425.023	1621.89	18930.7	NA	NA	NA
P47856-2;P47856	3.25808	3.95799	4.99881	NA	NA	NA
P47857-3;P47857-2;P47857	228.92	729.661	8398.74	NA	NA	NA
P47911	18.4576	24.5276	32.4058	NA	NA	NA
P47915	11.6968	15.694	25.3338	NA	NA	NA
P47934	3.99558	9.73451	62.662	NA	NA	NA
P47941	5.13139	14.453	108.336	NA	NA	NA
P47962	8.88855	11.6968	14.9259	NA	NA	NA
P47963	4.98206	6.76242	10.9084	NA	NA	NA
P47964	6.27065	7.84017	10.2488	NA	NA	NA
P47968	2.97657	6.91506	51.0339	NA	NA	NA
P48024	4.95157	5.98887	7.66159	NA	NA	NA
P48036	10.0438	12.8507	18.3825	NA	NA	NA
P48193;P48193-2	3.92186	5.1773	8.34348	NA	NA	NA
P48428	6.28613	7.78553	9.67715	NA	NA	NA
P48678;P48678-2;P48678-3	13.5311	17.5962	27.194	NA	NA	NA
P48722;P48722-2	4.88147	12.2574	186.012	NA	NA	NA
P48758	3.85369	4.61283	5.45421	NA	NA	NA
P48774	3.43272	4.09829	5.13386	NA	NA	NA
P48962	30.5371	39.925	47.6428	NA	NA	NA
P49138	2.99169	6.10579	88.1349	NA	NA	NA
P49182	3.67165	9.72595	63.0202	NA	NA	NA
P49312;P49312-2	9.3753	11.6816	13.4871	NA	NA	NA
P49442	3.25406	4.38172	6.97554	NA	NA	NA
P49443	2.62247	5.95624	34.9402	NA	NA	NA
P49586	455.445	1902.37	30779.8	NA	NA	NA
P49615	2.72979	3.21657	3.94994	NA	NA	NA
P49717	2.74213	3.54292	4.82716	NA	NA	NA
P49718	2.87306	3.5321	4.33917	NA	NA	NA
P49722	5.97197	7.62819	10.362	NA	NA	NA
P49813	8.81391	14.407	30.9474	NA	NA	NA
P49817	4.50181	5.80786	7.03201	NA	NA	NA
P50136	2.95665	11.0027	106.006	NA	NA	NA
P50171;P50171-2	7.38146	19.0189	97.3759	NA	NA	NA
P50247	78.4184	103.732	148.572	NA	NA	NA
P50285	2.61333	7.37014	76.0624	NA	NA	NA
P50396	5.17967	7.04686	9.3443	NA	NA	NA
P50429;P50429-2	4.90807	6.90409	11.386	NA	NA	NA
P50431	5.67207	13.3365	85.2417	NA	NA	NA
P50516;P50516-2	4.56197	5.51657	7.01533	NA	NA	NA
P50518	235.827	661.181	12670.5	NA	NA	NA
P50544	10.5237	13.8988	21.5689	NA	NA	NA
P50580;P50580-2	8.06189	9.37734	11.1527	NA	NA	NA
P51150	7.90868	10.3312	13.29	NA	NA	NA
P51174	161.002	495.527	3264.79	NA	NA	NA
P51175	2.90287	6.86015	74.7176	NA	NA	NA
P51410	9.87146	11.994	16.4935	NA	NA	NA
P51432	2.54605	3.94213	15.0454	NA	NA	NA
P51655	3.58259	4.6523	6.23439	NA	NA	NA
P51660	9.04785	11.0301	14.6894	NA	NA	NA
P51855	2.78929	5.15873	38.7075	NA	NA	NA
P51859	5.96247	7.50926	8.9233	NA	NA	NA
P51863	174.267	681.386	8744.24	NA	NA	NA
P51881	29.7466	38.5125	50.7263	NA	NA	NA
P51885	12.7444	15.5391	19.3434	NA	NA	NA
P52196	9.22037	10.8236	15.6577	NA	NA	NA
P52293	2.44164	2.99666	8.03536	NA	NA	NA
P52332	2.55044	3.71446	12.4643	NA	NA	NA
P52430	3.90342	9.14482	94.2711	NA	NA	NA
P52431	2.86962	5.53135	17.6816	NA	NA	NA
P52480	123.517	363.276	3479.27	NA	NA	NA
P52483	2.65482	6.02913	80.3622	NA	NA	NA
P52503	4.25066	5.30777	7.03804	NA	NA	NA
P52623	3.29712	7.78493	57.3277	NA	NA	NA
P52760	7.24734	19.5291	130.635	NA	NA	NA
P52795	2.72936	6.2867	62.1229	NA	NA	NA
P52825	50.1416	216.914	3616.94	NA	NA	NA
P52875	2.82746	6.97643	63.6861	NA	NA	NA
P52927	14.5204	26.1711	38.5696	NA	NA	NA
P53026	253.228	685.761	3805.31	NA	NA	NA
P53395	62.8243	90.6987	154.741	NA	NA	NA
P53564-3	7.7158	20.777	158.143	NA	NA	NA
P53810	101.034	181.127	705.89	NA	NA	NA
P53811	3.32785	4.05775	4.79964	NA	NA	NA
P53986	10.349	13.7024	17.8638	NA	NA	NA
P53994	41.4224	54.4173	85.2397	NA	NA	NA
P53995	3.46256	4.5094	6.54727	NA	NA	NA
P53996	4.2485	5.4876	7.84729	NA	NA	NA
P54071	9.5696	12.3206	17.5791	NA	NA	NA
P54103	2.55731	7.10041	80.1465	NA	NA	NA
P54227	13.2295	16.6056	23.5634	NA	NA	NA
P54276	57.0245	131.112	1159.58	NA	NA	NA
P54320	2.62762	6.36312	27.6231	NA	NA	NA
P54728	5.01259	5.9076	7.24409	NA	NA	NA
P54731	2.71398	6.09754	55.0256	NA	NA	NA
P54775	4.02358	4.99634	6.5656	NA	NA	NA
P54822	13.9908	25.0039	72.8622	NA	NA	NA
P54823	5.8548	7.49827	10.3665	NA	NA	NA
P54869	79.4333	132	492.196	NA	NA	NA
P54923	5.53879	6.74749	9.28294	NA	NA	NA
P55096	6.27003	7.73816	9.67206	NA	NA	NA
P55194	3.86202	9.01534	65.8702	NA	NA	NA
P55200-2;P55200	10.5229	33.9327	272.801	NA	NA	NA
P55258	5.03922	6.06066	7.88002	NA	NA	NA
P55264	5.74515	6.881	8.55174	NA	NA	NA
P55288	3.44713	7.78341	38.0213	NA	NA	NA
P55937;P55937-1	2.52893	4.08569	14.4671	NA	NA	NA
P56135	5.02421	6.22453	8.53609	NA	NA	NA
P56212;P56212-2	3.45873	4.19741	5.30915	NA	NA	NA
P56371	4.73625	13.2451	144.862	NA	NA	NA
P56376	5.30483	6.41355	8.80204	NA	NA	NA
P56379	5.34261	12.8118	54.5541	NA	NA	NA
P56382	13.9082	19.1758	42.5191	NA	NA	NA
P56391	9.59203	12.5527	29.3257	NA	NA	NA
P56395	7.8881	10.6066	15.0015	NA	NA	NA
P56399	4.27174	5.01887	5.90544	NA	NA	NA
P56480	49.5565	63.4818	82.1501	30.9126	49.3033	217.065
P56546-2;P56546	3.37698	4.32771	6.0115	NA	NA	NA
P56812	8.06067	9.66406	11.3493	NA	NA	NA
P56959	5.96607	8.17603	11.7527	NA	NA	NA
P56960	2.85182	5.16909	14.8247	NA	NA	NA
P57716	4.65973	10.7378	66.0101	NA	NA	NA
P57722-2;P57722	2.69316	6.86993	86.0775	NA	NA	NA
P57746	2.70555	6.22648	44.8925	NA	NA	NA
P57759	5.06791	6.78131	9.4813	NA	NA	NA
P57776;P57776-3	10.875	19.4161	41.7776	NA	NA	NA
P57780	44.011	100.169	953.58	24.8729	56.0236	338.737
P57784	4.20482	5.13658	7.79566	NA	NA	NA
P58021	4.9402	16.2047	146.447	NA	NA	NA
P58044	4.24757	6.32883	15.7632	NA	NA	NA
P58064	3.50038	8.94555	84.0246	NA	NA	NA
P58242	3.60631	4.8879	8.01013	NA	NA	NA
P58252	203.582	483.941	3516.3	NA	NA	NA
P58281-2;P58281	3.64365	4.73819	7.10903	NA	NA	NA
P58389	8.49338	19.9076	235.444	NA	NA	NA
P58404-2;P58404	2.86255	5.35746	31.7755	NA	NA	NA
P58501	3.70737	11.0361	96.8466	NA	NA	NA
P58710	8.76186	11.1649	15.0254	NA	NA	NA
P58742	3.00873	6.23185	46.5255	NA	NA	NA
P58771-2	10.3461	15.6184	27.7306	NA	NA	NA
P58774-2	11.7673	16.3938	35.3629	NA	NA	NA
P58871	2.52009	3.58962	32.3646	NA	NA	NA
P59235	6.28922	17.5811	127.014	NA	NA	NA
P59242	4.64457	5.40473	6.56149	NA	NA	NA
P59325	3.60073	4.25334	5.13307	NA	NA	NA
P59481	5.88391	13.3564	68.1563	NA	NA	NA
P59708	3.92865	5.21416	7.68813	NA	NA	NA
P59900	2.51251	4.13512	20.4944	NA	NA	NA
P59999	8.47519	10.6215	14.8531	NA	NA	NA
P60122	6.10856	7.49616	8.51616	NA	NA	NA
P60229	4.45251	4.97306	5.56601	NA	NA	NA
P60335	6.503	8.5223	11.1677	NA	NA	NA
P60521	3.76485	5.52864	9.56421	NA	NA	NA
P60670;P60670-2	13.3744	18.5239	43.3049	NA	NA	NA
P60710	4.13024	5.07267	6.30584	NA	NA	NA
P60762-2;P60762	2.76962	5.34834	31.9609	NA	NA	NA
P60766	7.13755	8.98192	13.2721	NA	NA	NA
P60824	7.65981	9.40572	12.2034	NA	NA	NA
P60840-2;P60840;P60840-3	2.62392	4.92377	43.249	NA	NA	NA
P60843	9.42442	11.2937	13.7079	NA	NA	NA
P60867	11.9011	15.5134	20.3623	NA	NA	NA
P60904	7.82428	11.3654	22.8827	NA	NA	NA
P61021	4.42374	6.47174	10.0239	NA	NA	NA
P61027	479.468	1644.25	27609.3	NA	NA	NA
P61079	5.86239	7.886	11.3684	NA	NA	NA
P61082	6.31806	7.50227	9.65816	NA	NA	NA
P61087	11.8288	35.5627	312.608	NA	NA	NA
P61089	106.493	211.743	716.931	NA	NA	NA
P61161	7.51049	9.74336	13.0639	NA	NA	NA
P61164	3.52405	4.61389	5.98116	NA	NA	NA
P61202;P61202-2	3.67409	4.24584	5.35703	NA	NA	NA
P61211	6.191	7.73642	9.88203	NA	NA	NA
P61222	3.02465	3.52515	4.21542	NA	NA	NA
P61255	6.25323	7.56234	9.84113	NA	NA	NA
P61290	15.8845	32.3905	330.701	NA	NA	NA
P61327;Q9CQL1	334.054	1056.36	10396.1	NA	NA	NA
P61358	115.256	223.799	1004.4	NA	NA	NA
P61458	4.22814	5.54776	8.58834	NA	NA	NA
P61514	12.6943	29.685	176.843	NA	NA	NA
P61620	5.5912	7.24134	9.56856	NA	NA	NA
P61750	7.92482	10.4103	12.8078	NA	NA	NA
P61759	5.3731	11.4538	92.567	NA	NA	NA
P61804	4.71547	14.0644	171.082	NA	NA	NA
P61922;P61922-2	2.78454	5.93896	51.3937	NA	NA	NA
P61924	5.7996	7.00799	10.5078	NA	NA	NA
P61957	8.27174	11.0625	15.2825	NA	NA	NA
P61961	3.24468	8.40885	76.6229	NA	NA	NA
P61965	4.18204	9.37492	70.454	NA	NA	NA
P61971	4.31703	6.53086	10.0795	NA	NA	NA
P61979-2;P61979	109.15	152.783	383.617	NA	NA	NA
P61979-3	12.092	16.1324	27.0143	NA	NA	NA
P61982	10.2049	12.5396	16.6834	NA	NA	NA
P62071	4.32016	5.13686	6.56654	NA	NA	NA
P62082	5.28127	6.43214	8.00803	NA	NA	NA
P62137	8.13002	11.2796	16.4204	NA	NA	NA
P62141	2.68074	4.80324	22.1316	NA	NA	NA
P62192	232.769	928.908	10620.6	NA	NA	NA
P62196	527.177	1898.37	27111.4	NA	NA	NA
P62242	10.4841	13.145	16.648	NA	NA	NA
P62245	6.98492	8.51465	10.9118	NA	NA	NA
P62259	8.59687	10.746	15.2139	NA	NA	NA
P62264	9.08092	11.6967	16.3154	NA	NA	NA
P62267	12.9921	17.0223	29.4601	NA	NA	NA
P62270	7.55327	10.0763	12.9499	NA	NA	NA
P62281	10.2296	13.117	18.4522	NA	NA	NA
P62301	7.26818	9.11974	11.4056	NA	NA	NA
P62307	11.4599	24.4716	79.7931	NA	NA	NA
P62309	14.4809	25.4655	69.4528	NA	NA	NA
P62313	5.08368	10.5299	42.9491	NA	NA	NA
P62315	8.38092	10.5375	13.0558	NA	NA	NA
P62317	6.54869	8.32541	10.9974	NA	NA	NA
P62320	5.02008	6.35521	9.0355	NA	NA	NA
P62331	4.26184	5.08618	6.56383	NA	NA	NA
P62334	6.08202	7.39848	9.08322	NA	NA	NA
P62702	84.9687	223.268	934.187	NA	NA	NA
P62717	28.0506	38.1036	49.3621	NA	NA	NA
P62737	6.78232	8.22616	10.4316	NA	NA	NA
P62748	4.83832	6.40362	8.1052	NA	NA	NA
P62751	70.884	331.002	7066.7	NA	NA	NA
P62754	6.20194	7.48485	9.54006	NA	NA	NA
P62774	33.1275	124.538	1048.52	NA	NA	NA
P62806	165.336	253.839	465.035	152.411	512.269	9906.61
P62814	13.6368	18.8064	34.6571	NA	NA	NA
P62821	8.29059	9.93403	11.6597	NA	NA	NA
P62827	211.331	710.39	5171.11	NA	NA	NA
P62830	141.109	225.691	787.887	NA	NA	NA
P62843	11.7651	53.5761	372.241	NA	NA	NA
P62849-2;P62849-3;P62849	5.08459	6.1998	7.43182	NA	NA	NA
P62852	13.9856	17.8043	24.36	NA	NA	NA
P62855	5.17186	6.51425	8.88996	NA	NA	NA
P62862	3.92281	9.21732	104.614	NA	NA	NA
P62869	3.99073	5.02093	7.05215	NA	NA	NA
P62874	8.21422	10.2245	14.3248	NA	NA	NA
P62876	4.2013	5.07028	6.83452	NA	NA	NA
P62878	2.61588	4.77208	36.148	NA	NA	NA
P62880	15.8293	26.9783	71.2959	NA	NA	NA
P62889	2.85617	3.64401	4.96869	NA	NA	NA
P62897	59.4728	147.199	1352.56	NA	NA	NA
P62900	6.20928	8.16482	12.0471	NA	NA	NA
P62908	359.239	1320	17320.2	NA	NA	NA
P62911	19.8039	36.0746	160.589	NA	NA	NA
P62918	9.66404	14.8722	20.9967	NA	NA	NA
P62960	5.75319	7.00673	8.6722	NA	NA	NA
P62962	10.1791	14.3845	20.989	NA	NA	NA
P62965	3.04326	7.61375	44.7788	NA	NA	NA
P62983	7.40518	9.33429	13.3226	NA	NA	NA
P62996	8.02735	9.44855	12.0733	NA	NA	NA
P63001	3.80916	4.4658	5.50733	NA	NA	NA
P63005;P63005-2	3.68767	4.61238	6.13659	NA	NA	NA
P63017	150.883	459.917	4435.46	NA	NA	NA
P63024	4.62219	5.84562	7.43437	NA	NA	NA
P63028	240.793	654.458	6415.46	NA	NA	NA
P63030	12.4664	21.0653	64.2485	NA	NA	NA
P63037	62.6947	214.137	2221.36	NA	NA	NA
P63038	58.5409	88.0308	121.238	NA	NA	NA
P63073	4.99524	6.08309	7.42469	NA	NA	NA
P63085	3.49004	4.12221	5.24436	NA	NA	NA
P63087-2;P63087	3.67749	4.46052	5.50445	NA	NA	NA
P63094;P63094-3	4.79338	6.39528	9.49674	NA	NA	NA
P63101	15.6006	21.0957	25.2918	NA	NA	NA
P63158	29.7027	44.0546	149.518	NA	NA	NA
P63168	7.39043	18.7146	77.6687	NA	NA	NA
P63242	9.09479	10.4363	14.0107	NA	NA	NA
P63254	4.52395	8.6798	23.025	NA	NA	NA
P63260	81.0173	143.385	435.724	NA	NA	NA
P63276	7.43626	10.3541	13.6334	NA	NA	NA
P63280	7.34178	8.25437	9.67109	NA	NA	NA
P63323	7.48428	9.62788	13.5907	NA	NA	NA
P63325	6.10153	7.37405	9.35916	NA	NA	NA
P63328-2;P63328	5.86661	17.0513	155.916	NA	NA	NA
P63330	3.40691	7.56879	99.9745	NA	NA	NA
P67778	13.1315	17.2677	27.0132	NA	NA	NA
P67984	7.2792	8.6072	12.048	NA	NA	NA
P68037	76.3886	145.585	319.34	NA	NA	NA
P68040	7.23176	8.22691	9.72193	NA	NA	NA
P68254;P68254-2	7.27224	8.66867	10.1829	NA	NA	NA
P68368	3.72242	10.6685	92.6325	NA	NA	NA
P68369	43.1831	59.6437	93.2569	NA	NA	NA
P68372	41.4428	68.5377	123.937	NA	NA	NA
P68373	7.86384	27.9904	286.498	NA	NA	NA
P68510	5.77651	6.69072	8.18734	NA	NA	NA
P69566;P69566-2	4.28891	9.14326	116.096	NA	NA	NA
P70122	9.102	30.6374	329.576	NA	NA	NA
P70168	5.57961	6.51374	8.43717	NA	NA	NA
P70195	4.37455	5.14495	6.11451	NA	NA	NA
P70202	5.2781	11.129	68.9029	NA	NA	NA
P70227	4.68401	8.7043	78.7833	NA	NA	NA
P70236	3.73617	10.7649	71.053	NA	NA	NA
P70255-2;P70255;P70255-3;P70255-5;P70255-6	1010.43	2615.95	17602.6	NA	NA	NA
P70261	2.95224	7.05799	42.9792	NA	NA	NA
P70268;P70268-2	2.72062	5.51746	60.0919	NA	NA	NA
P70279	152.307	681.548	10406.8	NA	NA	NA
P70280	18.5921	58.5152	548.999	NA	NA	NA
P70288	4.49058	5.45147	6.95992	NA	NA	NA
P70290	4.65472	5.87513	8.20768	NA	NA	NA
P70296	9.00002	11.5067	15.924	NA	NA	NA
P70297	3.00243	5.32874	25.0717	NA	NA	NA
P70302	2.73418	4.21841	9.8428	NA	NA	NA
P70303;P70303-2	2.77248	3.42568	4.30761	NA	NA	NA
P70318	461.552	1498.32	13735.4	NA	NA	NA
P70333	4.95388	5.93562	7.33943	NA	NA	NA
P70336;P70336-2	137.912	231.04	793.626	NA	NA	NA
P70349	8.91701	11.72	16.8738	NA	NA	NA
P70353	56.6861	165.805	2065.77	NA	NA	NA
P70362	4.41751	13.433	73.1628	NA	NA	NA
P70372	5.51532	6.10349	7.0319	NA	NA	NA
P70398	2.77715	3.21107	3.92925	NA	NA	NA
P70399-5;P70399;P70399-6	2.94944	4.38999	13.4864	NA	NA	NA
P70404	3.17562	3.8506	4.97325	NA	NA	NA
P70441	2.52253	4.01473	26.603	NA	NA	NA
P70670	8.01565	10.3058	13.1929	NA	NA	NA
P70677	3.79386	4.6397	6.11737	NA	NA	NA
P70696	7.03125	16.3628	244.698	NA	NA	NA
P70697	13.9535	47.9752	497.652	NA	NA	NA
P70698	2.77254	3.34397	4.29492	NA	NA	NA
P70699	6.38042	17.4448	107.078	NA	NA	NA
P80313	9.40362	11.433	18.7477	NA	NA	NA
P80314	6.92423	8.8684	11.0685	NA	NA	NA
P80315	10.5202	13.4933	16.0829	NA	NA	NA
P80316	123.939	317.622	792.644	NA	NA	NA
P80317	8.54764	9.89191	10.9581	NA	NA	NA
P80318	9.89697	13.1488	19.9962	NA	NA	NA
P81117	3.15197	4.36959	6.14195	NA	NA	NA
P82198	5.46206	6.89199	9.34739	NA	NA	NA
P82343;P82343-2	2.74378	4.48518	11.0065	NA	NA	NA
P83870	6.99169	21.8907	141.54	NA	NA	NA
P83882	5.60271	6.88644	8.70727	NA	NA	NA
P83917	6.95042	9.13986	12.686	NA	NA	NA
P83940	8.65051	11.9915	17.3268	NA	NA	NA
P84078;P61205	9.35348	13.8046	19.2476	NA	NA	NA
P84084	5.26141	6.94412	9.84999	NA	NA	NA
P84089	11.5728	14.4125	20.0558	NA	NA	NA
P84091	6.33596	6.78238	7.78231	NA	NA	NA
P84096	3.07506	4.41002	5.56682	NA	NA	NA
P84099	127.629	270.804	1051.7	NA	NA	NA
P84104-2;P84104	25.3955	39.4727	61.2605	NA	NA	NA
P84228	308.872	786.017	16727.6	33.6135	73.0815	330.53
P97290	8.7957	15.6668	58.5646	NA	NA	NA
P97298	2.99748	5.9707	22.0765	NA	NA	NA
P97310	3.2789	4.16695	5.32827	NA	NA	NA
P97311	2.89009	3.65947	4.5003	NA	NA	NA
P97314	3.71374	4.74304	7.22073	NA	NA	NA
P97315	6.66062	7.71959	9.69623	NA	NA	NA
P97351	10.5342	14.2258	19.9242	NA	NA	NA
P97355	4.45471	11.9367	220.1	NA	NA	NA
P97370	4.04906	5.02068	7.31311	NA	NA	NA
P97371	8.16867	10.1465	12.3754	NA	NA	NA
P97372	6.07453	7.65983	9.55781	NA	NA	NA
P97376	2.63472	5.26834	39.9698	NA	NA	NA
P97377-2;P97377	6.57444	18.8009	232.495	NA	NA	NA
P97379	3.65764	4.27022	5.17202	NA	NA	NA
P97384	3.84032	4.66085	5.82426	NA	NA	NA
P97386;P97386-2	17.6541	43.555	311.314	NA	NA	NA
P97390	2.96314	5.55581	13.3877	NA	NA	NA
P97393	269.38	641.719	5611.2	NA	NA	NA
P97429	7.68265	9.31764	11.8607	NA	NA	NA
P97434-2	2.54357	3.90823	13.7342	NA	NA	NA
P97447	6.62807	8.05902	10.0148	NA	NA	NA
P97449	68.4727	101.353	191.378	NA	NA	NA
P97450	4.14105	8.39171	19.167	NA	NA	NA
P97461	7.85806	10.1508	14.8383	NA	NA	NA
P97470	7.18156	21.5353	160.174	NA	NA	NA
P97478	3.03603	7.93668	62.0786	NA	NA	NA
P97479;P97479-2	114.622	394.278	3411.18	NA	NA	NA
P97494	2.95816	3.8046	6.10084	NA	NA	NA
P97496-2;P97496	3.03346	3.87873	4.85263	NA	NA	NA
P97742	15.417	21.2248	32.1807	NA	NA	NA
P97760	3.18543	4.02354	5.40892	NA	NA	NA
P97765;P97765-2	3.80434	5.18197	7.50265	NA	NA	NA
P97770-2;P97770;P97770-3	6.02298	9.2918	17.4307	NA	NA	NA
P97807-2;P97807	69.1537	122.427	395.498	NA	NA	NA
P97822;P97822-2	4.27772	5.33471	6.72134	NA	NA	NA
P97823;P97823-2	11.8102	19.2804	41.5341	NA	NA	NA
P97855	8.69601	11.8303	16.2107	NA	NA	NA
P97863;P97863-3;P97863-2	4.06635	14.0389	368.857	NA	NA	NA
P97868;P97868-2	4.624	8.76324	52.0245	NA	NA	NA
P97927	2.83946	3.61469	4.53151	NA	NA	NA
P97930	3.26666	10.681	48.7653	NA	NA	NA
P98078;P98078-2;P98078-3	3.10658	3.74239	4.65574	NA	NA	NA
P98192	4.10068	10.7801	77.2594	NA	NA	NA
P99024	10.5079	15.5374	22.8991	NA	NA	NA
P99026	6.8322	8.96634	12.9616	NA	NA	NA
P99027	7.30847	8.48539	9.87242	NA	NA	NA
P99029-2;P99029	149.174	548.372	4402.33	NA	NA	NA
Q00262	8.25608	29.5061	340.539	NA	NA	NA
Q00422	2.79321	3.48476	4.45778	NA	NA	NA
Q00612	7.0545	9.09122	12.1778	NA	NA	NA
Q00623	82.7898	172.397	627.621	NA	NA	NA
Q00896	37.5121	68.5735	101.95	NA	NA	NA
Q00897	6.92069	9.3568	13.5101	NA	NA	NA
Q00899	7.79435	18.2144	197.735	NA	NA	NA
Q00915	80.3191	255.834	1427.85	NA	NA	NA
Q00PI9	4.40933	5.1202	6.51988	NA	NA	NA
Q01147-1;Q01147	2.96358	7.41854	30.903	NA	NA	NA
Q01149	140.513	202.874	405.9	NA	NA	NA
Q01279	5.72651	15.3336	247.752	NA	NA	NA
Q01320	2.48015	3.15561	7.83317	NA	NA	NA
Q01339	37.3341	110.633	1038.5	NA	NA	NA
Q01405	3.90837	4.86506	6.00271	NA	NA	NA
Q01730	5.66566	6.68929	8.31024	NA	NA	NA
Q01768	11.1156	15.3035	20.1476	NA	NA	NA
Q01853	106.697	172.36	344.508	NA	NA	NA
Q02053	168.741	460.777	5613.25	NA	NA	NA
Q02248	2.92136	3.42406	4.07471	NA	NA	NA
Q02257	3.41692	4.26599	5.33621	NA	NA	NA
Q02614	2.79815	6.84616	64.0868	NA	NA	NA
Q02788	7.16401	8.98753	12.1478	NA	NA	NA
Q02819	3.063	3.66475	4.64356	NA	NA	NA
Q02844	5.11104	17.2902	138.117	NA	NA	NA
Q03173;Q03173-5	3.07614	5.86789	32.2356	NA	NA	NA
Q03265	18.4492	26.7626	41.124	NA	NA	NA
Q03958	2.62755	5.40503	22.2768	NA	NA	NA
Q03963	3.08734	7.70333	95.5859	NA	NA	NA
Q04207;Q04207-2	4.91347	18.5049	233.923	NA	NA	NA
Q04447	4.29727	5.74369	8.40242	NA	NA	NA
Q04690-2;Q04690;Q04690-4;Q04690-3	485.607	1666.5	23024.4	NA	NA	NA
Q04750	190.308	525.918	5457.76	NA	NA	NA
Q04857	7.02699	8.42351	10.1104	NA	NA	NA
Q05186	53.4586	114.615	596.721	NA	NA	NA
Q05512;Q05512-3;Q05512-4;Q05512-2	2.54497	3.68975	15.6433	NA	NA	NA
Q05793	300.113	1304.21	12757.9	NA	NA	NA
Q05816	105.853	440.767	5405.15	NA	NA	NA
Q05909	3.79718	6.92067	24.7387	NA	NA	NA
Q05920	10.8854	17.2738	24.2216	NA	NA	NA
Q05A80	10.5263	14.0951	20.8494	NA	NA	NA
Q05CL8	2.62235	4.74279	15.1983	NA	NA	NA
Q05D44	168.031	408.941	7265.07	NA	NA	NA
Q06138	69.011	117.122	269.396	NA	NA	NA
Q06185	10.7973	13.5521	18.0709	NA	NA	NA
Q06890	3.38318	4.57721	6.15679	NA	NA	NA
Q07076	4.74859	5.88788	7.78612	NA	NA	NA
Q07113	7.9334	9.73561	13.7722	NA	NA	NA
Q07133	2.86575	5.24425	18.0361	NA	NA	NA
Q07139;Q07139-2	16.2064	24.1464	39.8519	NA	NA	NA
Q07417	6.72832	9.30229	15.2884	NA	NA	NA
Q07456	2.54334	4.21179	25.2133	NA	NA	NA
Q08024;Q08024-4;Q08024-3	3.18289	8.00373	61.5122	NA	NA	NA
Q08091;Q08091-2	4.82534	7.46269	13.2861	NA	NA	NA
Q08093	3.28199	4.68214	6.81773	NA	NA	NA
Q08460-5;Q08460-3;Q08460;Q08460-2;Q08460-4	909.114	3645.52	55103.6	248.133	811.097	5274.23
Q08481;Q08481-3;Q08481-4;Q08481-2	174.817	648.439	7537.47	NA	NA	NA
Q08879-2	5.85325	15.4746	137.9	NA	NA	NA
Q08943;Q08943-2	728.489	3388.71	43130.6	NA	NA	NA
Q0GNC1;Q0GNC1-3	706.887	2078.44	17796.4	NA	NA	NA
Q0P5W1;Q0P5W1-3;Q0P5W1-2	3.03611	8.94394	106.401	NA	NA	NA
Q0P678	2.72253	5.79379	25.8367	NA	NA	NA
Q0VBL3-2;Q0VBL3	7.3957	19.998	197.582	NA	NA	NA
Q0VGB7	231.742	937.633	20054	NA	NA	NA
Q0VGY8	69.4654	248.596	3059.19	NA	NA	NA
Q11011	298.847	1088.25	25387.9	NA	NA	NA
Q11136	3.39309	8.98823	70.4614	NA	NA	NA
Q148V7;Q148V7-2;Q148V7-3	2.55397	4.31313	22.525	NA	NA	NA
Q14AI0	3.91023	13.3917	131.35	NA	NA	NA
Q19LI2	519.555	1772.51	14871.7	193.435	605.18	7554.71
Q1HFZ0;Q1HFZ0-2	3.07898	4.71785	6.65801	NA	NA	NA
Q1W617;Q1W617-2	5.53171	19.625	246.318	NA	NA	NA
Q2KN98	1039.02	3787.8	63592.9	NA	NA	NA
Q2TBE6	2.56228	4.33588	37.8637	NA	NA	NA
Q2TPA8	4.11084	7.88053	53.8115	NA	NA	NA
Q2VPQ9-2;Q2VPQ9	2.69301	5.57258	48.6938	NA	NA	NA
Q3B7Z2;Q3B7Z2-2	2.5206	3.8617	9.73045	NA	NA	NA
Q3KNJ2	11.3586	37.8843	356.535	NA	NA	NA
Q3TC46	2.75129	4.40937	19.2733	NA	NA	NA
Q3TC72	3.02828	11.9595	107.286	NA	NA	NA
Q3TCH7	959.131	3369.3	65272	NA	NA	NA
Q3TCJ1	6.60698	17.1346	197.686	NA	NA	NA
Q3TCN2;Q3TCN2-2	2.70072	5.02166	36.477	NA	NA	NA
Q3TDN2;Q3TDN2-2	3.10491	3.88708	5.12471	NA	NA	NA
Q3TDQ1	3.76054	4.47457	5.39569	NA	NA	NA
Q3TEA8;Q3TEA8-3	9.37545	12.2284	16.3181	NA	NA	NA
Q3THE2	5.73887	7.06708	10.5553	NA	NA	NA
Q3THG9	2.79505	9.61936	81.5836	NA	NA	NA
Q3THK7	92.6011	198.051	846.317	NA	NA	NA
Q3THS6	3.21311	3.89064	5.07667	NA	NA	NA
Q3TIV5;Q3TIV5-2	3.09603	6.44252	50.9544	NA	NA	NA
Q3TIX9	4.77283	5.75605	7.06232	NA	NA	NA
Q3TJD7	19.389	102.518	906.085	NA	NA	NA
Q3TKT4;Q3TKT4-2	2.58549	2.96858	3.54726	NA	NA	NA
Q3TKY6	2.78382	5.48737	56.1637	NA	NA	NA
Q3TLH4	16.1685	19.4236	24.2444	NA	NA	NA
Q3TW96;Q3TW96-2	2.73273	4.55285	13.9678	NA	NA	NA
Q3TWL2	826.228	3121.48	21807.8	NA	NA	NA
Q3TWW8	5.37682	6.4663	8.02938	NA	NA	NA
Q3TXS7	66.9747	106.023	229.857	NA	NA	NA
Q3TYS2	3.0714	7.20569	37.6252	NA	NA	NA
Q3TYX3	3.05779	10.616	100.36	NA	NA	NA
Q3TZX8-2;Q3TZX8	2.69647	8.5851	97.4596	NA	NA	NA
Q3TZZ7;Q3TZZ7-2	3.33922	4.24458	5.8805	NA	NA	NA
Q3U0P5	3.15914	10.0345	77.7767	NA	NA	NA
Q3U0V1	4.72611	5.24297	6.18274	NA	NA	NA
Q3U1J4	5.13426	6.32764	7.62894	NA	NA	NA
Q3U2K0;Q3U2K0-2	4.67635	7.08587	12.0696	NA	NA	NA
Q3U319	2.61078	4.57851	22.942	NA	NA	NA
Q3U487	575.435	2514.04	14001.8	370.825	1221.2	11921
Q3U7R1;Q3U7R1-2	4.54619	5.44806	6.45953	NA	NA	NA
Q3U962	2.84406	7.66736	66.6777	NA	NA	NA
Q3U9G9	3.46781	4.49707	8.0603	NA	NA	NA
Q3UA37	3.05366	3.68709	4.73622	NA	NA	NA
Q3UBX0	2.95371	7.244	70.528	NA	NA	NA
Q3UDE2	4.36764	5.41279	7.21551	NA	NA	NA
Q3UEB3-2;Q3UEB3;Q3UEB3-3	3.7713	4.62722	5.63394	NA	NA	NA
Q3UFY7;Q3UFY7-4;Q3UFY7-2	7.72016	21.157	172.421	NA	NA	NA
Q3UGR5;Q3UGR5-2	625.385	2315	22506.5	NA	NA	NA
Q3UH66-7	2.82935	8.32559	96.0152	NA	NA	NA
Q3UHD6;Q3UHD6-2	2.71335	5.31988	28.2558	NA	NA	NA
Q3UHK6-2	1194.39	3885.06	47477.6	NA	NA	NA
Q3UHX2	3.27248	4.13554	5.80928	NA	NA	NA
Q3UI43	4.70808	12.818	76.9593	NA	NA	NA
Q3UIA2;Q3UIA2-2;Q3UIA2-4	3.06902	4.20819	11.2818	NA	NA	NA
Q3UJB9	2.59831	3.07012	3.9274	NA	NA	NA
Q3UJU9	2.69857	6.74705	37.9205	NA	NA	NA
Q3UKC1	2.51914	5.02322	31.8522	NA	NA	NA
Q3UKJ7;Q3UKJ7-2	2.80547	3.53343	4.31456	NA	NA	NA
Q3UL36;Q3UL36-2	4.0718	5.41556	8.26608	NA	NA	NA
Q3ULD5	3.94175	9.97732	80.9458	NA	NA	NA
Q3ULJ0;Q3ULJ0-2	3.18937	3.99999	5.5871	NA	NA	NA
Q3UM18;Q3UM18-2	3.25962	8.7748	116.081	NA	NA	NA
Q3UM45	6.76469	24.054	191.023	NA	NA	NA
Q3UMB9	104.466	427.393	6478.8	NA	NA	NA
Q3UMC0	10.7844	13.2303	16.9068	NA	NA	NA
Q3UMF0-3;Q3UMF0	2.57625	3.41517	5.98881	NA	NA	NA
Q3UMR5;Q3UMR5-2	4.1125	10.0282	40.3248	NA	NA	NA
Q3UMU9-3;Q3UMU9	3.45815	4.77134	7.65838	NA	NA	NA
Q3UMY5;Q3UMY5-3	424.318	1823.37	21364.9	NA	NA	NA
Q3UNX5;Q3UNX5-2	3.26382	11.9314	125.246	NA	NA	NA
Q3UNZ8;Q3UNZ8-2	5.38783	15.3285	233.207	NA	NA	NA
Q3UPH1	3.46013	4.46545	6.19215	NA	NA	NA
Q3UPL0;Q3UPL0-2	3.99442	4.67782	5.5648	NA	NA	NA
Q3UQ44	6.03811	9.5767	14.326	NA	NA	NA
Q3UQA7	5.06601	12.2102	277.813	NA	NA	NA
Q3URD3-2;Q3URD3;Q3URD3-5	205.21	1159.73	10732.5	NA	NA	NA
Q3URQ0	4.0644	5.67443	9.01485	NA	NA	NA
Q3USZ8	3.69582	9.7445	86.5439	NA	NA	NA
Q3UTJ2-2	6.28015	7.53229	9.59107	NA	NA	NA
Q3UUQ7	2.71319	7.70635	34.8628	NA	NA	NA
Q3UVK0	4.63819	5.77458	7.67108	NA	NA	NA
Q3UVL4;Q3UVL4-2	749.847	2279.66	14621.6	NA	NA	NA
Q3UW53	4.05352	5.8254	9.33918	NA	NA	NA
Q3UYV9	3.79976	4.94307	7.78185	NA	NA	NA
Q3V0K9	2.44132	3.16548	4.97944	NA	NA	NA
Q3V132	6.50029	12.9429	109.65	NA	NA	NA
Q3V1L4	2.54277	4.97541	20.4531	NA	NA	NA
Q3V1T4;Q3V1T4-2	3.00842	3.57561	4.46238	NA	NA	NA
Q3V3R1	2.5303	3.01433	3.9842	NA	NA	NA
Q4FK66	3.67193	7.00834	28.7105	NA	NA	NA
Q4KMM3-4;Q4KMM3-3	145.556	484.461	4624.6	NA	NA	NA
Q4LDD4-2;Q4LDD4;Q4LDD4-3	2.66829	4.54271	40.6066	NA	NA	NA
Q4PZA2-3;Q4PZA2-4;Q4PZA2	2.60257	5.61462	34.0741	NA	NA	NA
Q4VA53	4.41956	5.37992	6.62511	NA	NA	NA
Q4VAA2;Q4VAA2-2	3.58411	4.61437	6.6474	NA	NA	NA
Q4VAE3	4.89267	10.2756	31.0716	NA	NA	NA
Q4VBE8	5.64247	14.4406	107.404	NA	NA	NA
Q501J6;Q501J6-2	41.6126	98.6349	1247.39	NA	NA	NA
Q505B7-2;Q505B7	3.21559	5.90693	20.6191	NA	NA	NA
Q505D1	580.121	2177.1	37055.6	NA	NA	NA
Q505F5	3.65211	4.23053	5.17533	NA	NA	NA
Q52KB6;Q52KB6-3;Q52KB6-2	8.35005	10.6576	15.5786	NA	NA	NA
Q52KE7;Q52KE7-2	3.01271	8.19204	84.1358	NA	NA	NA
Q52KI8;Q52KI8-2	6.06227	9.34642	25.037	NA	NA	NA
Q569Z5;Q569Z5-2	3.50794	4.18811	5.04637	NA	NA	NA
Q569Z6	7.9364	9.38151	12.0136	NA	NA	NA
Q571I9	3.73216	15.1177	103.722	NA	NA	NA
Q58A65-2;Q58A65;Q58A65-5;Q58A65-6;Q58A65-3;Q58A65-4	2.57482	3.62409	11.7188	NA	NA	NA
Q59J78	3.34927	4.41329	5.51132	NA	NA	NA
Q5DTM8;Q5DTM8-2	2.49679	3.85732	10.8564	NA	NA	NA
Q5DTT3	1112.54	4844.67	46417.6	NA	NA	NA
Q5FWK3	4.59577	5.30414	6.32002	NA	NA	NA
Q5HZI9	4.76498	14.5488	111.313	NA	NA	NA
Q5M8N0	4.44933	10.9535	173.61	NA	NA	NA
Q5RL79	4.27909	5.78158	8.14133	NA	NA	NA
Q5SF07;Q5SF07-2	4.70396	10.4443	31.5441	NA	NA	NA
Q5SSI6	133.031	217.584	524.735	NA	NA	NA
Q5SSZ5	928.669	3949.16	28920.5	NA	NA	NA
Q5SUC9	3.34974	9.66265	110.091	NA	NA	NA
Q5SUF2;Q5SUF2-3;Q5SUF2-2	198.701	920.636	7928.72	NA	NA	NA
Q5SUR0	36.3994	62.578	151.077	NA	NA	NA
Q5SVQ0-4;Q5SVQ0-2;Q5SVQ0-3;Q5SVQ0;Q5SVQ0-5	3.09585	11.0416	78.7816	NA	NA	NA
Q5SW19;Q5SW19-3;Q5SW19-2	2.5819	3.45675	4.72449	NA	NA	NA
Q5SWD9	4.61901	13.5749	101.607	NA	NA	NA
Q5SWU9;Q5SWU9-2	2.49034	2.97844	4.29368	NA	NA	NA
Q5SYD0;Q5SYD0-2	2.60098	5.88461	42.2264	NA	NA	NA
Q5U458	4.57827	8.78029	132.153	NA	NA	NA
Q5U4D9	2.8943	8.24378	91.9823	NA	NA	NA
Q5XG71	9.48034	33.3626	342.199	NA	NA	NA
Q5XJE5	2.83085	5.98391	47.3293	NA	NA	NA
Q5XJY4	3.40472	7.46729	43.0917	NA	NA	NA
Q5XJY5	4.54356	5.30714	6.37377	NA	NA	NA
Q5XPI3;Q5XPI3-2	12.3897	23.0049	192.932	NA	NA	NA
Q60520;Q60520-1	3.56138	10.1141	68.8602	NA	NA	NA
Q60575	782.133	3737.5	53070.9	NA	NA	NA
Q60597;Q60597-2	82.6745	226.363	2208.54	NA	NA	NA
Q60598	246.134	934.528	14477.2	NA	NA	NA
Q60605-2	11.6739	15.503	22.3366	NA	NA	NA
Q60631;Q60631-2	4.6595	19.003	150.33	NA	NA	NA
Q60648	6.57073	8.81071	13.136	NA	NA	NA
Q60649	3.68267	4.81777	8.03871	NA	NA	NA
Q60668-3;Q60668;Q60668-4;Q60668-2	395.329	1206.05	14668	NA	NA	NA
Q60675	13.8087	39.9347	457.907	NA	NA	NA
Q60676	5.5477	16.4001	195.159	NA	NA	NA
Q60692	7.25523	19.834	112.45	NA	NA	NA
Q60695	6.91754	10.173	25.0679	NA	NA	NA
Q60710	173.087	718.871	8700.9	NA	NA	NA
Q60714	4.27172	14.4838	158.041	NA	NA	NA
Q60715-2	2.68952	4.93484	11.8593	NA	NA	NA
Q60737	4.29919	5.25842	6.5052	NA	NA	NA
Q60739;Q60739-2	23.9648	58.43	203.014	NA	NA	NA
Q60749	5.34763	6.48071	7.72698	NA	NA	NA
Q60770;Q60770-2	2.6023	7.29819	58.2617	NA	NA	NA
Q60778	5.42301	20.3003	272.189	NA	NA	NA
Q60809	3.40781	10.6369	88.4954	NA	NA	NA
Q60823	3.76685	7.13884	25.8477	NA	NA	NA
Q60847;Q60847-2;Q60847-5;Q60847-3;Q60847-4	7.17769	9.13977	13.1844	NA	NA	NA
Q60854	56.1767	79.3982	166.363	45.1634	81.9891	494.167
Q60864	92.9129	174.123	438.642	NA	NA	NA
Q60865	51.2279	105.444	213.16	NA	NA	NA
Q60899	2.95831	7.51294	58.201	NA	NA	NA
Q60902;Q60902-2;Q60902-3	629.217	1826.73	9155.9	NA	NA	NA
Q60930	10.5572	13.2679	17.1808	NA	NA	NA
Q60931	9.96002	11.3711	14.7724	NA	NA	NA
Q60932-2;Q60932	19.5051	25.5349	34.2242	NA	NA	NA
Q60967	2.47815	3.05576	4.2374	NA	NA	NA
Q60972	6.04526	7.00162	8.88938	NA	NA	NA
Q60973	6.18788	7.68205	9.16702	NA	NA	NA
Q60996-3;Q60996	2.95591	6.29591	28.3142	NA	NA	NA
Q61029;Q61029-2;Q61029-4;Q61033-2	5.90279	7.21234	9.73088	NA	NA	NA
Q61033	8.79854	11.087	16.6918	NA	NA	NA
Q61035	2.59217	3.06035	3.57865	NA	NA	NA
Q61081	6.49811	7.82629	13.306	NA	NA	NA
Q61084	9.17666	11.882	20.663	NA	NA	NA
Q61097	13.6514	19.2087	33.7455	NA	NA	NA
Q61103	2.71501	5.47758	38.56	NA	NA	NA
Q61133	8.91155	23.4584	350.05	NA	NA	NA
Q61136	3.59085	9.94638	136.156	NA	NA	NA
Q61147	20.9903	33.0436	67.4503	NA	NA	NA
Q61160	4.3341	9.49131	327.733	NA	NA	NA
Q61166	8.09965	10.0787	13.76	NA	NA	NA
Q61171	23.4718	27.0082	32.8722	NA	NA	NA
Q61183;Q61183-3;Q61183-4;Q61183-2	6.89618	15.4888	111.089	NA	NA	NA
Q61187	2.54183	3.65577	12.4361	NA	NA	NA
Q61189	2.70713	6.5771	63.4508	NA	NA	NA
Q61191	154.3	360.825	2011.29	NA	NA	NA
Q61205	4.42546	5.27174	6.36602	NA	NA	NA
Q61206	2.80591	5.90235	51.4405	NA	NA	NA
Q61207	7.51617	11.4594	19.2044	NA	NA	NA
Q61216;Q61216-2	2.74458	6.66798	125.867	NA	NA	NA
Q61233	5.49269	6.94678	9.58952	NA	NA	NA
Q61235	3.9628	9.37838	82.4983	NA	NA	NA
Q61239	3.21232	8.34721	133	NA	NA	NA
Q61245	4.11497	12.5878	73.8261	NA	NA	NA
Q61247	3.43975	7.80275	34.1493	NA	NA	NA
Q61263	224.208	576.099	7959	NA	NA	NA
Q61292	5.75398	18.7966	215.04	NA	NA	NA
Q61301-2;Q61301-3;Q61301	3.05482	8.93848	63.965	NA	NA	NA
Q61316	101	207.787	1565.17	NA	NA	NA
Q61335	46.6232	73.4433	213.934	NA	NA	NA
Q61387	3.97773	5.30778	7.70733	NA	NA	NA
Q61391	4.31099	9.26348	49.326	NA	NA	NA
Q61398	2.8543	5.36364	22.7193	NA	NA	NA
Q61425	9.46739	12.6516	20.5733	NA	NA	NA
Q61464-4	2.57193	3.25061	4.53871	NA	NA	NA
Q61466	3.70661	10.4888	68.2611	NA	NA	NA
Q61474;Q61474-2	140.036	480.949	5341.02	NA	NA	NA
Q61490	2.50158	3.4343	11.942	NA	NA	NA
Q61496	7.54588	18.3999	188.658	NA	NA	NA
Q61510	7.17424	9.47533	13.0926	NA	NA	NA
Q61543	3.95057	4.68044	5.78694	NA	NA	NA
Q61545	7.79992	9.42367	12.7744	NA	NA	NA
Q61550	4.66304	8.58161	43.9888	NA	NA	NA
Q61553	265.113	869.644	14012.1	NA	NA	NA
Q61554	569.971	2141.7	31507.5	NA	NA	NA
Q61555	2.53517	3.51921	8.28108	NA	NA	NA
Q61576	3.82643	4.82337	6.17236	NA	NA	NA
Q61578	27.5237	35.4543	53.3089	NA	NA	NA
Q61584-3;Q61584;Q61584-6;Q61584-2;Q61584-7	1279.77	3367.96	66589.1	NA	NA	NA
Q61595;Q61595-15	3.78096	4.46488	5.36909	NA	NA	NA
Q61598;Q61598-2	93.5009	236.381	1592.48	NA	NA	NA
Q61644	5.4878	7.87155	15.5653	NA	NA	NA
Q61655	4.4843	5.36856	6.12076	NA	NA	NA
Q61656	85.6891	169.311	466.606	NA	NA	NA
Q61686	13.7546	21.4507	43.2354	NA	NA	NA
Q61687	2.4471	2.65563	3.43271	NA	NA	NA
Q61696;P17879	5.32595	6.68337	8.74943	NA	NA	NA
Q61699	57.4179	221.704	1528.08	NA	NA	NA
Q61702	2.56862	3.34379	6.8882	NA	NA	NA
Q61703	102.711	204.592	3253.57	69.1581	198.643	1284.84
Q61733	3.70294	10.1168	146.279	NA	NA	NA
Q61739-2	2.74119	3.68668	5.51104	NA	NA	NA
Q61749	3.16317	6.76035	44.7802	NA	NA	NA
Q61753	3.43203	4.27206	5.37055	NA	NA	NA
Q61768	3.16545	3.68255	4.39634	NA	NA	NA
Q61789	2.49513	3.42952	8.4337	NA	NA	NA
Q61792	420.291	1801.74	44414.9	NA	NA	NA
Q61823	10.7541	34.0637	721.503	NA	NA	NA
Q61830	4.95685	6.85976	10.8019	NA	NA	NA
Q61838	72.1936	129.728	1039.45	NA	NA	NA
Q61879	138.427	314.223	1150.53	NA	NA	NA
Q61881	2.58158	3.10951	4.08722	NA	NA	NA
Q61937	8.42321	9.98189	13.0818	NA	NA	NA
Q61941	9.49912	12.7877	17.5889	NA	NA	NA
Q61990;Q61990-3	97.7077	264.194	1888.64	NA	NA	NA
Q62000	449.616	2211.51	35353.7	NA	NA	NA
Q62009;Q62009-3;Q62009-4	2.62125	4.16007	20.1284	NA	NA	NA
Q62018;Q62018-3	39.252	54.1508	106.458	NA	NA	NA
Q62036	2.8483	5.58125	25.5545	NA	NA	NA
Q62048	4.36712	6.17833	12.8543	NA	NA	NA
Q62059;Q62059-2	3.24354	3.99029	5.06769	NA	NA	NA
Q62074	3.43629	10.3626	106.274	NA	NA	NA
Q62077	2.63633	4.72648	17.5902	NA	NA	NA
Q62087	7.58904	10.561	16.0112	NA	NA	NA
Q62093	6.53696	8.00795	10.8043	NA	NA	NA
Q62148	3.09345	3.89476	4.54865	NA	NA	NA
Q62165	3.20565	10.6223	81.0737	NA	NA	NA
Q62167;P16381	5.20354	6.43987	8.44098	NA	NA	NA
Q62186	4.41954	5.08968	6.00615	NA	NA	NA
Q62188	44.3406	63.2491	115.551	NA	NA	NA
Q62189	3.25613	3.97073	4.68307	NA	NA	NA
Q62193	7.0594	22.3838	260.448	NA	NA	NA
Q62203	4.54692	5.68864	8.4146	NA	NA	NA
Q62241	325.782	1114.83	15924.7	NA	NA	NA
Q62245	2.7614	7.33361	116.775	NA	NA	NA
Q62261	75.2456	165.909	460.294	NA	NA	NA
Q62318;Q62318-2	105.971	572.75	5550.47	NA	NA	NA
Q62348	6.76621	8.48878	11.5578	NA	NA	NA
Q62351	2.6561	4.47635	11.6834	NA	NA	NA
Q62356	4.68064	10.6724	133.043	NA	NA	NA
Q62376;Q62376-2	30.3783	40.7986	65.7233	NA	NA	NA
Q62383	2.5077	3.89594	15.0532	NA	NA	NA
Q62384	2.91492	4.8466	19.298	NA	NA	NA
Q62393	3.91183	5.36947	8.25105	NA	NA	NA
Q62418-3;Q62418-2;Q62418	3.31333	6.23495	39.8187	NA	NA	NA
Q62419	3.10425	3.80979	4.60977	NA	NA	NA
Q62422	5.2526	7.11789	10.3542	NA	NA	NA
Q62425	171.468	582.278	7702	214.588	764.052	9605.16
Q62426	57.1104	109.093	570.445	NA	NA	NA
Q62433	15.8637	37.3388	308.074	NA	NA	NA
Q62446	64.6245	139.563	910.543	NA	NA	NA
Q62448	2.97078	3.50539	4.27155	NA	NA	NA
Q62465	156.504	724.262	7490.84	NA	NA	NA
Q62504-2;Q62504;Q62504-3	35.9238	99.0765	706.269	NA	NA	NA
Q62523	2.69932	4.75214	14.7396	NA	NA	NA
Q63810-2;Q63810	95.4558	274.569	2897.08	NA	NA	NA
Q63844	4.51629	5.5785	7.11834	NA	NA	NA
Q63850	6.71507	7.85085	11.1219	NA	NA	NA
Q63918	3.13304	4.72707	7.46563	NA	NA	NA
Q63932	3.01561	6.19298	66.4742	NA	NA	NA
Q64008	3.80878	10.2257	55.3598	NA	NA	NA
Q64010;Q64010-2	3.71643	4.70198	5.70705	NA	NA	NA
Q64012-2;Q64012	5.4378	7.01849	8.72261	NA	NA	NA
Q640M1	5.62953	7.11818	11.365	NA	NA	NA
Q64105	7.49793	10.0589	13.7725	NA	NA	NA
Q64133	15.7861	21.5154	43.8024	NA	NA	NA
Q64152-2	6.31755	7.50454	9.388	NA	NA	NA
Q64213;Q64213-2;Q64213-3	3.75767	4.53339	5.92225	NA	NA	NA
Q64331	4.31583	5.1518	6.4669	NA	NA	NA
Q64337	2.64416	6.67947	48.0189	NA	NA	NA
Q64378	377.057	1764.06	17117.8	NA	NA	NA
Q64433	49.5235	81.404	153.342	NA	NA	NA
Q64435	18.8022	42.396	241.049	NA	NA	NA
Q64449	4.63849	13.1972	191.196	NA	NA	NA
Q64471	4.31807	5.68967	8.03324	NA	NA	NA
Q6ZWY9;Q64478	131.908	190.692	306.771	NA	NA	NA
Q64487-11;Q64487-10	741.96	2511.77	35845.1	NA	NA	NA
Q64511	4.09561	5.08622	6.50474	NA	NA	NA
Q64512	349.792	1168.1	14635.5	NA	NA	NA
Q64514-2	331.581	996.32	12510.2	NA	NA	NA
Q64521	5.98688	7.13265	9.24714	NA	NA	NA
Q64523;Q6GSS7	7.68049	18.1748	93.2953	NA	NA	NA
Q64669	5.45181	10.3203	87.3397	NA	NA	NA
Q64674	3.66047	4.49051	5.97193	NA	NA	NA
Q64726	9.93176	40.391	562.994	NA	NA	NA
Q64727	7.33532	8.67931	10.5385	NA	NA	NA
Q64737	2.91308	3.48717	4.45838	NA	NA	NA
Q64GA5	14.0995	46.7643	364.828	NA	NA	NA
Q66JS6	4.86393	6.65443	10.2534	NA	NA	NA
Q66X05	4.84712	6.51448	10.6242	NA	NA	NA
Q689Z5;Q689Z5-2	1008.37	4419.12	24869.1	NA	NA	NA
Q68FD5	159.731	297.555	1829.85	NA	NA	NA
Q68FE9	217.872	573.234	6399.42	NA	NA	NA
Q68FH4	3.72665	4.93876	6.86447	NA	NA	NA
Q68FL6	4.96062	5.70753	7.33012	NA	NA	NA
Q69Z99	4.15277	5.99076	11.4915	NA	NA	NA
Q69ZN7;Q69ZN7-4	8.2947	10.886	14.1004	NA	NA	NA
Q69ZQ2	52.6744	191.641	1644.61	NA	NA	NA
Q69ZS7;Q69ZS7-2	2.54609	4.97661	31.6504	NA	NA	NA
Q69ZW3-2;Q69ZW3	259.73	898.877	8622.62	NA	NA	NA
Q69ZX8	2.91612	9.43728	133.953	NA	NA	NA
Q6A026	4.09026	4.95836	6.43355	NA	NA	NA
Q6A028	3.87931	9.33244	36.2745	NA	NA	NA
Q6A068	4.02781	4.93201	6.76049	NA	NA	NA
Q6A0A2;Q6A0A2-2;Q6A0A2-3	2.66785	5.6658	42.7455	NA	NA	NA
Q6A0A9	401.046	1533.99	14657.4	NA	NA	NA
Q6A0D4	8.20709	26.7966	299.258	NA	NA	NA
Q6A4J8-2	42.0728	59.1431	129.763	NA	NA	NA
Q6B966	8.04706	10.56	13.7014	NA	NA	NA
Q6DFV3	5.04016	14.3505	156.787	NA	NA	NA
Q6DFV7	6.2922	8.33813	12.8361	NA	NA	NA
Q6DFW4	5.38123	6.75518	8.62563	NA	NA	NA
Q6DIC0	3.67355	6.54081	20.6275	NA	NA	NA
Q6GQT9	124.276	290.215	2045.56	NA	NA	NA
Q6GV12	3.94841	10.9589	93.5181	NA	NA	NA
Q6IR34;Q6IR34-3;Q6IR34-5;Q6IR34-2	4.63854	14.362	109.9	NA	NA	NA
Q6IRU2	9.32926	11.0406	13.617	NA	NA	NA
Q6IRU5-2;Q6IRU5;Q6IRU5-3	15.4791	35.3226	248.992	NA	NA	NA
Q6KCD5;Q6KCD5-2	715.668	3710.82	36376.4	NA	NA	NA
Q6NS45;Q6NS45-2;Q6NS45-3	21.1501	31.7883	67.8213	NA	NA	NA
Q6NS46	2.99184	3.7665	4.77139	NA	NA	NA
Q6NS57;Q6NS57-2	8.81277	34.0888	312.331	NA	NA	NA
Q6NSR8	5.60625	12.8247	131.921	NA	NA	NA
Q6NV83-2;Q6NV83	27.6027	70.2279	284.489	NA	NA	NA
Q6NVD0	2.83329	5.02633	35.551	NA	NA	NA
Q6NVF9	5.10882	6.25073	9.34784	NA	NA	NA
Q6NWW9	2.73419	6.2914	59.2328	NA	NA	NA
Q6NXJ0	772.844	2151.42	71363.9	NA	NA	NA
Q6NZB0	8.47486	10.4896	14.26	NA	NA	NA
Q6NZC7	4.82697	12.7995	139	NA	NA	NA
Q6NZF1	2.49962	3.51013	8.83007	NA	NA	NA
Q6NZJ6	4.20256	5.06172	6.15031	NA	NA	NA
Q6NZN0-5;Q6NZN0-3;Q6NZN0-4;Q6NZN0-2;Q6NZN0	2.85625	4.84799	10.7091	NA	NA	NA
Q6P069-2;Q6P069	4.48218	14.6606	167.271	NA	NA	NA
Q6P1B1	5.10656	6.40528	9.09074	NA	NA	NA
Q6P1F6	4.67095	5.95022	7.52507	NA	NA	NA
Q6P2B1;Q6P2B1-2	2.72154	3.50006	4.99285	NA	NA	NA
Q6P2K6	2.81169	4.59074	10.0707	NA	NA	NA
Q6P3A8;Q6P3A8-2	4.09004	5.91641	9.76586	NA	NA	NA
Q6P4S8	8.71286	12.1228	24.2719	NA	NA	NA
Q6P4T2	47.2282	93.8913	584.964	NA	NA	NA
Q6P542	3.72893	5.18139	7.8292	NA	NA	NA
Q6P549	4.38413	5.53246	7.52073	NA	NA	NA
Q6P5B0	2.76085	7.24782	96.9639	NA	NA	NA
Q6P5D8	67.1975	144.211	300.13	NA	NA	NA
Q6P5E4	81.3587	242.398	1373.31	NA	NA	NA
Q6P5E6	2.81042	6.81862	39.6335	NA	NA	NA
Q6P5F9	7.53653	8.57912	10.3331	NA	NA	NA
Q6P5G6	5.60962	10.9474	37.1612	NA	NA	NA
Q6P5H2-2;Q6P5H2	7.91895	28.7031	453.17	NA	NA	NA
Q6P6M7	6.5562	7.89137	9.81021	NA	NA	NA
Q6P8I4	6.23488	7.76364	9.91887	NA	NA	NA
Q6P8M1;Q6P8M1-2	3.57702	8.63539	74.755	NA	NA	NA
Q6P8X1	119.398	245.523	1489.08	NA	NA	NA
Q6P9J9	3.99215	10.4661	76.4003	NA	NA	NA
Q6P9Q6;Q6P9Q6-2	568.765	1909.05	12166.1	NA	NA	NA
Q6P9R2	3.92586	5.01572	6.47754	NA	NA	NA
Q6PAL7	719.946	4113.76	35936	NA	NA	NA
Q6PAM1;Q6PAM1-2	3.90164	6.76868	20.3213	NA	NA	NA
Q6PAV2-2;Q6PAV2	5.04292	16.3758	197.006	NA	NA	NA
Q6PB66	6.88575	8.40002	10.9378	NA	NA	NA
Q6PB93;Q6PB93-2	2.93677	6.83301	60.7226	NA	NA	NA
Q6PD03	3.78578	5.1754	7.29942	NA	NA	NA
Q6PD19;Q6PD19-2;Q6PD19-3	10.1428	26.7111	257.458	NA	NA	NA
Q6PD26	2.75615	4.95164	20.8684	NA	NA	NA
Q6PDG5-2;Q6PDG5	5.24742	6.44349	8.1696	NA	NA	NA
Q6PDH0;Q6PDH0-2	4.21742	17.2515	262.823	NA	NA	NA
Q6PDI5;Q6PDI5-2	3.13329	3.67144	4.45668	NA	NA	NA
Q6PDL0	8.44815	22.1262	227.094	NA	NA	NA
Q6PDM2;Q6PDM2-3;Q6PDM2-2	4.39035	5.34206	7.3616	NA	NA	NA
Q6PDN3;Q6PDN3-3	6.81116	8.29135	10.3579	NA	NA	NA
Q6PDQ2	19.1501	25.862	39.296	NA	NA	NA
Q6PE01	4.17	5.18986	6.55695	NA	NA	NA
Q6PFD9	2.64978	3.25778	4.33684	NA	NA	NA
Q6PFR5	19.7134	78.5741	777.036	NA	NA	NA
Q6PGB6-2;Q6PGB6;Q6PGB6-4;Q6PGB6-3	3.96562	4.85847	5.95546	NA	NA	NA
Q6PGB8;Q6PGB8-2	730.132	2074.57	19213.5	NA	NA	NA
Q6PGC1	3.69903	8.40198	59.839	NA	NA	NA
Q6PGF3	2.66472	4.6101	20.3152	NA	NA	NA
Q6PGH1;Q6PGH1-2	49.4401	253.884	2664.98	NA	NA	NA
Q6PGH2	6.49816	13.4613	50.0837	NA	NA	NA
Q6PGL7;Q6PGL7-2	4.22239	18.1647	279.304	NA	NA	NA
Q6PHN9	4.00848	9.80328	44.4459	NA	NA	NA
Q6PHQ8	2.93051	6.15917	26.8989	NA	NA	NA
Q6PHZ2	3.63014	4.33749	5.24442	NA	NA	NA
Q6PIP5	5.67737	15.7796	180.455	NA	NA	NA
Q6PIU9	22.7171	71.9809	1068.11	NA	NA	NA
Q6PR54;Q6PR54-2;Q6PR54-3	4.21892	8.19282	48.9679	NA	NA	NA
Q6Q477;Q6Q477-2	3.27659	7.99607	38.2621	NA	NA	NA
Q6QI06;Q6QI06-2	8.14504	33.6894	731.724	NA	NA	NA
Q6R891	2.5809	4.22505	19.609	NA	NA	NA
Q6RT24	14.0774	28.4592	291.407	NA	NA	NA
Q6URW6;Q6URW6-2;Q6URW6-3	121.414	380.031	3437.55	NA	NA	NA
Q6W8Q3	2.90241	5.64198	38.804	NA	NA	NA
Q6WKZ8-2;Q6WKZ8-3	7.15781	8.72942	11.8219	NA	NA	NA
Q6WVG3	5.21672	6.18459	7.40675	NA	NA	NA
Q6Y5D8;Q6Y5D8-3;Q6Y5D8-2;Q6Y5D8-4	6.54552	21.4466	470.681	NA	NA	NA
Q6Y7W8	12.6672	16.3647	22.3845	NA	NA	NA
Q6ZPF4	2.93967	5.95461	50.8303	NA	NA	NA
Q6ZPR5	542.085	1626.49	24505.1	NA	NA	NA
Q6ZPY7;Q6ZPY7-2	5.18574	20.672	166.653	NA	NA	NA
Q6ZPZ3;Q6ZPZ3-2	3.11355	6.06545	72.1141	NA	NA	NA
Q6ZQ08;Q6ZQ08-4	171.181	484.772	4297.57	NA	NA	NA
Q6ZQ11	3.20857	8.64821	107.36	NA	NA	NA
Q6ZQ38	7.67917	9.10224	10.996	NA	NA	NA
Q6ZQ58	2.77397	3.61016	4.93423	NA	NA	NA
Q6ZQ73	3.31706	7.83922	65.0872	NA	NA	NA
Q6ZQ88	13.5807	18.4957	36.586	NA	NA	NA
Q6ZQF0	3.46884	7.77635	63.9146	NA	NA	NA
Q6ZQH8	4.94143	8.24446	42.5306	NA	NA	NA
Q6ZQI3	4.72073	6.02047	7.99835	NA	NA	NA
Q6ZWM4	9.03518	33.9014	270.758	NA	NA	NA
Q6ZWN5	9.8046	12.3876	17.3602	NA	NA	NA
Q6ZWQ0	213.908	504.562	3530.54	NA	NA	NA
Q6ZWQ7	3.18397	7.48857	35.6256	NA	NA	NA
Q6ZWR6-4;Q6ZWR6	20.3213	41.5999	221.99	NA	NA	NA
Q6ZWU9	6.72276	8.04408	10.2416	NA	NA	NA
Q6ZWV3	6.20162	7.56212	9.36845	NA	NA	NA
Q6ZWV7	13.4449	17.2705	25.4632	NA	NA	NA
Q6ZWX6	48.2482	128.087	786.79	NA	NA	NA
Q6ZWY3	35.6268	92.1136	926.242	NA	NA	NA
Q70FJ1-2;Q70FJ1;Q70FJ1-3	6.49101	15.5378	253.507	NA	NA	NA
Q70IV5	262.944	937.689	12653.9	NA	NA	NA
Q71LX4	302.008	935.922	14926.5	NA	NA	NA
Q71RI9-2;Q71RI9	6.46542	8.4214	10.6205	NA	NA	NA
Q76MZ3	217.304	1004.75	16873.6	NA	NA	NA
Q78IK2	10.3169	12.6774	25.3322	NA	NA	NA
Q78IK4	3.99343	5.08676	6.68929	NA	NA	NA
Q78IS1	4.89316	5.99015	8.33333	NA	NA	NA
Q78JE5	2.83636	8.11252	112.615	NA	NA	NA
Q78JW9	5.09088	9.86711	30.1338	NA	NA	NA
Q78PG9	3.40282	9.56277	106.125	NA	NA	NA
Q78PY7	78.6353	124.926	248.894	NA	NA	NA
Q78T54;Q78T54-2	3.40231	9.59438	127.193	NA	NA	NA
Q78XF5	4.14258	5.20536	7.01639	NA	NA	NA
Q78ZA7	5.33917	6.38324	7.69549	NA	NA	NA
Q791T5-2;Q791T5	3.88338	11.1125	155.12	NA	NA	NA
Q791V5	5.68263	7.42918	14.0301	NA	NA	NA
Q7M6Y3-6;Q7M6Y3-5;Q7M6Y3;Q7M6Y3-2;Q7M6Y3-3;Q7M6Y3-4	7.2515	8.7061	10.5868	NA	NA	NA
Q7TMB8;Q7TMB8-2	15.6528	25.5095	66.3852	NA	NA	NA
Q7TMF3	4.10113	5.33825	8.66484	NA	NA	NA
Q7TMK9	6.19938	7.37522	8.84849	NA	NA	NA
Q7TMM9	4.80902	6.29963	8.11156	NA	NA	NA
Q7TMQ7	6.51007	22.0462	183.377	NA	NA	NA
Q7TMR0	2.65707	4.63926	27.8575	NA	NA	NA
Q7TMY4;Q7TMY4-2	2.80101	8.20725	85.2555	NA	NA	NA
Q7TMY8;Q7TMY8-4;Q7TMY8-2	2.52185	3.85562	10.4173	NA	NA	NA
Q7TNC4-4;Q7TNC4;Q7TNC4-2;Q7TNC4-3	6.15846	7.51164	10.1264	NA	NA	NA
Q7TNG5;Q7TNG5-2	6.24098	19.9721	293.38	NA	NA	NA
Q7TNP2	2.7467	5.71344	47.905	NA	NA	NA
Q7TNV0	5.09441	6.18459	7.8442	NA	NA	NA
Q7TPD0	3.27703	7.49549	55.5118	NA	NA	NA
Q7TPR4	167.951	616.083	4433.26	NA	NA	NA
Q7TPV4	5.26749	5.9856	7.1054	NA	NA	NA
Q7TPW1	3.04244	5.96102	27.5055	NA	NA	NA
Q7TQH0-2;Q7TQH0-3;Q7TQH0	145.585	393.646	1534.54	NA	NA	NA
Q7TQI3	6.29636	7.64406	9.62427	NA	NA	NA
Q7TQK1;Q7TQK1-2	12.6453	28.5425	198.627	NA	NA	NA
Q7TQK5	13.3906	17.6219	26.3016	NA	NA	NA
Q7TSC1	2.59084	4.18052	13.7278	NA	NA	NA
Q7TSE6;Q7TSE6-2	7.90647	31.6012	572.45	NA	NA	NA
Q7TSH6-3;Q7TSH6;Q7TSH6-2	2.67968	5.95445	58.0542	NA	NA	NA
Q7TSQ8	2.75813	8.13341	78.7334	NA	NA	NA
Q7TSV4	6.79757	9.79392	15.72	NA	NA	NA
Q7TT18	696.825	3559.32	40345	NA	NA	NA
Q7TT37	2.46991	2.85406	3.46642	NA	NA	NA
Q7TT50	2.77658	4.79414	12.6367	NA	NA	NA
Q80SU7	554.966	2457.64	14281.8	790.295	1906.95	14232.5
Q80SW1	4.00343	9.19313	74.4055	NA	NA	NA
Q80SY5	3.40994	10.6304	79.6692	NA	NA	NA
Q80SZ7	6.67783	9.17288	16.5751	NA	NA	NA
Q80TH2-1;Q80TH2;Q80TH2-2	401.581	1673.54	28382.7	NA	NA	NA
Q80TM9;Q80TM9-2;Q80TM9-3;Q80TM9-6	936.815	2411.75	23370.6	NA	NA	NA
Q80TP3	41.206	147.801	1421.93	NA	NA	NA
Q80TQ5;Q80TQ5-2;Q80TQ5-3	5.80933	8.4315	17.7911	NA	NA	NA
Q80TY5	130.504	335.527	6412.72	NA	NA	NA
Q80U30-2;Q80U30	16.3742	26.3759	101.636	NA	NA	NA
Q80U35	135.502	329.839	1994.92	NA	NA	NA
Q80U58	6.68312	8.86292	14.7394	NA	NA	NA
Q80U78-2	4.24182	8.82158	39.809	NA	NA	NA
Q80U87	2.58963	4.61086	19.6867	NA	NA	NA
Q80U93	3.13118	3.81756	4.7085	NA	NA	NA
Q80UG5-3	5.26104	6.11745	7.02131	NA	NA	NA
Q80UK8	2.86921	5.73923	49.383	NA	NA	NA
Q80UM3	40.24	53.8467	77.6244	NA	NA	NA
Q80UM7	5.06398	6.92854	8.8025	NA	NA	NA
Q80UU9	2.76356	4.64049	30.9252	NA	NA	NA
Q80UY1	509.844	1585.79	24085.5	NA	NA	NA
Q80UZ0	72.6238	294.243	3174.08	NA	NA	NA
Q80V26	3.26582	3.92488	4.93909	NA	NA	NA
Q80V86	111.263	408.758	4601.68	NA	NA	NA
Q80VD1	4.07717	6.24099	14.1317	NA	NA	NA
Q80W00;Q80W00-2	2.59318	4.4615	8.96605	NA	NA	NA
Q80W21	3.04618	7.02008	27.2737	NA	NA	NA
Q80W54	4.50535	5.68347	7.7588	NA	NA	NA
Q80W85	16.1391	74.1579	513.662	NA	NA	NA
Q80W93	244.826	685.283	7352.9	NA	NA	NA
Q80WJ7	2.98655	4.44818	8.66577	NA	NA	NA
Q80WQ2	4.79838	13.0668	88.6367	NA	NA	NA
Q80X19-2;Q80X19	3.79432	6.76238	12.0041	NA	NA	NA
Q80X41;Q80X41-5;Q80X41-3;Q80X41-2	6.20557	25.4457	374.826	NA	NA	NA
Q80X82	2.86955	3.51778	4.6115	NA	NA	NA
Q80X90	254.652	717.795	9519.15	NA	NA	NA
Q80XC2	5.18567	16.6977	151.084	NA	NA	NA
Q80XI3;Q80XI3-3	3.38796	4.74727	7.05664	NA	NA	NA
Q80XI4	2.95544	6.52152	90.872	NA	NA	NA
Q80XJ3	794.113	2819.78	23168.5	NA	NA	NA
Q80XL6	411.263	1402.81	13388.2	NA	NA	NA
Q80XU3	6.85244	8.27458	13.5272	NA	NA	NA
Q80Y17	647.851	3553.08	89149.9	NA	NA	NA
Q80Y81;Q80Y81-2	3.29226	9.32765	73.4568	NA	NA	NA
Q80YD1	4.61879	13.2563	140.452	NA	NA	NA
Q80YQ2;Q80YQ2-2	2.89661	4.86343	15.6102	NA	NA	NA
Q80YR5	3.3653	4.08409	4.94031	NA	NA	NA
Q80YV3	2.76096	4.15933	17.1896	NA	NA	NA
Q80YX1;Q80YX1-3;Q80YX1-4;Q80YX1-5	46.9502	89.4544	645.605	NA	NA	NA
Q80Z25	6.82061	8.49906	14.7189	NA	NA	NA
Q80ZK0	3.1307	6.64136	69.1144	NA	NA	NA
Q810A3	3.38636	11.3985	114.284	NA	NA	NA
Q810A7	4.01981	5.094	6.27962	NA	NA	NA
Q810B6	1204.56	4423.22	54336.2	NA	NA	NA
Q811B1	2.65199	5.97165	72.0451	NA	NA	NA
Q811L6	14.5778	25.107	154.581	NA	NA	NA
Q811U4	9.4795	41.4959	541.491	NA	NA	NA
Q8BFQ4	4.10116	4.86221	6.30378	NA	NA	NA
Q8BFR4	3.02171	5.44335	20.5458	NA	NA	NA
Q8BFR5;Q8BFR5-2	214.531	588.301	5642.87	NA	NA	NA
Q8BFS6;Q8BFS6-2;Q8BFS6-4	5.758	14.0196	124.549	NA	NA	NA
Q8BFW7;Q8BFW7-5;Q8BFW7-4	99.888	296.388	1913.86	NA	NA	NA
Q8BFY9;Q8BFY9-2	7.16952	10.5033	16.31	NA	NA	NA
Q8BFZ3	378.952	1219.01	11305	NA	NA	NA
Q8BFZ9	5.63239	6.41475	7.58573	NA	NA	NA
Q8BG05	9.93044	11.4368	14.7399	NA	NA	NA
Q8BG05-2	7.56187	9.39754	13.9996	NA	NA	NA
Q8BG32	6.29278	7.84091	10.0524	NA	NA	NA
Q8BG51-3	7.98247	29.7234	387.681	NA	NA	NA
Q8BG81	3.09555	3.87859	5.3424	NA	NA	NA
Q8BG95	6.76827	9.17061	14.1756	NA	NA	NA
Q8BGA5	8.10958	22.8192	353.09	NA	NA	NA
Q8BGB7;Q8BGB7-2	6.87729	21.4318	187.808	NA	NA	NA
Q8BGC4	14.3853	22.4887	47.2475	NA	NA	NA
Q8BGD9	4.67742	5.72758	6.743	NA	NA	NA
Q8BGH2	180.673	910.864	13944.2	NA	NA	NA
Q8BGQ7	3.73843	4.42001	5.51766	NA	NA	NA
Q8BGR9	3.70834	4.50164	8.31303	NA	NA	NA
Q8BGS0-2;Q8BGS0	3.86657	8.47698	38.0423	NA	NA	NA
Q8BGS2;Q8BGS2-2	6.41168	13.0615	67.2079	NA	NA	NA
Q8BGT7	3.2921	4.41829	6.33181	NA	NA	NA
Q8BGZ4;Q8BGZ4-2	6.35346	14.5459	47.2687	NA	NA	NA
Q8BH04	4.1924	10.6524	26.6639	NA	NA	NA
Q8BH24	6.78034	17.8181	211.834	NA	NA	NA
Q8BH58	6.74603	18.0572	168.037	NA	NA	NA
Q8BH59	93.0575	230.295	1701.86	NA	NA	NA
Q8BH61	3.26927	7.28568	63.1635	NA	NA	NA
Q8BH66	6.19305	7.8145	10.7884	NA	NA	NA
Q8BH69	7.02345	9.42742	15.5243	NA	NA	NA
Q8BH74	4.23645	11.4026	78.8857	NA	NA	NA
Q8BH79;Q8BH79-2;Q8BH79-4;Q8BH79-3	2.75196	5.96985	56.1407	NA	NA	NA
Q8BH95	12.3171	16.958	32.8046	NA	NA	NA
Q8BH97	17.4195	50.4421	452.862	NA	NA	NA
Q8BHC4	10.743	28.451	218.005	NA	NA	NA
Q8BHD7	12.1115	13.7536	18.222	NA	NA	NA
Q8BHE8	3.68412	5.49964	10.6577	NA	NA	NA
Q8BHG1	556.554	2784.01	24345.8	NA	NA	NA
Q8BHG2;Q8BHG2-3;Q8BHG2-2	4.00193	4.96255	6.72028	NA	NA	NA
Q8BHG9	2.61422	4.82512	21.1196	NA	NA	NA
Q8BHL5-2;Q8BHL5;Q8BHL5-3	2.63359	4.46864	27.8183	NA	NA	NA
Q8BHN3-2	31.6825	43.6871	76.204	NA	NA	NA
Q8BHT6	3.63315	5.58828	22.674	NA	NA	NA
Q8BHY2	14.7728	24.5717	94.0811	NA	NA	NA
Q8BI72	3.09096	6.40002	1308.47	NA	NA	NA
Q8BI84	2.48408	2.77487	3.33601	NA	NA	NA
Q8BIJ6	110.696	364.779	5568.86	NA	NA	NA
Q8BIJ7	8.91841	18.8957	101.276	NA	NA	NA
Q8BIK4-2;Q8BIK4	2.99151	6.17339	29.3537	NA	NA	NA
Q8BIQ5;Q8BIQ5-2	2.56264	4.38208	11.8514	NA	NA	NA
Q8BIW1	3.74008	4.78505	6.60937	NA	NA	NA
Q8BJ03-2;Q8BJ03	3.23365	4.86222	7.49381	NA	NA	NA
Q8BJ05	2.52724	4.083	16.1377	NA	NA	NA
Q8BJ64	4.30424	16.385	215.126	NA	NA	NA
Q8BJ71;Q8BJ71-2	7.87881	10.5379	16.1433	NA	NA	NA
Q8BJD1	6.58451	19.9474	217.956	NA	NA	NA
Q8BJS4-2;Q8BJS4;Q8BJS4-3	2.94798	3.76112	4.8838	NA	NA	NA
Q8BJU0	5.08094	5.95568	7.12719	NA	NA	NA
Q8BJW6;Q8BJW6-2	2.91331	3.419	4.0409	NA	NA	NA
Q8BJY1	3.82398	4.93478	7.00947	NA	NA	NA
Q8BJZ4	3.84639	9.23465	49.6348	NA	NA	NA
Q8BK63	3.15859	11.2236	62.9362	NA	NA	NA
Q8BK64	3.29068	3.94046	4.9666	NA	NA	NA
Q8BK67	5.10792	6.25894	8.27363	NA	NA	NA
Q8BK72	3.82609	10.1856	72.3289	NA	NA	NA
Q8BKC5	25.4753	44.0997	192.28	NA	NA	NA
Q8BKE6	2.85001	4.36248	7.95874	NA	NA	NA
Q8BKF1	13.3544	18.1977	30.4268	NA	NA	NA
Q8BKG3	2.75958	3.37547	4.41421	NA	NA	NA
Q8BKZ9	3.27079	4.49308	5.97098	NA	NA	NA
Q8BL66	2.49678	2.8292	3.49987	NA	NA	NA
Q8BL97-4;Q8BL97-2;Q8BL97;Q8BL97-3	6.74752	8.49819	9.76859	NA	NA	NA
Q8BLF1	5.85626	9.06018	29.9232	NA	NA	NA
Q8BLN5	304.43	1312.03	14605.6	NA	NA	NA
Q8BLY2	76.2469	299.818	3283.04	NA	NA	NA
Q8BM55	5.94445	15.5628	87.9009	NA	NA	NA
Q8BM72	237.775	825.784	9949.1	NA	NA	NA
Q8BMA6	125.987	268.37	1402.61	NA	NA	NA
Q8BMB0-3;Q8BMB0	4.30396	13.5694	134.135	NA	NA	NA
Q8BMD8	9.74623	14.1583	26.9198	NA	NA	NA
Q8BMF4	8.96991	10.8829	15.0052	NA	NA	NA
Q8BMG1	5.44463	20.6743	172.977	NA	NA	NA
Q8BMG7	2.70307	4.52256	26.7135	NA	NA	NA
Q8BMJ2	8.9505	13.5001	25.7851	NA	NA	NA
Q8BMJ3	6.22842	7.72446	11.4219	NA	NA	NA
Q8BMK4	5.03492	5.69794	6.51185	NA	NA	NA
Q8BML9	11.3564	22.9824	93.2736	NA	NA	NA
Q8BMP6	4.73663	6.04199	8.15593	NA	NA	NA
Q8BMQ2;Q8BMQ2-2	2.50512	3.99392	13.018	NA	NA	NA
Q8BMS1	19.6567	31.7404	57.0378	NA	NA	NA
Q8BMS4	2.73996	6.14527	44.2085	NA	NA	NA
Q8BMS9	2.94887	6.55766	45.7683	NA	NA	NA
Q8BN58;Q8BN58-3;Q8BN58-2	9.90169	12.1292	15.7998	NA	NA	NA
Q8BP22	3.42174	10.3573	146.713	NA	NA	NA
Q8BP27-2;Q8BP27;Q8BP27-3	9.09137	37.957	607.052	NA	NA	NA
Q8BP47	4.03686	4.90444	6.43783	NA	NA	NA
Q8BP48	2.79097	8.88754	164.822	NA	NA	NA
Q8BP67	12.0783	17.0788	22.2771	NA	NA	NA
Q8BP92	4.27792	5.04321	6.03556	NA	NA	NA
Q8BPB0	4.88426	6.02615	7.85393	NA	NA	NA
Q8BPU7	3.94988	5.19843	7.60941	NA	NA	NA
Q8BQ47	9.40997	24.5687	101.227	NA	NA	NA
Q8BR65	5.33842	14.3298	136.518	NA	NA	NA
Q8BRF7;Q8BRF7-3	5.84026	7.18646	10.2224	NA	NA	NA
Q8BRH0;Q8BRH0-2	3.116	4.58337	11.4127	NA	NA	NA
Q8BRT1	2.96034	3.64969	4.80646	NA	NA	NA
Q8BSE0	258.797	842.688	7573.82	NA	NA	NA
Q8BSL7	5.40671	13.5308	201.598	NA	NA	NA
Q8BSQ9;Q8BSQ9-2	8.16721	9.48499	11.9081	NA	NA	NA
Q8BSY0	3.57698	4.23827	5.31439	NA	NA	NA
Q8BT07;Q8BT07-2	4.36892	9.63153	96.6634	NA	NA	NA
Q8BT14-3	10.8627	16.6803	38.9733	NA	NA	NA
Q8BT60	6.203	7.90172	10.8319	NA	NA	NA
Q8BTI8;Q8BTI8-3;Q8BTI8-2	2.66992	3.39463	4.1763	NA	NA	NA
Q8BTJ4-2;Q8BTJ4	3.15309	10.606	83.8659	NA	NA	NA
Q8BTM8	89.6998	209.792	1342.03	NA	NA	NA
Q8BTS4	3.52224	4.21952	4.98681	NA	NA	NA
Q8BTU1;Q8BTU1-2	4.1774	9.90198	99.1395	NA	NA	NA
Q8BTV1	3.45372	7.91386	26.247	NA	NA	NA
Q8BTV2-2;Q8BTV2;Q8BTV2-3	3.99366	4.76812	6.48724	NA	NA	NA
Q8BTW3	11.2316	34.9638	243.571	NA	NA	NA
Q8BTX9	3.96831	5.37767	7.80436	NA	NA	NA
Q8BTY8;Q8BTY8-2;Q8BTY8-3	2.57246	4.37094	34.17	NA	NA	NA
Q8BTZ4-2;Q8BTZ4	140.713	320.785	2389.94	NA	NA	NA
Q8BU03	2.74764	7.69304	40.2568	NA	NA	NA
Q8BU14	2.993	4.59964	7.33491	NA	NA	NA
Q8BU30	239.119	773.909	7211.31	NA	NA	NA
Q8BU31	4.17353	5.06509	6.60271	NA	NA	NA
Q8BUK6	2.77408	5.41912	72.4108	NA	NA	NA
Q8BUN5	5.798	12.7753	66.3369	NA	NA	NA
Q8BUR4;Q8BUR4-2	60.5744	149.829	1692.75	NA	NA	NA
Q8BUV3	2.58883	3.99913	37.7449	NA	NA	NA
Q8BUY9	35.8634	154.899	1458.77	NA	NA	NA
Q8BV13	3.72456	4.76989	6.49972	NA	NA	NA
Q8BVA5;Q8BVA5-2	3.01181	8.25201	49.1909	NA	NA	NA
Q8BVE3	6.95912	22.7182	242.98	NA	NA	NA
Q8BVF2	31.3891	70.1966	719.048	NA	NA	NA
Q8BVI4	6.09694	7.31044	9.26947	NA	NA	NA
Q8BVQ5	5.4066	11.0412	93.1213	NA	NA	NA
Q8BVU5	3.64381	10.2377	45.3576	NA	NA	NA
Q8BVY0	3.40326	4.22249	5.38044	NA	NA	NA
Q8BW75	56.4419	110.262	523.294	NA	NA	NA
Q8BWF0	153.949	314.633	988.337	NA	NA	NA
Q8BWQ6;Q8BWQ6-3	538.431	2066.2	16201.7	NA	NA	NA
Q8BWT1	169.446	472.239	3097.33	NA	NA	NA
Q8BWU5	2.75652	6.48654	46.133	NA	NA	NA
Q8BWY3	5.06229	8.73372	16.0971	NA	NA	NA
Q8BX02;Q8BX02-2	3.78629	4.60551	5.95416	NA	NA	NA
Q8BX09	4.93543	6.02728	7.81568	NA	NA	NA
Q8BX10	3.76291	4.4666	5.7002	NA	NA	NA
Q8BX17	1799.9	8546.48	110832	NA	NA	NA
Q8BX57;Q8BX57-2;Q8BX57-3	430.236	2021.44	22533.2	NA	NA	NA
Q8BX70;Q8BX70-3;Q8BX70-2	317.049	1105.1	10991.9	NA	NA	NA
Q8BXA1	2.78702	7.97012	83.8806	NA	NA	NA
Q8BXN9;Q8BXN9-2;Q8BXN9-3	3.74202	9.27912	81.8298	NA	NA	NA
Q8BXQ2	2.82464	5.22674	47.0484	NA	NA	NA
Q8BXZ1	72.0292	158.669	2661.27	NA	NA	NA
Q8BY02	17.7036	49.4566	955.025	NA	NA	NA
Q8BY87-2;Q8BY87	2.68251	5.27233	15.7727	NA	NA	NA
Q8BYA0	4.72551	10.2034	75.2777	NA	NA	NA
Q8BYK6-3;Q8BYK6;Q8BYK6-2	546.548	1669.55	17043.9	NA	NA	NA
Q8BZ60	2.60074	5.28565	58.4077	NA	NA	NA
Q8BZF8	3.53677	7.73788	94.0402	NA	NA	NA
Q8BZH4	2.49681	3.03891	6.06669	NA	NA	NA
Q8BZM1	3.54504	7.89071	30.755	NA	NA	NA
Q8BZQ7	2.91996	5.82009	25.5973	NA	NA	NA
Q8BZR9	2.71828	5.94953	42.5922	NA	NA	NA
Q8BZW8	2.71905	7.94913	43.1366	NA	NA	NA
Q8C033-2;Q8C033	27.2147	54.1999	299.072	NA	NA	NA
Q8C050-2;Q8C050	2.8981	5.21536	73.6835	NA	NA	NA
Q8C052	2.80569	6.90995	41.2958	NA	NA	NA
Q8C0C7	2.98767	3.65511	4.53095	NA	NA	NA
Q8C0D5	5.30717	23.8135	450.869	NA	NA	NA
Q8C0E2;Q8C0E2-2	187.376	558.078	10036.3	NA	NA	NA
Q8C0J6	4.11511	12.4136	139.784	NA	NA	NA
Q8C0L6	4.12906	7.2437	17.4833	NA	NA	NA
Q8C0L8	893.117	2671.05	18161.2	NA	NA	NA
Q8C0M9	7.937	26.189	477.217	NA	NA	NA
Q8C129	3.97324	10.849	82.6094	NA	NA	NA
Q8C165	2.53518	4.55886	34.8181	NA	NA	NA
Q8C166	7.18159	24.7713	249.121	NA	NA	NA
Q8C181;Q8C181-4;Q8C181-3;Q8C181-2	4.21202	6.49918	17.3916	NA	NA	NA
Q8C1A5	6.18135	7.2682	9.03481	NA	NA	NA
Q8C1B7-3;Q8C1B7-2;Q8C1B7	9.93487	14.2913	27.4129	NA	NA	NA
Q8C1D8	2.88542	7.14304	68.4624	NA	NA	NA
Q8C1Y8	3.51595	8.3682	42.4175	NA	NA	NA
Q8C2Q3	3.76695	4.39025	5.94127	NA	NA	NA
Q8C3P7;Q8C3P7-2	723.496	1873.68	14681.9	NA	NA	NA
Q8C4Y3-3	2.7888	6.50456	27.5048	NA	NA	NA
Q8C547	14.0821	19.3384	25.1365	NA	NA	NA
Q8C570	2.84982	3.87108	5.35784	NA	NA	NA
Q8C5H8	6.32668	12.6066	165.644	NA	NA	NA
Q8C5N3-2;Q8C5N3	4.58288	5.94279	8.64478	NA	NA	NA
Q8C5P5-2;Q8C5P5;Q8C5P5-3	3.75838	9.97916	94.9133	NA	NA	NA
Q8C5W3-2;Q8C5W3	2.57023	7.421	61.1472	NA	NA	NA
Q8C6G8	2.58964	5.85478	49.3154	NA	NA	NA
Q8C6K9;Q8C6K9-2	3.16208	6.17702	13.8721	NA	NA	NA
Q8C6L5	7.81533	18.191	221.706	NA	NA	NA
Q8C7E9	2.61919	4.78002	25.6211	NA	NA	NA
Q8C7K6	3.32795	8.09895	96.335	NA	NA	NA
Q8C7R4	53.9037	63.5532	79.1774	NA	NA	NA
Q8C7V3	937.964	2665.88	28154.9	NA	NA	NA
Q8C7X2-2	11.2869	19.3752	38.7207	NA	NA	NA
Q8C804	3.00613	7.4746	45.2352	NA	NA	NA
Q8C854;Q8C854-3;Q8C854-2	43.9066	66.1981	149.672	NA	NA	NA
Q8C878	3.40393	4.89203	8.45457	NA	NA	NA
Q8C8N2;Q8C8N2-2	4.37943	11.8384	174.731	NA	NA	NA
Q8C8R3-4;Q8C8R3;Q8C8R3-5	5.85303	6.94043	8.52956	NA	NA	NA
Q8C9X6;Q8C9X6-2	11.0278	15.0041	27.7633	NA	NA	NA
Q8CAA7	4.44219	8.41479	55.5783	NA	NA	NA
Q8CAS9-2	656.345	2537.65	46985.5	NA	NA	NA
Q8CAY6	3.56038	4.5941	6.11949	NA	NA	NA
Q8CB77	2.6106	4.48234	15.2747	NA	NA	NA
Q8CBE3	3.04233	9.45754	108.942	NA	NA	NA
Q8CBW3-2;Q8CBW3-4	3.3274	3.95744	4.98445	NA	NA	NA
Q8CC35	3.29969	8.18256	58.0925	NA	NA	NA
Q8CCF0;Q8CCF0-2	361.832	1206.4	11420.4	NA	NA	NA
Q8CCJ3;Q8CCJ3-1	4.19435	5.24919	7.0707	NA	NA	NA
Q8CCK0	11.2683	13.8959	17.0516	NA	NA	NA
Q8CCM6	3.40664	8.3906	59.7574	NA	NA	NA
Q8CCP0;Q8CCP0-2;Q8CCP0-3	2.66439	5.0926	16.6187	NA	NA	NA
Q8CCS6-2;Q8CCS6	8.90285	12.1288	17.8519	NA	NA	NA
Q8CDA1;Q8CDA1-2	3.66442	11.791	68.4521	NA	NA	NA
Q8CDG1	2.7442	3.60564	10.038	NA	NA	NA
Q8CDG3;Q8CDG3-2	469.033	1512.34	14942.1	NA	NA	NA
Q8CDN6	4.69274	5.92946	7.94369	NA	NA	NA
Q8CE96;Q8CE96-3	4.11065	13.1346	121.886	NA	NA	NA
Q8CEC0-2;Q8CEC0;Q8CEC0-3	6.47768	16.7707	134.65	NA	NA	NA
Q8CEC6	5.84467	12.521	83.0641	NA	NA	NA
Q8CFE2	3.04316	6.02567	28.5671	NA	NA	NA
Q8CFE3	2.88946	3.7956	5.22007	NA	NA	NA
Q8CFH6	4.74237	19.2394	206.672	NA	NA	NA
Q8CFI0-3;Q8CFI0	6.06575	16.5108	135.6	NA	NA	NA
Q8CFI7	7.60683	9.41011	12.1553	NA	NA	NA
Q8CFQ3	2.60453	4.30911	9.12009	NA	NA	NA
Q8CG47	2.65616	4.24401	9.9681	NA	NA	NA
Q8CG48	21.9967	65.1272	621.408	NA	NA	NA
Q8CG71	5.51303	8.05291	14.487	NA	NA	NA
Q8CG72;Q8CG72-2	4.39289	6.43836	20.0295	NA	NA	NA
Q8CG76	4.98903	5.64727	7.41361	NA	NA	NA
Q8CGA0	11.7679	15.6785	24.2555	NA	NA	NA
Q8CGC4	2.61844	6.97352	25.6291	NA	NA	NA
Q8CGC6	4.66925	12.1448	62.2147	NA	NA	NA
Q8CGC7	4.14273	4.64859	5.38905	NA	NA	NA
Q8CGF7-2;Q8CGF7;Q8CGF7-3	5.91644	13.7264	72.939	NA	NA	NA
Q8CGK3	8.64084	11.497	15.9744	NA	NA	NA
Q9D2U9;Q8CGP0	8.1355	27.3522	267.041	NA	NA	NA
Q8CGY8	2.55996	3.66618	6.73118	NA	NA	NA
Q8CGZ0	2.56487	4.73341	53.9814	NA	NA	NA
Q8CH02	15.5354	24.3478	60.4418	NA	NA	NA
Q8CH18;Q8CH18-3	3.19535	3.88461	4.64493	NA	NA	NA
Q8CH25;Q8CH25-2	3.3309	5.20604	22.4979	NA	NA	NA
Q8CHH9;Q8CHH9-2	4.07877	5.72183	7.6303	NA	NA	NA
Q8CHI8-3;Q8CHI8-2;Q8CHI8-4;Q8CHI8;Q8CHI8-5	15.2231	45.5047	413.92	NA	NA	NA
Q8CHP5-2	6.04595	18.5723	357.642	NA	NA	NA
Q8CHP8	4.47209	5.70315	9.03123	NA	NA	NA
Q8CHT0	3.59933	4.96633	8.14868	NA	NA	NA
Q8CHT3	2.89658	10.2331	182.719	NA	NA	NA
Q8CHY6	2.98925	7.62761	26.0927	NA	NA	NA
Q8CI04	5.66564	7.69235	11.4011	NA	NA	NA
Q8CI11;Q8CI11-2	3.85942	5.74685	9.70261	NA	NA	NA
Q8CI32	2.72217	5.22183	14.4265	NA	NA	NA
Q8CI33	4.39068	16.0184	99.9894	NA	NA	NA
Q8CI59-2	2.59229	3.55718	7.87383	NA	NA	NA
Q8CI94	5.01736	5.87106	7.80972	NA	NA	NA
Q8CI95	3.05357	5.95301	33.7194	NA	NA	NA
Q8CIB5	4.65348	5.41356	7.12264	NA	NA	NA
Q8CIE6	12.8212	18.8689	33.2378	NA	NA	NA
Q8CIG8	5.85068	12.6928	57.2429	NA	NA	NA
Q8CIM3	209.411	786.147	11066	NA	NA	NA
Q8CIN4	4.58652	5.58043	10.6844	NA	NA	NA
Q8CIV8	869.451	3628.17	51978.2	NA	NA	NA
Q8CJ19;Q8CJ19-4	4.36509	12.4096	132.129	NA	NA	NA
Q8CJF7	2.88055	4.82301	47.2677	NA	NA	NA
Q8CJG0	4.53183	12.1712	198.216	NA	NA	NA
Q8CJG1	4.64979	11.6262	89.0059	NA	NA	NA
Q8JZK9	87.0143	166.191	835.366	NA	NA	NA
Q8JZM7	2.65123	5.24314	17.448	NA	NA	NA
Q8JZN5	3.74357	4.73372	5.70382	NA	NA	NA
Q8JZN7	3.83825	4.94078	9.92486	NA	NA	NA
Q8JZQ2	2.81393	3.43664	4.24407	NA	NA	NA
Q8JZQ9	44.7783	153.613	2016.21	NA	NA	NA
Q8JZS9	4.26877	10.4462	116.107	NA	NA	NA
Q8JZU2	9.0412	11.6929	16.4144	NA	NA	NA
Q8JZV7	3.78915	8.81318	139.883	NA	NA	NA
Q8JZX4	26.9205	97.2045	1119.65	NA	NA	NA
Q8K003	6.29286	8.02317	10.2407	NA	NA	NA
Q8K010	3.26863	6.69901	29.2139	NA	NA	NA
Q8K012-2;Q8K012	4.05169	8.75451	47.3418	NA	NA	NA
Q8K019-2;Q8K019;Q8K019-3	3.52039	4.2243	5.29624	NA	NA	NA
Q8K021	7.02305	18.4094	179.451	NA	NA	NA
Q8K023;Q8K023-2	26.3551	40.7085	115.177	NA	NA	NA
Q8K0C9	5.09384	14.5291	76.1204	NA	NA	NA
Q8K0D5	3.6223	4.43322	5.59806	NA	NA	NA
Q8K0T0	8.25716	10.8456	16.0475	NA	NA	NA
Q8K0U4	5.62955	8.12748	13.352	NA	NA	NA
Q8K135;Q8K135-2	12.3306	42.4344	545.162	NA	NA	NA
Q8K157	5.65652	20.6481	201.288	NA	NA	NA
Q8K183	4.01082	4.95366	6.24298	NA	NA	NA
Q8K1J5	12.6525	42.3389	603.574	NA	NA	NA
Q8K1J6	5.5284	7.70621	12.2567	NA	NA	NA
Q8K1M6;Q8K1M6-2;Q8K1M6-4	3.00065	6.77351	47.7423	NA	NA	NA
Q8K1M6-3	3.58124	4.32739	5.25223	NA	NA	NA
Q8K1R3;Q8K1R3-2	3.40597	4.68407	7.14805	NA	NA	NA
Q8K1X1	18.384	23.5349	38.0225	NA	NA	NA
Q8K1Z0	3.71091	6.22634	10.7191	NA	NA	NA
Q8K212	11.8447	45.7215	428.29	NA	NA	NA
Q8K215	8.73555	26.1446	221.332	NA	NA	NA
Q8K224	12.2074	43.9759	545.217	NA	NA	NA
Q8K268	4.98377	27.4795	345.271	NA	NA	NA
Q8K273	2.69185	6.50049	33.7739	NA	NA	NA
Q8K274	2.88293	5.03231	49.1918	NA	NA	NA
Q8K284;Q8K284-2	2.52221	3.449	10.6634	NA	NA	NA
Q8K297	533.164	2029.39	48817.8	NA	NA	NA
Q8K2A1;Q8K2A1-2	9.81091	38.4949	591.092	NA	NA	NA
Q8K2B3	8.07056	10.2459	13.3266	NA	NA	NA
Q8K2C9	6.85078	9.37045	15.5288	NA	NA	NA
Q8K2F0;Q8K2F0-2	4.70848	6.72633	12.3496	NA	NA	NA
Q8K2F8	2.80341	6.79395	65.6968	NA	NA	NA
Q8K2G4;Q8K2G4-2	5.05404	7.64508	15.0012	NA	NA	NA
Q8K2I1	2.63677	7.29391	89.7009	NA	NA	NA
Q8K2I9;Q8K2I9-2	3.49273	11.5124	102.537	NA	NA	NA
Q8K2K6-3;Q8K2K6-1;Q8K2K6	6.43224	14.442	88.3091	NA	NA	NA
Q8K2Q7	2.5164	3.8004	19.9726	NA	NA	NA
Q8K2T1;Q8K2T1-2;Q8K2T1-3	4.4178	8.11013	181.634	NA	NA	NA
Q8K2T8	2.53817	4.78056	22.2979	NA	NA	NA
Q8K2V6;Q8K2V6-2	2.51194	3.14334	5.46626	NA	NA	NA
Q8K2X3	3.2118	10.1982	59.7017	NA	NA	NA
Q8K2Y7	4.13247	11.2314	84.9033	NA	NA	NA
Q8K2Z2	4.99717	9.79057	84.2289	NA	NA	NA
Q8K2Z4;Q8K2Z4-2	2.63962	4.50601	20.4586	NA	NA	NA
Q8K310	5.63014	6.52073	7.66297	NA	NA	NA
Q8K327	2.56582	4.07622	7.02045	NA	NA	NA
Q8K354	4.44686	15.0802	143.435	NA	NA	NA
Q8K370	2.80285	3.78614	5.18916	NA	NA	NA
Q8K389	4.42574	14.523	201.168	NA	NA	NA
Q8K394	3.9129	11.3582	62.4445	NA	NA	NA
Q8K3C3	4.32035	11.4432	103.228	NA	NA	NA
Q8K3H0	9.87558	42.9928	1142.29	NA	NA	NA
Q8K3J1	4.02491	10.34	75.4914	NA	NA	NA
Q8K3V4	14.3427	21.5666	36.3457	NA	NA	NA
Q8K3Z9	4.12701	12.9678	172.792	NA	NA	NA
Q8K411-2;Q8K411;Q8K411-3	278.995	1153.19	17102	NA	NA	NA
Q8K441	83.0185	135.487	336.554	NA	NA	NA
Q8K4B0	3.16269	3.87522	4.67006	NA	NA	NA
Q8K4F5	16.2928	22.4261	40.3367	NA	NA	NA
Q8K4G5;Q8K4G5-2;Q8K4G5-4;Q8K4G5-3	2.85271	4.83774	22.2011	NA	NA	NA
Q8K4L3	164.9	235.504	510.615	NA	NA	NA
Q8K4P0	2.78834	5.65997	47.7444	NA	NA	NA
Q8K4Z3	4.92588	6.11519	8.16891	NA	NA	NA
Q8K4Z5	4.40509	4.96749	5.76689	NA	NA	NA
Q8N7N5;Q8N7N5-2	2.84605	3.43212	4.26562	NA	NA	NA
Q8QZS1	52.3318	151.376	601.06	NA	NA	NA
Q8QZT1	8.14053	9.79532	11.5081	NA	NA	NA
Q8QZV7	2.80503	5.8341	47.3988	NA	NA	NA
Q8QZY1	50.4024	127.636	935.334	NA	NA	NA
Q8QZY3	2.57997	5.51299	49.8632	NA	NA	NA
Q8QZY9	2.78099	3.87095	5.7738	NA	NA	NA
Q8QZZ7	4.71081	11.8798	127.722	NA	NA	NA
Q8R001	11.9093	15.0803	20.6283	NA	NA	NA
Q8R010	4.00388	4.77626	5.65664	NA	NA	NA
Q8R016	246.19	816.186	9925.63	NA	NA	NA
Q8R050-2;Q8R050	5.01597	6.09426	7.59177	NA	NA	NA
Q8R081	274.928	917.599	6349.41	NA	NA	NA
Q8R0A0	3.57249	4.74625	6.2815	NA	NA	NA
Q8R0F6;Q8R0F6-2	2.6486	4.07209	13.0692	NA	NA	NA
Q8R0F8	106.339	507.69	4361.26	NA	NA	NA
Q8R0G9	3.61414	5.11183	9.50708	NA	NA	NA
Q8R0W0	5.50012	16.9128	172.648	NA	NA	NA
Q8R0X7	4.92658	6.00863	7.53469	NA	NA	NA
Q8R127	5.97782	13.1179	103.964	NA	NA	NA
Q8R146-2;Q8R146	1135.1	4794.56	42811.4	NA	NA	NA
[truncated: 1,079 more rows]

## Sheet: ED Figure 4e
Uniprot IDs	Ovaries H1/2 5%-ile (days)	Ovaries H1/2 median (days)	Ovaries H1/2 95%-ile (days)	Liver H1/2 5%-ile (days)	Liver H1/2 median (days)	Liver H1/2 95%-ile (days)
A2A5R2	2.67143	3.32897	4.40056	NA	NA	NA
A2AJL3;A2AJL3-2	4.41893	4.84591	5.51408	NA	NA	NA
A2AKK5-2;A2AKK5	2.39852	3.05128	3.99677	NA	NA	NA
A2AKQ0-2;A2AKQ0	3.69704	4.46442	5.3929	NA	NA	NA
A2ATU0	5.30546	6.77344	8.492	5.37365	3.85596	6.59889
A3KMP2	3.84809	4.3761	5.23082	3.88176	3.24964	4.66766
A6X935;A6X935-2	2.18273	3.20732	4.80886	NA	NA	NA
B1AR13	5.13427	5.88365	6.90113	5.15581	4.42877	5.99556
B2RSH2;P08752;P18872-2	3.33106	4.2034	5.34289	NA	NA	NA
E9Q414	2.41106	3.83163	6.19677	1.77298	1.13922	2.54413
E9Q4Z2	3.82133	4.69915	5.98032	2.27968	1.88089	2.80558
E9Q557	2.06846	2.71045	3.55152	2.37367	1.94808	2.76562
O08547	3.45225	4.52	6.98573	NA	NA	NA
O08553	6.75248	7.2999	7.75176	6.60864	5.50204	8.22044
O08573-3;O08573-2;O08573	3.05967	3.84597	4.7944	NA	NA	NA
O08582	2.39217	3.20618	4.48948	NA	NA	NA
O08583;O08583-2;Q9JJW6-2;Q9JJW6	3.72355	4.76611	6.53643	NA	NA	NA
O08601;O08601-2	4.35085	5.0689	5.87844	NA	NA	NA
O08709	5.10711	5.63487	6.45734	4.36477	3.87558	4.90758
O08749	6.68504	7.193	7.86235	5.69086	4.16755	6.64889
O08756	6.48995	7.33689	8.2571	5.59599	5.07726	6.76835
O08795;O08795-2	4.12456	4.95741	5.86024	NA	NA	NA
O08807	4.70294	5.71943	6.96825	3.52415	1.97697	4.37731
O08810	3.16159	3.62646	4.63743	NA	NA	NA
O08914	3.34784	4.27991	5.34806	3.33967	2.90896	4.04639
O08997	3.30144	4.09397	4.88129	3.09946	2.69529	17.307
O09012-2;O09012	0.812752	2.54302	4.27496	NA	NA	NA
O09061	4.35231	5.13138	6.21044	4.16242	3.03493	5.22027
O09111	5.17556	6.23407	7.69588	4.8042	3.54297	5.75751
O09158	2.4289	3.61428	5.44883	NA	NA	NA
O09167	6.94402	7.45217	8.06407	5.83973	5.28394	6.46593
O09173	4.99294	5.48201	6.31368	3.80119	3.31412	4.30232
O09174	4.21119	5.12284	6.46544	3.93688	3.41772	4.50622
O35129	6.30194	6.75125	7.21019	6.03945	5.24238	8.38755
O35215	5.44103	6.07517	6.90686	5.18377	4.48668	5.75417
O35226-5;O35226-4;O35226-3;O35226;O35226-2	2.77967	3.54779	4.46514	NA	NA	NA
O35295	6.64789	8.07506	10.2915	7.7175	6.80958	8.77624
O35309	3.55405	4.25432	5.67544	NA	NA	NA
O35343	2.34732	3.33557	4.95717	NA	NA	NA
O35344	2.32483	2.67077	3.07292	2.48102	1.98274	3.11485
O35381	4.55502	5.2252	6.18578	4.07758	3.49105	4.63272
O35386	2.43063	3.48622	4.86139	1.7998	1.31719	2.39918
O35403	2.88922	4.67597	6.99154	2.34913	2.10561	2.59577
O35423-2;O35423	6.78584	8.93247	12.0182	NA	NA	NA
O35459	3.15051	3.98309	5.05805	2.55012	2.17964	3.4552
O35465-2;O35465	2.33724	3.24312	4.32741	NA	NA	NA
O35488	3.47896	4.36735	5.46637	2.8011	1.40007	3.55642
O35490	4.2738	4.89863	5.6786	3.70707	3.08271	4.41186
O35593	4.9536	6.29045	8.29101	3.76557	3.09427	4.47307
O35643	4.61992	5.42538	6.18679	4.66263	3.57477	5.49593
O35658	6.38264	7.28955	8.3364	5.089	4.68913	5.62163
O35660	4.3085	5.24008	6.29812	3.3879	3.17768	3.62923
O35678	1.92769	2.49831	4.00736	2.64505	1.8752	3.89059
O35685	2.34316	2.7717	3.32021	2.26927	1.929	2.82548
O35691	2.68746	3.85457	5.12682	NA	NA	NA
O35737	3.46099	4.4143	5.65975	2.88956	2.43603	3.39528
O35841	2.49888	3.54674	5.28886	2.16981	1.79233	2.74917
O35857	4.82935	5.41275	6.2807	4.32946	3.84121	5.23723
O35864	3.16196	3.82566	4.68118	3.19253	2.77104	3.66183
O35943	4.17984	4.78647	5.57292	4.91524	4.44696	5.3616
O35945	4.56181	5.28827	6.23549	4.0256	3.40646	4.83097
O54734	7.97107	8.6675	9.5733	6.54561	5.73418	7.39594
O54754	3.18304	4.10556	5.31696	2.52517	2.20614	2.86531
O54909	3.75694	5.5047	8.88014	3.11702	2.6934	6.38669
O54950	3.7998	4.58998	5.96013	3.48027	3.08065	3.92762
O54962	5.57695	6.84221	8.83168	3.51183	3.05661	4.02081
O54984	2.38597	3.71276	5.30529	NA	NA	NA
O55022	4.79641	5.5891	6.8588	2.82255	2.55953	3.23311
O55023	6.00142	7.30846	8.94608	5.71058	4.84549	6.82904
O55060	5.30607	6.10013	7.13575	4.09383	3.23976	4.56108
O55125	6.37613	6.8426	7.40962	5.78949	5.06724	6.69319
O55131	4.73584	5.43516	6.16966	3.65855	3.07028	4.48668
O55142	7.61052	8.87876	10.8514	5.68713	4.75442	6.56141
O55222	4.78486	6.26928	8.4717	NA	NA	NA
O55234	4.13947	5.02098	5.9164	NA	NA	NA
O70131	3.68887	5.15074	7.04824	NA	NA	NA
O70133-2;O70133;O70133-3	3.28027	3.84197	4.43718	NA	NA	NA
O70194	3.55569	4.15866	5.02368	3.50543	3.03812	3.96696
O70251	6.20343	6.83187	7.6731	5.28616	4.72268	5.68107
O70310	3.06506	3.85763	4.83516	2.72116	2.44868	3.12228
O70475	3.59889	4.29749	5.1559	2.95069	2.64016	3.40178
O70493	2.45161	3.03645	3.78044	NA	NA	NA
O70503;O70503-2	3.795	4.53606	5.53588	NA	NA	NA
O88342	4.82073	5.28626	5.92974	4.97665	4.09807	6.42457
O88428	3.44691	4.37965	5.40482	3.11017	1.79921	4.31545
O88441	4.20734	5.50176	7.16762	3.86079	3.58976	4.18466
O88451	3.48484	4.37313	5.3383	2.76938	2.45032	3.26371
O88456;Q9D7J7	5.10459	7.39437	11.9123	NA	NA	NA
O88531	5.12855	6.33827	7.80827	5.69507	5.08657	6.28534
O88543	1.87202	14.4092	38.8987	4.16655	3.75141	4.58309
O88544	3.4869	3.97204	4.64278	3.84271	2.55764	4.503
O88569;O88569-3;O88569-2	4.9664	5.50477	6.03242	NA	NA	NA
O88587-2;O88587	3.62544	4.31005	5.39631	NA	NA	NA
O88653	2.71996	3.52137	4.40141	3.17331	2.73398	3.62392
O88736	3.34613	3.89324	4.71933	NA	NA	NA
O88851	5.77036	6.93631	8.69821	5.27891	4.36106	7.31014
O88876	2.81708	3.80789	5.64432	NA	NA	NA
O88962	1.57774	2.60124	3.76774	NA	NA	NA
O88986	6.47904	7.55771	8.96918	5.37219	4.86795	5.95078
O89023	5.4926	6.17954	7.05787	4.89321	4.51297	5.3749
O89079	2.71398	3.51869	4.53535	3.09531	2.51477	3.71322
O89086	3.22274	5.41508	8.41255	2.92295	2.55991	3.25957
O89112	5.03929	7.03203	10.6475	4.02081	3.26325	5.05172
P00329	5.51524	5.98168	6.63347	4.56153	4.04167	5.17467
P00375	4.72838	6.10412	7.93891	4.15693	3.19423	5.00323
P00493	3.99592	5.02482	6.34114	NA	NA	NA
P00920	13.6082	15.9996	19.6541	10.1035	8.25175	11.6731
P01899;P01897;P01895-2;P01895;P01900	3.24736	6.93576	13.1588	NA	NA	NA
P01902	2.3907	3.16037	4.49347	1.90642	1.6537	2.19385
P84244;P02301;P68433	42.7892	48.7601	57.0089	NA	NA	NA
P03921	6.52372	7.3878	8.32419	5.35745	4.86044	5.97438
P04117	7.17622	7.84315	8.45386	6.94119	5.46646	8.62552
P04939	1.5764	3.09438	5.68738	NA	NA	NA
P05064	2.87014	3.9315	5.04206	2.72742	2.36731	4.36876
P05132;P05132-2;P68181-2;P68181-3;P68181;P68181-4	2.76988	3.46407	4.51321	NA	NA	NA
P05201	5.43209	5.99584	6.74611	4.93501	4.21956	6.35216
P05202	6.5543	7.19952	7.83467	5.72045	4.98703	6.38845
P06151	6.02106	6.65206	7.32167	4.92484	4.2671	30.5486
P06728	2.51286	3.42071	4.51434	1.58477	1.13924	2.0584
P06745	5.29525	5.87727	6.60834	4.56589	3.9234	5.39666
P06797	2.51975	4.26226	9.08769	NA	NA	NA
P06801	5.68955	6.60734	7.85639	4.80601	3.99578	5.92535
P06802-2;P06802	5.15034	5.75081	6.48235	NA	NA	NA
P07356	6.88556	7.72074	8.61324	6.35652	5.31432	7.29168
P07759	2.96899	3.96081	4.98272	2.12599	1.60693	2.73312
P08003	4.00591	4.75221	5.65851	3.39645	2.68007	4.10438
P08122	13.7205	15.8026	18.7461	NA	NA	NA
P08228	5.5098	6.12301	6.84205	4.89891	4.28398	5.53499
P08249	6.57506	7.12892	7.70769	5.6625	5.1493	6.53173
P09103	4.44632	5.24696	6.07867	3.41343	2.46365	3.91034
P09411	5.42281	5.94526	6.54885	4.77013	4.09033	5.8454
P09528	3.51402	4.6079	5.75551	2.96565	2.54207	3.74775
P09671	6.59988	6.9925	7.43833	5.60504	4.92432	6.47741
P0C0S6	8.09462	8.93848	10.0792	NA	NA	NA
P0DN34	5.04089	6.46052	8.08378	5.49071	5.06575	5.98056
P0DP28;P0DP27;P0DP26;Q9D6P8	4.61578	5.34097	6.30995	NA	NA	NA
P10107	4.29833	5.13794	6.45847	3.25078	2.43886	4.2527
P10126	4.48891	5.05728	5.85274	3.82669	2.3582	4.40765
P10404	3.23492	4.63912	6.88195	NA	NA	NA
P10518	4.00127	4.75096	5.6792	3.88329	3.52836	4.27631
P10605	3.18108	4.34533	5.87799	2.45019	2.06306	2.99377
P10639	4.39001	5.24627	6.3583	4.14661	3.68108	4.63334
P10649	5.74293	6.29903	6.99681	4.706	4.18466	5.35207
Q8CGP2;Q8CGP1;Q64475;P10853;Q8CGP2-2;P70696	23.5018	31.2842	42.4153	NA	NA	NA
Q6ZWY9;Q64525;Q64478;P10854	23.0964	24.5013	26.5116	NA	NA	NA
P10922	13.1949	13.8675	14.8481	11.5544	9.87811	12.7887
P11725	6.47779	7.04381	7.65291	5.71032	4.73009	6.58072
P11881-8;P11881-7;P11881-6;P11881-5;P11881-4;P11881-2;P11881-3;P11881	5.20941	7.64906	14.022	NA	NA	NA
P12265	5.10937	6.02118	7.50615	NA	NA	NA
P12382	3.34699	5.55959	9.23187	NA	NA	NA
P12710	5.1398	5.86266	6.70933	4.52077	4.08599	5.12872
P12787	5.9655	6.54819	7.16668	5.22007	4.87377	5.65881
P12790	2.90644	3.95333	5.61484	2.07538	1.7568	2.61733
P12970	6.92389	7.48248	8.15912	5.9256	5.08956	7.16209
P13439	3.50111	4.27214	5.48416	2.67021	2.27127	3.25406
P13707	4.70085	5.33423	5.94529	4.03791	3.47913	4.55269
P14094	5.3416	5.92399	6.51496	4.75752	4.15008	5.68666
P14115	6.8485	7.39128	8.0529	6.3814	5.84343	7.06284
P14131	6.57862	7.43838	8.34218	6.25725	3.52245	7.91083
P14148	7.23968	7.68234	8.19968	6.21239	5.46129	7.04275
P14152	5.36983	6.02038	6.64755	4.58916	4.02011	5.41183
P14206	6.9721	8.03632	9.26896	7.22593	6.01325	9.58445
P14211	4.24393	4.91814	5.88001	3.5829	3.02091	4.30526
P14685	4.43933	5.50004	6.81052	3.58494	2.87232	4.18517
P14824	4.37078	5.0285	5.83731	3.95147	3.38831	4.74401
P14869	8.72309	9.3742	10.4297	7.97408	7.22555	9.98771
P15105	4.16501	5.01217	6.1769	3.75771	3.32524	4.41186
P15116	2.24361	3.07732	3.86691	NA	NA	NA
P15532	4.83797	5.51473	6.32313	4.13844	3.61183	4.84413
P15626	5.67668	6.45718	7.38774	5.29302	4.49687	6.18605
P15864	10.9204	11.9765	13.0681	5.68153	4.95034	6.36733
P16015	4.95492	5.71111	6.68654	4.14537	3.57864	4.60227
P16045	7.08598	9.81221	14.2474	NA	NA	NA
P16460	4.83504	5.40453	6.11314	3.90858	3.39795	533.19
P16546;P16546-2	4.62992	5.20983	5.84289	NA	NA	NA
P16858	5.04451	5.61118	6.43515	4.47596	3.69974	5.77863
P17182	4.97613	5.71459	6.34904	4.61268	3.92874	5.40297
P17225	4.09667	4.92963	5.82455	4.11632	3.60207	5.04731
P17426-2;P17426	3.10563	4.68796	6.50965	NA	NA	NA
P17427	5.11927	5.56887	6.13226	4.62114	4.13646	5.36284
P17563	5.01744	5.64535	6.43139	4.77062	4.11754	5.48593
P17742	4.67275	5.22013	6.05313	3.75547	3.29819	4.58673
P17751;P17751-2	5.67042	6.25539	7.00866	NA	NA	NA
P18242	3.76119	4.56351	5.61246	3.3314	2.16947	4.10001
P19157;P46425	5.84223	6.53067	7.39793	4.45582	3.86047	5.28515
P19253	7.31398	7.89124	8.38855	6.63712	5.84195	7.25885
P19324	6.96368	10.6431	15.9341	2.39955	2.10907	2.82652
P19536	5.6912	6.17771	6.66788	5.40656	4.51797	6.30191
P19639	0.911103	2.2808	5.01798	5.23921	4.1598	6.46593
P19783	5.85816	6.37085	7.08357	5.29403	4.8499	6.11079
P20029	4.06756	4.67559	5.39126	3.11268	2.57436	3.76097
P20108	6.21732	6.75834	7.28345	5.44585	4.78991	6.82299
P20152	7.19966	7.88006	8.88171	7.4528	6.18937	8.59025
P21107-2;P21107	5.83671	6.80858	8.18287	NA	NA	NA
P21279	2.69604	3.41019	4.41611	NA	NA	NA
P21300	6.35729	7.56328	9.44638	NA	NA	NA
P21619;P21619-2	13.4045	14.9555	16.8584	NA	NA	NA
P21981	5.09139	5.63061	6.24808	4.52535	3.91387	5.24357
P22437	3.51531	4.57436	6.01765	NA	NA	NA
P22907-2;P22907	2.83121	3.4665	4.38573	NA	NA	NA
P23116	2.83234	3.29958	4.01267	2.72544	1.84456	3.1755
P23492	4.83993	5.46484	6.34584	4.46472	3.65584	5.11774
P23506;P23506-2	4.22131	5.35637	7.31315	NA	NA	NA
P23589	4.37019	5.36597	6.67157	3.81311	3.386	4.21802
P23591	4.31941	4.85822	5.57338	4.31747	3.7288	5.0429
P24369	4.3296	5.07623	5.92185	3.56695	2.87255	4.2384
P24472	5.68732	6.24848	7.03264	4.80835	4.23555	5.7021
P24527	6.41859	7.14622	7.91884	5.96795	4.52505	7.44039
P24549	4.80001	5.38977	5.99242	3.9162	3.20768	4.52594
P25444	6.96943	7.44545	7.98623	6.53173	5.54606	7.34889
P25688	4.06026	4.80416	5.71888	3.16044	2.71812	4.06014
P25911-2;P25911	2.12414	2.86595	3.99883	NA	NA	NA
P26039	3.76822	4.45357	5.26989	3.39196	2.8099	4.41017
P26041	5.64093	6.65202	7.94483	4.76406	3.93431	6.28135
P26043	3.94257	4.63816	5.62047	3.40822	2.95484	4.04923
P26369	3.63835	4.37484	5.70165	NA	NA	NA
P26443	6.31885	6.94073	7.5864	5.43965	4.5221	6.25302
P26516	4.82784	5.42891	6.17461	3.95711	3.39995	4.78759
P26638	3.1875	3.8088	4.73878	3.43644	2.93993	4.13992
P26883	3.81564	4.35927	5.20422	3.80746	3.43653	4.21571
P27546-3;P27546-2;P27546	3.15369	4.06241	6.21014	NA	NA	NA
P27612	3.62777	4.77826	6.21321	3.35218	2.62238	4.71368
P27659	8.13536	8.64931	9.21789	7.39042	5.62482	8.47265
P27773	4.38975	5.0096	5.94073	3.41991	2.92393	4.06872
P27786	1.95227	5.32219	9.72781	1.74007	1.69395	2.09088
P28063	4.98729	5.71688	6.68698	3.60817	3.20456	4.06276
P28271	4.61835	5.65543	6.74159	4.07494	3.43891	4.61299
P28352	3.78665	4.45434	5.453	NA	NA	NA
P28474	5.37071	5.9583	6.67425	4.83855	4.01964	5.83016
P28650;P28650-2	5.6219	6.56821	8.21834	NA	NA	NA
P28653	3.41455	4.53627	6.22424	3.84549	2.62954	4.74954
P28798	5.14605	6.7072	9.33818	NA	NA	NA
P28843	5.42017	5.94575	6.4885	4.87805	4.2193	5.75991
P29341	4.67486	5.26888	5.90641	4.17445	3.3176	4.93273
P29351-2;P29351-3;P29351	2.60824	4.00738	5.80825	NA	NA	NA
P29758	2.56446	3.47623	4.6673	1.86558	1.35317	2.25597
P30999-2;P30999-3;P30999	2.55977	3.20334	3.90986	NA	NA	NA
P31230	3.70462	4.24803	4.86063	4.06347	3.70429	4.41467
P31786	5.43754	6.02251	6.88475	4.41551	3.91985	5.0639
P32067	3.22283	4.11653	5.27005	2.50152	2.26845	2.77837
P32233	2.17835	2.62093	3.26487	2.34171	2.07182	2.58618
P32921-2;P32921	4.15059	5.53763	9.45464	NA	NA	NA
P34884	12.8149	20.0219	43.2302	4.56348	4.03086	5.13062
P35123	1.69105	2.39362	3.40183	NA	NA	NA
P35278	2.34032	2.87734	3.71836	2.45336	2.03358	2.8772
P35279-2;P35279;P61294	2.01659	2.6337	3.40775	NA	NA	NA
P35282	2.55466	3.73624	5.29724	NA	NA	NA
P35293	3.25408	4.14641	5.20715	2.92073	2.63755	3.35064
P35486	4.97749	5.56941	6.41673	5.29403	4.35339	6.05316
P35492	4.83032	6.43899	9.03612	3.7849	3.26064	4.34657
P35505	5.1709	5.59502	6.15329	4.98685	4.31491	6.30306
P35550	4.26824	5.30568	6.68687	4.02237	3.18001	5.32126
P35585	4.82423	5.76843	6.68574	5.44264	4.48146	9.93902
P35979	8.22963	8.84562	9.58751	7.35435	6.95721	7.7438
P35980	8.63479	9.90897	11.5928	6.39228	5.92079	6.99301
P36536	2.90562	4.08294	5.62841	2.88373	2.52503	3.39578
P36993-4;P36993;P36993-3;P36993-5	3.56282	4.33732	5.44339	NA	NA	NA
P37040	3.40907	4.50586	5.90308	2.67351	2.22569	3.59106
P38060	4.98831	5.73003	6.55377	4.62175	4.03086	5.54385
P38647	3.56988	4.33053	5.25634	3.27574	2.08553	3.92651
P39039;P39039-2	2.06705	3.30113	5.66564	NA	NA	NA
P39054-2;P39054	2.80965	3.5453	5.15377	NA	NA	NA
P40124	4.82716	5.53042	6.46745	3.81028	3.22394	4.57281
P40142	7.4649	7.95188	8.43222	6.80356	5.8871	7.77594
P40336;P40336-2	2.79241	3.43706	4.47099	NA	NA	NA
P40630-2;P40630	6.25378	6.96381	7.67736	NA	NA	NA
P40936	5.61722	6.11961	6.6975	4.60976	4.08454	5.23169
P41105	6.21558	6.91728	8.06812	3.47195	1.12343	6.80958
P41216	3.85752	4.56702	5.428	3.18315	2.72603	3.77346
P41241	2.97553	4.71099	7.76481	NA	NA	NA
P41317	3.16271	5.1885	7.80726	NA	NA	NA
P42125	6.56331	6.96836	7.51674	5.68223	5.03704	6.58009
P42208	4.51144	5.2287	6.13195	4.39717	3.86154	5.22933
P42225	1.69886	3.74923	6.82172	1.72941	1.54091	2.29983
P42227-2;P42227-3;P42227	1.78555	2.28218	3.06956	NA	NA	NA
P42232;P42230	1.95105	2.60119	3.43107	NA	NA	NA
P42669	10.3692	12.4165	14.7111	NA	NA	NA
P42925	3.29578	3.99447	4.84092	3.19202	2.72882	3.87017
P42932	2.78209	3.57622	4.66738	2.57503	2.0176	3.04962
P43024	4.77135	5.40964	6.22195	4.23309	3.28662	5.02281
P43274	13.6275	14.2797	15.0981	11.7413	10.8034	12.891
P43276	30.2511	34.8036	41.4687	27.0233	23.9346	30.3347
P43883	2.3442	3.08342	4.045	2.1401	1.26832	2.48859
P45377	6.04414	8.27132	11.9529	6.05766	4.99926	7.16802
P45591	4.9345	5.46359	6.03578	4.22213	3.63228	5.53058
P45878	3.98099	4.66423	5.56973	3.57689	3.11905	4.05136
P45952	4.97617	5.48261	6.06357	4.25701	3.9011	4.79753
P46061	2.09351	2.41773	2.84913	2.312	1.77703	2.91043
P46460	3.82248	4.66227	5.55752	NA	NA	NA
P46467	2.66111	3.42565	4.41726	NA	NA	NA
P46471	3.9568	4.83982	6.04341	3.01972	2.56067	3.86154
P46735-2;P46735	2.19358	2.83791	3.54645	NA	NA	NA
P47199	6.11219	6.80024	7.4502	4.76603	4.08238	5.69882
P47740	4.27648	4.92531	5.64368	3.73805	3.27543	4.35312
P47753	3.7755	4.83207	6.15868	3.90671	3.10508	5.12342
P47754	4.36267	5.08086	6.07511	NA	NA	NA
P47757-2;P47757-4;P47757	4.43814	5.22377	6.25542	NA	NA	NA
P47791-2;P47791	6.41977	7.54814	8.93307	NA	NA	NA
P47802	3.44608	4.28914	5.09463	3.87883	3.20456	4.38923
P47911	6.97538	7.46644	8.06555	6.34896	5.22499	7.43003
P47934	4.16215	5.15504	6.56686	NA	NA	NA
P47955	8.38258	9.22994	10.1451	7.1488	6.51087	7.88743
P47962	8.30414	8.74068	9.34411	7.33955	6.50537	8.29024
P47964	6.47853	7.08522	7.90734	5.94593	5.44242	6.92801
P48036	6.30196	7.04637	7.92741	5.18978	4.33271	6.05633
P48193;P48193-2	4.59884	5.51672	6.6531	NA	NA	NA
P48428	11.1202	20.6421	65.5695	2.38044	1.76378	3.58105
P48678-2;P48678;P48678-3	9.36848	10.4011	11.6009	NA	NA	NA
P48758	4.78908	5.48407	6.17235	4.44567	3.71322	5.05099
P48771	5.16836	5.97505	6.9631	4.56138	4.20446	5.00431
P48962	5.69594	6.32042	7.09883	5.38012	4.71625	6.13513
P49312;P49312-2	3.80141	4.43947	5.07155	NA	NA	NA
P49442	5.04738	5.85868	6.96754	3.99727	3.48245	4.5218
P49722	4.48485	5.11773	6.02782	3.85671	2.98912	4.46472
P49935	2.89772	3.6449	4.76958	3.02678	2.62844	4.39424
P50136	4.24747	4.90545	5.67462	3.96662	3.41401	4.58886
P50171;P50171-2	5.12605	5.81859	6.59867	NA	NA	NA
P50247	4.45238	5.07079	5.89129	3.57403	3.01067	4.36463
P50285	3.44921	4.17193	5.3644	2.88745	2.52026	3.32317
P50396	3.92126	4.61182	5.53275	NA	NA	NA
P50429-2;P50429	1.7686	2.44673	3.60839	NA	NA	NA
P50431	5.12322	5.73122	6.5444	4.42496	3.48543	5.21124
P50462	4.68276	5.66823	7.18873	3.86715	3.41822	4.26342
P50516;P50516-2	3.25122	4.04236	5.24847	NA	NA	NA
P50544	3.44606	4.33632	5.56173	3.10982	2.7356	3.59348
P50580;P50580-2	5.16498	5.66132	6.30077	NA	NA	NA
P51174	6.75251	7.30272	8.0367	5.66389	4.87582	6.68029
P51410	7.37561	8.01836	8.73387	7.0845	5.96461	7.84725
P51658	3.52568	4.29879	5.40949	2.89143	2.33918	3.54769
P51859	4.8576	5.54062	6.24926	4.55254	4.03814	5.14662
P51881	5.82959	6.36953	7.17038	5.06483	4.63706	5.567
P51885	12.7218	14.0059	15.6304	12.6834	10.2749	15.8181
P52196	5.98264	6.48938	6.99786	5.29747	4.66326	6.44069
P52479;P52479-2	2.57549	3.70554	5.74637	NA	NA	NA
P52480-2;P52480	4.91455	5.5442	6.30346	NA	NA	NA
P52503	4.17125	5.31055	8.17127	NA	NA	NA
P52760	5.32313	6.00858	6.67515	4.85908	4.28769	5.4751
P52825	4.87873	5.37162	5.92101	4.34208	3.70845	5.41099
P52840	3.43841	4.34258	5.31434	3.08477	2.47632	3.62771
P53026	7.89464	8.61489	9.42039	5.92915	5.10606	7.75679
P53395	5.62359	6.22031	6.92065	5.00413	3.24826	5.79167
P53657	4.62971	5.20617	6.12988	4.3751	3.8758	4.81854
P53810	3.51861	5.28871	8.99473	NA	NA	NA
P53811	2.59524	3.26709	4.0645	NA	NA	NA
P53986	3.98024	6.22248	10.8068	3.28366	2.49289	4.27605
P54071	6.39041	6.97393	7.59806	5.74582	5.07354	6.73416
P54728	3.39348	4.82681	8.01799	3.20094	2.5155	3.9099
P54775	3.73339	4.62953	5.55491	3.71312	2.96927	4.40737
P54869	4.4501	5.13234	5.89965	3.75171	3.2313	4.31223
P55096	3.15492	4.5264	5.97216	3.07676	2.57752	3.69186
P55264	5.03777	5.67343	6.46887	3.96435	3.33036	5.19328
P55264-2	4.64531	6.30403	8.20605	NA	NA	NA
P56376	4.14146	4.8058	5.69948	4.22806	3.7254	4.79653
P56379	6.92437	8.04375	9.74534	5.38367	5.09293	5.73038
P56391	5.53927	6.12862	6.90236	4.73785	4.30981	5.30051
P56399	4.07518	4.98353	5.94446	3.74735	3.34595	4.80818
P56480	6.84341	7.41251	8.06319	6.12159	5.26308	7.065
P56565	2.62271	3.54637	5.15501	2.30742	2.0271	2.70613
P56654	3.37108	4.4582	5.82677	2.27165	2.05195	2.56664
P56656	2.70539	3.9066	5.8827	1.72405	1.47651	2.18624
P56812	1.8525	2.71025	4.04057	NA	NA	NA
P56959	3.47375	4.27385	5.3269	3.19754	2.74394	3.90132
P57776-2;P57776;P57776-3	4.97606	5.50089	6.13839	NA	NA	NA
P58021	4.04103	4.93006	6.01336	1.67826	1.4099	2.00575
P58252	2.85431	3.66896	4.73357	2.5929	1.50426	3.12243
P58281;P58281-2	4.51645	5.13703	5.8843	NA	NA	NA
P58710	3.40812	4.2782	5.31734	2.56303	2.02977	4.0692
P58771-2;P58771	5.69698	6.46055	7.60222	NA	NA	NA
P59017	5.20715	5.91785	6.70358	5.08919	4.3973	5.87512
P60060	3.76823	4.62136	5.7174	3.47625	3.15182	3.95158
P60122	3.68753	4.54704	5.43419	NA	NA	NA
P60229	3.35363	4.27591	5.61452	3.32588	2.72378	3.90858
P60670;P60670-2	3.2851	3.73362	4.34402	NA	NA	NA
P60710	5.28827	5.85071	6.6206	4.60303	4.13572	5.30863
P60843	2.87705	3.6391	4.65995	2.50963	2.13027	3.03573
P60867	8.08299	8.65932	9.20156	7.32675	6.60706	7.99201
P61079	2.07593	3.07017	4.75196	NA	NA	NA
P61087	2.61925	3.28068	4.08966	2.45644	2.14305	2.8594
P61089	4.50133	5.09191	5.84643	4.13067	3.69678	4.7639
P61161	4.83553	5.40716	6.1845	4.66169	4.03462	5.45871
P61202;P61202-2	4.23775	4.93878	5.80377	NA	NA	NA
Q8BSL7;P84078;P61205	4.92499	6.41914	8.94762	NA	NA	NA
P61211	2.15694	2.7236	3.43953	2.52503	2.0511	3.20946
P61222	3.32679	3.77451	4.39909	2.95654	2.55651	3.77305
P61255	7.23092	7.69516	8.2964	6.41239	5.62437	7.0306
P61327;Q9CQL1	3.00624	3.57467	4.35603	NA	NA	NA
P61358	5.95545	6.61418	7.53951	6.28164	5.68107	6.72762
P61458	4.5343	5.07384	5.69311	4.49133	3.87775	4.9935
P61750	2.94882	3.90173	4.90481	2.23103	1.94355	2.49199
P61922;P61922-2	4.8967	5.95939	7.65433	NA	NA	NA
P61924	7.78909	9.93934	14.2534	3.42735	3.11275	3.8784
P61982	4.20711	4.63823	5.31979	3.80516	2.95497	4.39201
P62082	6.55006	7.01618	7.70948	5.79724	5.16042	6.72697
P62137;P63087;P63087-2	2.6256	3.38096	4.65555	NA	NA	NA
P62192	4.0624	4.97137	6.02714	3.23485	2.74546	3.94641
P62196	3.76897	4.36407	5.04441	3.5145	3.08862	4.41636
P62242	7.41089	8.08244	8.70575	6.93425	6.33648	7.54077
P62245	7.74204	8.28486	8.90146	6.87101	5.51737	7.99293
P62259	4.07152	4.81213	5.6439	3.92651	3.44712	5.06872
P62264	6.80325	7.47187	8.28635	6.27851	5.36118	7.54323
P62267	7.15631	7.73036	8.49885	6.6314	5.78297	7.78992
P62270	6.83244	7.40863	8.07411	5.96102	5.37991	6.52251
P62274	6.30019	6.86273	7.55997	5.64682	5.34094	5.93092
P62281	8.18357	8.73604	9.72911	6.36382	5.63077	7.35123
P62301	6.85448	7.42923	7.97279	6.52036	5.64222	7.60197
P62317	6.63696	7.66882	8.70897	5.52992	4.88407	7.36059
P62320	5.47331	6.31276	7.35313	4.74222	4.19758	5.62209
P62331	7.62623	8.52547	9.80342	6.90867	6.13079	7.77768
P62334	4.32207	4.95399	5.57487	3.34716	2.9782	4.00941
P62702	7.34387	8.22811	9.26404	6.91626	5.49071	7.9773
P62717	7.07052	8.01412	8.91971	6.50506	5.68014	7.31631
P62743	5.60055	6.37577	7.28494	5.82503	4.56829	7.49267
P62746	15.9553	17.6332	20.1185	NA	NA	NA
P62751	7.44935	8.43461	9.76221	6.53912	5.86866	8.02811
P62754	7.05869	7.41648	7.89596	6.2842	5.71715	6.86352
P62806	47.0084	54.6726	64.9398	33.738	28.8571	39.1167
P62814	3.73106	4.98161	6.58592	3.4828	2.77048	4.30713
P62827	4.47911	5.06979	5.78385	3.78697	3.15727	4.50037
P62830	7.03939	7.59695	8.27977	6.55644	0.346574	7.64725
P62835	3.81576	4.56847	5.7189	3.48315	2.61289	4.74823
P62843	9.02214	10.1548	11.3953	6.26517	5.82672	6.77298
P62849-2;P62849-3;P62849	7.56569	8.16003	8.88699	NA	NA	NA
P62852	6.73089	7.26558	7.93445	5.95846	5.53588	6.53419
P62855	7.78201	8.32948	8.90116	NA	NA	NA
P62858	6.00991	6.84034	8.19045	6.06906	5.60255	6.50171
P62874	6.39501	8.43496	11.569	3.74322	3.09648	4.72751
P62889	6.89226	7.40459	8.04631	6.40883	5.88011	7.12748
P62897	6.44216	6.92595	7.43461	5.24694	4.81821	5.87264
P62900	7.7264	8.36903	8.95625	6.69966	5.87363	7.45801
P62908	7.10318	7.72304	8.74101	6.61274	5.9112	7.78992
P62911	9.23323	10.8119	12.4827	7.02455	6.43949	7.86952
P62918	7.19309	7.73686	8.30147	6.4865	5.75178	7.07365
P62960;Q9JKB3-2;Q9JKB3	3.13519	3.74329	4.88704	NA	NA	NA
P62962	4.56357	5.06053	5.63552	3.85242	3.02249	4.34004
P62983;P62984;P0CG49;P0CG50	2.64844	3.40142	4.61743	NA	NA	NA
P63028	2.47449	4.6436	7.22896	1.92042	1.31697	2.62655
P63030	4.41636	5.07294	5.77101	3.94394	3.56539	4.38617
P63038	6.2578	6.72129	7.43721	5.22716	0.727484	6.08611
P63073	4.13143	5.05212	6.17761	3.70182	3.44472	4.05112
P63101	4.09558	4.65774	5.29376	4.08178	3.46626	5.25868
P63242;Q8BGY2	3.959	4.5465	5.32491	3.10293	2.83914	3.3599
P63260	4.37315	5.22398	6.70544	4.63071	4.16805	5.2085
P63276	6.51681	7.12285	7.87243	6.20599	4.45353	7.76114
P63280	2.82814	3.97906	5.79485	2.17513	2.02255	2.35029
P63323	8.53524	9.12005	9.87438	7.76027	6.60455	8.47886
P63328-2;P63328	4.5696	5.57731	6.98576	NA	NA	NA
P63330	2.65608	3.76613	6.18274	2.4994	2.06712	2.98539
P67778	7.10704	7.91489	8.84219	5.84811	5.30253	6.84996
P67984	10.7216	12.1812	14.6034	7.58616	6.95093	8.27441
P68033;P68134	5.85495	6.59627	7.73207	NA	NA	NA
P68037	4.01035	5.30185	6.97357	3.42219	2.20656	3.82026
P68040	6.85418	7.25849	7.73922	5.83457	4.81854	6.87305
P68368	4.69667	5.40346	6.23256	3.45804	3.09372	3.82743
P68372;Q9D6F9	5.58351	6.16838	7.05555	3.28428	2.79698	3.89847
P68373	4.66945	5.32495	6.1101	4.01522	3.80641	4.29193
P68510	3.80029	4.69332	5.91766	3.13492	2.40559	3.55898
P70122	2.20368	2.99001	4.41447	NA	NA	NA
P70168	3.52979	4.4459	5.57797	2.91581	2.48013	3.22499
P70195	3.81869	4.51761	5.52132	3.94103	3.53592	4.26815
P70296	5.35797	6.33953	7.55088	4.80185	3.79994	5.62118
P70349	5.0197	5.76815	6.71186	4.51974	3.9914	5.04988
P70362	2.8146	3.71451	5.0782	NA	NA	NA
P70398	2.15373	2.89389	3.88826	NA	NA	NA
P70441	2.40154	3.18484	4.52229	2.15924	1.83708	2.64006
Q60817;P70670	3.536	4.28391	5.25395	NA	NA	NA
P70671	2.46838	3.02585	3.94218	2.30488	1.94339	2.62198
P70697	2.79019	3.59627	4.65519	2.19688	1.79367	2.47261
P80314	3.89249	4.53251	5.18182	3.14552	2.64278	3.89474
P80315	3.07974	3.6802	4.49148	3.23802	2.53686	4.30366
P80317	3.85294	4.52431	5.31873	3.48552	3.15713	4.11999
P82198	2.58184	3.35133	4.40453	2.04035	1.75908	2.49819
P83882	5.4078	6.33799	7.36214	5.13576	4.72461	5.55629
P83940	3.8808	5.92738	9.3852	3.16138	2.75836	3.92941
P84084	3.41647	4.86438	7.4143	2.62084	2.15538	3.13089
P84089	4.21426	4.88781	5.84435	3.54089	3.20353	3.95474
P84099	5.24583	5.67092	6.07418	5.36471	4.54255	6.3609
P85094	6.28584	6.81955	7.39308	5.67084	5.07057	6.32203
P97328	5.11761	5.64874	6.30665	4.4172	3.89978	4.972
P97351	7.62416	8.06289	8.53421	6.83847	5.87114	7.89372
P97364	4.37953	5.15161	5.94741	4.05089	3.48315	5.14815
P97371	4.22433	5.00019	6.12532	3.7209	3.31697	4.43898
P97379;P97379-2	2.2065	3.09644	4.00074	NA	NA	NA
P97429	3.57005	4.25554	5.12698	4.01417	3.37183	4.73009
P97449	2.18146	2.82108	3.61432	2.00578	1.54462	2.60229
P97450	6.31908	7.08194	7.96227	5.63305	4.66923	7.14217
P97461	7.19535	7.86845	8.57757	7.2268	6.42994	12.5411
P97494	4.19826	5.02214	5.86971	3.85692	3.2184	4.95955
P97501	1.08137	2.60295	4.92569	2.0634	1.7854	2.31551
P97742	4.17723	4.91237	5.88327	3.66754	2.97207	4.52919
P97765-2;P97765	1.89473	2.86034	4.63873	NA	NA	NA
P97807-2;P97807	5.41166	6.04478	6.90405	NA	NA	NA
P97822-2;P97822	2.15511	2.53889	3.10803	NA	NA	NA
P97823;P97823-2	4.36275	5.10086	5.81805	NA	NA	NA
P97864	2.07426	3.47444	6.12383	NA	NA	NA
P99027	6.8309	7.61755	8.58633	6.17146	5.3912	7.18362
Q00612	3.44543	4.32406	5.74451	NA	NA	NA
Q00915	4.37599	5.34363	6.56595	4.42778	3.86025	5.2759
Q00PI9	2.95528	3.50614	4.3472	NA	NA	NA
Q01279	1.74417	2.53186	3.70888	1.89942	1.72163	2.09258
Q01730	4.85089	5.87713	7.42052	3.54841	2.79135	4.40877
Q01768	5.08295	5.85387	6.79653	4.15021	3.09593	5.06946
Q01853	3.45378	4.22666	5.26123	2.99015	2.54413	3.59647
Q02053	3.67258	4.39142	5.28861	3.54587	2.86152	4.94787
Q02248	1.81114	2.29519	2.9458	NA	NA	NA
Q02257	1.54225	2.02031	2.59335	1.99444	1.59583	2.53807
Q03265	6.20578	7.07936	7.91055	5.64337	4.66672	6.37025
Q03311	2.06387	3.12707	5.29146	1.70346	1.12444	2.15571
Q04447	14.9717	22.4861	53.2319	NA	NA	NA
Q05793	6.85082	7.89388	8.83058	6.22159	4.31142	6.99019
Q05816	5.50249	6.2132	7.1052	4.69723	3.62942	5.6848
Q05920	5.63906	6.2225	6.86816	5.00937	4.41102	5.61526
Q05D44	3.1515	3.88017	4.94284	2.89765	2.27127	3.69068
Q06185	6.83181	7.55136	8.54811	6.22159	5.82868	6.67001
Q07417	6.47963	7.11022	7.77001	5.75608	5.03924	7.01211
Q11011	4.88435	5.52187	6.23296	4.07878	3.29005	5.85231
Q14C51	3.76853	4.3819	5.62096	4.50931	3.76097	7.35201
Q283N4	3.29934	4.20979	5.68894	3.14731	2.69089	3.74775
Q3B7Z2	5.32632	7.98039	12.7104	NA	NA	NA
Q3T9X0-2;Q3T9X0;Q3T9X0-4;Q3T9X0-3	2.90445	4.74089	10.7242	NA	NA	NA
Q3TC72	5.65424	6.52618	7.60855	5.73869	4.64887	6.88534
Q3TEA8-2;Q3TEA8;Q3TEA8-3	3.36376	4.24356	5.36202	NA	NA	NA
Q3THE2	3.11182	4.31002	6.58089	2.94062	2.62974	3.53881
Q3THG9	4.19595	5.14563	6.04294	2.46107	2.26363	2.66493
Q3THK7	2.10928	3.89568	6.73355	2.26068	1.88884	2.93831
Q3TIX9	2.43924	2.98212	3.65578	NA	NA	NA
Q3TMH2	4.56263	5.50646	6.56762	3.73886	3.26571	4.21879
Q3TNA1	4.80373	5.63066	7.25988	4.39438	3.86542	6.07544
Q3TXS7	3.87767	4.41448	5.08416	3.62089	2.9092	4.06276
Q3U1J4	2.58589	3.22095	4.23789	2.35348	2.02225	2.61397
Q3U2P1	2.27758	2.76544	3.49047	2.54862	1.90023	3.19496
Q3U487;Q3U487-2	2.94039	4.13844	6.20006	NA	NA	NA
Q3U4I7	6.10739	7.35075	9.46067	4.88149	4.12146	6.11511
Q3U7R1-2;Q3U7R1	4.40369	6.01767	7.98023	NA	NA	NA
Q3UEB3-3;Q3UEB3-2;Q3UEB3	3.44642	5.72201	10.2339	NA	NA	NA
Q3UEG6	6.57149	7.07919	7.77676	5.69929	5.09255	6.38081
Q3UFF7	4.04166	4.79804	5.86145	3.59498	2.73172	4.75638
Q3UGC7;Q66JS6	3.46056	4.70212	6.3922	2.79986	2.00251	3.08106
Q3UGR5;Q3UGR5-2	4.12554	4.86386	5.68733	NA	NA	NA
Q3UHH1-2;Q3UHH1-3;Q3UHH1	4.45733	5.34334	6.44277	NA	NA	NA
Q3UHX2	3.08535	3.82872	5.03383	2.70154	2.40793	3.16462
Q3UIR3;Q3UIR3-2	1.68319	2.13669	2.84753	NA	NA	NA
Q3UJU9	6.64606	7.27896	8.3384	6.66135	5.87762	8.00493
Q3ULD5	5.45691	6.1673	7.01631	4.92152	4.24359	6.00491
Q3ULW8-2;Q3ULW8	2.9264	3.59212	4.89414	NA	NA	NA
Q3UM45	4.31183	4.81933	5.54132	3.5195	2.50306	4.47712
Q3UMF0-3;Q3UMF0-4;Q3UMF0-2;Q3UMF0	3.29882	4.09685	5.39021	NA	NA	NA
Q3UMR5-2;Q3UMR5	4.97973	5.83197	6.87347	NA	NA	NA
Q9JMG7;Q9JMG7-2;Q3UMU9-4;Q3UMU9-2;Q3UMU9;Q3UMU9-3	6.59764	8.31318	10.6333	NA	NA	NA
Q3UNX5;Q3UNX5-2	8.9029	10.8455	13.7515	NA	NA	NA
Q3UNZ8	4.97347	6.35119	10.0806	NA	NA	NA
Q3UPL0;Q3UPL0-2	3.11591	3.81431	4.53828	NA	NA	NA
Q3UQ44	3.54971	4.07472	4.97707	3.14281	2.49729	3.92384
Q3UZZ6	4.13237	4.73832	5.505	3.60657	3.12313	4.49687
Q4LDG0	3.21311	4.35506	5.72864	2.56983	2.26645	2.98873
Q4VA53;Q4VA53-3;Q4VA53-2	2.29225	3.03201	4.58233	NA	NA	NA
Q566J8	3.14356	3.88737	4.70553	2.07287	1.80024	2.38375
Q569Z5-2;Q569Z5	4.88743	5.80771	7.13369	NA	NA	NA
Q571F8	3.77068	4.53288	5.57926	2.66898	1.59756	3.2384
Q59J78	3.14755	3.81558	4.62133	3.52558	2.87828	4.20829
Q5FW57	6.27151	6.84274	7.41886	5.74273	5.07354	6.56203
Q5RKZ7;Q5RKZ7-3	5.49934	6.71752	8.32007	NA	NA	NA
Q5SGK3	3.26167	4.30812	5.60228	NA	NA	NA
Q5SUC9	7.40207	9.64053	13.9874	5.33888	4.73623	5.98159
Q5SWU9;Q5SWU9-2	2.47147	3.19086	4.12301	NA	NA	NA
Q5SYD0-2;Q5SYD0	6.79199	9.23191	13.6874	NA	NA	NA
Q5U458	5.30547	5.82311	6.53736	4.70808	4.10754	6.45569
Q5U5V2;Q5U5V2-2	4.06765	4.63172	5.32688	NA	NA	NA
Q5XJY5	2.82352	3.50128	4.51888	2.8483	2.438	3.64891
Q60598	5.42186	7.09603	10.6567	NA	NA	NA
Q60648	0.988219	1.7522	5.37307	1.67971	1.43777	2.04788
Q60649	2.65163	3.51702	4.71571	NA	NA	NA
Q60668-4;Q60668-3;Q60668-2;Q60668	5.51605	6.21839	7.15871	NA	NA	NA
Q60676	3.73409	4.29483	5.1422	3.767	3.34627	4.17081
Q60710-2;Q60710	6.49332	7.02674	7.68989	NA	NA	NA
Q60737	1.43028	2.33614	3.66916	1.54681	1.4336	1.65984
Q60759	6.51214	7.65748	9.24025	3.99301	3.47704	4.48001
Q60766-2;Q60766	3.12898	4.05302	5.37064	NA	NA	NA
Q60770;Q60770-2	2.87569	3.49292	4.23616	NA	NA	NA
Q60854	7.1047	8.46779	10.6406	6.06694	4.93168	7.54733
Q60864	3.45469	4.18825	5.17305	3.11737	2.4727	3.62449
Q60865	2.62235	3.42561	4.45904	1.79611	1.30916	2.29983
Q60866;Q60866-2	5.23238	5.95602	7.0035	NA	NA	NA
Q60930	5.00708	5.5912	6.22039	4.42298	3.90571	4.98237
Q60931	5.29826	5.75468	6.35913	4.85874	4.31223	5.46215
Q60932-2;Q60932	5.15835	5.84443	6.64492	NA	NA	NA
Q60936;Q60936-2	2.49153	3.38274	4.46407	NA	NA	NA
Q61009;Q61009-2	3.28185	4.1319	5.79192	NA	NA	NA
Q61035	4.51874	5.39928	6.50858	3.70301	2.81504	4.57281
Q61081	3.262	4.53018	6.40308	2.1756	1.92365	2.42835
Q61133	6.1199	6.63273	7.20688	5.41987	4.82256	6.24964
Q61147	2.72863	3.5151	4.5933	2.38277	1.75587	3.06323
Q61171	7.5122	9.70798	13.3021	4.36422	3.85146	5.22223
Q61176	6.01115	6.60023	7.3776	4.90446	4.25061	5.55629
Q61207	3.78767	4.73993	5.90441	2.78261	1.764	3.77799
Q61233	5.44651	6.48147	7.62427	3.92218	3.37183	4.40513
Q61387	5.51475	6.13811	6.74132	4.84854	4.35421	5.63993
Q61411-2;Q61411;P08556	3.35564	3.77747	4.24562	NA	NA	NA
Q61425	6.60645	7.0433	7.58438	5.64705	4.972	6.47559
Q61490	3.39412	4.05801	5.08891	2.98931	2.49999	3.88644
Q61503	4.8599	5.9706	7.50049	NA	NA	NA
Q61510	1.57064	2.49469	4.35353	2.20017	1.66055	2.92615
Q61598;Q61598-2	3.67985	4.52195	5.29723	NA	NA	NA
Q61699-2;Q61699	1.31083	2.20766	4.13353	NA	NA	NA
Q61703	1.50085	2.57006	4.6286	NA	NA	NA
Q61733	5.10384	7.90488	12.2005	NA	NA	NA
Q61768	2.5935	3.10323	3.9362	NA	NA	NA
Q61830	3.75016	4.37642	5.19205	3.25536	2.79281	4.03274
Q61937	5.42033	6.13113	7.0581	3.84953	3.19482	4.26395
Q61941	6.49912	6.89772	7.41344	5.857	5.17351	6.597
Q61990-2;Q61990;Q61990-3	2.5968	3.63802	5.52009	NA	NA	NA
Q62086	4.21932	4.91866	5.7868	4.11718	3.73564	4.51768
Q62093	4.43334	5.12458	6.27687	4.33583	3.75934	5.0407
Q62186	5.69243	6.24965	6.93832	5.68456	5.12115	6.41625
Q62261	3.2202	3.75431	4.4247	2.98989	0.346574	4.35367
Q62318;Q62318-2	3.79211	4.81847	6.12355	NA	NA	NA
Q62376-2;Q62376	4.80206	5.65799	6.97669	NA	NA	NA
Q62393-2;Q62393-3;Q62393	3.57818	4.76395	6.07711	NA	NA	NA
Q62425	3.90346	4.64447	5.61768	3.05237	2.76805	3.39811
Q62426	3.82059	4.79148	6.17318	NA	NA	NA
Q62433	3.74596	6.20699	10.8167	NA	NA	NA
Q62446	5.80168	6.37285	7.09016	5.6918	4.84481	6.56949
Q62448-2;Q62448	1.775	2.39238	3.20778	NA	NA	NA
Q62452;Q6ZQM8;P70691	4.64019	5.36861	6.26303	NA	NA	NA
Q62465	5.04978	5.89443	6.97125	4.53586	3.90264	5.99453
Q63836	3.29791	3.93468	4.87462	NA	NA	NA
Q63844	3.23275	4.38194	6.5161	3.83102	3.23901	4.62314
Q63886	4.41352	5.09608	6.06455	3.66154	3.02777	4.11412
Q63918	2.4964	3.32205	4.25348	2.96331	2.56247	3.38451
Q64012-2;Q64012	3.55829	4.07356	4.71872	NA	NA	NA
Q64105	4.96146	5.76923	6.4999	4.70122	4.27816	5.45141
Q64176	2.65045	3.26437	4.50013	2.20008	1.85448	2.61861
Q64310	3.61045	4.78374	6.01251	3.35608	2.84415	4.00316
Q64331	2.12566	2.92966	4.16395	NA	NA	NA
Q64374	6.40061	6.9978	7.66623	5.04805	4.51091	5.68014
Q64433	5.88658	6.50556	7.34866	5.16985	4.44639	5.8331
Q64435	4.59659	5.31393	6.04904	4.52048	3.93543	5.78394
Q64442	5.176	5.89981	6.74712	4.15083	3.2184	5.029
Q64471	5.24168	5.9174	6.50964	4.63737	4.07063	5.29848
Q64516-1;Q64516-2;Q64516	4.34441	5.05071	5.87034	NA	NA	NA
Q64521	5.83906	6.71869	7.77296	5.16946	4.25609	6.39435
Q64669	5.9169	6.91713	8.02688	5.2132	3.99555	6.07917
Q64726	2.38674	3.24759	4.73639	NA	NA	NA
Q64727	5.88633	6.44222	7.0302	5.26148	4.43132	6.43471
Q64737;Q64737-2	2.82354	3.48679	4.50181	NA	NA	NA
Q64FW2	2.59764	3.48415	5.58605	1.93158	1.52179	2.51999
Q68FD5	5.52877	5.92127	6.46738	5.21438	4.58552	6.29104
Q68FL6	3.91713	5.06824	6.72478	3.17521	2.29884	4.36738
Q6A0A9	3.17153	3.67863	4.29396	3.1882	2.355	4.24384
Q6DFW4	7.85894	9.02381	10.5096	NA	NA	NA
Q6GQT9	7.14151	9.02594	12.1954	6.15365	5.38158	7.18734
Q6IRU2	6.7183	7.49468	8.35182	5.55006	4.69516	6.71654
Q6IRU5-2;Q6IRU5	4.23321	5.33197	6.20613	NA	NA	NA
Q6NSR8	5.30543	5.88811	6.56562	5.17004	4.54761	5.93296
Q6P069-2;Q6P069	3.82312	4.84159	6.45396	NA	NA	NA
Q6P1B1	3.32523	4.28584	5.6749	3.55333	3.18074	4.01173
Q6P3A8;Q6P3A8-2	5.95577	6.43866	7.07374	NA	NA	NA
Q6P4T2	2.54942	3.4349	4.8963	NA	NA	NA
Q6P542	2.89649	3.54825	4.41331	2.46365	2.14424	2.83716
Q6P5E4	3.4313	3.98822	4.86508	3.5609	2.90238	4.57281
Q6P5F9	5.17063	5.87252	7.04281	4.85635	4.02618	6.05845
Q6P8X1	5.14931	6.03879	6.95734	4.85159	4.46385	5.28676
Q6P9R2	4.69621	5.59685	7.05409	NA	NA	NA
Q6PA06;Q6PA06-2	2.42263	3.33325	5.09791	NA	NA	NA
Q6PB66	2.91469	3.53088	4.52072	2.44539	2.06067	3.19261
Q6PDM2;Q6PDM2-3;Q6PDM2-2	4.57974	5.32124	6.19694	NA	NA	NA
Q6PGB6-3;Q6PGB6-2;Q6PGB6;Q6PGB6-4;Q6PGB6-5	2.97076	4.06001	5.82535	NA	NA	NA
Q6PGC1	5.8559	6.68438	7.3768	5.54385	5.17776	5.92383
Q6PHN9	4.21725	4.99248	6.02513	3.83304	3.15339	4.85159
Q6Q899;Q6Q899-2	3.50049	4.74961	6.21527	NA	NA	NA
Q6TAW2-2;Q6TAW2;Q9Z1W5	0.989908	3.36247	8.00327	NA	NA	NA
Q6ZQI3	7.32369	7.84419	8.46445	6.7634	5.54429	7.94438
Q6ZWN5	7.53568	8.02158	8.52043	6.20044	5.06169	7.13775
Q6ZWQ7	5.78705	7.02445	8.29373	4.18113	3.7033	5.34053
Q6ZWU9	4.97096	5.67166	6.54939	4.39034	4.04427	4.71144
Q6ZWV3;P86048	3.50905	4.24487	5.23253	NA	NA	NA
Q6ZWV7	8.31914	9.23787	10.3458	6.85199	6.333	7.6769
Q6ZWX6	3.83102	4.41772	5.19299	3.68225	3.02447	4.25557
Q6ZWY3	5.13799	5.84363	6.53103	4.93589	4.48349	5.41691
Q71KT5	3.72272	4.35213	5.17232	3.27838	2.98243	3.68538
Q71LX4	9.01326	10.9703	14.1139	9.42673	8.43245	10.4784
Q71RI9-2;Q71RI9	5.14993	5.58727	6.15765	NA	NA	NA
Q78IK2	10.3458	13.663	19.8659	4.25074	3.71701	4.68343
Q78IK4	5.25846	5.77178	6.35512	4.95725	4.43984	5.80185
Q78JT3	5.08985	5.81011	6.54081	4.32744	3.70786	4.80585
Q78PY7	4.52145	5.14929	5.98018	4.01848	1.91795	4.58522
Q78XF5	9.15864	9.76742	10.6533	9.41137	8.62445	10.5342
Q78ZA7	5.34263	7.0174	8.56016	3.55917	2.95434	4.19023
Q791V5	4.54064	5.1413	5.80915	4.95052	4.3246	6.0426
Q7TMB8-2;Q7TMB8	3.10003	4.29331	6.2467	NA	NA	NA
Q7TMF3	3.2585	3.91763	4.87283	3.64038	3.25559	4.24488
Q7TMK9-2;Q7TMK9	3.68424	4.36358	5.34998	NA	NA	NA
Q7TNE1	5.64707	6.90534	8.29195	NA	NA	NA
Q7TNG8	4.62179	5.26459	6.2493	4.0735	3.619	4.90411
Q7TPR4	5.10904	5.68871	6.38584	4.76636	4.06729	5.40423
Q7TPV4	2.50173	3.07458	3.8224	2.1217	1.88658	2.36892
Q7TQI3	2.98593	4.05989	5.25777	3.30354	2.99519	3.69718
Q7TQK5	3.21549	3.79327	4.61328	NA	NA	NA
Q7TSV4	8.51159	9.6356	10.9147	NA	NA	NA
Q80TA1	2.17623	4.60231	8.13423	3.63523	3.1882	4.05373
Q80W21	4.52089	5.41216	6.5752	4.57719	3.44199	5.72329
Q80W22	6.45565	7.57215	8.92848	4.20816	3.5307	4.93941
Q80W54	3.20604	4.02434	5.0145	2.93228	2.58396	3.35746
Q80WQ2	3.80741	4.42781	5.15037	NA	NA	NA
Q80X19-2;Q80X19	5.04233	5.96641	8.09013	NA	NA	NA
Q80X90	9.98554	16.2418	26.0479	3.25612	2.66657	4.09226
Q80XL6	2.65077	3.49883	5.22105	1.9813	1.7169	2.57417
Q80XN0	6.99629	7.50875	8.02763	5.73512	5.03997	6.93702
Q8BFR5;Q8BFR5-2	5.39339	6.02856	6.6971	NA	NA	NA
Q8BFS6;Q8BFS6-2;Q8BFS6-5;Q8BFS6-4	2.20149	3.06219	4.32234	NA	NA	NA
Q8BFW7-4;Q8BFW7	3.20869	3.82439	4.66204	NA	NA	NA
Q8BFY9-2;Q8BFY9	3.03887	4.20835	5.88173	NA	NA	NA
Q8BFZ9	3.12548	3.67546	4.40632	3.61598	3.2301	4.0747
Q8BG05-2;Q8BG05	4.8408	5.379	6.07678	NA	NA	NA
Q8BG32	3.05806	3.61868	4.43605	2.74644	2.19406	3.26556
Q8BGA8	5.42547	6.02231	6.73458	4.90238	4.46673	5.4131
Q8BGH2	7.25219	8.60358	10.1885	6.04208	4.97236	8.45817
Q8BGQ7	3.30705	4.11618	4.99784	2.41772	2.09638	2.77803
Q8BH00	4.64997	5.25993	5.88109	3.96685	3.52191	4.706
Q8BH69	6.10137	6.83968	7.48758	5.74082	4.36408	8.08995
Q8BH95	6.23675	6.79173	7.38311	5.65881	4.9899	6.60581
Q8BHA3	5.02772	5.76575	6.78405	4.52225	3.56356	5.5372
Q8BHG2;Q8BHG2-3;Q8BHG2-2	2.73558	3.23659	3.7474	NA	NA	NA
Q8BI84;Q8BI84-2	2.08821	2.56753	3.14032	NA	NA	NA
Q8BIJ6	5.82252	6.30847	6.89492	5.33744	4.83299	6.14928
Q8BJ03-2;Q8BJ03	3.31359	4.05981	5.27914	NA	NA	NA
Q8BJ64	6.11657	6.91413	7.81208	5.40066	3.87298	6.33242
Q8BJU0-2;Q8BJU0	2.1126	3.10185	4.40268	NA	NA	NA
Q8BJY1	4.55274	5.72661	7.2654	3.65536	3.17622	4.24775
Q8BJZ4	4.07858	4.89171	6.21855	4.24566	3.53142	5.14013
Q8BK48	4.02518	4.85597	5.79262	3.09565	2.55887	4.9838
Q8BK64	2.82388	3.61956	5.02286	2.41191	2.17253	2.79202
Q8BK72	4.31531	4.87253	5.65897	4.24541	3.73926	4.79255
Q8BKC5;Q8BKC5-2	2.40783	2.959	3.65476	NA	NA	NA
Q8BKZ9	7.01865	7.88617	9.03964	5.82085	4.82156	7.04132
Q8BL66	4.07379	4.86638	6.05395	3.7282	2.99662	4.79919
Q8BLF1	3.77567	7.55939	17.1051	NA	NA	NA
Q8BM55;Q8BM55-2	4.62716	6.32985	9.79987	NA	NA	NA
Q8BMA6	4.03055	5.01683	6.3486	4.17873	3.62904	5.16042
Q8BMF4	6.96688	7.41312	7.8594	6.2805	5.07837	7.17469
Q8BMJ2	3.34182	4.0245	4.94239	3.82184	3.25605	4.56498
Q8BML9	6.1076	6.98487	8.14571	4.28729	3.75344	4.92502
Q8BMQ2-2;Q8BMQ2	1.83311	3.38904	6.43321	NA	NA	NA
Q8BMS1	5.69517	6.20014	6.78268	4.92257	4.3211	5.70257
Q8BMS4	3.49371	4.14598	4.96769	4.32393	3.7246	5.16042
Q8BP40	6.27715	7.33977	8.76703	5.06631	4.43586	5.93245
Q8BP47	3.32095	4.0661	4.9615	3.22664	2.73388	3.96832
Q8BP67	5.66903	6.29264	6.94723	5.31963	4.88682	5.83654
Q8BRF7;Q8BRF7-3	2.93233	3.46831	4.36185	NA	NA	NA
Q8BSE0	5.41933	5.82315	6.18249	5.23802	4.55808	5.85577
Q8BT60	2.14675	2.69732	3.49	NA	NA	NA
Q8BTM8	5.66594	7.4932	9.94316	5.46345	4.42538	6.8642
Q8BTY1	5.23899	5.82582	6.50968	4.75133	3.9656	5.82232
Q8BU30	4.29816	5.03363	5.92691	4.03767	3.52263	4.68374
Q8BUK6	1.60675	2.86619	4.68614	NA	NA	NA
Q8BUV3	3.02109	3.79855	4.86721	3.40864	2.36118	4.44468
Q8BVI4	5.26439	5.75639	6.57693	4.64576	4.09565	5.24119
Q8BVQ5	2.20675	2.74783	3.46779	NA	NA	NA
Q8BVW0	8.78261	10.2559	12.0314	8.40892	7.62622	9.42288
Q8BW75	5.19417	5.77055	6.48953	4.62993	4.11901	5.48289
Q8BWF0	6.481	7.00083	7.5807	5.47229	4.70473	6.81226
Q8BWM0	4.58822	5.56849	6.89593	4.87034	3.77922	6.20821
Q8BWN8	3.11892	3.86885	5.24908	3.16773	2.64621	3.93163
Q8BWP5	3.26181	4.13137	5.0683	3.00434	2.45032	3.64603
Q8BWQ1	4.51886	5.06034	5.76405	3.87017	3.36773	4.68311
Q8BWT1	6.32136	6.7942	7.37391	5.53986	5.02463	6.30707
Q8BWY3	3.50796	4.42093	5.65224	2.63499	1.5074	3.44901
Q8BX70-3;Q8BX70;Q8BX70-2	7.23004	8.2137	9.50557	NA	NA	NA
Q8BZ09	6.50812	8.5218	12.2716	NA	NA	NA
Q8BZ98-2;Q8BZ98	2.86403	3.94255	5.71194	NA	NA	NA
Q8C0C7	7.9238	9.11058	10.3055	6.5262	5.45914	7.23611
Q8C0M9	5.46201	7.28694	10.4343	4.04073	3.56301	4.52564
Q8C196	6.03408	6.66977	7.31886	5.24754	4.60716	6.14165
Q8C2Q3-2;Q8C2Q3	3.93574	4.51066	5.19022	NA	NA	NA
Q8C3X2;Q8C3X2-2	6.77415	8.57608	10.9856	NA	NA	NA
Q8C5H8;Q8C5H8-4;Q8C5H8-3;Q8C5H8-2	6.41106	7.415	8.51437	NA	NA	NA
Q8C5W3;Q8C5W3-2	1.98343	2.58099	3.32061	NA	NA	NA
Q8C6I2-3;Q8C6I2	2.93009	4.32879	6.62383	NA	NA	NA
Q8C7E7	5.43846	6.10822	7.34189	5.07652	3.90483	6.09521
Q8C863-2;Q8C863	4.52317	6.55189	9.81837	NA	NA	NA
Q8CAQ8-2;Q8CAQ8;Q8CAQ8-5;Q8CAQ8-3	6.4947	7.079	7.68442	NA	NA	NA
Q8CAY6	4.69355	5.52494	6.55914	4.13067	3.31174	5.27309
Q8CC86	4.87731	5.59787	6.5636	4.60655	3.95248	5.31555
Q8CC88;Q8CC88-2	4.31314	4.84391	5.50783	NA	NA	NA
Q8CCJ3;Q8CCJ3-1;Q8CCJ3-2	3.02797	4.40292	6.27013	NA	NA	NA
Q8CCS6-2;Q8CCS6	3.98573	4.65478	5.45096	NA	NA	NA
Q8CDN6	3.13322	3.8776	5.11243	2.28122	1.69395	3.0192
Q8CFX1	3.35573	3.87075	4.42547	3.15067	2.58309	4.04899
Q8CG76	6.12708	7.12971	8.43173	4.59023	3.95294	5.07466
Q8CGC7	3.62869	4.2824	5.08586	3.4216	2.73776	4.6136
Q8CGK3	4.23388	5.04277	5.99273	4.12981	3.48718	4.9663
Q8CHP8	5.11285	5.61922	6.24712	5.25172	4.41889	6.21322
Q8CHR6	2.7501	3.56666	4.69327	2.2765	1.76639	2.84648
Q8CHT0	5.90082	6.41758	7.14755	5.25749	3.67191	5.94466
Q8CI51	3.00753	3.94856	6.07185	NA	NA	NA
Q8CI94	8.22231	10.1793	12.8155	NA	NA	NA
Q8CIE6	3.28944	3.84556	4.54569	3.28055	2.57915	3.99485
Q8JZK9	3.90066	5.11757	7.35322	NA	NA	NA
Q8JZN5	6.26886	7.10581	8.14651	5.14261	4.489	5.91271
Q8JZQ2	5.07332	5.99513	6.82961	4.53482	3.91941	5.19717
Q8JZQ9	2.59636	3.04281	3.70882	3.49377	2.78809	4.53215
Q8JZR0	3.88205	4.59702	5.56226	3.03214	2.2548	3.66551
Q8JZU2	5.77539	6.32928	6.8776	5.24317	4.68564	5.7849
Q8JZZ0	3.23557	4.05739	5.20275	2.57479	2.06098	3.0933
Q8K021	2.3319	3.44158	5.74949	NA	NA	NA
Q8K0C4	1.46918	2.15231	3.04738	1.75491	1.31392	2.1457
Q8K0D5	2.01351	2.96811	4.24856	NA	NA	NA
Q8K0Z7	1.75836	2.83057	4.50792	NA	NA	NA
Q8K157	5.40342	6.18787	7.27444	4.90307	4.39507	5.47769
Q8K183	5.1618	5.79509	6.51694	4.39118	3.82616	5.13823
Q8K1E0-2;Q8K1E0	0.929327	3.16361	5.57309	NA	NA	NA
Q8K1M6-3;Q8K1M6-2;Q8K1M6;Q8K1M6-4	3.65026	4.31851	5.28123	NA	NA	NA
Q8K1R3;Q8K1R3-2	3.30737	4.55852	6.24649	NA	NA	NA
Q8K2B3	4.69629	5.2486	5.88592	4.47249	3.89387	5.16542
Q8K2C7-2;Q8K2C7	2.01504	2.93162	4.31106	NA	NA	NA
Q8K2C9	3.12337	4.18425	5.21733	3.82891	3.23719	4.41411
Q8K2Q9-2;Q8K2Q9	2.66318	3.12066	3.55359	NA	NA	NA
Q8K370	5.38516	6.43146	7.66443	5.64176	4.86419	6.88124
Q8K411-2;Q8K411;Q8K411-3	3.75165	4.58134	5.29843	NA	NA	NA
Q8K440-2;Q8K440	3.65236	4.18247	4.84224	NA	NA	NA
Q8K4H1;Q8K4H1-2	2.40714	3.32267	4.525	NA	NA	NA
Q8K4Z3	6.72592	7.27985	8.04506	5.32024	4.69612	6.38257
Q8K4Z5	2.78311	3.55111	4.65441	NA	NA	NA
Q8K5B2	2.97698	3.82128	5.21977	2.14229	1.61096	2.64338
Q8QZR3;Q8QZR3-2	4.14673	4.91681	5.96404	NA	NA	NA
Q8QZR5	2.97423	4.21186	5.86447	3.03905	2.32764	3.54714
Q8QZS1	6.06174	6.74878	7.5419	5.42878	4.73752	6.61274
Q8QZT1	6.15326	6.70401	7.42733	5.23723	4.15531	6.52006
Q8QZY1	3.92402	4.85895	5.99625	3.59498	2.7686	4.52062
Q8QZY2;Q8QZY2-2	5.85147	6.57833	7.52806	NA	NA	NA
Q8R010	3.81333	4.58337	5.49158	4.23309	3.80662	4.74466
Q8R016	5.01557	5.41551	5.99349	4.08262	3.21915	6.05739
Q8R050-2;Q8R050;Q149F3	2.83164	3.4284	4.16432	NA	NA	NA
Q8R081	4.29628	4.74617	5.25699	4.47929	3.86348	5.81743
Q8R086	5.74667	6.33729	6.92388	5.44221	4.59586	6.08237
Q8R0F8	5.83923	6.42198	7.17542	5.51386	4.94822	6.88945
Q8R0F9	4.69885	5.70811	7.25532	3.77984	3.19703	4.26316
Q8R0J8	4.324	4.87986	5.68029	4.43033	3.95609	4.99206
Q8R0N6;Q8R0N6-2	4.42714	5.5463	7.0486	NA	NA	NA
Q8R0W0	1.37196	1.91312	2.92281	2.45867	2.01907	3.01499
Q8R0X7	3.08706	3.74286	4.43426	2.7757	2.49774	3.22334
Q8R0Y6	4.59125	5.24741	5.97538	3.84761	3.21571	4.46817
Q8R146-2;Q8R146	4.29036	4.97961	5.91985	NA	NA	NA
Q8R164	6.11452	6.72757	7.43202	5.1828	0.855431	5.99349
Q8R180	3.3945	4.09927	5.08708	3.77562	2.96622	4.5701
Q8R1B4	3.21441	3.79983	4.66361	NA	NA	NA
Q8R1G2	4.10325	4.6047	5.22605	3.76629	3.22739	4.14711
Q8R1M2	17.2201	18.3166	19.4776	NA	NA	NA
Q8R1Q8	3.07308	3.94253	5.00381	NA	NA	NA
Q8R1S0	5.64205	6.49822	7.69362	NA	NA	NA
Q8R2Y0-2;Q8R2Y0	1.71777	2.31132	3.74122	NA	NA	NA
Q8R3Q6	6.67126	7.46184	8.45846	6.13052	5.50466	6.76703
Q8R4N0	6.57207	7.02176	7.50863	5.6799	4.7962	7.47974
Q8R519	1.96711	2.66902	3.52505	NA	NA	NA
Q8R5C5	3.20729	3.71046	4.28704	NA	NA	NA
Q8R5J9	2.7317	3.57254	4.85715	3.00643	2.56769	3.62165
Q8VBT2	3.53493	4.27846	5.15133	3.0527	2.62536	3.63056
Q8VBW8	3.25861	4.62707	6.03472	NA	NA	NA
Q8VC12	4.83115	5.78629	6.96226	4.33624	3.8085	4.94152
Q8VC28	6.43187	6.96166	7.84932	4.60655	4.04003	5.59215
Q8VC97	3.34176	4.14894	5.12385	3.06831	2.09816	4.46357
Q8VCB3	4.76721	5.51845	6.58167	4.09892	3.59069	4.67143
Q8VCC2	3.91759	4.61732	5.53071	3.38699	2.7434	4.1578
Q8VCH8	2.7786	3.95451	6.55523	1.97638	1.4986	2.49136
Q8VCI0	3.74069	4.82382	6.53579	NA	NA	NA
Q8VCN5	4.59121	5.2442	6.03127	4.06812	3.32206	4.85839
Q8VCR7	5.26592	5.92442	6.54899	4.64934	4.13178	5.55584
Q8VCU1;Q8VCU1-2	3.78747	5.03558	6.20262	NA	NA	NA
Q8VCW8	5.12495	5.86738	6.64545	4.6041	3.3138	5.36201
Q8VCX1	5.14392	5.74456	6.52475	4.03086	3.42701	4.90654
Q8VCZ9	4.12505	4.79095	5.47312	4.35861	3.80557	6.13894
Q8VDC1	7.02138	8.58056	10.6256	1.97099	1.45083	2.43791
Q8VDD5	3.5604	4.28635	5.11022	3.13407	1.97574	3.92007
Q8VDG5-2;Q8VDG5	3.75009	4.28629	4.82909	NA	NA	NA
Q8VDG7	2.97163	3.50433	4.1347	3.19327	2.7355	3.72981
Q8VDJ3	2.79646	3.48687	4.51543	2.30366	1.84005	2.99947
Q8VDK1-2;Q8VDK1	5.53318	6.23474	7.44456	NA	NA	NA
Q8VDM4	3.23621	3.7055	4.33834	3.25055	2.63444	3.75323
Q8VDN2	5.12958	5.58573	6.21135	4.50066	3.92118	5.1008
Q8VDQ1;Q8VDQ1-2	5.36242	5.90535	6.9319	NA	NA	NA
Q8VDQ8-4;Q8VDQ8-2;Q8VDQ8;Q8VDQ8-3	2.09869	3.34684	5.05771	NA	NA	NA
Q8VEK3;Q8VEK3-2	3.8358	4.54231	5.48283	NA	NA	NA
Q8VEM8	5.05523	5.68868	6.44219	4.45367	3.4647	5.25669
Q8VHE0	2.70752	3.23438	4.09401	2.53274	1.96292	2.96521
Q8VHG0	4.41756	5.38444	6.57445	NA	NA	NA
Q8VI36-2;Q8VI36	2.15233	2.8269	3.6159	NA	NA	NA
Q8VI47	2.81708	3.58056	5.12604	NA	NA	NA
Q8VIJ6	3.50457	4.51213	5.91028	3.83516	3.385	4.29034
Q91V12;Q91V12-2;Q91V12-3;Q91V12-4	6.20542	7.31102	8.6975	NA	NA	NA
Q91V16	3.16258	4.02533	5.11798	2.67253	1.89111	3.93789
Q91V41	2.49515	3.44687	4.59749	2.36533	1.59586	3.32222
Q91V76	3.84768	4.51961	5.32944	3.5289	2.91643	4.60992
Q91V92	3.27761	3.94119	4.89867	2.82502	2.33958	3.73967
Q91VA0;Q91VA0-2	6.27759	6.8384	7.42391	NA	NA	NA
Q91VA6	2.76356	3.35812	4.14014	2.506	2.18617	2.83739
Q91VC3	1.02549	2.31069	8.49286	2.44259	1.94699	3.04935
Q91VD9	5.84906	6.46746	7.2846	5.05762	4.31088	5.90264
Q91VF2	4.92398	5.56312	6.6574	4.89718	4.36298	5.42793
Q91VM5	4.05705	5.02061	6.1474	NA	NA	NA
Q91VR2	7.35347	8.00043	8.56228	6.35536	5.60028	7.19032
Q91VR5	3.6351	4.39861	5.15073	3.67269	3.07246	4.69103
Q91VT4	7.04834	7.77149	8.70822	5.81329	5.0918	6.68932
Q91W43	3.23397	4.04858	4.79935	3.27807	2.78585	3.88819
Q91W52;Q91W52-2	3.3251	4.47809	6.67542	NA	NA	NA
Q91W90	4.61969	5.63567	7.14337	2.88577	2.00906	3.30133
Q91WD5	5.24274	5.93894	6.60591	4.89632	4.35996	5.56566
Q91WG0	4.22176	5.05117	6.11241	3.18916	2.82779	3.61221
Q91WG8	2.39459	3.04133	4.01348	2.1045	1.69457	2.53631
Q91WK2	2.83432	3.35829	4.07431	2.97603	2.4885	3.67991
Q91WK5	5.44723	9.5792	14.4499	5.44863	4.96951	6.52988
Q91WN4-2;Q91WN4	5.05784	5.66159	6.55682	NA	NA	NA
Q91WP6	4.09941	5.78308	7.97494	NA	NA	NA
Q91WQ3	4.13169	4.66987	5.33752	4.04167	3.4189	4.62129
Q91WS0	5.29682	5.96103	6.79812	4.72075	4.30232	5.14624
Q91WT9-2;Q91WT9	2.78093	3.55673	4.51028	NA	NA	NA
Q91WU0	3.81816	4.56651	5.34922	3.45942	3.05136	3.95068
Q91WU5	2.71641	2.99174	3.31992	3.12934	2.53186	3.82131
Q91X34	2.4165	3.07427	3.94326	2.37566	2.05438	2.81595
Q91X44	5.12781	5.87963	6.80574	5.2187	4.19784	6.42815
Q91X52	4.56647	5.12935	5.88063	4.35805	3.82173	5.61253
Q91X72	4.45034	6.88448	9.99489	3.19327	2.62815	3.89409
Q91X91	4.85562	5.51902	6.47489	4.26041	3.32924	5.08695
Q91XD4	4.61452	5.17353	6.00724	4.00108	2.75179	4.7108
Q91XD6	3.72557	4.24978	4.99553	NA	NA	NA
Q91XE0;Q91XE0-2	5.97529	6.48003	7.21553	NA	NA	NA
Q91XE4	4.55754	5.25031	6.15783	4.3054	3.86779	5.16272
Q91XF0	4.73141	5.54397	6.55646	4.73461	4.09976	5.52749
Q91Y97	3.90564	5.02572	6.11478	2.74829	2.22805	3.15972
Q91YI0	4.26155	4.92191	5.62776	3.6762	3.13244	4.50271
Q91YQ5	6.40861	6.80639	7.27647	5.77046	4.97915	7.05565
Q91YR1	2.73961	3.11711	3.64016	3.02995	2.5519	3.4384
Q91YR9	5.23585	6.61876	8.55476	NA	NA	NA
Q91YW3	2.19909	2.82738	3.71111	1.85457	1.46785	2.3817
Q91Z53	4.90108	5.45656	6.19678	5.24515	4.36436	6.23839
Q91ZA3	6.81926	7.3495	7.96231	5.88785	4.97772	7.09683
Q91ZV0-3;Q91ZV0	2.34853	4.14394	7.44961	NA	NA	NA
Q91ZX7	2.12581	2.88015	4.14999	1.80383	1.31315	2.36335
Q920A5	3.9386	4.60503	5.59725	3.726	2.56531	4.59952
Q921F2	5.59621	8.16966	12.1634	3.56842	2.94693	4.32784
Q921G7	6.54697	7.0738	7.61817	5.68293	5.10267	6.31972
Q921X9	6.97068	7.63828	8.28325	6.52312	5.67131	7.90993
Q922B1	4.36195	4.99055	5.78847	4.50959	3.99186	5.08769
Q922B2	3.85918	4.73682	5.83707	3.61589	3.2536	4.723
Q922D4-4;Q922D4-3;Q922D4-2;Q922D4	1.87039	2.7556	3.92113	NA	NA	NA
Q922Q8	6.63585	7.14713	7.70478	6.50537	5.71621	7.53339
Q922R8	3.87561	4.53624	5.36992	3.55424	1.68203	4.48378
Q923B0-2;Q923B0	2.69686	3.46804	4.76773	NA	NA	NA
Q923D2	5.07495	5.68137	6.34387	4.99224	4.26999	5.9641
Q923G2	2.28416	3.15864	4.44815	NA	NA	NA
Q924D0	4.46953	5.39732	6.71288	5.16889	3.66706	6.34634
Q925I1-2;Q925I1	5.35819	5.86685	6.40693	NA	NA	NA
Q93092	4.61781	5.17959	6.06159	3.90527	3.38154	4.64576
Q99J08	4.12812	4.85763	5.78068	3.42845	2.88187	4.61852
Q99J39-2;Q99J39	5.08994	5.75743	6.47656	NA	NA	NA
Q99J99	4.02467	4.69998	5.73674	3.62838	3.02104	4.10122
Q99JB2	5.45312	6.1768	7.0514	5.11171	4.36601	6.1373
Q99JF5	2.01739	2.49528	3.25253	NA	NA	NA
Q99JF8-2;Q99JF8	2.46482	3.23812	4.6493	NA	NA	NA
Q99JI4	4.14942	4.87386	5.59203	3.57062	2.98115	4.40961
Q99JI6	4.36962	5.05711	5.89294	4.06514	2.98423	4.96524
Q99JR1	5.58974	6.41993	7.41414	5.1999	4.58977	5.92585
Q99JT9	2.5214	4.91605	9.5431	1.8545	1.54779	2.19663
Q99JW2	4.70195	5.30077	6.03677	4.46385	3.69935	5.34753
Q99JY0	5.98651	6.42214	6.93017	5.54917	4.71818	6.88945
Q99JY3;Q99JY3-2	6.59629	7.74418	9.09593	NA	NA	NA
Q99K23	3.7186	4.35842	5.51287	NA	NA	NA
Q99K28;Q99K28-2	1.87289	2.99127	4.91774	NA	NA	NA
Q99K51	4.21111	4.82534	5.69663	3.82152	3.36088	4.37096
Q99K67	5.50956	6.16171	6.9336	4.78825	3.50163	5.79022
Q99KB8	3.87029	4.61041	5.48014	3.40253	2.77514	3.84313
Q99KC8	3.68485	4.26173	4.9621	3.35819	2.34029	4.11192
Q99KH8;Q99JT2;Q9Z2W1	2.53759	3.20363	4.38883	NA	NA	NA
Q99KI0	5.958	6.53917	7.18518	5.25629	4.36628	6.21936
Q99KK7	4.71617	5.35784	6.34406	4.41284	3.47721	5.45442
Q99KP6;Q99KP6-2;Q99KP6-3	3.07082	3.8391	5.03749	NA	NA	NA
Q99KR3	3.03077	3.87613	5.15596	2.54946	2.12792	3.086
Q99KR7	5.13699	6.14817	7.48354	5.00377	4.2853	6.10326
Q99KV1	3.84379	4.90828	5.95854	3.44318	2.82203	4.0311
Q99L04	3.66255	4.29454	5.03502	3.44635	2.97577	3.95271
Q99L13	6.85085	7.33871	7.88553	5.82012	5.06612	6.53727
Q99L20	5.20804	5.89533	6.52566	4.85329	3.75059	5.59893
Q99L45	2.72433	3.66776	5.40076	5.77658	2.86472	10.0442
Q99L88	3.09092	3.67673	4.53179	3.03746	2.62297	3.46331
Q99LB7	6.33565	6.92538	7.86351	5.62894	5.08545	6.47015
Q99LC3	5.39322	6.54652	8.14272	4.56859	3.8521	5.7719
Q99LC5	6.42085	6.95017	7.59857	5.50008	0.882934	6.11511
Q99LD4;Q99LD4-2	2.84733	4.3431	6.09218	NA	NA	NA
Q99LF4	3.76944	4.43031	5.78973	4.10693	3.63113	4.97557
Q99LM2	3.58075	5.00226	7.54713	2.93987	2.66421	3.25941
Q99LX0	4.75202	5.41255	6.19682	4.30032	3.51601	5.2767
Q99LY9	6.66394	7.84291	9.40494	5.24853	4.70792	5.78587
Q99M87-2;Q99M87;Q99M87-3	2.10297	2.74848	3.36408	NA	NA	NA
Q99MN1	3.8791	4.39493	5.21974	3.79038	3.03294	4.36106
Q99MN9	6.46051	6.97099	7.59802	5.7122	5.03558	6.71329
Q99MR6-3;Q99MR6-4;Q99MR6-2;Q99MR6	3.2549	3.87536	4.72695	NA	NA	NA
Q99MR8	5.94893	6.35212	6.84785	5.52023	4.74791	6.39966
Q99MZ7	4.29959	4.88088	5.72538	3.66842	3.37511	4.3884
Q99N42	2.25538	3.56927	5.54492	3.10272	2.61743	3.49509
Q99N87	4.48266	5.61795	7.1078	NA	NA	NA
Q99N93	5.12858	6.39119	7.93557	NA	NA	NA
Q99N96	5.2641	6.19189	7.65137	4.22922	3.81689	4.6993
Q99P30-3;Q99P30;Q99P30-2;Q99P30-5	4.26065	5.12238	6.33224	NA	NA	NA
Q99PT1	4.44234	5.22254	6.22147	4.3852	3.87927	6.01638
Q99PV0	3.5375	4.81984	6.80589	1.83537	1.58964	2.12975
Q9CPP6	5.09349	5.78875	6.75524	5.09854	4.42821	5.7494
Q9CPQ1	6.09651	6.79994	7.61543	5.0978	4.62314	5.58359
Q9CPQ8	7.04124	7.75616	8.58933	6.26262	5.40676	6.93841
Q9CPR4	7.66305	8.27113	8.79303	6.13188	5.2916	7.38648
Q9CPT4	3.18794	4.30739	5.90963	3.56548	3.06662	4.51974
Q9CPU0	5.13714	5.81715	6.71975	4.32622	3.77737	5.02026
Q9CPV4-3;Q9CPV4;Q9CPV4-2	4.22226	4.87127	5.54955	NA	NA	NA
Q9CPY7-2;Q9CPY7	4.68273	5.36974	6.31748	NA	NA	NA
Q9CQ40	4.39615	5.42704	6.87989	NA	NA	NA
Q9CQ54	5.26557	5.61758	6.11954	5.16022	4.7554	5.71715
Q9CQ62	6.58265	7.1206	7.67151	5.69601	5.13138	6.36967
Q9CQ65	4.36302	4.82309	5.28161	4.2143	3.63666	4.79421
Q9CQ75	5.44035	5.96075	6.5228	4.77703	4.0747	5.59531
Q9CQ91	6.08048	6.59491	7.27784	5.28817	4.74758	5.79022
Q9CQ92	2.81874	3.84654	5.53898	3.29999	2.57379	4.08985
Q9CQC6	2.09407	3.0905	4.80877	2.03335	1.66971	2.5114
Q9CQE1	6.71731	7.41011	8.13745	6.46864	6.00647	7.04489
Q9CQE8	3.63883	4.03882	4.52316	3.8442	3.46712	4.24281
Q9CQF0	5.62196	6.53456	7.80684	4.9899	4.5033	5.42836
Q9CQF3	4.05832	4.64061	5.32632	3.28009	2.85622	3.73523
Q9CQH3	4.73549	5.65803	7.04941	5.86942	4.95884	6.89973
Q9CQI6	7.06575	9.49401	12.9405	4.57886	3.73926	5.43389
Q9CQM9	2.94901	3.81172	5.01226	2.92535	2.44238	3.37479
Q9CQQ7	7.22184	7.90963	8.44838	6.14084	5.56387	7.15101
Q9CQR2	8.22227	8.98399	9.9572	6.93494	6.26319	7.71449
Q9CQR4	5.92232	6.49167	6.94083	5.22578	4.8229	5.84047
Q9CQT1	4.7482	5.47636	6.19005	NA	NA	NA
Q9CQU0	2.88087	3.5042	4.21992	2.63404	2.20284	3.13627
Q9CQV1	2.76103	5.05215	7.64816	NA	NA	NA
Q9CQV7;Q9CQV7-3;Q9CQV7-2	2.8962	4.12017	5.97023	NA	NA	NA
Q9CQV8-2;Q9CQV8	4.18694	4.9195	5.86298	NA	NA	NA
Q9CQW2;Q8VEH3	3.30626	4.08868	5.22451	NA	NA	NA
Q9CQX8	5.17017	6.152	7.32862	5.32862	4.80818	6.00804
Q9CQZ6	5.5164	6.20639	6.88428	5.17854	4.65449	5.70304
Q9CR16	3.85667	8.86288	16.2794	3.31673	2.78495	3.81983
Q9CR21	5.66398	6.58984	8.24845	5.10512	4.65543	6.0096
Q9CR57	7.79524	8.35803	8.89396	6.44339	4.58825	7.55556
Q9CR61	5.7572	6.76741	7.87764	5.60799	4.99026	6.3609
Q9CR62	5.81771	6.60545	7.45976	5.6064	5.05688	6.16953
Q9CR68	4.51843	5.45772	6.80219	3.45227	3.04052	3.83166
Q9CR98	3.59695	4.54042	5.56176	4.9088	4.48552	5.37157
Q9CRA4	4.64943	8.02861	14.7478	1.65759	1.26653	2.06706
Q9CRA5	2.10221	2.81706	4.28856	NA	NA	NA
Q9CRB3	3.51097	4.20793	5.16775	3.00493	2.58772	3.40596
Q9CRB9	5.96199	6.52358	7.57383	5.42602	4.91524	6.10057
Q9CRD0	2.61138	3.37943	4.25517	NA	NA	NA
Q9CVB6	6.29325	7.27509	8.45989	5.73275	4.98273	6.43113
Q9CWD8	3.6211	5.00621	7.45544	1.12666	1.04875	1.22664
Q9CWJ9	5.08842	5.57805	6.11704	4.40989	3.75262	5.13937
Q9CWK8	5.3603	5.98115	6.94993	5.04621	4.22599	6.07118
Q9CWS0	4.79001	5.55169	6.23724	4.928	3.91719	6.16186
Q9CWZ7	2.4114	3.16229	4.00798	NA	NA	NA
Q9CX00	2.43334	3.69577	6.15652	2.34179	1.67172	3.09703
Q9CX56	3.12734	3.8402	4.68873	2.89203	2.68256	3.31776
Q9CX86	2.31641	3.29003	4.91445	NA	NA	NA
Q9CXA2	4.00271	4.74939	6.22835	3.90627	3.11065	4.84177
Q9CXF0	4.62141	5.24314	5.81306	4.42792	3.75853	5.14586
Q9CXN7	5.25389	5.83605	6.59137	4.79786	4.19073	5.66992
Q9CXS4	13.8302	15.4764	17.8822	14.412	12.7066	16.7508
Q9CXT8	1.79287	3.03337	4.80639	NA	NA	NA
Q9CXW3	2.57972	3.19931	4.16328	2.21704	1.97495	2.5656
Q9CXW4	7.25889	7.73326	8.31234	6.22578	5.31595	7.06356
Q9CXY6	4.39705	5.26378	6.1052	NA	NA	NA
Q9CXZ1	4.36292	5.58524	7.24862	3.73543	3.0922	4.36766
Q9CY27	4.424	5.60063	7.18435	3.08148	2.56579	3.51548
Q9CY50	6.27168	7.03158	8.05776	4.95353	4.34112	5.58224
Q9CY64	5.9426	8.1435	10.6817	4.71753	4.17131	5.31473
Q9CYN2	3.86983	5.18184	7.14187	NA	NA	NA
Q9CYR6	5.33933	5.94981	6.68167	5.41226	4.64763	6.28021
Q9CYW4	6.07922	7.53051	9.1998	NA	NA	NA
Q9CYZ2	3.37463	4.10178	4.85221	NA	NA	NA
Q9CZ04;Q9CZ04-2	2.97351	3.87441	5.72255	NA	NA	NA
Q9CZ13	5.30929	6.0589	6.81703	4.86214	2.18307	5.76854
Q9CZ30	4.88437	5.49473	6.37242	3.97857	3.33132	4.81018
Q9CZ42-2	5.58275	6.70204	7.95579	NA	NA	NA
Q9CZB0	5.41459	6.06712	6.71865	4.99782	4.62037	5.38911
Q9CZD3	3.15997	3.79371	4.58734	3.34377	2.44384	3.7817
Q9CZM2	7.30134	8.16123	9.22168	6.82601	6.23222	7.42207
Q9CZR8	4.23245	5.25233	6.52081	3.94877	3.54751	4.5363
Q9CZS1	6.81021	7.50599	8.16922	5.9355	4.85058	7.49024
Q9CZU6	6.56958	7.07924	7.69237	5.67967	4.61483	6.67258
Q9CZX8	7.66147	8.24024	9.06938	6.85199	5.9909	7.51053
Q9D023	3.8792	5.47109	7.99998	3.54379	3.01591	4.33678
Q9D051	5.94106	6.51401	7.08319	5.18377	4.66483	5.94058
Q9D0E1-2;Q9D0E1	4.01146	4.60321	5.55003	NA	NA	NA
Q9D0F3	3.91429	4.80521	6.13079	3.27049	2.77714	4.28742
Q9D0F9	5.39325	6.05623	6.81566	4.78478	4.22007	5.45485
Q9D0I9	5.09733	5.66213	6.17536	4.79936	3.52872	5.85181
Q9D0M1	2.74737	3.54556	4.83085	3.74857	2.89318	4.4387
Q9D0M3-2;Q9D0M3	6.11845	6.60616	7.33737	NA	NA	NA
Q9D0M5	4.46707	5.21152	6.48475	3.40078	3.09883	3.73242
Q9D0R2	3.42043	4.19317	4.90878	3.25765	2.61122	3.8954
Q9D0S9	4.24051	4.80096	5.41957	NA	NA	NA
Q9D110	7.63031	9.91646	14.1407	5.44948	4.78131	6.17613
Q9D154	6.28692	8.76348	13.9493	NA	NA	NA
Q9D172	5.96398	6.49225	7.06386	5.13556	4.17659	5.86667
Q9D1A2	4.46185	5.22786	6.09711	4.13276	3.24781	5.09592
Q9D1G1	5.55732	6.96696	8.60954	2.92245	2.64671	3.33838
Q9D1H6	3.57416	4.08015	4.82634	3.38459	3.12707	3.76751
Q9D1I5	4.58902	5.58209	6.80257	NA	NA	NA
Q9D1J3	2.62366	4.27188	7.39937	2.19768	1.73347	2.76033
Q9D1M4	5.63909	6.28409	6.92773	5.13975	4.75834	5.61026
Q9D1R9	6.90702	7.41275	8.159	5.85206	5.15389	6.3685
Q9D2G2	6.69285	7.55852	8.85344	5.82526	5.18939	7.29015
Q9D358-2;Q9D358	4.31418	5.31301	6.59504	NA	NA	NA
Q9D379	3.73451	4.48977	5.23472	3.3967	2.63404	4.22831
Q9D4H8-2;Q9D4H8	2.328	3.47115	5.16595	NA	NA	NA
Q9D517	3.39993	4.36455	5.63794	2.88421	2.4117	3.59162
Q9D554	3.92684	4.64917	5.73121	3.96265	3.33902	4.64358
Q9D5J6	4.43536	5.1572	5.94894	4.30152	3.71601	5.21516
Q9D5V6	1.01532	2.22174	3.65041	NA	NA	NA
Q9D6J6;Q9D6J6-2	5.58556	6.31974	7.41228	NA	NA	NA
Q9D6M3	4.19893	4.8339	5.67383	3.90187	2.76	4.59677
Q9D6R2;Q9D6R2-2	5.86504	6.59047	7.3087	NA	NA	NA
Q9D6S7	3.1157	3.56383	4.26427	NA	NA	NA
Q9D6U8	5.14291	6.39048	8.74092	3.67561	3.19968	4.37565
Q9D6Y7-2;Q9D6Y7;Q9D6Y7-4;Q9D6Y7-3	4.11743	5.16102	6.25646	NA	NA	NA
Q9D6Y9	6.72211	7.22505	7.7566	5.93499	4.7288	7.01495
Q9D6Z1	5.08548	6.10867	7.53471	NA	NA	NA
Q9D711	3.18133	3.61931	4.24335	3.83336	3.16376	4.71208
Q9D7A6	4.02122	5.16726	6.89823	7.06068	5.63443	8.57749
Q9D7B6	7.00333	7.69326	8.71782	6.09575	5.37448	6.84657
Q9D7G0	3.6871	4.72838	6.0676	3.20597	2.71227	3.7433
Q9D7J9	5.31406	5.90648	6.85535	4.86266	4.1663	5.78539
Q9D7N9	4.18975	4.98162	5.91779	3.6516	3.22439	4.14636
Q9D819	4.92207	5.51488	6.40658	4.34561	3.66997	5.15006
Q9D820-2;Q9D820	1.6839	2.33313	3.21176	NA	NA	NA
Q9D855	4.33477	5.04421	5.83841	3.56282	3.01224	3.99232
Q9D892	4.32435	5.13845	6.50338	3.90472	3.51103	4.36766
Q9D8E6	8.79187	10.4858	12.6843	6.39818	5.66343	7.15396
Q9D8N0	8.46402	9.83281	11.578	6.61274	5.70163	7.46604
Q9D8U8	6.94544	8.51256	11.3407	5.74392	4.78858	6.84928
Q9D8W5	4.33099	4.97046	5.86016	4.01313	3.30322	5.05652
Q9D8W7	3.94183	5.57474	7.71006	NA	NA	NA
Q9D8Y0	3.14239	3.65226	4.25504	NA	NA	NA
Q9D906	3.36882	4.37893	5.47191	2.72737	1.79725	3.1567
Q9D939	3.85171	4.97461	6.14729	3.89321	3.03559	5.37323
Q9D9V3-2;Q9D9V3	4.67296	5.47705	6.52348	NA	NA	NA
Q9DAR7	4.59584	5.53613	6.61824	4.65825	3.95564	5.36782
Q9DAU1;Q9DAU1-2	3.74635	4.4502	5.54129	NA	NA	NA
Q9DB05	2.4716	3.16462	4.00288	NA	NA	NA
Q9DB15	5.12883	5.60804	6.17608	4.40597	3.85532	5.32944
Q9DB20	7.22652	7.71194	8.19445	6.26206	5.51781	6.87919
Q9DB25	3.17615	3.76084	4.78298	3.23923	2.74177	3.80997
Q9DB29	4.57711	5.54197	6.91045	4.50066	3.67776	5.45914
Q9DB77	5.93313	6.80439	7.93376	5.00992	4.38174	5.80768
Q9DBA8	5.33963	6.12545	6.81301	4.84126	4.19378	6.23334
Q9DBB8	6.38513	7.32544	8.4533	4.77456	2.4551	5.83065
Q9DBD0	3.84007	6.24101	9.42317	NA	NA	NA
Q9DBE0	5.06356	5.86415	6.70973	4.17232	3.53466	4.90897
Q9DBF1-2;Q9DBF1	5.64163	6.20676	6.8079	NA	NA	NA
Q9DBG3;Q9DBG3-2	5.59476	6.23898	7.08853	NA	NA	NA
Q9DBG5	2.33617	3.09762	4.16719	NA	NA	NA
Q9DBG6	5.77346	6.35099	6.99944	5.50838	4.57674	6.3475
Q9DBH5	2.27397	2.9958	3.81809	2.39989	1.96054	3.08011
Q9DBJ1	5.15382	5.60153	6.29256	4.69199	3.90395	5.87413
Q9DBL1	3.27492	4.12622	4.95421	2.77614	2.12942	3.15828
Q9DBL7	4.16297	4.73816	5.47327	3.93264	3.45193	4.9373
Q9DBP5	4.89489	5.476	6.2596	4.25779	3.86434	4.72977
Q9DBT9	5.70378	6.27179	6.80885	5.28193	4.28901	6.71394
Q9DBZ5;Q9DBZ5-2	3.8238	4.47443	5.17621	NA	NA	NA
Q9DC61	3.44823	3.89607	4.58475	3.18703	2.8066	4.20957
Q9DCD0	4.95965	5.44912	6.14566	4.42976	3.70093	5.22657
Q9DCF9-2;Q9DCF9	5.25228	6.17592	7.28015	NA	NA	NA
Q9DCG6	5.63955	6.26027	6.95121	4.75801	4.34112	5.16157
Q9DCJ9	5.09702	6.44928	8.63223	5.15811	4.57946	5.78974
Q9DCL9	2.01589	2.69212	3.69759	1.8392	1.53168	2.20895
Q9DCM2	4.46072	5.22196	6.13142	3.99221	2.66022	4.59982
Q9DCN2-2;Q9DCN2	4.21256	4.87116	5.65131	NA	NA	NA
Q9DCP2	2.26899	3.14663	5.0506	NA	NA	NA
Q9DCQ2	4.65633	5.50457	6.74192	4.87462	4.42566	5.24317
Q9DCS3	5.92792	6.62294	7.45306	5.42624	4.69676	6.64634
Q9DCS9	5.56077	6.37259	8.0623	5.18396	4.56468	5.69554
Q9DCT1	4.65478	5.27289	6.3086	2.8167	2.36287	3.26879
Q9DCT2	4.66441	5.32266	6.23605	5.03997	4.43217	5.92687
Q9DCU9	6.18859	7.15335	8.07476	5.80501	5.20029	6.53912
Q9DCW4	6.57634	7.22911	8.13685	5.50816	4.91419	6.16186
Q9DCX2	7.21078	7.67493	8.32192	6.28962	5.50117	7.32481
Q9DD20	2.75296	3.77374	4.85504	2.58613	2.10146	3.14139
Q9EP69	3.42688	4.07239	4.99173	NA	NA	NA
Q9EP75	2.27882	3.1086	4.75472	2.1148	2.02995	2.21234
Q9EP89	6.78848	7.48092	8.15895	6.10407	3.86628	7.71449
Q9EPC1	4.08851	4.86728	5.82393	3.5756	2.95535	4.33732
Q9EPE9	3.92842	5.09199	7.09379	3.00005	2.44998	3.6279
Q9EPK7-2;Q9EPK7	3.21221	3.67068	4.29376	NA	NA	NA
Q9EPQ7	2.96436	4.09377	5.94432	2.22198	1.64526	2.95032
Q9EPU0-2;Q9EPU0	1.3089	1.71738	2.33826	NA	NA	NA
Q9EQ06;Q9EQ06-2	2.74527	4.12266	6.16965	NA	NA	NA
Q9EQ20	5.82862	6.38907	7.04562	5.09611	4.30312	5.90465
Q9EQ32-2;Q9EQ32;Q9EQ32-3	2.45532	2.98708	3.69259	NA	NA	NA
Q9EQC1	3.46467	4.2653	5.37453	2.73634	2.06343	3.55223
Q9EQF5	4.36393	5.05608	5.64662	3.71501	2.3425	4.31814
Q9EQH2	3.02947	3.58952	4.25	3.1406	2.61861	3.85232
Q9EQK5	4.38017	4.73305	5.21597	4.25231	2.92591	4.92012
Q9EQU5-2;Q9EQU5	3.45281	3.96045	4.6081	NA	NA	NA
Q9ER72-2;Q9ER72	3.57362	4.41685	5.61043	NA	NA	NA
Q9ER88;Q9ER88-2	4.32991	5.40001	6.65071	NA	NA	NA
Q9ERG0;Q9ERG0-2	3.42802	4.79777	7.87814	NA	NA	NA
Q9ERI6	3.20465	4.37654	6.42475	3.46003	2.81002	4.19733
Q9ERK4	4.08399	4.71199	5.60382	3.19614	2.6749	3.70231
Q9ESX5	6.74548	7.46384	8.09959	7.28172	6.58697	8.13076
Q9ET01	6.54493	7.06258	7.63218	5.8454	5.16042	6.84996
Q9JHI5	5.82805	6.29832	7.06831	5.19815	4.15406	5.80768
Q9JHJ0	2.4525	2.87836	3.50509	NA	NA	NA
Q9JHR7	3.34827	3.85627	4.61649	2.88301	2.39346	3.75832
Q9JHU4	3.26822	3.87525	4.53854	3.01782	2.51332	3.49792
Q9JHW2	5.89832	6.45867	7.09419	4.9804	4.07494	5.63305
Q9JHW4	3.90521	4.77864	6.02069	NA	NA	NA
Q9JI75	5.64495	6.1414	6.80431	4.81336	4.1668	6.55087
Q9JIF7	3.33145	3.96621	4.81389	3.30306	2.95711	3.80015
Q9JII5-2;Q9JII5	4.90659	6.09958	7.54414	NA	NA	NA
Q9JII6	5.36594	5.93781	6.68688	4.68754	3.80976	5.45356
Q9JJ28	2.87583	3.61706	4.42344	2.80797	2.4584	3.27574
Q9JJI8	8.79321	10.6363	13.9138	5.2187	4.80618	5.66667
Q9JJL3-2;Q9JJL3	2.02292	2.74271	3.70651	NA	NA	NA
Q9JKB1;P58321	5.96719	6.63493	7.59537	NA	NA	NA
Q9JLB0-2;Q9JLB0	4.24017	5.23124	6.35472	NA	NA	NA
Q9JLF6	6.05524	6.95207	8.30063	6.04737	4.84244	7.56133
Q9JLI6;Q9JLI6-2	3.07557	3.56113	4.24663	NA	NA	NA
Q9JLJ2	5.48262	6.01639	6.75075	4.7267	4.10365	5.89311
Q9JLT4-2;Q9JLT4-4;Q9JLT4;Q9JLT4-3	7.94482	9.197	11.1611	NA	NA	NA
Q9JLV1	8.3954	14.4098	31.3897	NA	NA	NA
Q9JLZ3	6.51194	8.12641	10.8143	5.87537	4.78296	7.59447
Q9JM62-2;Q9JM62	3.89966	5.00532	6.26295	NA	NA	NA
Q9JM76	4.66921	5.39892	6.50712	4.65715	3.74553	7.80835
Q9JMA1	2.77314	3.93086	5.84912	3.00174	2.61516	3.669
Q9JMA7	2.02501	4.06002	6.79545	1.6255	1.4974	1.81976
Q9JMD3	4.38858	5.08974	5.88872	4.10328	3.46522	4.71208
Q9JMH6-2;Q9JMH6	4.86213	5.69506	6.87471	NA	NA	NA
Q9NYQ2	2.7402	3.42742	4.57545	3.16976	2.42452	4.25792
Q9QUH0	4.46373	5.15095	6.10353	3.94708	3.17012	4.58431
Q9QUI0	3.94994	4.49274	5.26439	2.47637	2.18486	2.97411
Q9QUM9	4.82392	5.3419	5.95663	3.83792	3.30306	4.45525
Q9QWG7;Q9QWG7-2	3.88793	4.55313	5.60745	NA	NA	NA
Q9QXD6	5.31573	5.78499	6.43574	3.88993	3.0612	4.91908
Q9QXE0	3.81186	4.46332	5.48622	3.11408	2.70275	3.8706
Q9QXF8	4.81851	5.53957	6.18438	4.31249	3.78046	5.77238
Q9QXS1-13	4.27629	4.92908	5.66306	NA	NA	NA
Q9QXX4	5.89547	6.36514	6.86655	5.50139	4.5689	6.49988
Q9QXY6	3.32891	4.22824	5.3913	3.83229	3.05755	4.99062
Q9QXZ6	3.27641	4.25246	5.3056	2.62208	2.33328	3.01133
Q9QY36;Q3UX61	2.96683	3.54856	4.19077	NA	NA	NA
Q9QY76	3.86529	4.44834	5.2551	4.50403	3.74857	5.3645
Q9QYB1	4.00207	4.62473	5.35348	3.30259	3.00937	3.56649
Q9QYR9	5.49107	6.29546	7.22382	5.75704	4.96844	6.54839
Q9QYY9	3.89791	4.94471	7.43339	NA	NA	NA
Q9QZ08	3.55602	4.34969	5.51966	NA	NA	NA
Q9QZB7	2.7953	3.43788	4.63233	NA	NA	NA
Q9QZD9	2.28559	3.29653	5.08703	2.37591	1.92413	2.84683
Q9QZE5	4.1491	4.89602	6.18659	3.68186	3.22469	4.20217
Q9QZQ8-2;Q9QZQ8	7.59275	8.26661	9.13376	NA	NA	NA
Q9QZW0;Q9QZW0-2	4.82813	5.27294	5.79455	NA	NA	NA
Q9R008	3.51734	4.02455	4.86406	4.46515	3.77346	5.76039
Q9R013	5.41913	6.12715	7.25139	4.29127	3.55497	5.06353
Q9R062	12.0118	15.192	19.9477	10.7715	9.00893	12.7628
Q9R078	2.88066	3.41233	4.33766	3.61702	3.12228	5.12797
Q9R092	3.44507	4.45283	5.6766	2.4945	0.346574	3.02975
Q9R0M5;Q9R0M5-3;Q9R0M5-2	6.09057	8.18061	12.622	NA	NA	NA
Q9R0P3	5.57328	6.10455	6.60307	4.89926	4.27948	5.90264
Q9R0P5	3.92393	4.61988	5.45331	3.51299	3.05015	4.76161
Q9R0P6	4.17383	5.78069	8.97567	NA	NA	NA
Q9R0Q3	4.68343	5.92693	7.58177	NA	NA	NA
Q9R0Q7	3.66742	4.40474	5.4466	3.24979	2.93433	3.60676
Q9R112	2.42286	3.28064	4.54216	2.0309	1.75245	2.4591
Q9R1C7-2;Q9R1C7	2.51368	3.17135	3.84613	NA	NA	NA
Q9R1P0	4.56953	5.25249	6.19004	3.96673	3.43159	4.57523
Q9R1P1	4.58981	5.30161	6.10352	8.31831	3.28024	20.3209
Q9R1P3	4.47285	5.26812	6.30986	NA	NA	NA
Q9R1P4	4.25381	4.84752	5.85956	4.01278	3.57329	4.58643
Q9R1S7	3.50854	4.40566	5.5296	3.30929	2.70919	3.86047
Q9R1Z7	4.65152	5.39616	6.28136	4.46242	3.98888	4.89649
Q9WTL7	2.98915	3.5578	4.3158	NA	NA	NA
Q9WTP6-2;Q9WTP6	5.92478	6.48495	7.1452	NA	NA	NA
Q9WTP7	4.46675	5.21076	6.10113	4.01115	3.28444	4.49658
Q9WTU6-3;Q9WTU6-2;Q9WTU6-4;Q9WTU6;Q61831-2;Q61831	3.55572	4.31989	5.54304	NA	NA	NA
Q9WUA2	7.02303	7.40194	7.90082	6.42309	5.3131	7.82157
Q9WUK2-2;Q9WUK2	2.40643	3.06876	3.91218	NA	NA	NA
Q9WUM3	4.25617	5.19452	6.4549	3.80819	2.3314	5.12759
Q9WUM4	6.55186	7.91469	9.5401	NA	NA	NA
Q9WUR2-2;Q9WUR2	4.83668	5.49349	6.21627	NA	NA	NA
Q9WUU7	3.05131	3.89828	5.54508	2.4647	2.27239	2.69131
Q9WUZ9	3.24852	4.21728	5.34479	2.7066	0.728356	3.54587
Q9WV27	4.38658	5.03086	5.90865	4.05219	3.6762	4.57191
Q9WV32	4.52898	5.08965	5.94418	5.03594	4.25322	5.86518
Q9WV54	5.40415	6.36321	7.7242	5.21673	4.25348	6.39022
Q9WV55	4.31315	4.82512	5.43399	4.29087	3.77202	4.95176
Q9WVA2	6.85536	7.75194	8.92394	6.50995	5.99505	7.28785
Q9WVA4	3.93061	4.6131	5.35646	4.18782	3.52513	5.20498
Q9WVD5	5.25824	5.85959	6.59397	4.31706	3.64987	5.78732
Q9WVE8	1.69074	2.84205	5.54368	2.57398	2.05493	3.56374
Q9WVJ3	3.78993	4.78879	6.24581	3.1384	2.77948	3.61806
Q9WVK4	3.15468	3.5064	4.06852	3.03699	2.56142	4.04828
Q9WVL0	5.47211	6.06709	6.888	4.83198	4.24359	5.43943
Q9WVM8	6.13343	6.80551	7.47006	5.52991	4.65262	6.33069
Q9WVQ5	3.78344	4.66284	5.84686	4.61514	3.93543	5.5086
Q9Z0K8	1.48738	3.91644	6.66434	2.14687	1.44058	2.83902
Q9Z0N1	3.62811	4.08322	4.66693	NA	NA	NA
Q9Z0S1	4.18154	4.9291	5.88949	4.23206	3.7427	5.1925
Q9Z0X1;Q9Z0X1-2	6.17832	6.71172	7.39901	NA	NA	NA
Q9Z108	1.39869	2.375	3.76398	2.00581	1.53889	2.55887
Q9Z1G3	1.84572	2.52829	3.64546	2.46369	2.09328	2.82054
Q9Z1N5	5.40302	5.96602	6.72605	5.10324	4.22162	6.84928
Q9Z1Q5	3.34352	3.841	4.64345	3.53674	2.95901	4.14562
Q9Z1Q9	9.14224	10.7956	13.1048	6.98455	6.30765	7.72223
Q9Z1T1	3.38851	4.72669	6.797	NA	NA	NA
Q9Z1Z0;Q9Z1Z0-4;Q9Z1Z0-2	2.9745	3.33815	3.91422	NA	NA	NA
Q9Z1Z2	2.48206	3.06142	3.78014	2.12677	1.68871	3.67795
Q9Z204-2;Q9Z204;Q9Z204-4;Q9Z204-3;Q9Z204-5	1.97933	3.90624	7.33339	NA	NA	NA
Q9Z2G9	7.46077	10.1884	14.6371	3.18901	2.81996	3.75364
Q9Z2I0	4.2167	4.9202	5.75384	4.27657	3.53322	4.78164
Q9Z2I8;Q9Z2I8-2	5.91398	6.39252	7.00294	NA	NA	NA
Q9Z2I9	5.48898	6.0739	6.71192	4.76488	4.24801	5.37949
Q9Z2M7	6.04611	7.39185	9.57788	4.54583	3.79557	5.37074
Q9Z2U0	4.34205	5.08515	6.08171	3.92662	3.41721	4.54046
Q9Z2U1	4.49824	5.10291	5.78539	4.1648	3.62146	4.74206
Q9Z2V4	2.65351	3.69349	5.60867	2.10478	1.65417	2.69938
Q9Z2W0	5.64679	6.26622	6.96316	NA	NA	NA
Q9Z2Z6	5.97928	6.52172	7.2057	5.73845	4.94258	6.71329

## Sheet: ED Figure 4f
Uniprot IDs	Ovaries H1/2 5%-ile (days)	Ovaries H1/2 median (days)	Ovaries H1/2 95%-ile (days)	Cartilage H1/2 5%-ile (days)	Cartilage H1/2 median (days)	Cartilage H1/2 95%-ile (days)
A2AAJ9	9.09959	9.70578	10.4124	8.99724	7.02704	11.8386
A2AAJ9-3	8.26402	9.74976	12.0188	NA	NA	NA
A2ABU4	28.3565	32.1087	36.7095	21.1197	14.8744	26.4157
D3Z7H8	52.1204	73.3494	112.892	NA	NA	NA
E9PZQ0	10.5308	12.1932	14.3	9.19903	8.02997	13.0487
E9Q7G0	3.72438	5.17906	7.13922	NA	NA	NA
G5E829;Q6Q477-2;Q6Q477	4.38238	7.01886	15.5972	NA	NA	NA
O08529	6.72682	7.68519	8.78327	7.11614	6.19324	8.21946
O08532-2;O08532-5;O08532;O08532-3;O08532-4	14.283	17.7988	23.1497	NA	NA	NA
O08539-2;O08539	6.4523	7.0851	7.98068	NA	NA	NA
O08547	5.2852	6.44739	7.97409	5.5086	5.07577	6.09039
O08553	6.97366	7.51495	8.22007	7.1092	5.9467	8.17391
O08638-2;O08638	8.62337	9.27435	9.91994	NA	NA	NA
O08677-3;O08677	2.85083	3.43292	4.5061	NA	NA	NA
O08749	15.1143	16.2052	17.5181	15.2106	13.1577	17.5525
O08917	5.78718	7.20017	9.17492	6.20128	5.41521	7.1547
O09049	2.47025	3.60082	5.06273	NA	NA	NA
O09061	5.43503	6.19395	7.11574	5.80379	5.11435	7.16579
O09111	15.2585	17.4494	21.0351	15.4479	14.3124	16.8403
O09131	4.50013	5.24767	6.22443	4.31962	3.90308	4.84244
O09161	48.7305	52.8652	57.8054	41.5556	31.7666	49.7951
O09165	53.1782	59.765	69.0452	40.2993	34.6574	46.1483
O09167	5.17579	6.18955	7.68365	5.83703	5.30497	6.47559
O35129	13.5475	14.6974	15.9893	13.1017	12.1222	14.1199
O35215	10.1858	11.6094	13.1337	10.6442	9.36432	12.6371
O35326	3.83542	5.01977	6.47866	2.90701	2.35045	3.67503
O35343	3.58201	4.3519	5.51721	3.01473	2.82341	3.21139
O35350	7.73429	8.86821	10.2948	7.0614	6.35507	8.28925
O35367	8.55337	9.90837	11.6324	7.95624	6.52435	15.847
O35381	7.28091	8.83049	10.82	6.29991	5.33971	7.49186
O35459	4.35804	5.18832	6.45514	4.37911	3.7031	5.45356
O35639	7.13647	8.46527	10.7539	6.4383	4.87548	8.9879
O35643	5.96044	6.73186	7.44068	6.58009	5.78587	7.22932
O35855	9.22656	10.5731	12.2748	8.71554	7.13555	10.2871
O35857	7.61749	8.18119	8.93878	NA	NA	NA
O35864	4.28405	5.36833	6.60428	5.66366	5.06021	6.3359
O35887	5.41294	6.21216	7.09311	5.04952	3.70251	5.82868
O54734	6.43122	6.92343	7.49364	6.39494	5.7082	7.46524
O55022	5.51237	5.93377	6.38742	3.84217	3.49915	4.19403
O55029	3.92855	5.22232	7.07604	4.31317	3.46314	5.31799
O55131	6.25536	6.91275	7.6499	6.08665	5.50772	7.24367
O55143-2	4.71575	5.72428	6.97659	NA	NA	NA
O55222	6.36648	7.95337	9.66599	NA	NA	NA
O55234	4.93168	5.68938	6.85717	6.00361	4.89684	7.17247
O70131	23.7741	37.8703	78.7158	NA	NA	NA
O70250	15.1994	16.0218	17.3512	13.4279	12.184	15.3385
O70251	6.11696	6.95696	7.97374	6.10837	5.31636	6.67836
O70252	6.02607	7.81516	11.5297	NA	NA	NA
O70309;O70309-2	9.45468	13.0811	20.8113	NA	NA	NA
O70318	5.25065	5.79717	6.39758	5.71668	5.33436	6.11457
O70326	16.1984	19.2191	23.4321	NA	NA	NA
O70400	5.01282	5.7335	6.94877	4.43203	3.96311	4.99494
O70423-2;O70423	14.8511	17.0775	20.7301	NA	NA	NA
O70456	3.57658	4.64429	5.89794	3.28802	2.88751	3.80976
O70475	4.64054	5.49487	6.95528	5.04272	3.95136	6.28876
O70503;O70503-2	3.89466	4.9068	6.97712	NA	NA	NA
O70622-2;O70622	10.4879	13.0677	18.2992	NA	NA	NA
O88312	5.29376	5.967	6.85439	4.23827	3.45021	5.43134
O88342	6.92858	7.93864	9.18889	7.38058	6.14492	9.1396
O88441	11.0899	12.4969	14.2703	11.9005	10.6901	13.4513
O88492-2;O88492	5.75407	6.46301	7.15081	NA	NA	NA
O88531	2.73681	5.16268	8.37938	NA	NA	NA
O88544	5.98249	7.61329	9.78674	5.71833	4.81352	6.82567
O88545	6.01324	6.99953	8.12388	NA	NA	NA
O88569;O88569-3;O88569-2	7.41157	8.30477	9.18343	NA	NA	NA
O88587-2;O88587	6.3112	7.08081	8.30656	NA	NA	NA
O88653	3.52112	4.42442	5.67483	3.45451	3.13627	3.77572
O88685	3.74666	4.34238	5.12271	4.30019	3.81206	5.19678
O88746	3.74893	4.6511	6.44742	3.74249	3.2745	4.19504
O88844	6.84148	7.57044	8.47339	6.66712	5.85577	11.0868
O88851	7.78816	8.88412	9.9329	9.41584	7.83129	10.8102
O88990	21.7024	23.9399	26.6283	18.5433	16.3209	22.8686
O89023	3.26151	6.64274	12.6846	NA	NA	NA
O89086	5.87374	7.10846	8.20489	4.26316	3.83018	4.64078
P00329	10.6923	12.8857	16.7296	8.25765	7.34266	9.47829
P00920	12.6105	14.5733	17.2637	NA	NA	NA
P01027	1.80907	2.58846	3.89862	2.23189	1.28244	3.11457
P84244;P02301;P84228	78.0808	94.0081	116.277	NA	NA	NA
P02468	33.9571	39.487	47.5314	27.7536	21.5063	32.2995
P03921	18.1467	21.6381	25.7481	14.6326	12.9126	16.6023
P04117	6.45135	7.06951	7.76796	6.65783	5.17699	7.65401
P04247	14.6064	15.6033	16.6906	14.1603	12.1201	15.4962
P05064	7.79222	8.55336	9.43444	7.80659	6.54406	9.15771
P05132-2;P05132;P68181-2;P68181-3;P68181	5.21345	6.2348	7.26726	NA	NA	NA
P05201	12.9812	14.3962	16.2095	10.8296	9.48607	12.6464
P05202	16.8158	17.9034	19.1351	16.869	14.6234	18.7794
P05533	6.26235	7.72046	9.29899	NA	NA	NA
P05977	21.8569	23.7519	25.5056	18.9799	16.2178	23.2132
P06151	10.2932	10.7166	11.1549	9.29276	7.96172	11.3241
P06745	10.4074	11.1491	12.0707	10.4594	8.45714	12.0129
P06801	5.66437	6.15774	6.61243	5.92408	5.0918	7.4951
P06802-2;P06802	14.9536	17.5777	21.855	NA	NA	NA
P07214	18.7108	26.5951	39.8729	NA	NA	NA
P07309	2.52397	3.72739	5.50005	1.86996	1.3685	3.61202
P07310	15.2944	16.5389	17.9848	12.36	10.5342	14.2301
P07356	9.89793	10.9156	11.9592	9.66867	8.9635	10.6099
P07758;Q00896	2.6339	3.31562	4.3665	NA	NA	NA
P08003	5.54737	6.51492	7.72662	4.89857	3.62316	5.97283
P08071	2.6967	3.90785	5.64559	1.81528	1.35738	2.38039
P08074	8.0628	8.61415	9.2338	7.72567	6.09039	8.79628
P08122	27.4521	32.4429	37.4771	32.2544	28.1538	37.7531
P08207	12.3348	13.5021	14.7826	11.4504	10.0036	12.9102
P08249	17.714	18.9361	20.4631	16.2539	14.568	18.2215
P08752	6.92319	8.37837	10.5126	NA	NA	NA
P09055;P09055-2	6.9235	8.03535	9.41076	NA	NA	NA
P09405	3.94859	4.86134	6.00912	4.03755	3.51121	4.74726
P09411	14.6698	15.453	16.1207	12.5366	10.5776	14.1806
P09528	4.497	5.36497	6.57087	3.99624	3.51923	4.60992
P09671	15.5714	17.0501	19.793	14.6682	12.784	16.5745
P0C0S6	15.7358	17.8481	20.9891	15.1177	13.5011	17.2768
P0DN34	17.0478	18.7569	20.4293	16.0358	14.795	17.251
P0DP28;P0DP27;P0DP26	8.9463	10.5867	12.9659	NA	NA	NA
P10630;P10630-2	4.00279	5.35803	7.42405	NA	NA	NA
P10639	6.77935	7.72972	8.98121	7.70078	7.05278	8.39975
P10649	6.63117	7.63392	8.84676	6.71915	5.7413	7.36294
Q6ZWY9;Q64525;Q64478;P10854;Q8CGP2;Q8CGP1;Q64475;P10853;Q8CGP2-2;Q9D2U9;Q8CGP0;Q64524;P70696	52.8007	58.7168	67.5735	NA	NA	NA
P10922	40.4109	44.6027	50.0266	35.5369	30.7792	44.1214
P11031	4.21097	5.19708	6.53204	4.5878	4.26841	4.97236
P11276	17.2154	21.2376	28.3146	8.1427	6.57323	10.0792
P11352	7.93311	8.93774	10.3682	8.78514	7.81275	10.1042
P11404	14.2416	19.2877	26.4786	12.0234	11.0921	13.2078
P11531	16.2783	17.6732	19.3024	14.6033	12.9681	16.4097
P11679	7.96093	9.13929	10.4216	7.95852	6.61463	8.90477
P11983;P11983-2	4.09648	4.73382	5.45733	NA	NA	NA
P12242	6.94674	8.19269	9.81804	6.29333	5.54828	7.47328
P12367	8.71182	9.87046	11.1606	10.3362	9.11676	11.236
P12787	15.7095	17.7633	20.8904	13.7981	12.5821	15.1607
P12970	7.55485	9.00613	10.7406	6.16076	5.65235	6.90523
P13412	10.3139	11.2133	12.0964	9.5108	8.68388	10.4658
P13541	14.4927	16.1212	18.4309	NA	NA	NA
P13542	14.7208	17.2675	20.3181	15.2642	13.4487	17.3243
P13707	6.21273	7.05423	7.93147	6.28021	4.57704	7.51053
P14152	11.5608	12.1195	12.8062	10.0376	8.37741	11.9016
P14206	6.87304	8.09705	9.91026	7.18734	6.25641	7.91806
P14211	4.88756	5.49547	6.20767	4.93466	4.26421	7.20377
P14576	7.25015	14.3895	34.5419	2.28505	1.98706	2.65299
P14733	44.4878	52.9355	65.7942	36.9088	30.7929	45.0096
P14869	6.58262	7.26182	8.03671	6.93633	6.27169	8.19129
P15864	24.3828	28.7472	33.8939	NA	NA	NA
P16045	15.3469	22.6486	34.7242	6.63394	6.0426	7.42128
P16125	7.73894	8.37922	9.10554	8.26849	7.24974	10.6229
P16332	4.78644	5.5138	6.48939	4.76849	3.48315	6.08024
P16546-2;P16546	9.22057	10.6575	12.6081	NA	NA	NA
P16858	10.6813	11.4252	12.2282	10.0544	8.75296	11.178
P17156	9.26575	10.8147	13.6396	6.09897	5.2404	8.20487
P17225	4.35269	5.34483	6.52771	5.1185	4.40513	6.22662
P17427	7.07892	7.74331	8.78124	6.46201	5.31963	8.34313
P17563;Q63836	6.83442	7.79939	8.87343	5.77695	4.98237	6.62982
P17710-3;P17710-4;P17710;P17710-2	6.41529	6.95535	7.69516	NA	NA	NA
P17742	7.25052	7.82738	8.29423	6.85199	5.85626	8.29223
P17751;P17751-2	11.4447	12.2129	13.4305	NA	NA	NA
P18826-2;P18826	6.14368	7.1146	8.49143	NA	NA	NA
P20108	16.3698	18.1345	20.7891	13.986	12.5798	15.3317
P20152	9.47615	10.422	11.4527	9.5871	7.95989	10.945
P20801	9.93451	10.5784	11.6217	9.52714	8.25667	10.2887
P21107	16.5181	18.3078	20.1758	NA	NA	NA
P21278	9.58535	10.8089	12.662	NA	NA	NA
P21300	9.01118	10.4409	12.8705	NA	NA	NA
P21460	2.93508	4.32349	6.84738	1.76627	1.54417	2.03227
P21550	12.6162	13.4568	14.3145	12.0894	7.99939	13.9158
P21614	2.15311	2.79656	3.57545	1.73086	1.28692	2.39752
P21619;P21619-2	31.2138	36.7077	45.0882	NA	NA	NA
P21956-2;P21956	14.9954	17.8822	24.1237	NA	NA	NA
P21981	8.10954	9.0747	10.2502	8.38248	7.17172	9.94472
P22315	6.19172	7.10167	8.28002	6.16077	5.1964	6.99866
P22599	1.54629	2.75376	4.27786	NA	NA	NA
P23492	7.74701	8.3546	9.36692	6.88637	5.79361	8.37033
P23506;P23506-2	9.3378	10.9067	13.0702	NA	NA	NA
P23953	2.58195	3.28403	4.46711	2.18949	1.75556	2.61259
P24369	4.83797	5.47422	6.30563	4.7909	0.913888	5.78974
P24472	6.38544	7.04905	7.88001	5.09573	4.82861	5.42369
P24527	11.8889	14.4924	18.2295	10.2423	9.22597	11.8023
P24549	4.6706	5.27487	6.02919	4.49177	3.77943	5.03192
P25444	6.54851	7.38088	8.65411	6.48619	4.26999	7.27561
P26039	4.95449	5.67581	6.50364	5.29666	4.49862	6.56017
P26040	3.31727	4.01061	5.06422	3.35797	2.9768	4.09783
P26041	5.8016	7.04347	8.57463	6.68094	5.89862	7.64304
P26043	6.01306	7.02728	8.2423	NA	NA	NA
P26231	5.12091	7.60202	11.1334	2.4877	2.21269	3.15081
P26369	3.65295	4.35099	5.269	NA	NA	NA
P26443	9.64514	10.1201	10.6344	8.88821	7.29782	10.4405
P26516	5.94442	7.06487	8.64548	5.11472	3.59703	6.04946
P26638	4.13578	4.98339	6.18008	4.22007	3.64642	4.93098
P26883	7.82468	10.2059	14.8954	9.38397	7.76027	11.1242
P27048;P63163	5.85297	7.21099	8.94007	5.87911	5.15543	6.71004
P27573	51.1017	64.0271	81.59	NA	NA	NA
P27641	2.93086	5.18728	7.91403	4.75556	3.75323	5.88161
P27659	8.45908	10.6337	13.1269	6.81192	4.51062	8.10319
P28474	11.7176	15.0301	21.2301	8.37185	7.18213	15.5136
P28650;P28650-2	9.90018	10.9659	12.2407	NA	NA	NA
P28656	3.17465	4.28879	5.88768	3.19099	2.58811	3.91741
P29391	4.26418	5.36002	6.6052	3.93108	3.63857	4.36408
P29699	2.74272	3.82702	5.22472	2.40247	1.92691	3.27776
P30115	7.13843	9.16108	12.6293	NA	NA	NA
P30999-2;P30999-3;P30999	3.88835	5.02021	6.96946	NA	NA	NA
P31001	8.64889	9.34968	10.1841	8.44683	7.47651	9.70387
P31786	9.03696	10.1486	11.7955	8.3552	7.55227	9.60304
P32020;P32020-2	5.14708	8.06319	14.4174	NA	NA	NA
P32067	4.08253	5.45782	7.35075	4.27236	3.54279	4.86419
P32233	2.67793	3.45547	4.41962	NA	NA	NA
P32261	0.945232	1.79296	2.91768	1.64694	1.33123	2.546
P32921-2;P32921	5.16045	5.90392	6.90169	NA	NA	NA
P34022	5.30895	6.1209	7.22456	5.46775	4.74109	6.09521
P34884	9.98925	12.4461	15.9568	12.1307	10.5582	13.9522
P34914;P34914-2	9.4541	11.1171	14.0849	NA	NA	NA
P35293	4.54549	5.26826	6.25294	NA	NA	NA
P35441	3.8448	4.67182	5.74718	4.30166	3.12454	5.97283
P35486	12.2687	13.8945	16.5248	10.4366	9.46405	11.6378
P35505	6.18679	6.63427	7.31142	6.37084	5.82526	6.95791
P35700	6.23137	6.87304	7.48009	5.66737	4.9003	6.31454
P35979	7.32417	7.86687	8.63599	6.66584	5.91877	7.27332
P35980	6.86645	7.65064	8.66286	6.3203	5.69227	6.82433
P36536	3.42371	4.68567	6.8071	3.45649	2.86401	4.46213
P37040	3.78291	4.63374	5.74524	3.64077	1.96409	4.53393
P37804	6.16356	7.00161	8.01929	6.50049	5.56209	7.58533
P38060	6.07194	6.90276	7.817	6.3414	5.189	7.40146
P38647	8.17344	9.32931	11.3826	6.08531	4.36821	7.11942
P39054-2;P39054	3.70542	4.2432	5.05749	NA	NA	NA
P40240	22.88	29.739	42.8824	NA	NA	NA
P40936	6.69061	7.54285	8.61239	6.91798	6.17063	7.89911
P41216	9.6374	10.4488	11.3726	9.60836	8.48198	11.2378
P42125	14.8195	16.6107	19.0296	14.0342	12.2529	16.1648
P42208	6.03959	6.75697	7.71259	6.07438	4.64545	8.59771
P42669	9.04719	10.9021	12.7484	NA	NA	NA
P42932	3.74182	4.35785	5.06685	3.8679	3.33148	4.31894
P45376	12.2532	13.9749	16.9797	12.2844	10.7017	14.0398
P45591	10.4175	11.1691	11.9905	9.96474	8.65568	11.2142
P45952	12.1555	14.3282	16.9785	8.89277	8.05798	10.3563
P46471	1.5162	3.75652	5.86733	5.08098	4.48407	5.93143
P46664	5.47566	6.97632	8.65009	3.40563	2.9694	3.7254
P47740	4.02838	5.02068	6.37082	4.75589	4.15158	5.42029
P47757-2;P47757-4	6.78635	7.546	8.49293	NA	NA	NA
P47791-2;P47791	8.59714	9.71267	11.6815	NA	NA	NA
P47811-3;P47811;P47811-2	3.72662	4.54652	5.69292	NA	NA	NA
P47857;P47857-2;P47857-3	3.4662	5.21414	7.44654	NA	NA	NA
P47911	6.12218	7.36831	8.86907	5.83359	5.12645	6.51454
P48678;P48678-2;P48678-3	13.1195	14.1791	15.4457	NA	NA	NA
P48722-2;P48722	3.82655	4.83286	6.00509	NA	NA	NA
P48758	6.99955	7.98666	9.23943	7.76288	4.36243	9.9676
P48962	17.398	18.3733	19.3111	16.7366	15.0651	18.3324
P49442	7.28758	8.61417	10.167	8.28385	6.19047	22.4102
P49722	5.17941	6.22041	7.66815	10.5669	4.97236	17.7004
P50114	16.8446	18.0534	19.6652	18.0038	16.6502	19.9352
P50462	8.06414	9.94059	13.1971	NA	NA	NA
P50516;P50516-2	3.51145	4.5554	6.185	NA	NA	NA
P50544	7.63182	8.41032	9.30195	8.6352	7.41492	10.4201
P50580;P50580-2	4.38048	5.80794	8.43029	NA	NA	NA
P51150	5.01205	6.17877	7.42529	3.18315	2.59888	3.98911
P51174	13.6613	14.7874	16.0227	14.1545	12.6187	32.2995
P51410	6.46484	7.02482	7.68126	6.28249	5.86369	6.67193
P51660	2.98362	3.6543	4.72991	NA	NA	NA
P51667	16.3327	18.462	20.623	12.9779	11.1331	14.9289
P51859	9.55529	10.5001	11.7202	10.0463	9.12877	11.0444
P51881	9.12209	10.0289	11.0821	7.92259	6.40557	8.93461
P51885	12.7557	13.9539	15.3924	12.5855	0.710898	14.9934
P52503	6.30319	8.93462	12.6593	NA	NA	NA
P52825	9.11092	10.0703	11.2791	9.60437	8.70351	11.5563
P53026	7.1696	8.3336	9.84325	5.95769	5.35828	6.59638
P53395	9.95719	11.237	12.5921	9.58776	5.26868	11.5409
P53810	5.43786	6.48229	8.2994	5.57599	4.07878	6.79623
P54071	15.9565	17.3501	18.7332	15.4945	13.6366	18.7641
P54775	6.78582	8.47584	11.8559	3.56392	3.02526	4.08816
P55258	5.44102	6.28065	7.33922	4.84177	4.27315	5.38074
P55264	8.29693	9.87455	11.8536	6.8503	5.89361	8.45611
P55264-2	7.93758	9.00221	10.6084	NA	NA	NA
P56375	9.81445	10.6951	11.9739	10.294	8.19129	12.7651
P56376	8.72271	9.60905	10.4011	7.6258	6.58885	8.66001
P56391	12.1486	13.419	14.68	12.0884	9.10359	13.2381
P56392	12.1441	13.199	14.4894	11.6486	10.7448	12.3534
P56395	4.67066	5.65377	6.66988	4.64887	4.07638	6.66872
P56399	6.39832	7.00629	7.7682	5.95794	5.41521	6.85402
P56480	15.477	16.8191	18.4251	15.8108	13.2028	17.0979
P57759	4.63539	5.33626	6.15482	4.91385	4.41495	5.32944
P57776-2;P57776;P57776-3	4.52236	5.5236	6.97772	NA	NA	NA
P57780	11.6291	13.079	14.8236	4.76636	2.98295	5.77286
P58281;P58281-2	8.88793	9.7204	10.8091	NA	NA	NA
P58389	9.37492	11.2781	14.5162	8.57969	7.24746	11.4836
P59017	12.6401	14.2321	15.9123	11.3426	10.278	12.7746
P60060	7.03837	8.93342	12.3095	NA	NA	NA
P60335	4.93179	5.72329	6.71314	3.47294	2.80139	3.88209
P60710	6.9881	7.76253	8.70912	6.20127	5.78877	6.75056
P60766;P60766-1	5.95763	7.39295	9.55705	NA	NA	NA
P60843	3.15083	3.96667	4.97331	3.64258	2.86141	4.89961
P61027	6.12309	7.92552	10.8678	5.25331	4.55748	5.8881
P61082	5.00328	6.33845	7.80343	NA	NA	NA
P61161	6.9325	7.61659	8.44389	7.0769	6.06853	8.19323
P61164	4.66585	6.17987	8.34836	NA	NA	NA
P61202;P61202-2	5.96791	7.49216	9.56752	NA	NA	NA
P61211	4.77049	6.95332	11.085	3.33076	2.55604	4.07255
P61358	5.44913	6.29193	7.23175	6.32664	5.86369	6.76703
P61924	4.34861	5.27233	6.26071	4.7385	4.31894	5.1964
P61961	3.60886	4.37921	5.63806	4.41411	4.22187	4.62252
P61971	9.54329	10.7198	12.1397	9.73795	8.82203	10.6654
P61982	8.84953	9.85947	11.0375	7.58201	5.44756	8.56054
P62082	5.87843	6.54095	7.48048	6.1657	5.59305	6.70031
P62192	2.95462	3.87379	5.46381	4.42552	3.88405	5.15313
P62196	4.33472	5.17116	6.26927	NA	NA	NA
P62242	7.53874	8.12238	8.92171	6.64252	5.65834	9.13117
P62245	6.37006	6.99635	7.89216	6.16981	5.57775	7.02419
P62264	6.11218	6.84196	7.82785	6.3475	5.26828	7.1092
P62281	7.24949	11.146	19.3811	6.35915	5.04952	7.6769
P62301	6.78408	7.47784	8.18696	6.33648	5.82477	6.79423
P62334	4.59161	5.58429	7.17912	4.66044	4.20013	5.26828
P62631	7.36482	8.18916	9.2145	7.80527	6.99372	10.1948
P62702	6.7043	7.62169	8.6961	6.68803	5.82232	7.51461
P62751	4.82678	5.99203	7.52436	5.93677	5.43006	6.4593
P62754	7.60688	8.69378	10.3629	6.37582	5.52001	7.48863
P62774	3.96683	4.66906	5.42471	4.25439	3.77059	4.92047
P62806	75.9459	85.8588	100.245	64.0025	54.751	75.0159
P62814	4.9968	6.22165	7.81935	3.95576	3.2178	4.67332
P62827	6.85234	7.70548	9.09563	6.74661	5.21085	8.88422
P62830	6.10242	6.82063	8.00302	6.70388	6.02318	7.25277
P62849-2;P62849-3;P62849	7.2828	8.17489	9.25417	NA	NA	NA
P62889	6.38604	7.06894	7.66642	6.49227	5.66992	7.91174
P62900	6.33842	7.16334	8.03651	6.25669	5.1797	6.84455
P62908	6.62312	7.57917	8.90239	7.06176	6.42994	7.66501
P63001;P60764	10.2603	12.8304	16.2354	NA	NA	NA
P63038	16.516	19.2838	23.8687	11.0629	9.56857	12.5027
P63089	12.2474	13.1431	14.0801	11.5036	10.2765	13.2634
P63101	8.66298	10.8194	14.2594	5.65627	4.69453	6.22942
P63242;Q8BGY2	5.10553	5.83897	6.72743	4.88201	4.56799	5.19367
P63254	5.91605	6.78561	7.86035	NA	NA	NA
P63260	6.77281	7.75758	9.05988	6.32409	5.13062	7.80308
P63276	6.57006	7.29498	8.12932	6.37817	5.5899	8.25667
P63325	6.4941	7.97091	9.954	5.97773	5.0239	7.03417
P63328-2;P63328	4.83908	6.07772	7.64647	NA	NA	NA
P67778	12.652	13.9177	15.3841	12.1509	10.9329	13.2991
P67984	6.14071	7.35891	8.37957	7.3743	6.88397	7.89282
P68033	20.4398	23.2997	26.4687	NA	NA	NA
P68040	7.36753	8.55565	10.0658	5.49049	4.59403	6.24795
P68368	8.34221	9.51089	10.8013	8.07205	7.53831	8.54787
P68510	6.47238	7.30004	8.75619	5.24813	4.1781	8.06736
P70168	4.82861	5.7077	6.6821	4.74466	3.94416	5.35331
P70186	14.1968	16.6541	19.1069	14.1185	12.3931	16.0414
P70218	6.25073	10.4183	21.455	2.43449	2.22141	2.66114
P70296	12.4629	13.7312	15.2949	10.9286	9.58975	12.5912
P70302	4.37561	5.0709	6.14784	4.55479	3.88122	5.30253
P70333	3.67799	5.61828	11.0559	4.8162	3.83739	5.84441
P70349	9.23652	10.3016	11.4699	9.22106	8.01975	10.0631
P70670	3.82235	4.48814	5.23461	4.66467	4.13153	5.20498
P70695	9.28876	10.4239	11.8623	9.08033	8.05798	10.7166
P80313	4.12267	5.69837	8.28704	4.14128	3.48876	4.63458
P80315	4.38158	5.16312	6.34492	14.8781	3.99163	31.5641
P80316	4.28168	5.23734	6.62362	4.38437	3.51869	5.06021
P80317	4.60054	5.33275	6.15644	4.39006	3.78562	4.84278
P80318	4.15212	4.9562	5.87398	4.26355	3.8251	5.03521
P81117	2.57907	3.51263	4.8502	3.55287	2.96559	4.05207
P82198	5.59568	6.28021	7.03078	5.8055	5.21516	7.21953
P82347	13.4304	16.718	20.4783	12.0958	10.9433	13.3349
P85094	9.3295	10.1835	10.9849	10.1278	8.60732	11.3761
P97315	6.60671	7.34101	8.34753	6.78492	6.27453	7.48701
P97351	6.79055	7.67192	8.60065	6.97612	6.01952	8.2302
P97352	8.09226	9.18113	10.5834	7.98695	7.17469	9.00542
P97355	7.09771	7.80082	8.7247	6.82232	6.30248	7.35201
P97384	5.88966	7.5773	9.61807	4.79106	4.1953	6.38022
P97430	10.4652	15.9502	32.4568	13.4357	10.705	17.0558
P97447;P97447-2	9.74221	10.8554	12.0945	NA	NA	NA
P97450	16.2125	17.7013	19.3347	14.9433	14.0798	15.8217
P97457	26.6329	27.8968	29.5288	25.0958	22.5121	27.8596
P97494	4.27724	5.02917	6.18669	4.71753	4.02665	5.33888
P97822-2;P97822	4.29271	5.1059	6.07756	NA	NA	NA
P97823;P97823-2	8.27336	9.55874	11.4646	NA	NA	NA
P99027	4.73639	5.92551	7.12964	5.24833	4.32919	6.08611
P99029-2;P99029	11.5528	12.6153	13.4651	NA	NA	NA
Q00519	4.37741	5.17303	6.03112	5.22029	4.26473	5.81548
Q00623	2.29297	3.28781	4.4567	1.57344	1.30773	1.85106
Q02053	6.43996	7.19096	8.15669	6.08959	4.98022	7.20677
Q02788	78.6583	89.407	103.408	82.9123	67.2306	103.147
Q03265	14.7605	15.6555	16.7252	14.3687	12.4757	16.8403
Q04447	5.71973	6.33289	6.82464	6.64539	5.49637	12.9415
Q04857	76.8946	86.9943	102.212	80.8807	64.8407	101.634
Q05793	17.3745	20.4957	24.8611	19.517	14.676	28.8091
Q05816	5.59079	6.55985	8.3186	NA	NA	NA
Q05920	7.51918	9.32015	11.3152	6.4383	5.42836	7.21202
Q06185	19.7264	21.2711	23.1725	17.1126	15.3182	19.116
Q07076	11.3145	18.5766	32.0466	NA	NA	NA
Q07417	14.3753	15.9881	18.1992	12.3754	10.1859	13.7556
Q08091;Q08091-2	8.11165	9.2925	10.6478	NA	NA	NA
Q08761	19.2294	21.5777	24.94	NA	NA	NA
Q08857	6.17687	7.07904	8.39656	6.09735	5.35994	7.24822
Q0GNC1-3;Q0GNC1	11.4791	15.4831	22.8104	NA	NA	NA
Q11011	7.14162	8.27424	9.7417	7.25847	6.15857	8.78736
Q2TPA8	7.86818	9.13603	10.8314	7.93029	6.01586	9.45889
Q3THG9	4.86921	5.89328	6.83784	3.28241	2.88847	3.62525
Q3TIX9	4.23215	5.41206	6.88913	4.59449	4.15357	5.1797
Q3TJD7;Q3TJD7-3;Q3TJD7-2	10.3912	11.6597	13.4666	NA	NA	NA
Q3TXS7	5.33178	6.0636	7.07807	5.13157	4.25479	6.92732
Q3U1J4	3.59854	5.32096	7.42607	3.1673	2.71514	3.64757
Q3UGR5;Q3UGR5-2	9.045	10.1426	11.5112	NA	NA	NA
Q3UHZ5	4.77992	6.1005	7.63896	2.93452	2.46636	3.42921
Q3ULD5	10.0956	11.1641	12.446	10.231	7.89372	11.4855
Q3ULJ0-2;Q3ULJ0	5.57199	6.76499	8.46788	NA	NA	NA
Q3USB7	21.8276	26.4058	33.3164	NA	NA	NA
Q3UW53	3.3045	4.05288	4.83224	NA	NA	NA
Q4KML4	6.51737	7.21561	8.14001	5.5381	4.48842	7.23007
Q5EBG6	3.56679	4.47951	5.70557	NA	NA	NA
Q5FWK3	3.72737	4.35544	5.44765	4.06669	3.70251	4.69485
Q5M8N4	8.7245	10.1774	12.1238	9.39673	8.34213	11.0726
Q5SWU9;Q5SWU9-2	3.13989	3.79191	4.431	NA	NA	NA
Q5SX39	14.7174	15.5005	16.6618	13.742	12.1969	16.2978
Q5SX40	17.3805	18.2254	19.1351	16.3478	14.4376	18.4642
Q5XJY5	4.53045	5.58698	7.17631	3.77141	2.77215	5.2183
Q5XKE0	13.2467	13.9046	14.5642	11.2762	3.87103	13.4566
Q60597;Q60597-2;Q60597-4;Q60597-3	7.78203	8.42087	9.3098	NA	NA	NA
Q60604;Q60604-2	7.7053	9.09991	10.7883	NA	NA	NA
Q60634-3;Q60634-2;Q60634	6.35334	7.38196	8.48222	NA	NA	NA
Q60668-4;Q60668-3;Q60668-2;Q60668	5.16678	6.80065	9.27101	NA	NA	NA
Q60715-2;Q60715	2.60145	3.66485	5.37811	NA	NA	NA
Q60770-2;Q60770	5.46168	6.00944	6.75363	NA	NA	NA
Q60847-2;Q60847-5;Q60847;Q60847-4;Q60847-3	26.0783	28.4879	31.5181	NA	NA	NA
Q60854	10.7752	11.6121	12.4562	10.0968	8.3161	11.7483
Q60930	11.2457	12.2659	13.2977	11.1753	9.12756	12.5867
Q60931	14.1684	15.0995	16.4818	13.7584	10.8491	15.6502
Q60932-2;Q60932	16.5454	18.4831	20.5062	NA	NA	NA
Q60972	2.77811	3.73791	5.31777	NA	NA	NA
Q61025-2;Q61025	3.22645	6.18961	9.92858	NA	NA	NA
Q61029-2;Q61029-3;Q61029;Q61029-4	6.83268	7.75084	9.02029	NA	NA	NA
Q61035	4.86237	6.4303	8.25568	5.44136	5.18125	5.9785
Q61147	3.29491	4.34807	6.02438	3.80286	2.96356	5.1925
Q61176	3.99542	4.77455	5.75606	5.63168	5.0532	6.25867
Q61207	3.62902	4.69616	6.07003	3.00995	2.43577	4.62345
Q61233	4.10847	4.57737	5.29998	4.40863	3.97219	4.93413
Q61239	5.93736	6.61547	7.22557	5.51298	5.08695	5.94211
Q61316	4.31771	4.82265	5.55376	4.74807	4.068	5.62802
Q61425	14.3067	15.1774	16.2083	13.4618	12.118	14.6698
Q61468	2.89815	5.01308	8.14959	2.08701	1.49514	2.86946
Q61490	3.74946	4.32057	4.99539	3.48501	2.99118	4.1613
Q61545	4.0006	5.19962	6.98518	NA	NA	NA
Q61696;P17879	4.78752	5.86091	7.2813	NA	NA	NA
Q61699-2;Q61699	2.27194	3.13108	4.4636	NA	NA	NA
Q61702	4.71001	5.89707	7.87997	NA	NA	NA
Q61753	4.50916	5.45986	7.139	4.26067	3.68303	4.85431
Q61830	3.4686	4.41351	5.45476	NA	NA	NA
Q61838	3.78116	4.68636	5.89932	3.13237	2.68018	3.63323
Q61879	5.80694	6.53167	7.45112	6.54036	5.49986	8.0777
Q61937	5.24459	7.00343	9.14162	5.45678	4.87034	6.02422
Q62087	3.72811	4.74104	6.32253	5.24496	3.88688	6.32607
Q62159	7.14047	8.02903	9.01909	5.29261	4.32191	8.20681
Q62165	8.58179	10.8956	13.0292	9.32966	8.2843	10.3409
Q62167;P16381	3.43465	4.02858	4.82335	NA	NA	NA
Q62188	5.69524	6.54219	7.59288	6.17861	4.82458	7.55062
Q62234-2;Q62234	12.7235	13.4908	14.4107	NA	NA	NA
Q62261;Q62261-2	4.02426	4.53643	5.26125	NA	NA	NA
Q62393-2;Q62393-3;Q62393	4.23213	5.40774	6.88757	NA	NA	NA
Q62425	8.83676	9.97316	11.2483	9.25368	8.57325	9.78745
Q62446	5.20141	6.11916	6.9356	5.87712	5.11623	6.57012
Q62465	5.35671	6.0542	6.8018	6.18826	5.76374	6.75648
Q63844	4.00316	4.72213	5.52663	4.83046	4.18264	5.46775
Q63918	7.80864	8.26309	8.85013	7.49956	6.71199	8.3967
Q64105	8.98267	10.1539	11.6899	8.87228	7.9608	10.4201
Q64433	10.7786	11.5882	12.6564	9.89292	9.06786	10.822
Q64437	6.05306	6.92708	7.89117	5.10888	4.02081	5.9559
Q64518;Q64518-3;Q64518-1	3.15393	4.19178	5.54073	NA	NA	NA
Q64521	10.515	11.4698	12.628	9.12636	6.89836	10.795
Q64674	4.22806	5.23032	6.53339	4.88665	3.97926	5.7907
Q64727	10.319	11.2804	12.6509	10.0376	3.26433	11.35
Q64735-2;Q64735	8.69786	11.2641	15.3315	NA	NA	NA
Q64737;Q64737-2	6.60138	8.5262	11.3024	NA	NA	NA
Q68FD5	5.51986	6.06305	6.74589	5.87562	5.09293	7.58699
Q69ZN7;Q69ZN7-4;Q69ZN7-2	7.01782	8.14854	9.65384	NA	NA	NA
Q6IRU2	6.29167	8.20567	10.6468	5.69671	4.94787	7.00998
Q6NSR8	6.48604	7.65232	9.13424	6.42547	5.85874	6.97261
Q6NVG7	2.54913	3.53304	5.21213	2.51852	1.94251	2.98115
Q6P069-2;Q6P069	7.18453	8.18468	9.32615	NA	NA	NA
Q6P1B1	4.74955	5.2115	5.74406	14.4813	12.7393	16.4721
Q6P3A8;Q6P3A8-2	7.94667	9.1242	11.0481	NA	NA	NA
Q6P5E4	5.97728	6.87097	7.80443	6.01273	4.96773	7.15322
Q6P5F9	5.83799	6.82984	8.0629	6.74497	6.02318	7.43401
Q6P8J7	15.8829	16.6685	17.3801	14.7071	12.8575	16.7386
Q6P9R2	8.67959	10.636	13.8188	7.17136	6.56887	7.77768
Q6PA06-2;Q6PA06	4.20403	5.11558	6.19681	NA	NA	NA
Q6PB66	6.8733	7.82835	8.99119	6.15201	5.35621	6.8751
Q6PDI5-2;Q6PDI5	3.83175	5.08289	6.75624	NA	NA	NA
Q6PHN9	6.34472	7.98709	9.80365	6.76704	5.64636	8.27737
Q6PIE5	5.9989	7.03321	8.40222	5.8906	4.33109	6.90111
Q6R5N8	10.1479	11.5305	13.8982	NA	NA	NA
Q6URW6;Q6URW6-2;Q6URW6-3	2.21795	3.24139	5.22464	NA	NA	NA
Q6ZQ38	5.79955	6.36917	7.16992	6.01194	5.0532	8.28331
Q6ZQ73	4.53361	9.32244	20.6727	5.09405	4.64109	5.65511
Q6ZQI3	6.82076	7.72764	8.64599	6.89356	6.28477	7.67775
Q6ZWN5	6.96798	7.73689	8.80642	6.82971	6.00752	7.59197
Q6ZWQ7	4.82854	5.90957	7.61278	5.08863	4.79255	5.53544
Q6ZWU9	4.35103	5.22413	6.13411	NA	NA	NA
Q6ZWV3;P86048	4.5748	5.60932	6.94747	NA	NA	NA
Q70IV5-2;Q70IV5	6.66019	7.69654	9.14143	NA	NA	NA
Q71RI9-2;Q71RI9	9.65703	11.1272	13.1726	NA	NA	NA
Q76MZ3	8.03978	10.2799	15.106	4.91211	4.20369	5.77767
Q78IK4	14.1448	15.3086	16.7441	14.3094	10.4484	15.8869
Q78XF5	6.77373	7.71452	9.14551	NA	NA	NA
Q78ZA7	2.20011	3.47955	5.57627	3.80349	2.90117	4.64887
Q791V5	7.32952	9.72421	13.8154	11.6417	9.68488	13.1427
Q7M6Y3-2;Q7M6Y3-3;Q7M6Y3-4;Q7M6Y3-6;Q7M6Y3-5;Q7M6Y3	3.92214	5.63322	7.57072	NA	NA	NA
Q7TMF3	6.6194	8.2439	10.7492	8.999	7.07437	11.101
Q7TMK9-2;Q7TMK9	5.36529	5.9704	6.59949	NA	NA	NA
Q7TMM9	5.72931	7.05276	8.27122	5.57842	5.12835	6.10111
Q7TPR4	11.0691	11.9625	13.1253	6.84488	3.8784	15.2608
Q7TPV4	3.67817	4.15826	4.92491	2.44682	2.15564	2.77781
Q7TQI3	3.0504	5.92336	9.69582	NA	NA	NA
Q80UY1	6.09054	7.61412	9.57525	NA	NA	NA
Q80V26	3.97332	6.43379	9.36634	NA	NA	NA
Q80X19-2;Q80X19	7.61285	9.51533	12.3661	NA	NA	NA
Q80X90	5.46255	6.20057	7.21337	6.43441	5.42751	7.7943
Q80XN0	21.9391	26.9446	35.0379	15.896	14.4285	18.1405
Q8BFR5;Q8BFR5-2	10.7581	11.7941	12.9004	NA	NA	NA
Q8BG05-2;Q8BG05	6.51579	7.2304	7.95584	NA	NA	NA
Q8BGA8-2;Q8BGA8	15.8915	17.499	19.5801	NA	NA	NA
Q8BGC4	7.8867	10.3175	14.2541	NA	NA	NA
Q8BGH2	17.5606	21.6881	27.8044	16.7084	13.9494	20.0389
Q8BGQ7	4.62811	5.32303	6.12323	3.3262	2.99041	3.66919
Q8BH61	10.0907	11.1509	12.5053	9.9798	8.34213	12.36
Q8BH69	7.20649	9.0704	11.7261	NA	NA	NA
Q8BH95	18.3519	22.8478	29.4855	11.6261	9.81378	13.223
Q8BIW1	3.95496	6.10662	10.2214	5.07391	4.52564	5.68526
Q8BK64	5.31521	6.79972	8.14132	3.35616	3.06418	3.61165
Q8BKC5;Q8BKC5-2	4.2979	4.98473	5.96157	NA	NA	NA
Q8BMF3	17.8947	23.0117	28.7952	16.2159	13.6071	19.7534
Q8BMF4	17.3151	18.2839	19.4622	17.307	15.6608	19.4105
Q8BMK4	5.04065	5.86018	6.65347	5.29241	4.6414	6.1178
Q8BMS1	12.8482	13.6946	14.6943	12.4555	11.0886	13.8105
Q8BMS4	11.6456	12.8918	14.1142	11.0453	9.42416	12.0401
Q8BP67	6.85962	8.37104	10.2658	5.94084	5.3233	7.15691
Q8BP92	5.35079	6.67819	7.67378	5.52727	4.88889	6.23614
Q8BRF7-3;Q8BRF7	3.81484	4.68384	5.70127	NA	NA	NA
Q8BSY0	3.54621	4.25335	4.75715	4.81135	3.94237	5.52221
Q8BT60	4.40061	5.1973	6.06084	3.70469	3.07956	4.28239
Q8BTM8	6.01034	6.57146	7.17425	6.47226	5.48116	8.15659
Q8BU30	4.16934	5.20403	6.67704	4.44339	4.00154	4.98595
Q8BVI4	12.926	15.1008	18.2849	9.58776	8.65785	10.4123
Q8BW75	9.52434	11.0182	12.8183	NA	NA	NA
Q8BZF8	8.94482	10.9949	13.2589	9.67206	7.92259	11.6613
[truncated: 299 more rows]

## Sheet: ED Figure 4g
Uniprot IDs	Ovaries H1/2 5%-ile (days)	Ovaries H1/2 median (days)	Ovaries H1/2 95%-ile (days)	Skeletal muscle H1/2 5%-ile (days)	Skeletal muscle H1/2 median (days)	Skeletal muscle H1/2 95%-ile (days)
[truncated: 478 more rows]

[truncated: 2 more sheets: ED Figure 4h, ED Figure 4i]
