# Supplementary material for: The maintenance of oocytes in the mammalian ovary involves extreme protein longevity
Source: Nat Cell Biol. 2024 Jun 20;26(7):1124–38. doi: 10.1038/s41556-024-01442-7 (PMC11252011; doi:10.1038/s41556-024-01442-7)
Supplement: Supplementary file 21 — Statistical source data. [file 41556_2024_1442_MOESM21_ESM.xlsx]

## Sheet: ED Figure 5a
ID	gene	Ovaries	cortex young	cerebellum young	cortex sv young	cerebellum sv young	cortex aged	cerebellum aged	cortex sv aged	cerebellum sv aged	heart	leg muscle	skeletal muscle	cartillage	liver
A2A432	Cul4b	4.75741	6.12	6.18	5.76	NA	7.06883	6.98571	NA	NA	NA	NA	NA	NA	NA
A2A4P0	Dhx8	244.164	NA	NA	NA	NA	NA	NA	NA	NA	NA	NA	NA	NA	2.61086
A2A690	Tanc2	19.899	6.58	NA	6.68	NA	8.07529	NA	7.79381	NA	NA	NA	NA	NA	NA
A2A791	Zmym4	4.13101	NA	NA	NA	NA	NA	NA	NA	NA	NA	NA	NA	NA	NA
A2A8L5	Ptprf	3.63831	NA	NA	4.38	NA	NA	NA	NA	NA	NA	NA	NA	NA	NA
A2A9R3	Mageb4	3.82125	NA	NA	NA	NA	NA	NA	NA	NA	NA	NA	NA	NA	NA
A2ADY9	Ddi2	4.89518	NA	NA	NA	NA	NA	NA	NA	NA	NA	NA	NA	NA	NA
A2AGX3	Prdm11	5.93523	NA	NA	NA	NA	NA	NA	NA	NA	NA	NA	NA	NA	NA
A2AN08	Ubr4	3.82601	4.3	4.23	4.6	4.19	4.98184	5.2674	5.26068	5.8757	1.61	NA	NA	NA	NA
A2APV2	Fmnl2	4.38099	6.79	6.76	7.32	7.73	8.94	9.46586	9.4981	8.57893	NA	NA	NA	3.62288	NA
A2AQ19	Rtf1	5.39158	NA	NA	NA	NA	NA	NA	NA	NA	NA	NA	NA	NA	NA
A2AR02	Ppig	8.2836	NA	NA	NA	NA	NA	NA	NA	NA	NA	NA	NA	NA	NA
A2ASQ1	Agrn	4.78361	15.16	23.85	NA	NA	NA	25.3094	NA	NA	7.98	NA	NA	11.2024	NA
A2ASZ8	Slc25a25	12.1614	NA	14.29	20.77	14.68	NA	13.6357	15.6497	12.4887	NA	NA	NA	NA	NA
A2ATU0	Dhtkd1	8.67305	NA	NA	NA	NA	NA	NA	NA	NA	NA	NA	NA	NA	5.37365
A2AWA9	Rabgap1	12.5005	4.36	3.62	5.97	NA	5.15358	5.36367	NA	NA	NA	NA	NA	NA	NA
A2AWL7	Mga	11.3786	NA	NA	NA	NA	NA	NA	NA	NA	NA	NA	NA	NA	NA
A2AX52	Col6a4	5.5813	NA	NA	NA	NA	NA	NA	NA	NA	NA	NA	NA	NA	NA
A2BE28	Las1l	13.5893	NA	NA	NA	NA	NA	NA	NA	NA	NA	NA	NA	NA	NA
A2RT67	Dennd3	20.6723	NA	NA	NA	NA	NA	NA	NA	NA	NA	NA	NA	NA	NA
A3KGS3	Ralgapa2	21.4244	NA	NA	NA	NA	NA	NA	NA	NA	NA	NA	NA	NA	NA
A3KMP2	Ttc38	3.81241	NA	NA	NA	NA	NA	NA	NA	NA	NA	NA	NA	NA	3.88176
A6H5Y3	Mtr	3.16847	NA	NA	NA	NA	NA	NA	NA	NA	NA	NA	NA	NA	NA
A6H630	Armt1	18.3063	NA	NA	NA	NA	NA	NA	NA	NA	NA	NA	NA	NA	NA
A6H8H2	Dennd4c	8.39015	NA	NA	NA	NA	10.9863	8.23279	NA	NA	NA	NA	NA	NA	NA
A6X8Z5	Arhgap31	7.12969	NA	NA	NA	NA	NA	NA	NA	NA	NA	NA	NA	NA	NA
A6X935	Itih4	18.2177	NA	NA	NA	NA	NA	NA	NA	NA	NA	NA	NA	NA	1.92506
A8C756	Thada	14.3675	NA	NA	NA	NA	NA	NA	NA	NA	NA	NA	NA	NA	NA
B1AZI6	Thoc2	4.15463	NA	6.88	NA	NA	NA	5.45696	NA	NA	NA	NA	NA	NA	NA
B1AZP2	Dlgap4	5.77681	6.63	6.74	5.19	5.27	6.36584	7.60929	5.29345	5.64082	NA	NA	NA	NA	NA
B2RRF6	Znf518a	7.19035	NA	NA	NA	NA	NA	NA	NA	NA	NA	NA	NA	NA	NA
B2RXS4	Plxnb2	20.7011	11	6.58	8.4	6.54	NA	8.02589	9.27413	7.98403	NA	NA	NA	NA	NA
B2RY56	Rbm25	3.91558	2.84	5.98	NA	NA	3.45373	5.00391	NA	NA	NA	NA	NA	NA	NA
B8JK39	Itga9	532.048	NA	NA	NA	NA	NA	NA	NA	NA	NA	NA	NA	NA	NA
C0HK80	Arxes2	5.10246	NA	NA	NA	NA	NA	NA	NA	NA	NA	NA	NA	NA	NA
C0HKD9	Mfap1b	12.5805	NA	NA	NA	NA	NA	NA	NA	NA	NA	NA	NA	NA	NA
C0HKE9	Hist1h2ap	8.65352	NA	NA	NA	NA	NA	NA	NA	NA	NA	NA	NA	NA	NA
C0HKG6	Rnaset2b	4.3838	NA	NA	NA	NA	NA	NA	NA	NA	NA	NA	NA	NA	NA
D3YXK2	Safb	8.12567	3.68	5.56	NA	NA	NA	5.15774	NA	NA	NA	NA	NA	NA	NA
D3YYU8	Obsl1	8.6281	NA	NA	NA	NA	NA	NA	NA	NA	NA	NA	NA	NA	NA
D3YZP9	Ccdc6	3.81959	4.93	6.08	NA	NA	6.69403	NA	NA	NA	NA	NA	NA	NA	NA
D3Z7P3	Gls	4.39529	14.65	15.28	16.66	18.22	15.8983	17.0823	15.7142	16.2638	4.84	NA	NA	NA	NA
E9PVD3	Dchs1	35.8091	NA	NA	NA	NA	NA	NA	NA	NA	NA	NA	NA	NA	NA
E9PVX6	Mki67	10.1229	NA	NA	NA	NA	NA	NA	NA	NA	NA	NA	NA	NA	NA
E9PZJ8	Ascc3	626.096	NA	NA	NA	NA	NA	NA	NA	NA	NA	NA	NA	NA	NA
E9Q4N7	Arid1b	4.42539	NA	NA	NA	NA	NA	NA	NA	NA	NA	NA	NA	NA	NA
E9Q557	Dsp	14.3742	NA	NA	NA	NA	NA	NA	NA	NA	NA	NA	NA	NA	2.37367
E9Q5C9	Nolc1	3.65805	NA	NA	NA	NA	NA	NA	NA	NA	NA	NA	NA	NA	NA
E9Q5K9	Ythdc1	13.1141	NA	NA	NA	NA	NA	NA	NA	NA	NA	NA	NA	NA	NA
E9Q634	Myo1e	1122.62	NA	NA	NA	NA	NA	NA	NA	NA	NA	NA	NA	2.26849	NA
E9Q735	Ube4a	2236.62	NA	5.51	NA	NA	NA	5.8877	NA	NA	NA	NA	NA	NA	NA
E9Q912	Rap1gds1	4.05649	NA	NA	NA	NA	8.0371	8.06134	9.41106	NA	NA	NA	NA	NA	NA
F7BJB9	Morc3	17.0191	NA	NA	NA	NA	NA	NA	NA	NA	NA	NA	NA	NA	NA
F8VPU2	Farp1	5.1743	6.2	6.6	6.37	8.41	7.60323	8.08098	7.66808	8.85129	NA	NA	NA	NA	NA
G3X9K3	Arfgef1	3100.82	5.99	6.24	NA	NA	NA	6.56709	NA	NA	NA	NA	NA	NA	NA
G5E829	Atp2b1	4.08332	14.29	16.54	13.63	16.86	14.7623	17.5359	14.5732	18.1088	NA	NA	NA	7.3692	NA
G5E870	Trip12	12.028	7.11	13.09	17.23	22.59	NA	10.8957	NA	NA	NA	12.38	NA	NA	NA
G5E897	Poglut3	9.42121	NA	NA	NA	NA	NA	NA	NA	NA	NA	NA	NA	NA	NA
G5E8K5	Ank3	23.1494	16.6	12.07	9.96	10.21	14.5902	13.5308	11.3009	10.345	NA	5.46	NA	NA	NA
O08528	Hk2	7.22841	NA	NA	NA	NA	NA	NA	NA	NA	NA	NA	3.47216	4.52225	NA
O08532	Cacna2d1	10.3271	10.31	12.74	10.56	14.79	12.9819	14.0018	11.7282	17.6744	3.38	18.81	18.8971	11.196	NA
O08547	Sec22b	4.47452	6.6	10.38	6.13	7.23	9.22559	9.17048	6.53542	12.9867	NA	7.02	NA	5.5086	NA
O08550	Kmt2b	57.2517	NA	NA	NA	NA	NA	NA	NA	NA	NA	NA	NA	NA	NA
O08553	Dpysl2	9.62375	26.13	23.72	30.79	22.65	32.5252	30.1984	38.3488	27.6822	5.25	0.33	NA	7.1092	6.60864
O08579	Emd	17.0462	3.54	5.49	3.72	5.36	NA	NA	NA	NA	NA	NA	NA	NA	NA
O08582	Gtpbp1	13.9011	5.03	4.38	4.94	NA	4.95156	5.63001	NA	NA	NA	NA	NA	NA	NA
O08585	Clta	4.91467	20.77	15.91	33.14	19.45	20.7962	NA	NA	NA	NA	NA	NA	NA	2.85669
O08599	Stxbp1	19.659	21.78	19.27	21.17	19.74	24.5017	23.4803	24.6064	24.3678	NA	NA	NA	NA	NA
O08638	Myh11	447.771	9.6	8.17	16.1	10.77	10.7479	11.1268	10.8232	18.6689	15.07	NA	6.27339	7.53094	3.13075
O08663	Metap2	3.18046	6.35	3.65	NA	NA	4.51352	5.32965	NA	NA	1.32	NA	NA	NA	1.76621
O08677	Kng1	5.77614	NA	NA	NA	NA	NA	NA	NA	NA	NA	NA	1.50016	2.16805	2.04553
O08709	Prdx6	9.75515	12.79	12.79	13.73	13.25	14.4881	14.5727	15.2218	14.6844	7.09	6.26	10.3017	7.3912	4.36477
O08738	Casp6	5.37323	NA	NA	NA	NA	NA	NA	NA	NA	NA	NA	NA	NA	NA
O08749	Dld	532.921	31.86	30.92	37.21	39.3	35.8753	36.7826	38.2334	40.2625	17.36	14.8	14.4135	15.2106	5.69086
O08756	Hsd17b10	11.3687	23.45	23.84	28.6	29.89	29.1459	27.2065	28.0831	NA	18.27	8.82	15.6626	10.8866	5.59599
O08759	Ube3a	4.60775	5.09	3.76	NA	NA	5.94976	6.37039	NA	NA	NA	NA	NA	NA	NA
O08784	Tcof1	3.40872	NA	NA	NA	NA	NA	NA	NA	NA	NA	NA	NA	NA	NA
O08788	Dctn1	6.09793	5.46	5.8	6.96	7.48	6.91415	6.87767	8.22311	9.4522	1.72	5.15	NA	NA	NA
O08795	Prkcsh	7.34744	6.73	7.69	6.7	6.73	7.42373	8.00773	7.88579	9.17024	1.83	NA	NA	4.52239	3.48132
O08807	Prdx4	5.52648	NA	6.95	6.44	7.02	6.82814	7.81559	7.92074	9.29989	NA	NA	NA	NA	3.52415
O08808	Diaph1	5.14795	6.34	7.84	5.37	NA	7.59025	5.23542	8.45652	NA	1.45	NA	NA	NA	NA
O08810	Eftud2	12.3105	3.73	6.53	NA	NA	5.17333	6.41816	NA	NA	NA	NA	NA	NA	NA
O08912	Galnt1	5.44711	NA	NA	NA	NA	NA	NA	NA	NA	NA	NA	NA	NA	NA
O08915	Aip	7.83026	3.57	4.08	NA	NA	5.56212	NA	NA	NA	NA	NA	NA	NA	NA
O08992	Sdcbp	9.97636	NA	3.8	0.17	NA	NA	NA	NA	NA	NA	NA	NA	NA	NA
O09044	Snap23	6.21232	NA	NA	NA	NA	NA	NA	NA	NA	NA	NA	NA	NA	NA
O09061	Psmb1	7.61179	8.16	8.15	9.58	8.22	9.1603	9.01909	10.7846	10.6598	3.27	5.71	NA	5.80379	4.16242
O09106	Hdac1	2642.29	NA	NA	NA	NA	NA	NA	NA	NA	NA	NA	NA	NA	2.37933
O09110	Map2k3	12.9337	NA	NA	NA	NA	NA	NA	NA	NA	NA	NA	NA	NA	NA
O09111	Ndufb11	5.18587	26.78	24.05	29.55	29.5	27.4097	26.7919	29.7269	28.6422	15.71	16.28	14.773	15.4479	4.8042
O09117	Sypl1	10.4196	25.53	23.58	34.49	24.5	NA	NA	39.4615	29.2588	4.31	7.99	NA	NA	NA
O09167	Rpl21	9.91349	9.26	10.28	9.88	8.37	11.6843	11.3992	11.4986	10.4933	4.11	6.23	NA	5.83703	5.83973
O09172	Gclm	9.10392	NA	NA	NA	NA	NA	NA	NA	NA	NA	NA	NA	NA	2.39239
O09174	Amacr	5.84378	NA	NA	NA	NA	NA	NA	NA	NA	NA	NA	NA	NA	3.93688
O35074	Ptgis	9.12927	NA	NA	NA	NA	NA	NA	NA	NA	NA	NA	NA	NA	NA
O35075	Vps26c	11.3392	NA	NA	NA	NA	NA	NA	NA	NA	NA	NA	NA	NA	NA
O35099	Map3k5	7.60517	6.65	NA	5.5	NA	NA	NA	6.89794	NA	4.1	NA	NA	NA	NA
O35129	Phb2	936.638	29.35	28.74	35.61	35.7	30.897	29.0359	36.3853	35.6373	17.89	12.69	14.9401	13.1017	6.03945
O35143	Atp5if1	11.1293	18.97	34.68	32.42	23.15	NA	NA	7.90431	NA	15.85	NA	NA	NA	NA
O35206	Col15a1	7.89604	NA	NA	NA	NA	NA	NA	NA	NA	NA	NA	NA	10.5663	NA
O35215	Ddt	6.95314	13.3	14.43	16.16	14.79	16.0269	NA	6.90729	14.5392	8.92	5.59	NA	10.6442	5.18377
O35226	Psmd4	6.62737	4.62	4.19	NA	NA	5.52377	NA	NA	NA	2.26	NA	NA	3.38079	NA
O35286	Dhx15	380.841	4.59	6.73	NA	NA	5.68806	7.16698	NA	NA	1.57	NA	NA	NA	NA
O35295	Purb	15.77	12.84	11.81	13.46	12.4	14.0765	13.9997	15.4333	12.3029	11.44	NA	NA	10.1501	7.7175
O35326	Srsf5	6.96933	3.5	5.15	NA	NA	6.41291	6.78191	NA	NA	NA	NA	NA	2.90701	NA
O35343	Kpna4	4.43069	3.99	4.04	NA	13.88	5.61538	NA	NA	NA	NA	NA	NA	3.01473	2.64641
O35344	Kpna3	5.35991	5.03	4.93	6.3	4.67	5.77958	NA	NA	NA	2.01	NA	NA	3.90803	2.48102
O35350	Capn1	4.19684	7.04	8.59	5.87	8.84	7.0245	8.54014	10.5858	9.24967	7.29	13.84	NA	7.0614	NA
O35381	Anp32a	10.0877	6.07	10.55	6.08	9.45	7.87105	9.99102	NA	NA	3.15	NA	4.05836	5.59238	4.44368
O35435	Dhodh	10.9814	NA	NA	17.57	20.58	NA	NA	16.1025	NA	NA	NA	NA	NA	NA
O35459	Ech1	5.53242	8.93	6.52	9.91	7.73	NA	9.24946	11.6227	10.4297	2.99	0.18	3.4002	4.37911	2.55012
O35551	Rabep1	17.9152	4.92	5.57	NA	NA	6.78504	NA	NA	NA	NA	NA	NA	NA	NA
O35566	Cd151	5.77427	NA	NA	11.4	7.88	NA	NA	13.178	NA	NA	NA	NA	NA	NA
O35593	Psmd14	5.14387	6.45	5.8	NA	6.64	7.29966	7.52901	8.02657	NA	3.98	4.26	NA	NA	3.76557
O35598	Adam10	5.29966	4.44	10.61	15.06	14.67	NA	14.907	17.228	15.6497	NA	NA	NA	NA	NA
O35638	Stag2	2.96292	NA	NA	NA	NA	NA	NA	NA	NA	NA	NA	NA	NA	NA
O35639	Anxa3	5.30216	NA	NA	NA	NA	NA	NA	NA	NA	NA	NA	NA	6.4383	NA
O35643	Ap1b1	5.53585	12.54	11.93	17.53	14.48	14.5165	14.2845	19.3592	17.7063	3.47	1.27	NA	6.58009	4.66263
O35658	C1qbp	6.95149	25.5	26.02	27.57	30.83	26.1893	29.9741	29.7189	31.2942	14.61	10.83	11.5563	11.5969	5.089
O35660	Gstm6	3.72239	NA	NA	NA	NA	NA	NA	NA	NA	NA	NA	11.9005	6.75648	4.64545
O35685	Nudc	6.36784	5.26	4.87	7.24	4.72	6.66487	6.6239	NA	NA	3.29	NA	NA	NA	2.26927
O35691	Pnn	4.90798	NA	6.57	NA	NA	4.96584	NA	NA	NA	NA	NA	NA	NA	NA
O35737	Hnrnph1	193.183	5.61	7.3	NA	5.13	NA	NA	NA	NA	2.44	4.12	NA	4.11351	2.88956
O35855	Bcat2	3.86589	NA	NA	NA	NA	NA	NA	NA	NA	NA	NA	10.9295	8.71554	NA
O35857	Timm44	14.1933	13.67	12.7	13.87	14.72	13.263	13.7006	14.584	16.3164	6.46	NA	6.28477	NA	4.32946
O35864	Cops5	7.08148	8.53	8.27	9.96	8.26	9.35695	10.1936	12.0146	NA	3.87	3.98	NA	5.66366	3.19253
O35887	Calu	7.2289	4.94	6.14	5.92	6.3	NA	NA	NA	NA	1.87	NA	7.33955	5.04952	3.47094
O35900	Lsm2	10.5132	12.64	16.63	NA	NA	NA	NA	NA	NA	9.19	6.83	NA	NA	NA
O35945	Aldh1a7	14.5882	NA	NA	NA	NA	NA	NA	NA	NA	NA	NA	4.25963	4.45453	4.0256
O35969	Gamt	6.75026	NA	NA	NA	NA	NA	NA	NA	NA	NA	NA	NA	NA	2.3714
O54692	Zw10	7.02777	NA	6.79	9.51	NA	NA	NA	NA	NA	NA	NA	NA	NA	3.34274
O54724	Cavin1	9.76787	2.54	5.54	NA	NA	NA	NA	NA	NA	8.86	11.06	10.2696	8.61963	NA
O54734	Ddost	8.32196	7.01	7.2	6.02	7.29	7.68912	7.70985	7.6796	8.15711	4.12	11.07	NA	6.39494	6.54561
O54774	Ap3d1	3.91445	9.07	7.09	11.5	8.67	9.6707	9.58388	12.3137	10.2172	2.52	NA	NA	3.66038	NA
O54818	Tpd52l1	38.8963	NA	NA	NA	NA	NA	NA	NA	NA	NA	NA	NA	NA	NA
O54833	Csnk2a2	7.85693	8.73	9.07	9.88	10.49	9.16708	10.0916	10.9569	8.92384	NA	NA	NA	NA	NA
O54879	Hmgb3	6.67245	NA	NA	NA	NA	NA	NA	NA	NA	NA	NA	NA	NA	2.41532
O54901	Cd200	15.6344	10.27	9.08	10.19	8.25	12.6176	NA	11.3997	NA	NA	NA	NA	NA	NA
O54916	Reps1	7.58037	9	NA	NA	NA	8.14209	NA	NA	NA	NA	NA	NA	NA	NA
O54941	Smarce1	4.0779	NA	NA	NA	NA	NA	NA	NA	NA	NA	NA	NA	NA	NA
O54950	Prkag1	7.88954	7.8	6.79	6.33	5.79	8.6382	9.46702	9.6459	NA	2.9	8.6	NA	4.76112	3.76271
O54962	Banf1	5.99744	NA	NA	NA	13.92	NA	NA	NA	NA	NA	NA	NA	8.86094	3.51183
O54974	Lgals7	9.73713	NA	NA	NA	NA	NA	NA	NA	NA	NA	NA	NA	NA	NA
O54984	Get3	4.88498	7.33	8.08	7.74	6.36	8.29474	8.11206	NA	NA	NA	NA	NA	4.85363	NA
O54988	Slk	29.2767	6.01	5.56	5.86	5.18	6.43425	6.95882	6.25893	8.46616	1.14	NA	NA	3.54506	3.48771
O54998	Fkbp7	10.0499	NA	NA	NA	NA	NA	NA	NA	NA	NA	NA	NA	NA	NA
O55013	Trappc3	6.95532	6.64	6.23	8.71	7.17	NA	NA	NA	NA	NA	NA	NA	NA	NA
O55023	Impa1	5.77127	12.11	13.17	15.43	15.1	14.34	14.7221	16.8459	17.8782	8.01	15.34	NA	NA	5.71058
O55029	Copb2	8.25367	4.34	3.72	NA	4.53	4.96772	5.46979	NA	NA	1.14	NA	NA	4.31317	3.15626
O55060	Tpmt	39.3693	NA	13.62	NA	4.22	NA	13.7179	NA	NA	NA	NA	NA	NA	4.09383
O55106	Strn	4.15761	6.19	5.15	7.27	NA	6.52948	6.27451	7.37119	NA	NA	NA	NA	NA	NA
O55111	Dsg2	22.0422	NA	NA	NA	NA	NA	NA	NA	NA	NA	NA	NA	NA	NA
O55126	Nipsnap2	8.5224	38.52	29.05	35.22	36.81	34.1817	37.9692	34.9476	38.9692	17.27	14.45	12.7405	16.1328	NA
O55128	Sap18	8.99411	NA	NA	NA	NA	NA	NA	NA	NA	NA	NA	NA	NA	NA
O55135	Eif6	4.34457	NA	NA	NA	NA	NA	NA	NA	NA	NA	NA	NA	NA	NA
O55137	Acot1	9.63572	16.04	16.91	NA	NA	NA	NA	NA	NA	NA	NA	20.2823	11.3158	4.75605
O55142	Rpl35a	8.94072	11.17	10.27	9.84	9.92	10.9837	6.47431	NA	9.66955	3.39	NA	NA	6.59324	5.68713
O55143	Atp2a2	1021.36	5.92	5.84	6.03	6.21	7.12757	7.30876	6.87333	7.15499	3.38	3.57	11.2105	5.82232	2.82566
O55201	Supt5h	3.62714	NA	3.08	NA	NA	NA	NA	NA	NA	NA	NA	NA	NA	NA
O55222	Ilk	4.786	NA	NA	NA	NA	NA	NA	NA	NA	NA	NA	NA	NA	NA
O55234	Psmb5	262.59	7.75	7.8	10.12	8.42	9.0075	9.28691	11.662	10.1068	3.97	6.13	NA	6.00361	3.52541
O55236	Rngtt	5.92558	NA	NA	NA	NA	NA	NA	NA	NA	NA	NA	NA	NA	NA
O70133	Dhx9	6.70892	5.49	8.5	6.88	8.55	6.30544	7.93956	8.26335	NA	0.69	NA	NA	4.30486	3.11443
O70152	Dpm1	5.55255	NA	3.99	3.44	NA	NA	NA	NA	NA	NA	NA	NA	NA	NA
O70194	Eif3d	46.1615	4.93	5.81	NA	NA	6.77598	7.16292	NA	NA	3.26	NA	NA	NA	3.50543
O70209	Pdlim3	10.4419	NA	NA	NA	NA	NA	NA	NA	NA	NA	NA	5.66181	5.64544	NA
O70251	Eef1b	7.23646	8.45	8.71	8.51	8.38	9.39648	NA	7.87763	NA	3.58	7.41	6.94084	6.10837	4.28358
O70252	Hmox2	4.9863	4.45	4.73	4.69	5.01	5.29334	NA	6.60163	NA	NA	NA	NA	NA	2.67754
O70310	Nmt1	89.0114	3.82	4.39	4.54	5.43	5.13513	5.32146	NA	NA	2.07	NA	NA	3.56475	2.72116
O70311	Nmt2	6.90384	7.06	4.15	NA	NA	7.75437	NA	NA	NA	NA	NA	NA	NA	NA
O70318	Epb41l2	108.141	24.94	24.15	27.81	23.19	22.8032	NA	28.3375	25.6904	NA	NA	NA	5.71668	NA
O70325	Gpx4	5.08403	10.83	10.22	11.86	12.1	11.9085	13.2489	14.4271	16.5338	5.81	NA	NA	NA	2.21559
O70400	Pdlim1	5.87287	NA	NA	NA	NA	NA	NA	NA	NA	NA	NA	4.96755	4.43203	NA
O70423	Aoc3	12.6582	NA	NA	NA	NA	NA	NA	NA	NA	NA	NA	NA	11.2287	NA
O70435	Psma3	7.14297	8.14	7.85	8.12	7.57	11.4321	NA	10.352	NA	3.45	5.38	NA	5.61253	4.06121
O70439	Stx7	7.61532	6.99	6.47	7.1	6.13	NA	NA	NA	10.7938	NA	NA	NA	NA	NA
O70456	Sfn	9.87102	7.38	7.47	9.37	9.14	8.44749	9.69443	10.2439	10.2373	4.35	10.15	NA	3.28802	NA
O70472	Tmem131	21.7227	NA	NA	NA	NA	NA	NA	NA	NA	NA	NA	NA	NA	NA
O70475	Ugdh	3.98471	NA	NA	NA	NA	NA	NA	NA	NA	NA	NA	NA	5.04272	2.95069
O70480	Vamp4	15.1397	NA	NA	2.77	NA	NA	NA	NA	NA	NA	NA	NA	NA	NA
O70492	Snx3	10.8782	2.84	3.31	4.93	4.67	NA	NA	6.28103	5.49775	1.58	NA	NA	3.67961	2.55063
O70493	Snx12	32.4664	6.79	6.52	8.47	7.52	7.49248	8.23945	9.98236	NA	NA	NA	NA	NA	NA
O70503	Hsd17b12	5.30723	5.75	6.5	5.94	7.01	6.66367	7.73566	6.43896	8.12005	NA	NA	NA	4.04014	3.21885
O70551	Srpk1	3.45976	NA	NA	NA	NA	NA	NA	NA	NA	NA	NA	NA	NA	NA
O70566	Diaph2	113.957	NA	NA	6.59	NA	8.58015	NA	10.6468	NA	NA	NA	NA	NA	NA
O70589	Cask	31.7363	14.84	15.96	14.2	17.71	16.8545	18.7563	15.7109	20.4208	NA	NA	NA	7.88294	NA
O70591	Pfdn2	6.73344	2.15	2.79	NA	NA	NA	NA	NA	NA	NA	NA	NA	NA	NA
O88286	Wiz	8.69084	NA	NA	NA	NA	NA	NA	NA	NA	NA	NA	NA	24.3082	NA
O88291	Znf326	13.8137	NA	8.33	NA	NA	NA	NA	NA	NA	NA	NA	NA	NA	NA
O88322	Nid2	7.1839	NA	NA	NA	NA	NA	NA	NA	NA	NA	NA	NA	NA	NA
O88342	Wdr1	7.12751	13.4	12.29	14.79	12.64	15.147	14.8604	17.169	14.1047	5.49	12.19	11.4485	7.38058	4.97665
O88384	Vti1b	6.92276	3.28	3.7	3.2	3.82	4.45495	NA	NA	NA	NA	NA	NA	NA	NA
O88428	Papss2	633.747	NA	NA	NA	NA	NA	NA	NA	NA	NA	NA	NA	3.58948	3.11017
O88441	Mtx2	20.8865	20.53	20.09	21.72	24.37	21.3107	20.6726	21.9428	19.022	14.73	NA	NA	11.9005	3.86079
O88447	Klc1	14.8979	3.08	3.26	3.06	3.62	4.83438	NA	4.43708	NA	NA	NA	NA	NA	NA
O88456	Capns1	5.9117	8.61	9.11	8.75	8.45	NA	NA	NA	NA	4.61	12.84	9.12036	6.9471	3.56027
O88487	Dync1i2	6.97824	5.77	6.24	8	8.48	6.78402	8.01735	9.91248	9.93412	3.4	4.72	NA	NA	NA
O88491	Nsd1	9.80936	NA	NA	NA	NA	NA	NA	NA	NA	NA	NA	NA	NA	NA
O88508	Dnmt3a	70.5895	NA	NA	NA	NA	NA	NA	NA	NA	NA	NA	NA	NA	NA
O88531	Ppt1	9.94317	8.95	7.63	11.76	8.47	25.0114	24.1718	32.3554	37.5041	4.63	NA	NA	NA	5.69507
O88532	Zfr	11.5509	2.06	3.74	NA	NA	3.66679	4.52652	NA	NA	NA	NA	6.20322	NA	NA
O88543	Cops3	3.7467	8.66	10.01	12.24	9.44	10.8785	13.3359	NA	NA	NA	NA	NA	5.66181	4.16655
O88544	Cops4	6.28244	9.46	8.75	11.83	10.89	11.1791	10.4763	14.3389	NA	2.86	7.86	NA	5.71833	3.84271
O88545	Cops6	6.30228	9.42	11.25	12.08	9.86	10.7198	11.6222	12.6702	NA	2.88	8.06	NA	NA	NA
O88569	Hnrnpa2b1	18.8294	8.8	12.8	8.75	12.12	10.3026	12.5862	8.86321	14.3027	2.27	NA	3.74502	5.41818	4.02186
O88653	Lamtor3	4.31173	5.71	5.66	5.92	6.34	6.61925	7.80312	7.42407	NA	1.97	1.01	NA	3.45451	3.17331
O88693	Ugcg	13.3946	NA	NA	NA	NA	NA	NA	NA	NA	NA	NA	NA	NA	NA
O88696	Clpp	5.8076	20.02	19.17	23.13	23.03	20.522	16.7335	21.6867	22.6615	8.09	NA	NA	NA	NA
O88712	Ctbp1	5.0828	17.57	15.54	21.64	22.41	17.06	16.9719	22.07	22.6525	2.32	NA	NA	NA	NA
O88738	Birc6	826.602	2.7	2.84	5.25	NA	NA	4.50606	4.48682	NA	0.81	NA	NA	NA	NA
O88796	Rpp30	9.86127	NA	NA	NA	NA	NA	NA	NA	NA	NA	NA	NA	NA	NA
O88811	Stam2	9.4802	NA	NA	NA	NA	NA	NA	NA	NA	NA	NA	NA	NA	NA
O88844	Idh1	94.0879	12.64	12.56	15.74	14.73	15.019	14.7641	17.0504	15.395	6.18	NA	8.15132	6.66712	4.53512
O88851	Rbbp9	6.52845	13.72	15.57	16.53	15.35	15.4871	16.3124	17.0393	16.5536	7.1	10.04	NA	9.41584	5.27891
O88958	Gnpda1	5.63782	9.72	9.52	11.42	NA	11.8057	13.373	NA	NA	7.4	NA	NA	NA	NA
O88967	Yme1l1	660.162	NA	4.47	5.15	3.21	NA	7.55496	3.92833	4.574	NA	NA	NA	NA	NA
O89020	Afm	10.1095	NA	NA	NA	NA	NA	NA	NA	NA	NA	NA	NA	NA	NA
O89023	Tpp1	7.77027	10.85	11.33	13.61	12.87	23.4034	NA	NA	NA	3	NA	NA	NA	4.89321
O89026	Robo1	11.0792	NA	NA	NA	NA	NA	NA	NA	NA	NA	NA	NA	NA	NA
O89053	Coro1a	6.29947	14.14	12.58	17.69	13.94	16.3522	15.5595	20.5116	14.5547	NA	NA	NA	NA	4.76341
O89079	Cope	4.96706	NA	4.14	NA	NA	NA	NA	NA	NA	NA	NA	NA	4.00131	3.09531
O89112	Lancl1	20.0182	5.63	5.91	5.9	6.03	7.04615	7.46305	7.34305	7.49876	NA	NA	NA	NA	4.02081
P00329	Adh1	11.1396	NA	NA	NA	NA	NA	NA	NA	NA	NA	NA	NA	8.25765	4.56153
P00375	Dhfr	4.56153	NA	NA	NA	NA	NA	NA	NA	NA	NA	NA	NA	NA	4.15693
P00405	Mtco2	8.38783	NA	NA	NA	NA	22.1111	22.4157	22.1844	24.0352	NA	NA	13.3016	15.2273	5.48116
P00493	Hprt1	5.20756	5.78	6.27	6.99	7.81	7.80683	8.43747	8.40992	NA	4.56	NA	NA	NA	NA
P00920	Ca2	17.5637	19.02	16.2	20.63	17.5	23.1831	22.043	25.355	21.7134	24.77	21.2	NA	NA	10.1035
P01027	C3	2721.39	NA	0.17	NA	NA	NA	NA	NA	NA	NA	NA	2.6095	2.23189	1.88163
P01631	NA	21.7369	NA	NA	NA	NA	NA	NA	NA	NA	NA	NA	NA	NA	NA
P01671	NA	15.2639	NA	NA	NA	NA	NA	NA	NA	NA	NA	NA	NA	NA	NA
P01869	Ighg1	291.629	NA	NA	NA	NA	NA	NA	NA	NA	NA	NA	NA	NA	NA
P01897	H2-L	6.00883	NA	NA	NA	NA	NA	NA	NA	NA	NA	NA	NA	NA	NA
P02468	Lamc1	5.2265	21.47	36.77	NA	NA	NA	45.8419	NA	NA	9.95	14.35	28.367	27.7536	NA
P02469	Lamb1	6.35875	NA	NA	NA	NA	NA	NA	NA	NA	NA	NA	13.1341	22.1985	NA
P03911	Mtnd4	11.7281	NA	NA	NA	NA	30.0827	29.8848	32.9712	28.2437	NA	NA	NA	NA	NA
P03921	Mtnd5	11.5506	NA	NA	NA	NA	30.5385	28.0615	29.5744	28.0262	NA	NA	NA	14.6326	5.35745
P03930	Mtatp8	16.8252	NA	NA	NA	NA	NA	NA	NA	NA	NA	NA	NA	NA	NA
P03958	Ada	6.7035	NA	NA	NA	NA	NA	NA	NA	NA	NA	NA	NA	2.27261	NA
P04104	Krt1	6.83223	NA	NA	NA	NA	NA	NA	NA	NA	NA	NA	NA	5.3797	6.70517
P04186	Cfb	4.68914	NA	NA	NA	NA	NA	NA	NA	NA	NA	NA	NA	NA	NA
P05064	Aldoa	46.388	6.52	6.43	6.99	6.66	8.24015	8.23668	8.01806	8.10722	3.66	10.21	8.73476	7.80659	2.72742
P05132	Prkaca	7.07601	8.79	6.43	8.07	6.09	10.8054	9.87945	9.33758	8.06303	2.42	9.07	NA	6.18937	NA
P05201	Got1	8.88446	10.7	11.88	12.85	13.18	12.8069	14.0984	14.2421	16.4568	6.94	15.5	13.1627	10.8296	4.93501
P05202	Got2	12.0021	30.34	32.64	36.62	40.14	34.9682	36.8332	36.7757	38.054	18.02	10.6	14.8093	16.869	5.72045
P05532	Kit	3.22561	NA	2.97	4.5	2.22	NA	NA	5.54906	3.3342	NA	NA	NA	NA	NA
P05622	Pdgfrb	607.907	26.22	26.35	31.15	32.2	28.9005	27.7587	31.6981	31.0351	NA	NA	NA	NA	NA
P06151	Ldha	31.8836	10.81	12.5	14.14	13.71	13.1919	14.454	15.212	15.4732	5.52	18.21	13.4279	9.29276	4.92484
P06330	NA	43.3643	NA	NA	NA	NA	NA	NA	NA	NA	NA	NA	NA	NA	NA
P06745	Gpi	1372.71	10.74	11.51	12.28	12.09	13.0995	13.9933	14.0538	14.9305	7.15	19.65	14.3628	10.4594	4.56589
P06795	Abcb1b	34.2397	NA	NA	NA	NA	NA	NA	NA	NA	NA	NA	NA	NA	3.00728
P06802	Enpp1	7.98467	NA	NA	NA	NA	NA	NA	NA	NA	NA	NA	NA	9.51668	4.36367
P06909	Cfh	3.70679	NA	NA	NA	NA	NA	NA	NA	NA	NA	NA	NA	NA	NA
P07091	S100a4	72.4856	NA	NA	NA	NA	NA	NA	NA	NA	NA	NA	NA	11.3827	NA
P07309	Ttr	9.17324	0.17	0.17	NA	0.17	NA	NA	NA	NA	NA	NA	0.346574	1.86996	2.28013
P07356	Anxa2	342.706	6.46	6.57	7.54	6.75	6.5633	6.88795	7.59041	NA	9.01	9.17	9.16134	9.66867	6.35652
P07742	Rrm1	3.83171	NA	NA	NA	NA	NA	NA	NA	NA	NA	NA	NA	NA	NA
P07901	Hsp90aa1	13.1801	5.48	5.97	6.82	6.05	6.74361	7.29223	7.89264	7.54097	2.66	NA	3.96345	3.39429	2.68106
P08003	Pdia4	181.064	4.95	4.9	5.36	5.79	6.00984	5.95269	5.68565	6.90964	3.95	NA	NA	4.89857	3.39645
P08030	Aprt	4.38922	8.45	9.69	NA	NA	9.68642	NA	NA	NA	3.09	10.2	NA	NA	NA
P08032	Spta1	14.4665	NA	NA	NA	NA	NA	NA	NA	NA	NA	NA	NA	NA	NA
P08113	Hsp90b1	1166.33	4.73	4.78	5.16	5.76	5.97577	6.11018	5.90974	6.54088	2.12	NA	4.03321	4.65574	3.2985
P08121	Col3a1	5.74495	NA	NA	NA	NA	NA	NA	NA	NA	NA	NA	64.7499	113.352	NA
P08122	Col4a2	18.4563	NA	NA	15.21	NA	69.5128	NA	NA	NA	NA	NA	NA	32.2544	NA
P08207	S100a10	12.369	NA	NA	20.24	7.71	NA	NA	NA	NA	NA	NA	3.49915	11.4504	NA
P08228	Sod1	16.8449	15.25	13.88	18.45	17.31	16.4771	17.1574	19.078	NA	10.68	13.6	14.8283	9.7093	4.89891
P08249	Mdh2	208.397	29.71	32.92	36.38	39.97	35.221	36.1936	36.4267	39.4735	18.37	15.36	14.4647	16.2539	5.6625
P08607	C4bpa	3189.65	NA	NA	NA	NA	NA	NA	NA	NA	NA	NA	NA	NA	NA
P08752	Gnai2	10.292	19.79	14.07	22.23	19.38	21.3016	19.521	22.4072	20.4485	2.79	19.64	NA	NA	NA
P08775	Polr2a	10.6932	NA	3.57	NA	NA	NA	3.5894	NA	NA	NA	NA	NA	NA	NA
P09055	Itgb1	7.23088	5.05	6.49	5.44	7.93	8.45455	6.75944	NA	NA	2.62	2.5	4.05468	5.89436	3.3302
P09103	P4hb	2839.47	5.84	6.74	6.45	7.3	7.43929	7.64325	7.5089	8.46912	2.27	2.84	8.72158	4.77901	3.41343
P09242	Alpl	5.62277	NA	2.23	3.22	NA	NA	NA	NA	NA	NA	NA	NA	NA	NA
P09405	Ncl	131.413	4.44	8.06	NA	NA	5.87429	7.7173	NA	NA	1.72	NA	3.30125	4.03755	2.86851
P09411	Pgk1	1065.38	11.71	13.38	14.11	14.98	14.2321	15.8315	16.1068	17.5517	9.03	24.74	16.869	12.5366	4.77013
P09528	Fth1	16.7165	5.16	5.33	6.99	5.79	9.03521	9.89748	10.1981	9.77387	2.68	NA	NA	3.99624	2.96565
P09671	Sod2	75.1666	29.09	29.02	34.76	36.48	33.791	35.183	35.4259	36.8088	17.08	12.72	12.7981	14.6682	5.60504
Q3THW5	H2az2	18.1853	10.67	29.93	12.67	25.57	14.5221	NA	NA	NA	NA	NA	NA	NA	5.161
P0DP28	Calm3	33.9936	NA	NA	NA	NA	9.52496	NA	NA	NA	NA	NA	NA	NA	NA
P10107	Anxa1	12.9533	NA	NA	NA	NA	NA	NA	NA	NA	NA	NA	NA	3.69432	3.25078
P10126	Eef1a1	605.505	4.89	6.5	6.27	7.2	7.11802	7.35598	7.07353	8.85939	3.19	NA	7.27217	5.54939	3.82669
P10493	Nid1	4.24004	NA	17.77	NA	NA	NA	23.2565	NA	NA	NA	NA	6.2675	11.6456	NA
P10518	Alad	6.24937	8.69	10.84	15.14	10.71	10.4601	11.748	NA	NA	4.01	0.18	NA	NA	3.88329
P10605	Ctsb	7.78409	3.39	3.33	3.71	3.5	5.5251	5.26695	5.64444	5.19827	1.8	0.22	NA	2.82548	2.45019
P10630	Eif4a2	4.43451	3.15	3.63	3.86	4.5	4.31204	4.5434	5.48638	6.01847	1.77	NA	NA	3.42219	2.17755
P10639	Txn	13.6474	12.59	14.29	15.44	16.82	15.695	13.7851	NA	NA	9.71	11.38	13.9663	7.70078	4.14661
P10649	Gstm1	13.5628	13.26	13.48	13.02	13.71	15.3082	15.1136	14.7534	15.3783	6.52	8.6	11.0824	6.8734	4.69373
P10711	Tcea1	55.0488	NA	4.82	NA	NA	NA	NA	NA	NA	NA	NA	NA	NA	1.51503
P10761	Zp3	557.087	NA	NA	NA	NA	NA	NA	NA	NA	NA	NA	NA	NA	NA
P10833	Rras	13.2383	NA	11.31	NA	NA	NA	12.195	NA	NA	NA	NA	NA	NA	2.77159
P10852	Slc3a2	11.2981	20.43	14.98	20.73	18.28	22.1427	18.5258	22.7876	19.8664	NA	NA	NA	NA	NA
P10922	H1-0	49.5855	28.18	83.56	29.87	91.62	44.0941	NA	NA	NA	28.98	NA	28.9899	35.5369	11.5544
P11087	Col1a1	7.23979	NA	NA	NA	NA	NA	NA	NA	NA	NA	NA	109.329	115.717	NA
P11276	Fn1	43.3466	NA	NA	NA	NA	NA	NA	NA	NA	NA	NA	NA	8.1427	2.46549
P11352	Gpx1	12.2341	18.13	10.16	19.3	16.72	13.801	NA	NA	NA	13.56	5.17	NA	8.78514	4.26907
P11404	Fabp3	4.9175	13.04	13.1	14.73	NA	17.4318	15.4495	17.1409	NA	9.7	18.62	15.0357	12.0234	NA
P11438	Lamp1	8.17053	2.63	2.4	2.41	2.35	4.75791	3.85011	4.04899	3.0557	1.46	NA	NA	NA	1.61675
P11499	Hsp90ab1	12.5284	4.16	4.57	5.28	5.02	5.52255	5.73533	6.49104	6.44274	2.14	NA	4.12686	3.42557	2.6536
P11531	Dmd	2357.99	NA	12.79	9.4	8.49	NA	NA	NA	8.64985	NA	NA	11.4874	14.6033	NA
P11679	Krt8	4.57212	NA	NA	NA	NA	NA	NA	NA	NA	NA	NA	NA	7.95852	6.84624
P11881	Itpr1	6.83042	5.19	6.87	5.45	7.04	6.23119	7.09211	6.10755	7.43585	NA	NA	NA	NA	NA
P11983	Tcp1	6.97621	6.43	7.23	8.75	8.09	8.01526	9.01972	10.0336	9.61533	2.15	NA	NA	4.14959	2.94211
P12265	Gusb	4.09591	NA	NA	NA	NA	NA	NA	NA	NA	NA	NA	NA	NA	NA
P12367	Prkar2a	10.6666	30.47	22.28	28.73	28.53	NA	NA	30.8949	31.0355	8.87	12.66	NA	10.3362	4.12416
P12382	Pfkl	6.67303	8.61	7.82	9.92	8.6	10.6347	10.2739	12.1186	9.98123	2.44	NA	NA	NA	NA
P12658	Calb1	4.15384	6.88	8.03	5.8	8.57	8.97355	10.8518	NA	NA	NA	NA	NA	NA	NA
P12787	Cox5a	8.86471	22.94	24.74	25.35	25.68	25.9827	24.9555	25.85	27.3086	15.68	13.15	11.246	13.7981	5.22007
P12970	Rpl7a	10.0719	10.72	9.34	10.25	9.07	11.4314	11.2756	11.0618	10.4146	2.42	5.79	6.83982	6.16076	5.9256
P13020	Gsn	182.447	8.23	8.16	13.01	12.13	11.2496	10.8035	13.7521	13.3597	NA	NA	2.23628	5.66922	NA
P13439	Umps	4.55378	NA	NA	NA	NA	NA	NA	NA	NA	NA	NA	NA	NA	2.67021
P13595	Ncam1	4.77651	18.58	15.08	18.51	15.36	19.1034	18.9012	19.2293	17.697	NA	NA	NA	NA	NA
P13634	Ca1	34.2091	NA	36.61	NA	NA	NA	20.7348	NA	NA	NA	NA	NA	NA	NA
P13864	Dnmt1	3.31253	NA	6.2	NA	NA	NA	4.29791	NA	NA	NA	NA	NA	NA	NA
P14069	S100a6	226.699	NA	NA	NA	NA	NA	NA	NA	NA	NA	NA	NA	7.57621	NA
P14094	Atp1b1	3.96211	15.1	15.2	15.46	16.58	17.8017	19.0253	15.8529	16.1226	8.72	10.47	5.81426	NA	4.75752
P14115	Rpl27a	7.28338	11.09	10.43	9.46	7.59	11.3782	11.4702	11.2497	NA	NA	NA	7.0249	6.36499	6.3814
P14131	Rps16	8.56435	10.72	10.72	10.65	10.25	12.1021	11.8112	11.1526	11.5399	2.64	7.14	NA	5.65309	6.25725
P14148	Rpl7	87.6646	10.4	9.23	10.62	9.45	12.2133	11.5166	12.1095	10.9546	3.62	NA	6.63013	6.26517	6.21239
P14152	Mdh1	10.9748	10.87	12.32	12.87	13.09	13.1257	14.1072	14.2859	16.7502	7.09	14.6	12.1712	10.0376	4.58916
P14206	Rpsa	257.229	9.84	12	10.52	10.26	12.2578	13.336	10.2209	NA	6.14	7.74	NA	7.18734	7.22593
P14211	Calr	604.289	5.94	6.56	6.24	7.31	6.8939	7.07438	6.85279	7.85196	2.26	0.67	6.54406	4.93466	3.5829
P14576	Srp54	3.96942	NA	2.1	NA	NA	NA	NA	NA	NA	NA	NA	NA	2.28505	2.40246
P14602	Hspb1	4.48962	2.49	2.31	NA	NA	NA	NA	NA	NA	2.97	2.29	6.96666	5.27108	NA
P14685	Psmd3	25.7938	5.86	5.86	7.2	6.33	6.76435	6.8892	8.13835	8.02399	3	1.99	4.65606	NA	3.58494
P14733	Lmnb1	23.5003	46.98	122.57	31.37	68.97	NA	NA	NA	NA	NA	NA	NA	36.9088	15.7551
P14824	Anxa6	812.99	6.31	8.06	7.03	8.61	8.18921	8.59059	8.37926	10.631	5.91	15.99	11.1834	7.38255	3.95147
P14869	Rplp0	11.2916	10.29	8.61	10.09	8.54	10.8083	10.8231	16.2555	NA	2.76	5.95	NA	6.93633	7.97408
P14873	Map1b	106.861	3.32	3.1	3.26	3.14	4.46041	4.52056	4.13134	4.56659	NA	NA	NA	NA	NA
P14901	Hmox1	12.6025	NA	NA	NA	NA	NA	NA	NA	NA	NA	NA	NA	NA	2.03193
P15089	Cpa3	15.1546	NA	NA	NA	NA	NA	NA	NA	NA	NA	NA	NA	NA	NA
P15105	Glul	13.8874	8.16	7.29	8.3	7.76	9.41829	9.1326	9.02016	8.52921	0.64	NA	NA	2.68839	3.75771
P15116	Cdh2	4.0504	7.27	6.05	7.48	6.29	8.98024	NA	9.29015	8.97442	3.81	NA	NA	NA	NA
P15327	Bpgm	13.1252	9.53	9.9	3.79	3.69	10.2505	7.94278	NA	NA	21.92	9.88	NA	NA	NA
P15379	Cd44	4.62824	NA	NA	NA	NA	NA	NA	NA	NA	NA	NA	NA	NA	NA
P15532	Nme1	16.166	10.22	11.42	12.34	12.63	12.8724	13.6682	14.7459	13.647	8.15	13.75	NA	7.34383	4.13844
P15626	Gstm2	156.778	NA	NA	NA	NA	NA	NA	NA	NA	NA	NA	14.8648	7.47772	5.29302
P15864	H1-2	94.5525	14.36	26.66	NA	27.04	15.5838	NA	NA	NA	22.44	NA	10.1374	26.3004	5.68153
P16015	Ca3	3.75945	NA	NA	NA	NA	NA	NA	NA	NA	NA	NA	17.7389	12.8694	4.14537
P16045	Lgals1	14.122	9.65	9.19	NA	NA	10.2116	10.7866	NA	NA	5.66	12.38	7.38609	6.63394	NA
P16110	Lgals3	66.7056	NA	NA	NA	NA	NA	NA	NA	NA	NA	NA	NA	4.20701	NA
P16125	Ldhb	12.7872	10.5	11.44	12.47	12.09	12.5363	12.8765	13.5497	13.556	5.23	9.51	7.97867	8.26849	NA
P16254	Srp14	19.6255	NA	NA	NA	NA	NA	NA	NA	NA	NA	NA	NA	2.67124	3.08497
P16332	Mmut	4.29166	7.88	6.8	9.49	7.96	9.30582	9.72891	9.95091	9.83323	5.9	NA	NA	4.76849	2.6565
P16460	Ass1	3.84814	9.67	7.98	9.68	8.7	10.6172	9.80734	10.7171	10.6454	NA	NA	NA	NA	3.90858
P16546	Sptan1	161.872	16.16	13.73	17.06	15.92	18.477	17.5584	19.1733	19.1678	9.53	5.71	7.83571	7.48135	4.48683
P16858	Gapdh	18.1355	10.38	11.79	11.33	11.42	12.4872	13.434	13.061	13.6275	5.51	17.7	14.6388	10.0544	4.47596
P17095	Hmga1	4.03426	NA	NA	NA	NA	NA	NA	NA	NA	NA	NA	NA	NA	NA
P17156	Hspa2	1764.88	6.72	6.44	7.63	6.31	7.89361	7.87976	7.40723	6.91283	NA	8.78	5.90566	6.09897	2.18807
P17182	Eno1	270.084	11.37	12.82	13.53	13.84	13.8919	14.841	15.6297	16.4059	11.1	25.29	15.3725	9.87178	4.61268
P17225	Ptbp1	6.80331	NA	NA	NA	NA	NA	4.29979	NA	NA	NA	NA	NA	5.1185	4.11632
P17426	Ap2a1	5.70271	16.01	11.54	20.46	13.28	18.0737	15.3677	23.1004	16.1546	3.15	NA	NA	5.80915	4.90915
P17427	Ap2a2	4.12386	15.82	11.92	20.31	14.38	17.8585	15.6471	22.4669	16.866	2.71	NA	NA	6.46201	4.62114
P17563	Selenbp1	5.27009	12.05	11.18	14.63	13.93	14.3351	13.833	NA	12.6397	7.75	NA	12.823	5.80258	4.77062
P17710	Hk1	4.97423	24.05	24.34	31	30.76	28.4663	29.3334	30.5102	33.8582	10.35	NA	NA	6.97156	NA
P17742	Ppia	186.923	8.46	10.75	10.09	11.42	10.1728	11.3311	11.381	14.2295	6.48	9.14	7.19107	6.85199	3.75547
P17751	Tpi1	104.176	11.4	14.91	13.85	15.66	13.8557	16.1952	14.5122	18.7046	8.49	18.42	16.233	12.0642	4.80119
P17918	Pcna	4.56658	NA	NA	NA	NA	NA	NA	NA	NA	NA	NA	NA	NA	NA
P18052	Ptpra	5.47381	6.85	7.45	6.36	7.07	8.50887	7.39471	7.61445	7.76271	NA	NA	NA	NA	NA
P18242	Ctsd	14.4468	5.61	4.62	7.21	5.34	9.76383	9.06746	11.2119	11.7388	2.11	NA	3.69659	3.44045	3.3314
P18572	Bsg	7.9239	12.87	12.71	13.77	14.34	13.532	NA	13.6351	NA	3.19	2.87	NA	6.63299	3.20456
P18653	Rps6ka1	4.05693	NA	8.62	8.07	8.79	7.83094	9.28724	10.46	11.2946	NA	NA	NA	NA	NA
P18760	Cfl1	9.73333	7	8.08	7.69	8	8.34577	9.32605	8.86433	9.46569	2.88	3.58	4.58749	5.15332	3.09027
P19096	Fasn	6.63107	5.38	5.19	6.63	5.79	6.93282	7.03696	7.75655	6.96778	2.27	NA	1.38963	2.98237	2.59693
P19137	Lama1	12.3792	NA	NA	NA	NA	NA	NA	NA	NA	NA	NA	NA	NA	NA
P19157	Gstp1	7.36207	13.82	16.44	16.72	16.08	16.1419	17.1177	22.5642	22.9385	7.54	7.29	9.71816	8.95655	4.67679
P19253	Rpl13a	431.322	12.88	10.19	12.7	10.55	13.6354	12.2064	12.8218	11.4831	NA	7.36	NA	NA	6.63712
P19324	Serpinh1	241.226	NA	NA	NA	NA	NA	NA	NA	NA	NA	NA	NA	2.20716	2.39955
P19426	Nelfe	5.31384	NA	NA	NA	NA	NA	NA	NA	NA	NA	NA	NA	NA	NA
P19536	Cox5b	13.1146	20.88	21.82	24.22	26.41	24.8297	25.9152	25.4862	26.4046	16.5	13.22	11.8335	14.7698	5.40656
P19783	Cox4i1	7.88895	22.58	22.87	25.43	26.84	25.6212	24.7354	25.1854	30.6545	15.53	14.27	12.3732	14.4361	5.29403
P20029	Hspa5	53.3432	5.14	5.3	5.41	5.95	6.32043	6.51547	6.06759	6.81001	2.54	0.79	6.03025	4.40066	3.11268
P20060	Hexb	3.90949	4.18	NA	3.71	NA	5.62788	NA	5.77065	NA	NA	NA	NA	2.63534	NA
P20108	Prdx3	234.304	27	27.13	30.47	32.63	29.9201	31.5493	32.0751	30.7095	16.82	12.14	12.0234	13.986	5.44585
P20152	Vim	97.3046	8.83	9.69	NA	9.12	10.4908	12.7649	NA	21.3092	5.23	3.88	5.98289	9.5871	7.4528
P20239	Zp2	186.157	NA	NA	NA	NA	NA	NA	NA	NA	NA	NA	NA	NA	NA
P20357	Map2	4.71978	6.37	4.87	6.15	5.33	7.3465	7.17811	7.00726	6.64998	NA	NA	NA	NA	NA
P20664	Prim1	11.2058	NA	NA	NA	NA	NA	NA	NA	NA	NA	NA	NA	NA	NA
P20918	Plg	3.70274	NA	NA	NA	NA	NA	NA	NA	NA	NA	NA	NA	1.70194	2.02476
P21107	Tpm3	40.1097	13.4	14.8	19.51	17.18	NA	NA	NA	NA	5.9	22.24	9.33909	16.2292	NA
P21126	Ubl4a	9.14977	4.56	4.45	NA	6.77	6.65991	NA	NA	NA	NA	NA	NA	NA	NA
P21271	Myo5b	4.13823	NA	NA	NA	NA	NA	NA	NA	NA	NA	NA	NA	NA	NA
P21278	Gna11	5.1765	9.51	10.19	9.97	11.5	11.6515	13.1298	10.8152	13.1738	1.5	NA	NA	9.88093	NA
P21279	Gnaq	5.45285	12.23	16.87	13.15	18.95	15.9467	19.3651	13.2377	18.4349	3.53	NA	NA	NA	NA
P21300	Akr1b7	5.42044	NA	13.8	NA	20.67	NA	NA	NA	NA	NA	NA	NA	NA	6.19628
P21550	Eno3	4.83255	NA	NA	NA	NA	NA	NA	NA	NA	NA	NA	15.2173	12.0894	4.55224
P21614	Gc	3.69568	NA	NA	NA	NA	NA	NA	NA	NA	NA	NA	NA	1.73086	2.03352
P21619	Lmnb2	236.427	30.65	69.88	33.55	69.81	NA	NA	NA	NA	NA	NA	NA	33.9695	NA
P21812	Mcpt4	18.8835	NA	NA	NA	NA	NA	NA	NA	NA	NA	NA	NA	NA	NA
P21844	Cma1	43.3254	NA	NA	NA	NA	NA	NA	NA	NA	NA	NA	NA	NA	NA
P21981	Tgm2	12.0972	5.21	5.65	NA	NA	5.15952	5.79501	NA	NA	6.04	NA	10.601	8.38248	4.52535
P22315	Fech	5.39798	15.02	13.2	17.33	16.68	16.5345	16.1143	17.8913	17.4952	5.07	NA	NA	6.16077	3.78479
P22599	Serpina1b	3.84002	NA	0.17	NA	NA	NA	NA	NA	NA	NA	NA	0.346574	NA	NA
P22892	Ap1g1	6.84161	8.43	7.26	9.85	8.25	10.171	9.67071	11.9356	9.39942	2.77	NA	NA	4.27974	2.80439
P22907	Hmbs	4.20415	NA	NA	NA	NA	NA	NA	NA	NA	NA	NA	NA	NA	2.82635
P23116	Eif3a	1126.04	4.46	4.37	4.49	3.98	5.63926	5.5825	5.49298	5.18592	1.73	5.23	NA	NA	2.72544
P23198	Cbx3	9.5889	3.28	6.84	NA	NA	3.6649	NA	NA	NA	NA	NA	NA	NA	NA
P23242	Gja1	7.09162	7.07	15.28	7.2	15.46	9.99472	14	10.305	16.6627	7.55	NA	NA	NA	NA
P23249	Mov10	5.18281	NA	NA	NA	NA	NA	NA	NA	NA	NA	NA	NA	NA	NA
P23475	Xrcc6	3.32555	NA	NA	NA	NA	NA	NA	NA	NA	NA	NA	NA	NA	NA
P23492	Pnp	5.20688	12.37	11.14	NA	10.43	11.6081	11.871	NA	NA	9.6	NA	NA	6.88637	4.46472
P23591	Gfus	10.1317	NA	NA	NA	NA	NA	NA	NA	NA	NA	NA	NA	NA	4.31747
P23780	Glb1	4.14123	NA	NA	NA	NA	NA	NA	NA	NA	NA	NA	NA	NA	NA
P23953	Ces1c	298.517	NA	0.17	NA	NA	NA	NA	NA	NA	NA	NA	NA	2.18949	2.04438
P24270	Cat	12.0298	4.26	4.72	3.84	3.84	5.60739	5.89753	4.34097	4.43483	2.35	NA	NA	NA	1.92378
P24369	Ppib	11.48	5.67	6.3	6.17	6.65	7.01341	7.37606	5.77966	7.54055	2.68	8.87	NA	4.7909	3.56695
P24452	Capg	7.19686	NA	NA	NA	NA	NA	NA	NA	NA	NA	NA	NA	6.28819	NA
P24472	Gsta4	17.7274	10.35	11.44	12.29	13.77	12.8768	13.6882	14.5281	15.5295	7.37	13.49	NA	5.09573	4.80835
P24527	Lta4h	10.5802	13.94	18.46	18.41	17.37	16.3342	20.4424	21.0908	20.7961	9	9.88	NA	10.2423	5.96795
P24547	Impdh2	4.34432	NA	5.55	NA	7.81	6.70845	6.75456	NA	10.335	NA	NA	NA	NA	NA
P24549	Aldh1a1	84.8194	8.88	10.7	11.55	11.49	14.2747	14.7645	13.1123	13.3239	5.98	NA	NA	4.49177	3.9162
P24815	Hsd3b1	91.9436	NA	NA	NA	NA	NA	NA	NA	NA	NA	NA	NA	NA	NA
P25206	Mcm3	3.09285	NA	NA	NA	NA	NA	NA	NA	NA	NA	NA	NA	NA	NA
P25444	Rps2	181.641	11.98	11.96	11.21	11.72	12.4942	12.9075	12.4755	12.4038	4.33	6.94	7.13298	6.48619	6.53173
P25976	Ubtf	4.08502	NA	3.46	NA	NA	NA	NA	NA	NA	NA	NA	NA	NA	NA
P26039	Tln1	981.733	6.42	5.6	5.22	5.54	7.45196	6.59562	6.81274	6.48097	2.93	NA	6.04288	5.29666	3.39196
P26040	Ezr	4.77556	7.01	4.07	7.32	7.4	8.11414	5.96394	7.85756	6.70173	3.25	NA	NA	3.35797	4.11852
P26041	Msn	870.309	6.45	7.58	8.4	9.21	7.98726	7.91274	8.47399	9.73951	4.33	4.16	4.45754	6.68094	4.76406
P26043	Rdx	9.05847	6.47	5.93	7.88	6.85	8.01109	8.22	9.95439	8.75635	2.8	3.08	6.39228	NA	3.40822
P26187	Mgmt	4.98543	NA	NA	NA	NA	NA	NA	NA	NA	NA	NA	NA	NA	NA
P26231	Ctnna1	5.61631	9.92	2.62	7.57	5.46	6.93476	NA	9.79737	16.5717	1.61	NA	NA	2.4877	2.53214
P26350	Ptma	7.89772	NA	NA	NA	NA	NA	NA	NA	NA	NA	NA	NA	NA	NA
P26369	U2af2	8.04331	3.91	7.04	NA	NA	4.88418	6.55429	NA	NA	NA	NA	NA	NA	NA
P26443	Glud1	2290.07	23.83	25.98	25.6	28.36	28.6012	30.1858	28.298	30.0876	15.45	NA	9.92479	8.88821	5.43965
P26516	Psmd7	7.22854	6.32	6.29	7.21	7.07	7.42094	7.86414	8.51233	9.79991	3.54	1.77	NA	5.11472	3.95711
P26618	Pdgfra	2540.06	NA	NA	NA	NA	NA	NA	NA	NA	NA	NA	NA	NA	NA
P26638	Sars1	4.3791	5.16	5.44	6.29	6.09	6.72649	6.92802	7.96612	8.30131	2.24	NA	NA	4.22007	3.43644
P26645	Marcks	6.59114	18.01	26	23.46	30.65	18.3351	24.8273	21.2374	28.7786	1.82	NA	NA	NA	NA
P27048	Snrpb	5.85254	7.69	10.69	NA	NA	9.22326	NA	NA	NA	NA	NA	NA	5.87911	NA
P27601	Gna13	4.69475	17.21	14.43	17.71	16.05	19.4476	18.4192	19.6359	17.1232	NA	NA	NA	NA	NA
P27612	Plaa	3.49478	7.42	7.35	10.07	NA	8.4599	9.16223	NA	NA	4.82	6.67	NA	NA	3.35218
P27641	Xrcc5	10.1288	NA	NA	NA	NA	NA	NA	NA	NA	NA	NA	NA	4.75556	NA
P27659	Rpl3	9.76352	11	10.22	10.38	9.65	12.0019	11.8959	11.5893	11.166	NA	NA	NA	6.81192	7.39042
P27773	Pdia3	261.293	5.79	6.33	6.28	7.09	7.0896	7.54212	7.44404	8.47395	2.39	NA	5.07298	4.5115	3.41991
P28271	Aco1	10.6344	9.83	9.34	10.24	8.24	11.7881	11.7482	12.1216	12.2998	5.98	NA	NA	6.05157	4.07494
P28352	Apex1	12.0723	7.35	31.67	NA	NA	8.5925	NA	NA	NA	4.01	NA	NA	NA	NA
P28474	Adh5	920.759	11.49	12.86	16.04	13.92	13.6468	14.166	15.4097	14.8907	6.84	6.16	NA	8.37185	4.83855
P28653	Bgn	7.04169	NA	NA	NA	NA	NA	NA	NA	NA	NA	NA	4.43913	15.347	3.84549
P28654	Dcn	176.883	NA	NA	NA	NA	NA	NA	NA	NA	NA	NA	3.94484	3.65758	NA
P28656	Nap1l1	5.69595	4.82	5.68	5.53	6.05	6.47301	5.20036	5.70496	NA	NA	NA	NA	3.19099	2.55016
P28658	Atxn10	5.36301	1.95	2.31	0.17	0.17	3.56084	3.21278	NA	NA	NA	NA	NA	NA	NA
P28667	Marcksl1	4.55528	8.29	NA	8.13	14.07	NA	NA	NA	NA	NA	NA	NA	NA	NA
P28738	Kif5c	13.9163	3.07	3.09	3.24	3.2	4.19592	4.28664	4.35809	4.88236	NA	NA	NA	NA	NA
P28843	Dpp4	554.438	NA	NA	NA	NA	NA	NA	NA	NA	NA	NA	NA	NA	4.87805
P28867	Prkcd	4.70846	7.31	3.56	7.1	NA	7.60145	5.77955	11.0864	NA	NA	NA	NA	NA	4.94364
P29341	Pabpc1	9.68936	9.09	8.33	8.96	8.19	9.92626	9.93708	9.47793	9.30923	2.44	NA	NA	5.11623	4.17445
P29391	Ftl1	86.9826	NA	NA	NA	NA	NA	NA	NA	NA	NA	NA	2.95	3.93108	3.16267
P29595	Nedd8	18.8038	7.81	7.75	8.89	8.98	10.8107	NA	NA	NA	3.3	5.61	NA	NA	NA
P29699	Ahsg	7.42636	NA	NA	NA	NA	NA	NA	NA	NA	NA	NA	1.46824	2.40247	1.86994
P29758	Oat	5.74139	4.71	5.02	5.73	5.45	6.70634	6.43216	6.34684	6.21663	2.51	NA	NA	2.81985	1.86558
P29788	Vtn	11.7337	NA	NA	NA	NA	NA	NA	NA	NA	NA	NA	NA	NA	NA
P30115	Gsta3	8.98066	NA	NA	NA	NA	NA	NA	NA	NA	NA	NA	NA	NA	4.62653
P30285	Cdk4	5.64842	NA	NA	NA	NA	NA	NA	NA	NA	NA	NA	NA	NA	NA
P30412	Ppic	4.89974	NA	NA	NA	NA	NA	NA	NA	NA	NA	NA	NA	3.34031	NA
P30416	Fkbp4	9.33349	5.95	6.54	6.56	7.21	7.19875	7.59074	NA	7.54233	2.33	0.49	NA	NA	2.25965
P30681	Hmgb2	9.84085	NA	NA	NA	NA	NA	NA	NA	NA	NA	NA	NA	8.18742	4.4735
P30999	Ctnnd1	15.094	6.62	3.45	6.04	2.11	7.83072	NA	7.90644	NA	NA	NA	NA	NA	2.41915
P31001	Des	6.26684	NA	NA	NA	NA	NA	NA	NA	NA	NA	NA	5.62734	8.44683	NA
P31230	Aimp1	5.13287	4.35	4.79	NA	5.98	6.29762	NA	NA	NA	3.96	4.61	5.51145	NA	4.06347
P31324	Prkar2b	7.63832	27.19	18.57	29.03	26.56	27.3489	18.8756	27.6043	31.4217	NA	NA	NA	3.99635	NA
P31786	Dbi	10.2049	NA	17.35	18.8	16.25	NA	NA	NA	NA	NA	NA	5.96589	8.3552	4.41551
P31938	Map2k1	11.3929	7.33	6.91	8.39	7.14	9.03556	8.96564	9.29346	9.19274	2.63	NA	NA	NA	2.63915
P32020	Scp2	106.52	4.15	3.94	4.39	4.51	NA	NA	NA	NA	2.31	NA	1.68739	3.57726	2.24167
P32067	Ssb	799.433	3.57	6.9	NA	NA	5.50048	NA	NA	NA	1.71	NA	NA	4.27236	2.50152
P32233	Drg1	4.09179	2.46	4.32	2.4	2.45	3.42791	4.0963	2.54246	2.67404	NA	NA	NA	NA	2.34171
P32261	Serpinc1	10.1396	NA	NA	NA	NA	NA	NA	NA	NA	NA	NA	NA	1.64694	1.74978
P32883	Kras	5.83947	NA	NA	15.93	16.84	NA	NA	16.075	20.0773	NA	NA	NA	NA	NA
P32921	Wars1	3.53823	5.67	6.22	8.66	6.9	7.08125	7.12848	6.55288	9.42649	3.98	8.07	NA	6.07331	NA
P34022	Ranbp1	5.82497	8.72	9.01	9.95	8.04	8.73184	NA	NA	NA	4.89	5.76	NA	5.46775	3.86693
P34914	Ephx2	80.5898	10.95	7.83	10.72	8.77	12.5185	NA	NA	NA	4.91	NA	NA	7.27141	3.31903
P35123	Usp4	5.78072	NA	3.41	NA	NA	NA	NA	NA	NA	NA	NA	NA	NA	NA
P35235	Ptpn11	6.66456	7.63	6.88	7.88	6.09	8.7616	8.53317	8.68718	7.60559	3.06	NA	NA	NA	NA
P35278	Rab5c	11.5266	6.81	5.96	7.77	6.57	7.62456	7.62288	7.82834	7.5875	2.29	NA	NA	NA	2.45336
P35279	Rab6a	4.69108	2.63	3.72	3.09	4.13	4.54948	5.06709	4.50573	5.85554	1.29	NA	NA	NA	NA
P35282	Rab21	8.56212	5.69	5.42	6.3	5.89	7.50191	7.13288	7.24301	7.36864	1.28	NA	NA	NA	NA
P35283	Rab12	6.1654	5.86	6.46	6.75	6.48	7.48507	7.45187	7.18628	7.70754	1.15	NA	NA	NA	NA
P35285	Rab22a	5.61259	8.61	8.37	9.83	8.96	10.7504	NA	9.74857	NA	NA	NA	NA	NA	NA
P35288	Rab23	4.65797	NA	11.91	11.7	10.23	NA	14.1771	13.2759	12.4815	NA	NA	NA	NA	NA
P35293	Rab18	7.09309	4.73	4.38	5.37	4.83	6.07948	5.79245	6.01908	5.98963	1.09	NA	NA	NA	2.92073
P35486	Pdha1	31.461	22.48	31.16	31.02	39.28	33.4644	35.7587	32.2092	39.3168	11.7	10.26	8.49914	10.4366	5.29403
P35505	Fah	4.71065	14.38	16.26	16.85	16.84	18.7912	20.1574	18.4089	19.6641	7.93	NA	NA	6.37084	4.98685
P35550	Fbl	10.3703	NA	7.23	NA	NA	7.65126	8.46179	NA	NA	NA	NA	7.0381	NA	4.02237
P35564	Canx	551.154	5.82	6.33	6.13	6.67	5.63549	6.18465	6.43892	7.4767	2.57	3.7	NA	3.98934	3.0464
P35585	Ap1m1	4.36432	9.55	8.91	12.35	8.89	10.8586	11.5816	13.0312	11.4519	NA	NA	NA	NA	5.44264
P35601	Rfc1	3.21371	NA	NA	NA	NA	NA	NA	NA	NA	NA	NA	NA	NA	NA
P35700	Prdx1	149.071	10.19	10.46	12.06	11.47	12.4364	12.7578	13.6973	12.6719	4.4	8.65	8.26208	5.66737	3.8062
P35710	Sox5	6.1435	NA	NA	NA	NA	NA	NA	NA	NA	NA	NA	NA	NA	NA
P35821	Ptpn1	10.4975	NA	NA	NA	NA	NA	NA	NA	NA	NA	NA	NA	NA	NA
P35979	Rpl12	11.3811	11.6	11.49	11.45	11.07	12.7554	12.8674	12.2437	12.6792	6.69	7.27	7.7317	6.66584	7.35435
P35980	Rpl18	16.6207	12.2	10.22	11.56	9.56	13.3249	11.772	12.9918	10.6809	4.59	6.82	NA	6.3203	6.39228
P36536	Sar1a	11.0601	4.62	5.69	NA	NA	NA	NA	NA	NA	3.48	NA	6.63426	7.40041	2.88373
P36916	Gnl1	6.96806	6.6	6.82	6.31	NA	8.17102	NA	NA	NA	NA	NA	NA	NA	NA
P36993	Ppm1b	9.76192	NA	NA	NA	NA	NA	NA	NA	NA	NA	NA	NA	NA	3.11807
P37040	Por	6.27483	4.71	4.76	5.12	5.3	5.66638	6.12213	5.91974	6.02112	2.81	1.54	NA	3.64077	2.67351
P37804	Tagln	293.243	7.55	7.57	NA	NA	6.05526	NA	NA	NA	5.12	2.98	NA	6.50049	NA
P37913	Lig1	4.38455	NA	NA	NA	NA	NA	NA	NA	NA	NA	NA	NA	NA	NA
P38060	Hmgcl	10.809	NA	NA	17.2	17.74	NA	NA	NA	NA	NA	NA	NA	6.3414	4.62175
P38647	Hspa9	436.83	9.42	9.36	11.45	11.98	11.164	11.5474	11.6898	12.1115	5.66	NA	4.92432	6.08531	3.27574
P39054	Dnm2	4.23464	9.98	8.19	10.79	8.38	7.80047	7.58058	9.49691	8.66284	2.41	NA	NA	NA	3.33148
P39447	Tjp1	4.17169	3.95	4.01	4.74	5.25	4.09515	NA	5.64633	4.18276	NA	NA	NA	NA	2.86229
P39749	Fen1	9.28647	NA	10.32	NA	NA	NA	NA	NA	NA	NA	NA	NA	NA	NA
P40124	Cap1	6.76707	8.7	8.89	10.87	9.56	10.3073	10.2231	12.4764	11.2016	2.96	NA	NA	4.68818	3.81028
P40142	Tkt	13.145	12.02	15.39	12.31	14.21	14.6516	16.8529	14.2955	15.5111	9.76	NA	2.84607	6.28164	6.80356
P40240	Cd9	15.8227	NA	20.26	56.71	39.52	NA	NA	NA	NA	NA	NA	NA	NA	NA
P40336	Vps26a	3.87861	7.68	6.99	8.1	11.11	9.76807	9.48516	11.8722	NA	3.04	NA	NA	4.15406	3.03919
P40630	Tfam	12.3299	NA	24.17	27.37	31.24	NA	NA	NA	NA	NA	NA	13.0022	NA	5.09573
P41105	Rpl28	863.153	9.59	8.49	9.1	8.33	10.5288	10.1035	10.354	9.89313	6.06	5.81	NA	NA	3.47195
P41216	Acsl1	64.0074	7.92	7.44	9.8	9.25	9.94784	9.14127	10.0173	10.1807	10.72	6.03	9.0142	9.60836	3.18315
P41233	Abca1	20.7794	NA	NA	NA	NA	NA	NA	7.86163	NA	NA	NA	NA	NA	NA
P41241	Csk	3.99228	NA	NA	NA	NA	NA	NA	NA	NA	NA	NA	NA	NA	NA
P41731	Cd63	4.96697	NA	NA	NA	NA	NA	NA	NA	NA	NA	NA	NA	NA	NA
P41778	Pbx1	3.79971	NA	NA	NA	NA	NA	NA	NA	NA	NA	NA	NA	NA	NA
P42125	Eci1	15.2835	19.92	21.9	22.47	26.85	25.4957	26.1563	24.7138	29.4739	17.66	12.47	13.1278	14.0342	5.68223
P42208	Septin2	6.84917	17.5	15.78	18.1	16.75	19.4025	20.4061	19.9536	16.7452	4.07	NA	NA	6.07438	4.39717
P42227	Stat3	3.94756	NA	NA	NA	NA	NA	NA	NA	NA	NA	NA	NA	NA	1.32823
P42230	Stat5a	3.43679	NA	NA	NA	NA	NA	NA	NA	NA	NA	NA	NA	NA	2.0559
P42232	Stat5b	4.44484	NA	NA	NA	NA	NA	NA	NA	NA	NA	NA	NA	NA	NA
P42567	Eps15	282.348	NA	3.97	0.24	4.38	NA	NA	5.18101	NA	NA	NA	NA	NA	NA
P42669	Pura	8.21429	19.77	18.64	20.65	18.94	21.9018	21.6285	23.4992	21.3044	13.33	NA	NA	NA	NA
P42932	Cct8	1044.01	5.98	6.57	8.22	7.58	7.86247	8.3686	9.93288	9.74673	2.21	NA	4.09118	3.8679	2.57503
P43247	Msh2	8.43688	NA	NA	NA	NA	NA	NA	NA	NA	NA	NA	NA	NA	NA
P43274	H1-4	33.7809	30.93	97.53	25.69	99.87	31.1701	NA	NA	85.1097	34.71	NA	30.9856	NA	11.7413
P43275	H1-1	11.501	NA	113.13	NA	NA	NA	NA	NA	NA	NA	NA	NA	NA	NA
P43276	H1-5	39.5897	45.73	202.2	NA	NA	29.6856	NA	NA	NA	NA	NA	NA	49.546	27.0233
P43277	H1-3	20.9553	23.9	84.87	NA	57.49	28.5678	NA	NA	NA	26.7	NA	NA	NA	13.1241
P43883	Plin2	9.84369	NA	NA	NA	NA	NA	NA	NA	NA	NA	NA	NA	NA	2.1401
P45376	Akr1b1	50.4807	12.83	12.6	16.51	15.86	15.1758	16.0839	19.4704	19.386	8.77	20.97	15.2928	12.2844	5.47034
P45481	Crebbp	2022.43	NA	NA	NA	NA	NA	NA	NA	NA	NA	NA	NA	NA	NA
P45591	Cfl2	19.2531	13.27	14.45	14.05	12.54	15.4981	15.9897	17.39	15.9103	4.58	18.15	11.1798	9.96474	4.22213
P45952	Acadm	9.88099	9.3	7.45	9.58	9.32	12.1773	10.8322	11.2781	11.1899	10.67	5.03	6.97401	8.89277	4.25701
P46061	Rangap1	7.65538	1.83	3.6	NA	NA	4.14054	6.49645	NA	NA	NA	NA	NA	NA	2.312
P46460	Nsf	5.13433	9.32	8.91	10.6	9.51	10.7073	11.1026	11.7993	11.7506	NA	NA	NA	4.84401	NA
P46471	Psmc2	5.91036	5.35	5.06	6.27	5.37	7.21957	6.46674	6.77245	NA	2.78	1.6	14.3777	5.08098	3.01972
P46638	Rab11b	12.8702	4.35	4.64	5.06	5.19	5.82525	6.02621	5.71784	6.4743	1.8	NA	3.89617	4.20484	2.80536
P46656	Fdx1	42.6274	NA	NA	NA	NA	NA	NA	NA	NA	NA	NA	NA	NA	NA
P46664	Adss2	4.91142	8.21	7.49	9.77	NA	9.02972	8.95082	NA	NA	NA	NA	NA	3.40563	2.42903
P46735	Myo1b	1302.92	6.15	6	NA	NA	7.24667	5.83019	NA	NA	NA	NA	NA	NA	2.52909
P46935	Nedd4	7.68313	2.39	2.32	0.17	2.59	3.89965	3.75558	NA	NA	0.99	NA	NA	1.84711	1.52901
P46978	Stt3a	5.15503	NA	NA	NA	NA	NA	NA	NA	NA	NA	NA	NA	NA	NA
P47199	Cryz	5.55725	12.3	13.43	13.78	14.2	13.1766	14.0331	16.3011	15.8541	9.76	8.31	NA	10.724	4.76603
P47713	Pla2g4a	518.42	NA	NA	NA	NA	NA	NA	NA	NA	NA	NA	NA	NA	NA
P47738	Aldh2	337.388	8.36	5.88	10.58	7.71	10.4336	8.95467	11.1117	9.09623	5.33	NA	4.28875	4.13104	2.64813
P47740	Aldh3a2	4.98417	7.99	8.23	8.17	10.16	7.90337	9.9526	9.92221	13.9726	NA	NA	NA	4.75589	3.73805
P47753	Capza1	7.14603	9.54	9.9	10.63	8.81	10.7259	10.1603	9.81656	NA	2.27	NA	NA	5.74273	3.90671
P47754	Capza2	9.15635	9.75	9.65	10.48	10.2	11.2742	11.5207	11.2117	12.3867	5.65	11.09	12.6245	8.15995	NA
P47757	Capzb	11.7383	9.55	8.83	9.62	8.74	11.2693	10.354	11.4877	10.3763	4.83	8.83	8.08997	6.40854	3.79723
P47758	Srprb	3.7302	0.83	3.43	3.44	3.36	5.46925	7.56938	NA	NA	NA	10.71	2.63679	NA	NA
P47791	Gsr	5.15881	13.61	20.75	15.97	19.92	17.5206	19.4598	17.743	24.2126	9.91	8.41	NA	8.97975	5.20733
P47802	Mtx1	6.58941	13.69	12.23	16.4	14.06	14.3071	12.2258	14.2382	8.61803	16.35	NA	NA	NA	3.87883
P47809	Map2k4	4.24614	6.35	6.83	6.34	6.3	7.49783	8.0913	7.63689	NA	11.34	11.82	NA	NA	NA
P47811	Mapk14	1621.89	NA	NA	NA	NA	NA	NA	NA	NA	NA	NA	NA	3.90341	1.55986
P47856	Gfpt1	3.95799	NA	3.85	NA	NA	NA	NA	NA	NA	NA	NA	NA	2.70792	NA
P47857	Pfkm	729.661	8.79	9.37	9.86	9.57	10.5009	10.9826	11.1234	11.4089	2.85	5.58	6.40469	4.87634	NA
P47911	Rpl6	24.5276	9.78	9.05	9.46	9.32	10.5434	10.373	10.4287	9.51226	5.14	NA	6.6572	5.83359	6.34896
P47915	Rpl29	15.694	13.76	10.56	NA	NA	13.5166	11.6631	NA	NA	4.26	NA	NA	NA	6.47408
P47934	Crat	9.73451	16.27	17.14	19.61	19.54	18.9353	20.5358	20.2831	20.3751	15.17	12.45	12.2237	14.6775	NA
P47941	Crkl	14.453	6.32	5.9	NA	5.35	5.75116	6.65372	NA	NA	2.4	3.13	NA	NA	NA
P47962	Rpl5	11.6968	13.02	11.94	12.17	12.01	14.5137	13.6973	13.699	13.4104	NA	6.06	8.91336	6.86148	7.33955
P47963	Rpl13	6.76242	NA	NA	NA	NA	NA	NA	NA	NA	NA	NA	NA	6.95303	6.67868
P47964	Rpl36	7.84017	NA	10.34	NA	NA	NA	9.87521	NA	NA	NA	NA	6.1143	5.94952	5.94593
P48024	Eif1	5.98887	NA	2.19	1.86	2.28	NA	NA	NA	NA	NA	NA	NA	NA	1.4685
P48036	Anxa5	12.8507	11.18	11.75	12.94	13.38	13.0942	13.9119	18.5188	12.8322	6.27	4.51	5.49615	8.47783	5.18978
P48193	Epb41	5.1773	NA	9.87	0.17	15.9	11.3352	12.0922	NA	16.0374	NA	NA	NA	NA	17.4158
P48428	Tbca	7.78553	5.09	6.22	3.75	8.23	9.0978	NA	NA	NA	NA	NA	NA	NA	2.38044
P48678	Lmna	17.5962	15.59	34.57	13.55	40.48	18.3104	25.4009	17.4237	NA	10	11.99	12.7593	13.349	8.12361
P48722	Hspa4l	12.2574	7.69	7.16	9.28	7.69	9.17001	9.51707	9.91708	8.78735	2.88	NA	NA	4.01336	2.88139
P48758	Cbr1	4.61283	10.06	11.55	14.41	16.81	12.2147	13.7625	15.9105	NA	8.1	9.97	NA	7.76288	4.44567
P48774	Gstm5	4.09829	11.62	11.13	12.41	12.33	13.1804	12.9812	14.2476	14.3552	4.72	10.27	NA	7.82245	4.68772
P48962	Slc25a4	39.925	26.91	27.67	31.71	32.95	30.6343	31.4034	31.4116	32.3355	16.91	14.2	13.2596	16.7366	5.38012
P49138	Mapkapk2	6.10579	NA	NA	NA	NA	NA	NA	NA	NA	NA	NA	NA	NA	NA
P49182	Serpind1	9.72595	NA	NA	NA	NA	NA	NA	NA	NA	NA	NA	NA	NA	NA
P49312	Hnrnpa1	11.6816	7.04	10.44	7.06	10.54	8.04563	9.81062	7.49529	10.1168	2.5	NA	NA	5.56365	4.2667
P49442	Inpp1	4.38172	10.53	11.48	13.9	14.94	12.5764	12.4548	21.4775	13.7738	7.41	NA	NA	8.28385	3.99727
P49443	Ppm1a	5.95624	5.21	6.52	6.38	NA	7.91956	7.70868	NA	NA	3.01	NA	NA	NA	2.17373
P49615	Cdk5	3.21657	7.89	7.98	8.57	8.54	9.67728	9.95902	9.36234	10.2085	5.43	21.05	NA	NA	NA
P49717	Mcm4	3.54292	NA	NA	NA	NA	NA	NA	NA	NA	NA	NA	NA	NA	NA
P49718	Mcm5	3.5321	NA	NA	NA	NA	NA	NA	NA	NA	NA	NA	NA	NA	NA
P49722	Psma2	7.62819	8.06	7.46	10.34	8.09	9.3124	10.0647	12.0942	10.475	3.76	5.86	NA	10.5669	3.85671
P49813	Tmod1	14.407	5.96	NA	NA	NA	NA	NA	NA	NA	NA	NA	NA	NA	NA
P49817	Cav1	5.80786	8.59	8.32	6.33	NA	NA	10.9128	NA	NA	9.14	8.55	12.267	11.2771	NA
P50136	Bckdha	11.0027	NA	NA	7.55	NA	NA	NA	7.47226	NA	NA	NA	NA	NA	3.96662
P50171	Hsd17b8	19.0189	29.24	23.62	30.01	26.01	NA	23.402	33.0451	NA	17.3	NA	NA	NA	NA
P50247	Ahcy	103.732	14.27	15.12	16.35	18.01	16.9161	18.441	19.4093	20.9595	11.5	1.33	14.0512	16.7427	3.57403
P50285	Fmo1	7.37014	NA	NA	NA	NA	NA	NA	NA	NA	NA	NA	NA	4.54925	2.88745
P50396	Gdi1	7.04686	8.52	8.64	11.54	10.97	10.2265	10.7571	12.3015	12.4444	5.54	9.13	NA	7.13298	3.13068
P50429	Arsb	6.90409	4.41	2.53	4.68	NA	5.81754	7.61585	NA	NA	NA	NA	NA	NA	NA
P50431	Shmt1	13.3365	NA	NA	NA	NA	NA	NA	NA	NA	NA	NA	NA	NA	4.42496
P50516	Atp6v1a	5.51657	11.06	10	13.29	10.76	12.7843	12.5608	14.5849	13.3664	4.07	5.51	NA	4.1972	2.85381
P50518	Atp6v1e1	661.181	10.17	8.94	12	9.48	11.9671	10.9585	13.4295	12.59	0.8	NA	NA	NA	2.09581
P50544	Acadvl	13.8988	8.21	7.08	8	7.99	10.4383	9.52184	10.8171	10.1824	9.31	2.94	7.26531	8.6352	3.10982
P50580	Pa2g4	9.37734	5.7	6.59	5.95	6.16	7.02352	7.33454	6.94909	7.03538	3.49	NA	NA	5.42093	4.68501
P51150	Rab7a	10.3312	4.78	4.16	5.28	4.34	6.28586	6.01904	6.08766	5.66501	3.25	NA	2.32226	3.18315	2.12043
P51175	Ppox	6.86015	NA	NA	NA	NA	NA	NA	NA	NA	NA	NA	NA	NA	NA
P51410	Rpl9	11.994	11.67	10.24	10.78	9.47	12.5181	12.0063	11.6954	14.0758	4.09	6.85	NA	6.28249	7.0845
P51432	Plcb3	3.94213	NA	6.2	NA	6.96	NA	NA	NA	8.22959	NA	NA	NA	NA	NA
P51655	Gpc4	4.6523	NA	NA	7.03	6.45	NA	NA	13.602	NA	NA	NA	NA	NA	NA
P51660	Hsd17b4	11.0301	4.12	4.05	4.84	4.29	5.89146	5.4891	5.73529	5.70263	2.62	NA	NA	NA	2.42605
P51855	Gss	5.15873	12.78	12.36	NA	NA	NA	13.9905	NA	NA	6.63	4.83	NA	NA	4.55883
P51859	Hdgf	7.50926	8.26	23.83	NA	NA	8.95946	NA	NA	NA	4.8	2.19	NA	10.0463	4.55254
P51863	Atp6v0d1	681.386	18.83	15.31	19.85	17.35	20.4407	18.3298	21.7495	18.067	NA	NA	NA	NA	2.02128
P51881	Slc25a5	38.5125	25.75	26.88	30.77	32.95	30.2531	31.0009	31.4098	33.1018	15.4	7.05	9.01127	7.92259	5.06483
P51885	Lum	15.5391	NA	NA	NA	NA	NA	NA	NA	NA	NA	NA	11.8386	12.5855	12.6834
P52196	Tst	10.8236	17.35	17.74	17.28	17.69	21.2498	20.4152	21.1232	21.4623	11.5	1.95	NA	6.5069	5.29747
P52293	Kpna2	2.99666	NA	NA	NA	NA	NA	NA	NA	NA	NA	NA	NA	NA	NA
P52332	Jak1	3.71446	NA	NA	NA	NA	NA	NA	NA	NA	NA	NA	NA	NA	NA
P52430	Pon1	9.14482	NA	NA	NA	NA	NA	NA	NA	NA	NA	NA	NA	4.02431	1.90255
P52431	Pold1	5.53135	NA	NA	NA	NA	NA	NA	NA	NA	NA	NA	NA	NA	NA
P52480	Pkm	363.276	9.47	9.92	10.33	10.13	11.3025	11.8872	12.2104	12.3388	4.69	14.89	11.35	8.47627	4.65856
P52483	Ube2e3	6.02913	NA	NA	NA	NA	NA	NA	NA	NA	NA	NA	NA	NA	NA
P52503	Ndufs6	5.30777	19	18.2	21.01	21.15	21.6367	20.6519	22.2108	21.1224	8.07	9.01	9.06016	NA	NA
P52623	Uck1	7.78493	NA	NA	NA	NA	NA	NA	NA	NA	NA	NA	NA	NA	NA
P52760	Rida	19.5291	15.75	15.9	14.56	14.67	13.3381	NA	NA	15.9454	NA	0.87	NA	NA	4.85908
P52795	Efnb1	6.2867	NA	NA	NA	NA	NA	NA	NA	NA	NA	NA	NA	NA	NA
P52875	Tmem165	6.97643	NA	NA	NA	NA	NA	NA	NA	NA	NA	NA	NA	NA	NA
P52927	Hmga2	26.1711	NA	NA	NA	NA	NA	NA	NA	NA	NA	NA	NA	NA	NA
P53026	Rpl10a	685.761	12.5	11.1	11.61	10.71	13.5422	11.9191	13.1085	11.7615	NA	NA	NA	5.95769	5.92915
P53395	Dbt	90.6987	16.91	15.86	19.86	18.77	19.0629	NA	20.4587	19.873	14.2	3.11	10.7025	9.58776	5.00413
P53564	Cux1	20.777	NA	NA	NA	NA	NA	NA	NA	NA	NA	NA	NA	NA	NA
P53810	Pitpna	181.127	10.42	10.6	13.14	12.14	11.7053	11.5291	13.6176	13.1916	2.83	13.31	NA	5.57599	NA
P53811	Pitpnb	4.05775	NA	6.85	NA	NA	7.85526	5.76469	NA	NA	NA	NA	NA	NA	NA
P53986	Slc16a1	13.7024	10.67	13.8	13.45	13.78	13.5253	14.8303	17.3053	18.6016	4.53	NA	NA	NA	3.28366
P53994	Rab2a	54.4173	7.07	6.69	7.24	7.02	8.56173	8.53885	8.22518	8.54735	1.27	NA	NA	NA	2.75907
P53995	Anapc1	4.5094	NA	NA	NA	NA	NA	NA	NA	NA	NA	NA	NA	NA	NA
P53996	Cnbp	5.4876	0.17	3.21	NA	NA	3.38552	3.84659	NA	NA	0.98	NA	NA	NA	NA
P54071	Idh2	12.3206	20.93	19.48	22.28	24.78	25.8259	23.6868	26.1993	27.2233	18.34	14.06	14.6326	15.4945	5.74582
P54103	Dnajc2	7.10041	NA	NA	NA	NA	NA	NA	NA	NA	NA	NA	NA	NA	NA
P54227	Stmn1	16.6056	4.69	4	5.14	3.88	6.28267	9.66261	NA	NA	NA	NA	NA	NA	NA
P54276	Msh6	131.112	NA	NA	NA	NA	NA	NA	NA	NA	NA	NA	NA	NA	NA
P54320	Eln	6.36312	NA	NA	NA	NA	NA	NA	NA	NA	NA	NA	NA	NA	NA
P54728	Rad23b	5.9076	5.12	4.66	6.23	NA	7.35277	7.21797	NA	NA	3.1	3.3	NA	NA	3.20094
P54731	Faf1	6.09754	NA	6.35	NA	NA	NA	6.3219	NA	NA	NA	NA	NA	3.30227	NA
P54775	Psmc4	4.99634	6.48	5.36	6.98	7.43	5.90448	NA	8.3578	NA	3.39	4.03	NA	3.56392	3.71312
P54822	Adsl	25.0039	10.57	13.67	13.5	12.84	12.8382	15.4778	12.7704	NA	5.51	14.38	NA	NA	NA
P54869	Hmgcs2	132	NA	NA	NA	NA	NA	NA	NA	NA	NA	NA	NA	NA	3.75171
P54923	Adprh	6.74749	4.72	4.72	NA	NA	6.05581	6.11414	NA	NA	1.44	9.56	NA	4.93519	NA
P55096	Abcd3	7.73816	NA	4.8	3.49	3.51	NA	NA	6.14457	5.54575	NA	NA	NA	NA	3.07676
P55194	Sh3bp1	9.01534	NA	NA	NA	NA	NA	NA	NA	NA	NA	NA	NA	NA	NA
P55200	Kmt2a	33.9327	NA	NA	NA	NA	NA	NA	NA	3.61369	NA	NA	NA	NA	NA
P55258	Rab8a	6.06066	10.52	10.84	11.83	11.91	13.0722	13.2092	13.3837	12.5765	6.07	NA	NA	4.84177	3.11954
P55264	Adk	6.881	7.9	8.58	7.7	8.42	9.18946	9.1526	11.3401	NA	4.08	NA	NA	6.8503	3.96435
P55288	Cdh11	7.78341	5.19	NA	5.35	NA	5.3817	NA	6.99122	NA	NA	NA	NA	NA	NA
P55937	Golga3	4.08569	56.23	113.2	89.62	129.68	NA	NA	107.891	NA	1.82	NA	NA	NA	NA
P56135	Atp5mf	6.22453	32.81	34.92	36.87	40.37	NA	39.8854	36.5606	39.3571	18.36	12.27	15.3879	17.1762	5.89085
P56212	Arpp19	4.19741	NA	NA	NA	NA	NA	NA	NA	NA	NA	NA	NA	NA	NA
P56371	Rab4a	13.2451	NA	6.27	6.84	6.39	7.17658	10.5502	8.22117	8.41506	NA	NA	NA	NA	NA
P56376	Acyp1	6.41355	10.98	12.07	12.34	11.61	14.1877	12.8349	NA	NA	8.4	11.37	NA	7.6258	4.22806
P56379	Atp5mj	12.8118	20.69	21.94	25.22	25.84	NA	NA	26.1362	27.4091	16.17	NA	10.7465	13.1179	5.38367
P56382	Atp5f1e	19.1758	NA	31.22	38.58	39.03	NA	NA	NA	40.8222	NA	NA	17.5059	NA	NA
P56391	Cox6b1	12.5527	21.36	19.79	24.02	24.14	13.5059	7.08587	10.4299	8.17832	17.01	12.61	11.3056	12.0884	4.73785
P56395	Cyb5a	10.6066	5.14	5.39	5.64	5.16	NA	NA	NA	NA	6.43	NA	NA	4.64887	3.18257
P56399	Usp5	5.01887	7.92	8.12	10.28	8.65	9.37397	10.0364	12.3661	11.1572	4.2	7.82	6.80791	5.95794	3.74735
P56480	Atp5f1b	63.4818	27.05	27.09	31.18	32.94	30.266	29.6781	30.8145	31.1952	16.39	11.75	14.9	15.8108	6.12159
P56546	Ctbp2	4.32771	NA	10.2	NA	NA	NA	NA	NA	NA	NA	NA	NA	NA	NA
P56812	Pdcd5	9.66406	NA	NA	NA	NA	NA	NA	NA	NA	NA	NA	NA	NA	NA
P56959	Fus	8.17603	5.01	7.73	5.48	7.94	5.99796	NA	5.70607	NA	NA	NA	3.48341	4.37759	3.19754
P56960	Exosc10	5.16909	NA	NA	NA	NA	NA	NA	NA	NA	NA	NA	NA	NA	NA
P57716	Ncstn	10.7378	6.52	NA	5.97	3.29	NA	NA	6.98405	NA	NA	NA	NA	NA	NA
P57722	Pcbp3	6.86993	5.07	7.32	NA	NA	NA	NA	NA	NA	NA	NA	NA	NA	2.58937
P57746	Atp6v1d	6.22648	9.86	8.87	11.7	9.54	11.5432	11.3199	12.6687	11.6685	NA	NA	NA	NA	NA
P57759	Erp29	6.78131	5.97	9.1	6.75	9.29	7.08299	NA	7.82425	10.2689	NA	NA	NA	4.91385	3.27892
P57776	Eef1d	19.4161	7.61	6.49	7.56	6.35	9.16583	8.38204	8.8472	NA	2.39	4.66	6.08745	5.36284	4.32406
P57780	Actn4	100.169	11.6	7.24	11.57	7.4	12.2878	11.5828	16.7205	7.14527	6.06	15.77	NA	4.76636	3.96571
P57784	Snrpa1	5.13658	NA	NA	NA	NA	NA	NA	NA	NA	NA	NA	NA	NA	NA
P58021	Tm9sf2	16.2047	NA	3.04	2.49	2.88	NA	4.96499	NA	4.19847	NA	NA	NA	3.24986	1.67826
P58044	Idi1	6.32883	7.74	7.97	13.12	11.43	9.81691	9.38526	17.9689	NA	3.98	NA	NA	NA	2.10738
P58064	Mrps6	8.94555	6.45	NA	6.07	6.34	NA	NA	NA	NA	6.53	NA	NA	NA	NA
P58242	Smpdl3b	4.8879	NA	NA	NA	NA	NA	NA	NA	NA	NA	NA	NA	NA	NA
P58252	Eef2	483.941	3.22	3.36	3.73	3.78	4.45729	4.54039	4.60148	5.36141	2.79	7.37	6.94571	4.68897	2.5929
P58281	Opa1	4.73819	17.06	14.39	19.64	17.21	20.2873	18.4827	20.6672	19.046	11.15	5.19	NA	9.48412	4.12342
P58389	Ptpa	19.9076	10.02	11.52	11.6	11.36	11.959	13.6938	12.2694	NA	10.26	NA	NA	8.57969	4.52417
P58404	Strn4	5.35746	5.61	3.85	6.43	7.84	6.24624	8.08408	10.0132	NA	NA	NA	NA	NA	NA
P58710	Gulo	11.1649	NA	NA	NA	NA	NA	NA	NA	NA	NA	NA	NA	NA	2.56303
P58742	Aaas	6.23185	NA	NA	NA	NA	NA	NA	NA	NA	NA	NA	NA	NA	NA
P58771	Tpm1	15.6184	14.05	16.74	21.42	20.99	9.04427	7.79533	NA	4.1982	5.36	19.92	17.2275	17.6486	NA
P58774	Tpm2	16.3938	NA	NA	NA	NA	NA	NA	NA	NA	NA	NA	14.8808	16.4097	NA
P58871	Tnks1bp1	3.58962	5.37	NA	NA	NA	6.72131	NA	NA	NA	NA	NA	NA	NA	NA
P59235	Nup43	17.5811	NA	NA	NA	NA	NA	NA	NA	NA	NA	NA	NA	NA	NA
P59242	Cgn	5.40473	NA	NA	NA	NA	NA	NA	NA	NA	NA	NA	NA	NA	3.81594
P59325	Eif5	4.25334	4.01	4.31	1.47	5.27	5.69239	NA	NA	NA	4.64	0.19	NA	NA	2.35901
P59481	Lman2l	13.3564	NA	11.88	NA	NA	NA	NA	NA	NA	NA	NA	NA	NA	NA
P59708	Sf3b6	5.21416	2.12	3.69	NA	NA	NA	NA	NA	NA	NA	NA	NA	NA	NA
P59900	Emilin3	4.13512	NA	NA	NA	NA	NA	NA	NA	NA	NA	NA	NA	NA	NA
P59999	Arpc4	10.6215	13.97	17.85	15.56	17.99	15.5461	17.2926	17.859	20.1507	5.39	7.15	NA	8.02022	NA
P60122	Ruvbl1	7.49616	4.93	6.66	4.12	6.57	6.13716	7.19292	NA	NA	NA	NA	NA	NA	NA
P60229	Eif3e	4.97306	6.27	5.89	3.08	7.16	7.1712	8.31527	8.49917	NA	1.25	NA	NA	NA	3.32588
P60335	Pcbp1	8.5223	4.47	5.11	5.44	5.16	5.91165	6.31782	6.66249	9.98955	1.69	NA	NA	3.47294	2.63559
P60521	Gabarapl2	5.52864	4.14	3.26	4.37	3.78	6.33112	5.98179	5.69036	6.03424	NA	NA	NA	NA	1.46644
P60670	Nploc4	18.5239	NA	8.46	NA	NA	NA	NA	NA	NA	NA	NA	NA	NA	3.20442
P60710	Actb	5.07267	16.8	18.64	16.83	14.98	18.7313	18.5929	17.9485	16.8569	3.67	NA	5.55919	6.20127	4.60303
P60762	Morf4l1	5.34834	NA	NA	NA	NA	NA	NA	NA	NA	NA	NA	NA	NA	NA
P60766	Cdc42	8.98192	10.24	11.33	11.96	14.97	12.6419	13.3982	13.1814	14.6961	3.16	NA	3.20783	4.66656	2.56313
P60824	Cirbp	9.40572	2.74	5.55	NA	4.19	4.68038	NA	NA	NA	NA	NA	NA	NA	NA
P60840	Ensa	4.92377	NA	NA	NA	NA	NA	NA	NA	NA	NA	NA	NA	NA	NA
P60843	Eif4a1	11.2937	3.17	3.13	NA	NA	5.14992	4.96052	NA	NA	1.03	0.27	NA	3.64258	2.50963
P60867	Rps20	15.5134	12.2	13	12.54	11.68	12.9356	14.5393	13.9015	NA	5.98	7.55	6.87817	6.79789	7.32675
P60904	Dnajc5	11.3654	20.91	17.27	21.32	17.36	21.6136	16.6364	20.5887	20.0237	NA	NA	NA	NA	NA
P61021	Rab5b	6.47174	7.6	6.83	8.55	7.32	9.33537	8.6376	9.40274	8.41355	2.21	NA	NA	NA	2.4473
P61027	Rab10	1644.25	12.36	12.14	14.03	12.61	15.1346	15.1295	15.4076	13.8647	3.51	2.47	NA	5.25331	2.93166
P61079	Ube2d3	7.886	5.76	5.83	5.89	4.81	6.66015	NA	NA	NA	2.56	NA	NA	4.39271	NA
P61082	Ube2m	7.50227	6.5	5.93	8.33	7.81	8.33214	8.21388	8.5087	NA	1.5	5.68	6.11917	NA	2.50541
P61087	Ube2k	35.5627	4.23	4.84	NA	NA	5.88664	NA	NA	NA	2.75	6.48	5.98469	NA	2.45644
P61089	Ube2n	211.743	8.49	9.26	10.09	9.8	10.1405	10.8638	10.9538	11.9662	6.11	16.01	NA	22.1914	4.13067
P61161	Actr2	9.74336	13.35	16.67	14.43	16.09	14.3087	16.9367	16.7927	17.8558	5.28	NA	NA	7.0769	4.66169
P61164	Actr1a	4.61389	6.11	6.86	7.71	8.45	7.554	8.14424	8.85536	9.7094	3.51	NA	NA	NA	3.10703
P61202	Cops2	4.24584	8.28	8.48	11.03	9.18	9.4443	9.39762	9.16405	NA	3.74	6.9	NA	5.01137	3.86122
P61211	Arl1	7.73642	3.35	3.36	4.99	3.98	5.0486	5.65005	NA	6.70925	0.99	5.27	NA	3.33076	2.52503
P61222	Abce1	3.52515	3.74	3.76	3.82	2.48	5.50888	5.1574	5.35234	5.43169	4.11	4.95	NA	4.71082	2.95654
P61255	Rpl26	7.56234	10.99	10.07	NA	7.16	11.4634	10.6515	11.6502	NA	4.57	NA	6.15857	NA	6.41239
P61358	Rpl27	223.799	10.41	8.69	10.31	8.6	10.1555	10.0779	10.8644	11.24	NA	NA	NA	6.32664	6.28164
P61458	Pcbd1	5.54776	NA	NA	NA	NA	NA	NA	NA	NA	NA	NA	NA	NA	4.49133
P61514	Rpl37a	29.685	12.11	10.26	9.74	9.15	NA	12.5418	NA	NA	NA	NA	NA	NA	7.06968
P61620	Sec61a1	7.24134	4.74	3.63	5.84	3.46	4.98449	5.16498	4.44299	4.72629	NA	NA	NA	NA	4.07171
P61750	Arf4	10.4103	4.53	4.36	9.61	9.07	6.39524	7.34893	9.18575	8.69416	1.5	NA	NA	3.78842	2.23103
P61759	Vbp1	11.4538	6.51	7.09	6.53	7.06	8.29729	NA	NA	NA	2.05	NA	NA	NA	NA
P61804	Dad1	14.0644	NA	NA	NA	NA	NA	NA	NA	NA	NA	NA	NA	NA	NA
P61922	Abat	5.93896	18.85	18.58	21.28	20.39	22.2927	22.1358	22.6563	20.9212	11.14	NA	NA	NA	4.33068
P61924	Copz1	7.00799	3.73	4.71	NA	NA	4.58611	6.00428	NA	NA	NA	NA	NA	4.7385	3.42735
P61957	Sumo2	11.0625	3.15	5.36	NA	NA	NA	NA	NA	NA	2.08	4.12	NA	NA	NA
P61961	Ufm1	8.40885	NA	NA	NA	6.1	NA	NA	NA	NA	NA	NA	NA	4.41411	3.01972
P61965	Wdr5	9.37492	NA	NA	NA	NA	NA	NA	NA	NA	NA	NA	55.9667	NA	NA
P61971	Nutf2	6.53086	12.04	15.17	15.59	13.25	14.2783	NA	NA	NA	6.03	15.3	11.0453	9.73795	4.20293
P61979	Hnrnpk	152.783	5.55	8.5	6.27	6.82	6.84525	8.71299	6.66562	NA	1.79	NA	NA	3.60301	2.82479
P61982	Ywhag	12.5396	7.34	8.38	8.99	9.42	8.91268	9.41267	9.60276	10.9389	4.71	11.82	8.9082	7.58201	3.80516
P62071	Rras2	5.13686	NA	NA	49.11	35.44	NA	NA	NA	NA	NA	NA	NA	NA	NA
P62082	Rps7	6.43214	9.29	9.33	9.31	9.34	10.4856	10.7797	10.568	10.5367	4.15	5.02	6.56577	6.1657	5.79724
P62137	Ppp1ca	11.2796	6.21	4.87	6.51	5.27	7.92968	7.54808	7.87059	6.77499	NA	NA	NA	3.5153	2.14697
P62141	Ppp1cb	4.80324	6.41	5.17	6.76	6.08	8.18043	7.73192	7.81765	6.99659	1.87	NA	3.82173	3.98612	NA
P62192	Psmc1	928.908	5.35	5.01	5.99	5.36	6.92981	6.8853	7.15219	NA	1.44	0.18	NA	4.42552	3.23485
P62196	Psmc5	1898.37	5.7	5.1	7.13	6.44	6.80429	7.51664	8.97129	NA	1.85	6.22	NA	NA	3.5145
P62242	Rps8	13.145	13.07	12.8	12.06	11.55	14.4943	14.0966	14.0321	13.5137	5.73	8.18	8.22776	6.64252	6.93425
P62245	Rps15a	8.51465	10.23	9.14	11.37	9.71	12.4517	NA	NA	11.8704	5.45	NA	NA	6.16981	6.87101
P62259	Ywhae	10.746	10.8	10.72	12.66	11.01	12.4848	12.6158	14.0569	13.4034	4.95	11.94	9.96975	6.69449	3.92651
P62264	Rps14	11.6967	10.27	10.27	9.14	9.31	10.958	10.7741	10.5934	10.4895	5.49	NA	6.84387	6.3475	6.27851
P62267	Rps23	17.0223	10.7	10.98	10.19	10.73	13.1085	12.3847	11.9643	12.6795	2.94	7.11	NA	6.61148	6.6314
P62270	Rps18	10.0763	11.58	14.47	11.31	11.69	13.5433	14.258	12.9216	13.5529	4.88	6.23	NA	6.05104	5.96102
P62281	Rps11	13.117	11.12	10.08	10.85	10.54	12.3885	12.3567	11.9411	11.737	2.13	6.19	NA	6.35915	6.36382
P62301	Rps13	9.11974	10.09	9.84	9.89	9.44	11.124	11.0549	11.421	11.2698	4.15	5.06	NA	6.33648	6.52036
P62307	Snrpf	24.4716	NA	NA	NA	NA	NA	NA	NA	NA	NA	NA	NA	NA	NA
P62309	Snrpg	25.4655	NA	NA	NA	NA	NA	NA	NA	NA	NA	NA	NA	NA	NA
P62313	Lsm6	10.5299	NA	NA	NA	NA	NA	NA	NA	NA	NA	NA	NA	NA	NA
P62315	Snrpd1	10.5375	12.19	19.13	NA	NA	14.7347	20.3104	NA	NA	7.71	6.18	NA	10.4178	7.95213
P62317	Snrpd2	8.32541	9.34	15.05	NA	NA	11.6868	13.3603	NA	NA	4.73	NA	NA	NA	5.52992
P62320	Snrpd3	6.35521	7.83	11.99	NA	NA	9.81261	11.7744	NA	NA	4	NA	NA	6.88637	4.74222
P62331	Arf6	5.08618	24.72	20.98	20.96	21.29	23.3701	25.6546	25.4274	21.1953	5.34	NA	NA	NA	6.90867
P62334	Psmc6	7.39848	5.48	5.18	6.22	6.49	6.30706	5.83586	7.38031	NA	2.7	3.17	NA	4.66044	3.34716
P62702	Rps4x	223.268	11.9	12.92	11.84	12.22	13.5968	13.8224	14.1844	14.745	3.19	7.47	7.19295	6.68803	6.91626
P62717	Rpl18a	38.1036	10.37	8.94	10.4	8.92	11.5877	10.2567	10.6142	10.0216	4.68	3.85	NA	6.41684	6.50506
P62737	Acta2	8.22616	NA	NA	NA	NA	NA	NA	NA	NA	NA	NA	30.8271	33.453	3.98464
P62748	Hpcal1	6.40362	6.42	7.02	6.33	6.98	8.65834	7.65942	9.41895	11.4704	NA	NA	NA	3.85125	NA
P62751	Rpl23a	331.002	11.05	10.23	10.83	9.81	12.3222	11.8388	12.9523	11.4141	2.29	3.54	5.99323	5.93677	6.53912
P62754	Rps6	7.48485	8.97	11.05	9.18	10.37	9.75749	9.18024	13.3621	8.58252	4.64	NA	7.54569	6.37582	6.2842
P62774	Mtpn	124.538	5.56	6.56	6.15	8.19	7.25204	NA	NA	NA	4.12	NA	NA	4.25439	3.2409
P62806	H4c1	253.839	61.68	112.79	58.33	107.04	75.7453	NA	61.8075	NA	42.37	54.13	73.194	64.0025	33.738
P62821	Rab1A	9.93403	9.36	9.02	10.12	9.82	10.4827	10.703	10.745	10.9198	2.88	NA	NA	4.95796	3.04506
P62827	Ran	710.39	8.12	11.23	10.52	10.83	9.96128	12.1423	12.5826	11.6201	5.16	5.3	NA	6.59356	3.49659
P62830	Rpl23	225.691	10.8	10.44	10.64	10.52	12.5936	12.0235	12.4544	11.6795	5.42	6.99	NA	6.70388	6.55644
P62843	Rps15	53.5761	NA	NA	NA	NA	NA	NA	NA	NA	NA	NA	6.37055	NA	6.26517
P62849	Rps24	6.1998	NA	NA	NA	NA	NA	NA	NA	NA	NA	NA	NA	7.67477	6.9642
P62852	Rps25	17.8043	9.64	9.5	9.56	9.7	11.2201	12.702	11.7771	11.6654	4.5	3.78	6.6668	6.18743	5.95846
P62855	Rps26	6.51425	11.53	12.4	10.34	10.19	12.1235	12.7088	11.4376	NA	NA	6.74	NA	NA	NA
P62862	Fau	9.21732	4.05	6.51	NA	NA	NA	NA	NA	NA	3.36	NA	NA	NA	NA
P62869	Elob	5.02093	4.51	4.91	5.47	4.74	5.9374	NA	NA	NA	2.04	2.69	NA	4.5052	2.28587
P62874	Gnb1	10.2245	29.19	29.73	30.33	33.24	34.1334	35.1169	33.1813	36.0079	NA	NA	NA	7.67435	3.74322
P62876	Polr2l	5.07028	NA	NA	NA	NA	NA	NA	NA	NA	NA	NA	NA	NA	NA
P62878	Rbx1	4.77208	NA	NA	NA	NA	NA	NA	NA	NA	NA	NA	NA	NA	NA
P62880	Gnb2	26.9783	27.51	27.53	29.08	34.69	30.7991	34.5318	30.7395	37.0328	3.92	NA	NA	NA	NA
P62889	Rpl30	3.64401	10.91	11.15	10.08	11.15	12.0974	11.4763	10.5126	NA	NA	5.12	NA	6.49227	6.40883
P62897	Cycs	147.199	31.38	32.12	37.98	39.12	32.5689	25.3354	34.2341	40.2657	17.54	14.2	13.4959	15.5466	5.24694
P62900	Rpl31	8.16482	10.07	10.77	9.9	9.54	9.45482	10.2544	11.2491	NA	5.57	9.86	NA	6.25669	6.69966
P62918	Rpl8	14.8722	11.06	9.92	10.62	9.63	12.1124	11.9092	11.6184	10.8976	5.37	NA	NA	6.09655	6.4865
P62960	Ybx1	7.00673	NA	NA	3.94	2.81	NA	NA	NA	NA	NA	NA	5.63695	3.7265	2.68038
P62962	Pfn1	14.3845	9.52	9.49	11.22	10.49	11.9997	12.0075	NA	NA	4.14	7.69	6.62697	5.73228	3.85242
P62965	Crabp1	7.61375	NA	NA	NA	NA	NA	NA	NA	NA	NA	NA	NA	NA	NA
P62983	Rps27a	9.33429	3.59	3.78	4.17	3.87	5.50935	6.31305	6.06178	6.32968	NA	NA	NA	NA	6.31397
P62996	Tra2b	9.44855	NA	10.43	NA	NA	9.03017	10.7774	NA	NA	NA	NA	NA	NA	NA
P63001	Rac1	4.4658	16.71	13.59	17.38	14.96	19.6498	17.4848	18.9836	15.3538	3.39	2.88	NA	9.15771	NA
P63005	Pafah1b1	4.61238	3.85	4.06	4.6	4.37	5.20626	5.38557	6.06807	5.83631	2.01	3.81	NA	3.47782	2.40547
P63017	Hspa8	459.917	6.09	6.19	7.16	6.36	7.72367	7.86257	8.34231	7.75756	3.42	7.85	6.41922	4.44753	2.25491
P63024	Vamp3	5.84562	NA	NA	NA	NA	NA	NA	NA	NA	NA	NA	NA	NA	3.14767
P63030	Mpc1	21.0653	NA	17.85	15.97	16.51	NA	10.6745	14.765	16.8449	NA	NA	6.00595	NA	3.94394
P63037	Dnaja1	214.137	2.96	3.06	3.43	3.21	4.68188	4.65446	4.45919	4.39362	0.18	NA	NA	NA	1.5768
P63038	Hspd1	88.0308	25.74	25.06	30.67	31.39	29.4844	30.5625	30.9723	32.9343	16.28	3.99	11.1492	11.0629	5.22716
P63073	Eif4e	6.08309	4.44	5.12	4.23	5.17	4.91871	5.2567	4.61341	NA	2.79	3.95	4.94153	NA	3.70182
P63085	Mapk1	4.12221	5.46	6.54	6.6	7.33	7.92613	8.85501	8.21061	NA	0.97	NA	NA	3.58977	NA
P63087	Ppp1cc	4.46052	7.25	4.84	7.04	5.29	8.53191	7.52326	7.63597	6.16752	NA	NA	NA	NA	NA
P63101	Ywhaz	21.0957	10.22	10.76	12.47	11.35	11.3735	12.6018	13.0967	12.5271	4.6	7.66	7.2959	5.65627	4.08178
P63168	Dynll1	18.7146	6.16	9.53	8.04	13.79	8.01439	NA	11.683	17.1926	NA	NA	NA	NA	NA
P63242	Eif5a	10.4363	5.22	5.94	6.93	6.83	6.72865	7.40378	8.48341	8.28097	3.45	8.42	6.77365	5.24178	3.30874
P63254	Crip1	8.6798	NA	NA	NA	NA	NA	NA	NA	NA	NA	NA	NA	NA	NA
P63260	Actg1	143.385	17.72	19.21	18.1	16.85	19.6397	20.4182	20.077	19.4597	5.35	NA	6.28335	6.32409	4.63071
P63276	Rps17	10.3541	11.82	11.43	11.23	9.99	12.2566	10.904	NA	NA	4.47	5.04	6.71915	6.37817	6.20599
P63280	Ube2i	8.25437	3.7	5.83	3.41	4.91	NA	NA	NA	NA	NA	NA	3.97106	3.60011	2.17513
P63323	Rps12	9.62788	16.64	15.95	15.34	14.74	17.8242	15.964	16.1963	NA	4.75	9.85	9.03182	7.16653	7.76027
P63325	Rps10	7.37405	10.08	9.91	9.69	8.93	11.5955	11.1955	11.3359	10.1384	4.22	6.85	8.20538	5.97773	6.43053
P63328	Ppp3ca	17.0513	8.62	8.3	10.15	8.67	9.76008	10.9615	11.6455	11.4611	3.01	1.34	NA	4.72541	NA
P63330	Ppp2ca	7.56879	5.72	5.25	7.6	5.97	8.2559	8.08029	9.39277	7.27023	3.67	NA	NA	NA	2.4994
P67778	Phb	17.2677	30.11	27.73	34.35	34.46	33.4253	28.4626	35.0326	32.9165	15.01	12.65	12.9403	12.1509	5.84811
P68037	Ube2l3	145.585	6.85	7.26	8.13	7.75	7.97361	7.71466	7.87145	NA	4.92	10.45	8.51689	6.55272	3.42219
P68040	Rack1	8.22691	7.66	7.77	7.96	7.91	8.62596	9.23042	8.98123	9.64035	2	9.25	NA	5.49049	5.83457
P68254	Ywhaq	8.66867	8.31	8.49	8.95	8.11	10.2927	9.68029	11.9719	NA	1.75	NA	NA	4.95247	3.08848
P68368	Tuba4a	10.6685	25.26	24.51	37.38	27.93	30.6972	30.0294	44.2433	27.2735	5.48	7.44	7.08088	8.07205	3.45804
P68369	Tuba1a	59.6437	25.2	20.63	35.97	25.5	31.3158	29.2115	44.6982	30.7704	3.18	NA	NA	NA	NA
P68372	Tubb4b	68.5377	27.2	23.24	32.3	20.69	32.545	29.4258	42.2547	25.8599	10.54	22.47	9.67205	10.4061	6.10595
P68373	Tuba1c	27.9904	NA	NA	NA	NA	NA	NA	NA	NA	NA	NA	NA	5.60277	4.01522
P68510	Ywhah	6.69072	4.86	4.61	5.77	4.99	6.388	6.24778	8.90831	12.4459	3.57	7.2	6.39582	5.24813	3.13492
P69566	Ranbp9	9.14326	6.8	NA	5.65	NA	NA	NA	NA	NA	NA	NA	NA	NA	NA
P70168	Kpnb1	6.51374	8.18	7.92	9.36	8.47	9.17688	9.52606	11.6123	14.3268	3.28	3.65	5.08751	4.74466	2.91581
P70195	Psmb7	5.14495	7.79	7.56	9.96	7.85	8.74801	9.01508	10.7548	9.46448	3.79	5.86	NA	5.33211	3.94103
P70202	Lxn	11.129	10.45	11.93	11.95	11.65	13.0081	12.6942	13.2512	13.1398	NA	NA	NA	NA	NA
P70236	Map2k6	10.7649	7.65	NA	NA	NA	8.08454	NA	5.35462	NA	NA	11.87	NA	NA	NA
P70261	Pald1	7.05799	NA	NA	NA	NA	NA	NA	NA	NA	NA	NA	NA	NA	NA
P70268	Pkn1	5.51746	NA	NA	NA	NA	NA	NA	NA	NA	NA	NA	NA	NA	NA
P70279	Surf6	681.548	NA	NA	NA	NA	NA	NA	NA	NA	NA	NA	NA	NA	NA
P70280	Vamp7	58.5152	NA	NA	6.26	6.42	NA	NA	6.38082	NA	NA	NA	NA	NA	NA
P70288	Hdac2	5.45147	4.74	5.51	NA	NA	NA	6.55649	NA	NA	NA	NA	NA	NA	NA
P70290	Mpp1	5.87513	11.23	11.78	6.53	12.19	NA	15.1432	NA	15.4701	14.02	NA	NA	NA	NA
P70296	Pebp1	11.5067	12.19	12.46	13.94	13.83	14.6198	15.3778	14.2486	16.2632	8.92	16.96	13.5037	10.9286	4.80185
P70297	Stam	5.32874	7.44	6.22	8.95	5.9	9.10323	8.50993	12.5983	NA	NA	NA	NA	NA	NA
P70302	Stim1	4.21841	6.29	7.28	4.08	7.39	NA	NA	5.59371	NA	NA	NA	NA	4.55479	2.98655
P70303	Ctps2	3.42568	NA	NA	NA	NA	NA	7.90133	NA	NA	NA	NA	NA	NA	NA
P70318	Tial1	1498.32	NA	NA	NA	NA	NA	NA	NA	NA	NA	NA	NA	NA	NA
P70333	Hnrnph2	5.93562	NA	NA	NA	NA	6.55355	7.47089	NA	NA	NA	NA	NA	4.8162	3.47931
P70336	Rock2	231.04	6.94	6.78	7.2	7.65	8.31874	8.61083	9.09186	9.4468	2.13	NA	NA	NA	NA
P70349	Hint1	11.72	11.18	12.53	13.8	13.78	14.106	16.4484	13.7193	NA	8.4	15.59	14.8473	9.22106	4.51974
P70362	Ufd1	13.433	NA	NA	NA	NA	NA	NA	NA	NA	NA	NA	NA	NA	NA
P70372	Elavl1	6.10349	4.33	5.1	NA	7.24	NA	NA	NA	NA	NA	NA	NA	NA	3.0709
P70398	Usp9x	3.21107	4.55	4.26	5.93	4.42	5.74978	5.72914	6.64333	6.24938	1.67	NA	NA	NA	NA
P70399	Tp53bp1	4.38999	NA	4.83	NA	NA	4.32881	5.06294	NA	NA	NA	NA	NA	NA	NA
P70404	Idh3g	3.8506	23.69	19.67	27.17	24.05	26.1377	23.3953	27.3614	22.6323	8.06	10.76	10.3998	13.3554	NA
P70441	Slc9a3r1	4.01473	14.03	8.2	12.96	9.85	13.6141	12.6038	13.1413	11.3742	NA	NA	NA	NA	2.15924
P70670	Naca	10.3058	5.39	4.98	0.17	5.08	5.9217	6.45719	NA	NA	2.1	NA	3.62458	4.66467	2.83016
P70677	Casp3	4.6397	NA	NA	NA	NA	NA	NA	NA	NA	NA	NA	NA	NA	NA
P70698	Ctps1	3.34397	NA	4.78	NA	NA	6.66787	NA	NA	NA	NA	NA	NA	NA	NA
P70699	Gaa	17.4448	NA	NA	NA	NA	NA	NA	NA	NA	NA	NA	NA	NA	NA
P80314	Cct2	8.8684	6.76	7.69	8.73	8.16	8.65028	9.28585	9.96621	9.73844	2.58	0.18	NA	4.15917	3.14552
P80315	Cct4	13.4933	7.57	8.9	9.51	9.18	9.54726	10.2148	11.2083	11.6654	2.5	0.96	NA	14.8781	3.23802
P80316	Cct5	317.622	6.98	7.53	8.9	8.1	8.71028	8.88927	10.29	9.69999	2.6	NA	NA	4.38437	2.80712
P80317	Cct6a	9.89191	6.32	6.82	7.78	7.17	7.95048	8.34992	9.43972	8.58642	2.84	0.18	4.29859	4.39006	3.48552
P81117	Nucb2	4.36959	NA	NA	NA	NA	NA	NA	NA	NA	NA	NA	NA	3.55287	NA
P82198	Tgfbi	6.89199	NA	NA	NA	NA	NA	NA	NA	NA	NA	NA	NA	5.8055	2.04035
P82343	Renbp	4.48518	NA	NA	NA	NA	NA	NA	NA	NA	NA	NA	NA	NA	NA
P83870	Phf5a	21.8907	NA	NA	NA	NA	NA	NA	NA	NA	NA	NA	NA	NA	NA
P83882	Rpl36a	6.88644	NA	NA	11.34	NA	9.03674	7.27723	NA	NA	NA	NA	NA	NA	5.13576
P83917	Cbx1	9.13986	NA	NA	NA	NA	NA	NA	NA	NA	NA	NA	NA	NA	NA
P83940	Eloc	11.9915	5.41	6.16	7.93	7.22	8.77845	NA	NA	NA	2.85	7.7	6.09655	6.59481	3.16138
P84078	Arf1	13.8046	NA	NA	11.25	12.53	9.67599	10.6719	11.5477	13.6341	NA	NA	NA	NA	NA
P84084	Arf5	6.94412	7.17	7.5	10.56	9.35	9.63828	10.4304	11.3249	11.6946	2.41	NA	NA	NA	2.62084
P84089	Erh	14.4125	5.27	12.86	NA	NA	7.0209	NA	NA	NA	NA	NA	NA	NA	3.54089
P84091	Ap2m1	6.78238	16.31	12.99	20.5	14.38	17.861	16.1468	23.2655	17.2548	2.82	NA	NA	5.94695	4.78148
P84096	Rhog	4.41002	19.53	17.63	22.86	19.69	22.5698	22.259	22.7502	21.1183	NA	NA	NA	NA	NA
P84099	Rpl19	270.804	NA	NA	NA	NA	NA	NA	NA	NA	NA	NA	5.52133	NA	5.36471
P84228	H3c2	786.017	NA	NA	115.49	232.58	NA	NA	NA	NA	NA	NA	NA	121.392	NA
P97290	Serping1	15.6668	NA	NA	NA	NA	NA	NA	NA	NA	NA	NA	NA	NA	NA
P97298	Serpinf1	5.9707	NA	NA	NA	NA	NA	NA	NA	NA	NA	NA	NA	NA	NA
P97310	Mcm2	4.16695	NA	NA	NA	NA	NA	NA	NA	NA	NA	NA	NA	NA	NA
P97311	Mcm6	3.65947	NA	NA	NA	NA	NA	NA	NA	NA	NA	NA	NA	NA	NA
P97314	Csrp2	4.74304	NA	NA	NA	NA	NA	NA	NA	NA	NA	NA	NA	NA	NA
P97315	Csrp1	7.71959	6.83	7.05	6.91	6.7	8.96745	8.86079	8.48628	7.9137	5.17	1.77	NA	6.78492	NA
P97351	Rps3a	14.2258	11.53	11.57	11.63	11.44	13.8267	12.8076	12.7764	12.9703	3.59	7.33	7.72998	6.97612	6.83847
P97355	Sms	11.9367	6.81	10.47	NA	NA	8.47215	NA	NA	NA	4.54	14.77	NA	6.82232	NA
P97370	Atp1b3	5.02068	19.26	16.05	26.41	22.81	24.3137	22.3984	24.1973	22.6067	NA	NA	NA	NA	NA
P97371	Psme1	10.1465	6.57	6.77	8.38	15.72	8.42435	NA	NA	NA	2.88	NA	NA	14.8748	3.7209
P97372	Psme2	7.65983	5.4	8.73	9.92	NA	NA	NA	NA	NA	3.44	NA	NA	5.65281	3.97333
P97376	Frg1	5.26834	NA	NA	NA	NA	NA	NA	NA	NA	NA	NA	NA	NA	NA
P97377	Cdk2	18.8009	NA	NA	NA	NA	NA	NA	NA	NA	NA	NA	NA	NA	NA
P97379	G3bp2	4.27022	3.62	3.67	3.42	2.4	4.65258	4.91156	3.75219	NA	NA	NA	NA	NA	NA
P97384	Anxa11	4.66085	4.59	NA	4.85	4	5.11203	NA	5.50688	NA	3.02	5.49	5.46905	4.79106	2.5496
P97386	Lig3	43.555	NA	NA	NA	NA	NA	NA	NA	NA	NA	NA	NA	NA	NA
P97390	Vps45	5.55581	7.04	7.35	7.29	7.84	8.18294	8.57718	8.18555	9.75666	NA	NA	NA	NA	NA
P97393	Arhgap5	641.719	1.15	4.39	4.61	4.06	5.62906	5.65799	5.88358	4.82806	NA	NA	NA	NA	NA
P97429	Anxa4	9.31764	NA	8.9	8.74	10.94	NA	NA	NA	NA	NA	NA	8.91565	7.15248	4.01417
P97434	Mprip	3.90823	NA	4.34	4.8	4.45	NA	7.26044	4.5308	5.25866	NA	NA	NA	NA	NA
P97447	Fhl1	8.05902	8.33	9.47	8.38	8.52	NA	10.3996	10.5653	12.8361	4.46	9.9	10.4879	8.2962	NA
P97449	Anpep	101.353	14.02	NA	5.14	NA	18.5115	16.2982	NA	NA	15.68	NA	NA	8.43912	2.00578
P97461	Rps5	10.1508	12.4	12.64	10.77	10.52	12.7279	9.9988	10.5304	NA	NA	NA	7.55186	6.44908	7.2268
P97470	Ppp4c	21.5353	NA	NA	NA	NA	NA	NA	NA	NA	NA	NA	NA	NA	NA
P97494	Gclc	3.8046	8.22	9.15	10.52	10.67	11.1499	10.97	10.5237	11.4643	12.77	NA	NA	4.71753	3.85692
P97496	Smarcc1	3.87873	NA	NA	NA	NA	NA	NA	NA	NA	NA	NA	NA	NA	NA
P97742	Cpt1a	21.2248	9.23	6.82	8.73	7.44	NA	8.34591	10.221	9.18184	2.25	NA	NA	NA	3.66754
P97760	Polr2c	4.02354	NA	NA	NA	NA	NA	NA	NA	NA	NA	NA	NA	NA	NA
P97765	Wbp2	5.18197	5.33	4.65	6.42	2.88	5.53253	5.97246	NA	NA	NA	NA	NA	NA	NA
P97770	Thumpd3	9.2918	NA	NA	NA	NA	NA	NA	NA	NA	NA	NA	NA	NA	NA
P97807	Fh	122.427	24.56	26.65	29.55	34.67	29.588	30.1538	29.9442	31.2826	17.15	12.3	12.9222	14.1893	4.94293
P97822	Anp32e	5.33471	NA	NA	NA	NA	NA	NA	NA	NA	NA	NA	NA	4.21648	2.23557
P97823	Lypla1	19.2804	10.17	11.52	22.71	22.2	NA	13.04	NA	NA	9.89	9.33	10.4092	8.04255	3.77953
P97855	G3bp1	11.8303	NA	NA	NA	NA	NA	NA	NA	NA	NA	NA	NA	NA	4.60456
P97863	Nfib	14.0389	NA	NA	NA	NA	NA	NA	NA	NA	NA	NA	NA	NA	NA
P97868	Rbbp6	8.76324	NA	NA	NA	NA	NA	NA	NA	NA	NA	NA	NA	NA	NA
P97927	Lama4	3.61469	NA	NA	NA	NA	NA	NA	NA	NA	NA	NA	NA	10.4327	NA
P97930	Dtymk	10.681	NA	23.29	24.78	25.34	NA	NA	NA	NA	NA	NA	NA	NA	NA
P98078	Dab2	3.74239	NA	NA	NA	NA	NA	NA	NA	NA	NA	NA	NA	NA	NA
P98192	Gnpat	10.7801	NA	NA	NA	NA	NA	NA	NA	NA	NA	NA	NA	NA	NA
P99024	Tubb5	15.5374	22.37	22.4	30.13	27.2	28.1037	28.7062	38.3076	28.679	6.94	NA	NA	5.79167	3.56227
P99026	Psmb4	8.96634	7.58	8	9.76	8.02	8.5494	7.04123	10.0558	8.88178	3.62	5.97	NA	NA	NA
P99027	Rplp2	8.48539	NA	NA	6.05	8.84	NA	NA	NA	NA	NA	NA	NA	5.24833	6.17146
P99029	Prdx5	548.372	20.39	22.36	30.36	35.02	25.9793	27.9175	31.5256	35.8936	14.8	10.99	12.7828	10.7849	4.79454
Q00262	Stx2	29.5061	NA	NA	NA	NA	NA	NA	NA	NA	NA	NA	NA	NA	NA
Q00422	Gabpa	3.48476	NA	NA	NA	NA	NA	NA	NA	NA	NA	NA	NA	NA	NA
Q00612	G6pdx	9.09122	9.94	8.91	12.52	10.31	11.6174	11.5398	14.3116	11.7398	6.15	4.7	NA	3.77778	NA
Q00623	Apoa1	172.397	NA	2.02	NA	NA	NA	NA	NA	NA	NA	NA	0.992093	1.57344	1.70097
Q00896	Serpina1c	68.5735	0.17	0.17	NA	NA	NA	NA	NA	NA	NA	NA	NA	NA	NA
Q00897	Serpina1d	9.3568	0.17	0.17	NA	NA	NA	NA	NA	NA	NA	NA	NA	NA	NA
Q00899	Yy1	18.2144	NA	NA	NA	NA	NA	NA	NA	NA	NA	NA	NA	NA	NA
Q00915	Rbp1	255.834	8.38	NA	NA	NA	NA	NA	NA	NA	NA	NA	NA	NA	4.42778
Q00PI9	Hnrnpul2	5.1202	5.24	8.48	NA	6.8	6.72447	9.0374	NA	NA	2.34	NA	NA	4.31424	NA
Q01147	Creb1	7.41854	NA	6.13	NA	NA	NA	NA	NA	NA	NA	NA	NA	NA	NA
Q01149	Col1a2	202.874	NA	NA	NA	NA	NA	NA	NA	NA	NA	NA	119.715	100.311	NA
Q01279	Egfr	15.3336	NA	8.38	12.39	NA	NA	NA	NA	NA	NA	NA	NA	NA	1.89942
Q01320	Top2a	3.15561	8.45	10.79	NA	NA	NA	NA	NA	NA	NA	NA	NA	NA	NA
Q01339	Apoh	110.633	NA	NA	NA	NA	NA	NA	NA	NA	NA	NA	NA	NA	NA
Q01405	Sec23a	4.86506	6.48	7.75	7.53	8.21	7.56351	8.0526	8.63871	NA	1.68	NA	NA	5.18241	3.55899
Q01730	Rsu1	6.68929	6.62	5.8	5.43	4.12	8.02147	NA	NA	NA	9.24	12.42	NA	7.91354	3.54841
Q01768	Nme2	15.3035	10.86	10.98	13.57	12.76	13.9392	14.3014	15.981	NA	6.71	14.93	12.214	8.16235	4.15021
Q01853	Vcp	172.36	6.78	6.86	9.34	7.44	8.30655	8.70887	10.5733	9.02574	2.55	1.44	3.85499	4.54329	2.99015
Q02248	Ctnnb1	3.42406	6.76	5.25	6.9	5.52	7.74517	7.32388	8.14576	7.35599	8.22	NA	NA	NA	NA
Q02257	Jup	4.26599	5.79	4.4	5.09	4.3	7.43589	6.30618	6.3087	5.63377	4.99	NA	NA	NA	1.99444
Q02614	Sap30bp	6.84616	NA	NA	NA	NA	NA	NA	NA	NA	NA	NA	NA	NA	NA
Q02788	Col6a2	8.98753	NA	NA	NA	NA	NA	NA	NA	NA	NA	NA	NA	82.9123	23.5885
Q02819	Nucb1	3.66475	3.34	3.05	3.45	NA	NA	NA	5.09762	NA	0.7	NA	NA	2.4588	2.00279
Q02844	Tpsab1	17.2902	NA	NA	NA	NA	NA	NA	NA	NA	NA	NA	NA	NA	NA
Q03173	Enah	5.86789	7.69	NA	6.19	NA	6.44439	NA	5.66935	NA	NA	NA	NA	NA	NA
Q03265	Atp5f1a	26.7626	26.63	26.92	31.23	33.67	31.3847	30.7472	31.9238	32.3848	14.11	9.42	13.134	14.3687	5.64337
Q03958	Pfdn6	5.40503	5.85	5.49	6.94	NA	NA	NA	NA	NA	NA	NA	NA	NA	NA
Q03963	Eif2ak2	7.70333	NA	NA	NA	NA	NA	NA	NA	NA	NA	NA	NA	NA	NA
Q04207	Rela	18.5049	NA	NA	NA	NA	NA	NA	NA	NA	NA	NA	NA	NA	NA
Q04447	Ckb	5.74369	10.95	10.93	12.88	11.45	12.8768	12.8902	14.1344	12.784	5.66	12.45	NA	6.64539	NA
Q04690	Nf1	1666.5	8.59	9.43	9.74	9.83	9.59781	10.1288	11.5804	11.5816	NA	NA	NA	NA	NA
Q04857	Col6a1	8.42351	NA	NA	NA	NA	NA	NA	NA	NA	NA	NA	NA	80.8807	23.3187
Q05186	Rcn1	114.615	NA	NA	NA	NA	NA	NA	NA	NA	NA	NA	NA	NA	NA
Q05512	Mark2	3.68975	6.64	9.21	7.41	7.5	7.94701	8.4727	8.20802	8.80108	NA	NA	NA	NA	NA
Q05909	Ptprg	6.92067	NA	NA	8.16	NA	NA	NA	NA	NA	NA	NA	NA	NA	NA
Q05920	Pc	17.2738	14.79	12.8	17.14	15.26	17.4572	16.2521	18.8147	15.9461	7.56	NA	5.86369	6.4383	5.00937
Q05CL8	Larp7	4.74279	NA	10.07	NA	NA	NA	NA	NA	NA	NA	NA	NA	NA	NA
Q06185	Atp5me	13.5521	30.27	31.4	34.5	38.55	35.2941	36.9078	35.1095	38.641	18.37	17.28	16.1085	17.1126	6.22159
Q06890	Clu	4.57721	1.89	1.75	2.1	2.26	NA	NA	NA	NA	0.44	NA	NA	NA	2.12027
Q07076	Anxa7	5.88788	6.66	7.49	7.85	8.31	7.15715	9.6374	11.4023	NA	NA	7.21	NA	NA	3.02546
Q07113	Igf2r	9.73561	NA	NA	NA	NA	NA	NA	NA	NA	NA	NA	NA	NA	NA
Q07133	H1-6	5.24425	NA	NA	NA	NA	NA	NA	NA	NA	NA	NA	NA	NA	NA
Q07139	Ect2	24.1464	NA	NA	NA	NA	NA	NA	NA	NA	NA	NA	NA	NA	NA
Q07417	Acads	9.30229	NA	18.39	16.28	14.5	NA	17.3351	NA	17.2157	NA	NA	12.1915	12.3754	5.75608
Q07456	Ambp	4.21179	NA	NA	NA	NA	NA	NA	NA	NA	NA	NA	NA	NA	NA
Q08091	Cnn1	7.46269	NA	NA	NA	NA	NA	NA	NA	NA	NA	NA	NA	9.81586	NA
Q08093	Cnn2	4.68214	NA	NA	NA	NA	NA	NA	NA	NA	NA	NA	NA	4.87103	NA
Q08460	Kcnma1	3645.52	10.39	3.44	10.35	4.31	11.6025	NA	12.0694	6.04996	NA	NA	NA	NA	NA
Q08879	Fbln1	15.4746	NA	NA	NA	NA	NA	NA	NA	NA	NA	NA	NA	NA	NA
Q0GNC1	Inf2	2078.44	4.2	NA	7.45	10.69	4.96426	6.02372	NA	NA	NA	NA	NA	NA	NA
Q0P5W1	Vps8	8.94394	11.35	NA	5.74	NA	NA	6.97329	NA	NA	NA	NA	NA	NA	NA
Q0P678	Zc3h18	5.79379	NA	NA	NA	NA	NA	NA	NA	NA	NA	NA	NA	NA	NA
Q0VBL3	Rbm15	19.998	NA	NA	NA	NA	NA	NA	NA	NA	NA	NA	NA	NA	NA
Q11011	Npepps	1088.25	10.6	10.36	12.71	10.91	12.6586	12.888	14.1691	12.8592	5.73	13.65	NA	7.25847	4.07878
Q11136	Pepd	8.98823	6.66	6.37	NA	NA	NA	9.25203	NA	NA	NA	2.43	NA	NA	NA
Q148V7	Relch	4.31313	9.44	9.16	11.78	10.76	10.61	12.9218	15.1986	29.8109	NA	NA	NA	NA	NA
Q14AI0	DSCC1	13.3917	NA	NA	NA	NA	NA	NA	NA	NA	NA	NA	NA	NA	NA
Q1HFZ0	Nsun2	4.71785	NA	NA	NA	NA	NA	NA	NA	NA	NA	NA	NA	7.05134	NA
Q1W617	Shroom4	19.625	NA	NA	NA	NA	NA	NA	NA	NA	NA	NA	NA	NA	NA
Q2TBE6	Pi4k2a	4.33588	NA	NA	1.87	2.81	NA	NA	4.40247	NA	NA	NA	NA	NA	NA
Q2TPA8	Hsdl2	7.88053	NA	9.72	9.43	9.85	10.0377	10.2005	12.0298	11.2204	NA	NA	NA	7.93029	3.33677
Q2VPQ9	Meaf6	5.57258	NA	NA	NA	NA	NA	NA	NA	NA	NA	NA	NA	NA	NA
Q3B7Z2	Osbp	3.8617	7.89	6.84	7.99	7.26	8.75334	8.54436	11.0853	8.80044	2.7	NA	NA	NA	NA
Q3KNJ2	Nhej1	37.8843	NA	NA	NA	NA	NA	NA	NA	NA	NA	NA	NA	NA	NA
Q3TC46	Patl1	4.40937	NA	NA	NA	NA	NA	NA	NA	NA	NA	NA	NA	NA	NA
Q3TC72	Fahd2	11.9595	25.8	30.27	31.54	32.13	28.0445	28.9045	30.0033	31.5885	13.5	11.67	NA	12.6927	5.73869
Q3TCJ1	Abraxas2	17.1346	5.99	5.41	NA	NA	NA	NA	NA	NA	NA	NA	NA	NA	NA
Q3TDN2	Faf2	3.88708	NA	8.52	6.62	6.91	NA	5.99889	7.63028	NA	NA	NA	NA	NA	NA
Q3TDQ1	Stt3b	4.47457	NA	NA	NA	NA	NA	NA	NA	NA	NA	NA	NA	NA	NA
Q3TEA8	Hp1bp3	12.2284	4.74	11.37	NA	10.59	6.71894	NA	NA	NA	NA	NA	NA	5.77599	2.99804
Q3THE2	Myl12b	7.06708	11.68	6.07	6.41	7.11	NA	NA	NA	NA	NA	NA	NA	NA	2.94062
Q3THG9	Aarsd1	9.61936	NA	NA	NA	NA	NA	5.93962	NA	NA	NA	NA	NA	3.28241	2.46107
Q3THK7	Gmps	198.051	5.89	6.07	8.78	NA	7.47563	8.27001	9.17602	NA	0.88	1.93	NA	NA	2.26068
Q3THS6	Mat2a	3.89064	4.47	4.31	7.03	NA	6.56066	6.57998	NA	NA	1.56	NA	NA	NA	2.57174
Q3TIV5	Zc3h15	6.44252	NA	NA	NA	NA	NA	NA	NA	NA	NA	NA	NA	NA	NA
Q3TIX9	Usp39	5.75605	NA	10.05	NA	NA	NA	9.51827	NA	NA	NA	NA	NA	4.59449	NA
Q3TKT4	Smarca4	2.96858	NA	3.09	NA	NA	NA	NA	NA	NA	NA	NA	NA	NA	NA
Q3TKY6	Cwc27	5.48737	NA	NA	NA	NA	NA	NA	NA	NA	NA	NA	NA	NA	NA
Q3TLH4	Prrc2c	19.4236	2.57	3.55	3.25	0.17	3.96044	9.05662	3.30295	NA	NA	NA	NA	NA	NA
Q3TW96	Uap1l1	4.55285	NA	NA	NA	NA	NA	NA	NA	NA	NA	NA	NA	NA	NA
Q3TWW8	Srsf6	6.4663	NA	NA	NA	NA	NA	NA	NA	NA	NA	NA	NA	NA	NA
Q3TXS7	Psmd1	106.023	5.58	5.65	7.17	6.27	6.79691	6.95563	7.44085	8.08568	3.21	2.93	4.97058	5.13157	3.62089
Q3TYS2	Cybc1	7.20569	NA	NA	NA	NA	NA	NA	NA	NA	NA	NA	NA	NA	NA
Q3TYX3	Smyd5	10.616	5.96	NA	NA	NA	10.4979	NA	NA	NA	NA	NA	NA	NA	NA
Q3TZX8	Nol9	8.5851	NA	NA	NA	NA	NA	NA	NA	NA	NA	NA	NA	NA	NA
Q3TZZ7	Esyt2	4.24458	6.57	8.43	8.39	12.85	NA	7.61302	9.79024	13.52	NA	NA	NA	NA	NA
Q3U0P5	Entpd6	10.0345	NA	NA	NA	NA	NA	NA	NA	NA	NA	NA	NA	NA	NA
Q3U0V1	Khsrp	5.24297	4.52	7.03	2.49	7.57	5.82676	7.23594	NA	NA	2.25	NA	NA	NA	3.09123
Q3U1J4	Ddb1	6.32764	3.97	3.88	4.1	3.36	5.23978	5.44008	5.63663	5.0958	1.3	NA	NA	3.1673	2.35348
Q3U2K0	Fam193b	7.08587	NA	NA	NA	NA	NA	NA	NA	NA	NA	NA	NA	NA	NA
Q3U319	Rnf40	4.57851	NA	NA	NA	NA	NA	NA	NA	NA	NA	NA	NA	NA	15.9417
Q3U487	Hectd3	2514.04	NA	NA	NA	NA	NA	NA	NA	NA	NA	NA	NA	NA	NA
Q3U7R1	Esyt1	5.44806	NA	8.67	11.85	10.89	NA	8.54266	NA	12.8208	NA	NA	NA	5.3231	NA
Q3U962	Col5a2	7.66736	NA	NA	NA	NA	NA	NA	NA	NA	NA	NA	NA	NA	NA
Q3U9G9	Lbr	4.49707	NA	NA	NA	NA	NA	NA	NA	NA	NA	NA	NA	NA	NA
Q3UA37	Qrich1	3.68709	NA	NA	NA	NA	NA	NA	NA	NA	NA	NA	NA	NA	NA
Q3UBX0	Tmem109	7.244	NA	9	9.5	5.47	NA	NA	NA	NA	NA	NA	NA	NA	NA
Q3UDE2	Ttll12	5.41279	NA	NA	NA	NA	NA	10.9805	NA	NA	NA	NA	NA	NA	NA
Q3UEB3	Puf60	4.62722	2.51	3.31	NA	NA	3.90095	NA	NA	NA	NA	NA	NA	2.61763	1.83759
Q3UFY7	Nt5c3b	21.157	NA	NA	NA	NA	NA	NA	NA	NA	NA	NA	NA	4.7001	NA
Q3UH66	Wnk2	8.32559	6.36	4.98	6.53	6.19	7.71991	7.8646	8.79145	7.3407	NA	NA	NA	NA	NA
Q3UHD6	Snx27	5.31988	5.73	6.4	6.31	6.87	8.12315	7.16491	9.43934	7.42352	NA	NA	NA	NA	NA
Q3UHX2	Pdap1	4.13554	5.24	5.09	8.01	NA	NA	NA	NA	NA	NA	NA	NA	NA	2.70154
Q3UI43	Babam1	12.818	NA	NA	NA	NA	NA	NA	NA	NA	NA	NA	NA	NA	NA
Q3UIA2	Arhgap17	4.20819	NA	NA	NA	NA	NA	NA	NA	NA	NA	NA	NA	4.02829	3.2651
Q3UJB9	Edc4	3.07012	3.65	4.67	NA	NA	3.76081	NA	NA	NA	NA	NA	NA	3.19254	NA
Q3UJU9	Rmdn3	6.74705	14.27	12.67	16.49	12.85	13.9849	NA	13.4779	NA	NA	NA	NA	6.11807	6.66135
Q3UKC1	Tax1bp1	5.02322	NA	NA	NA	NA	NA	NA	NA	NA	NA	NA	NA	NA	NA
Q3UKJ7	Smu1	3.53343	NA	5.06	NA	NA	NA	NA	NA	NA	NA	NA	NA	NA	NA
Q3UL36	Arglu1	5.41556	3.18	5.96	NA	NA	8.07133	5.75782	NA	NA	NA	NA	NA	NA	NA
Q3ULD5	Mccc2	9.97732	15.77	15.51	18.83	17.61	NA	16.8585	18.292	18.8908	17.14	1.45	NA	10.231	4.92152
Q3ULJ0	Gpd1l	3.99999	10.01	11.14	14.13	16.72	11.7059	NA	17.064	NA	6.9	NA	8.62983	6.17421	4.51297
Q3UM18	Lsg1	8.7748	NA	NA	NA	NA	NA	NA	NA	NA	NA	NA	NA	NA	NA
Q3UM45	Ppp1r7	24.054	9.03	8.87	10.84	9.48	10.5844	11.4061	12.2826	NA	5.31	9.65	NA	NA	3.5195
Q3UMC0	Spata5	13.2303	7.69	6.8	11.25	9.31	8.19623	8.79378	NA	13.788	2.12	NA	NA	NA	NA
Q3UMF0	Cobll1	3.41517	NA	NA	NA	NA	NA	NA	NA	NA	NA	NA	NA	NA	3.20013
Q3UMR5	Mcu	10.0282	30.46	25.92	31.26	32.47	35.0812	NA	32.1091	36.2245	NA	NA	NA	10.9971	4.84413
Q3UMU9	Hdgfl2	4.77134	5.84	13.36	NA	NA	9.43073	12.8423	NA	NA	NA	NA	NA	NA	3.89825
Q3UNZ8	Cryzl2	15.3285	NA	24.22	NA	18.13	NA	22.5026	NA	21.2855	NA	NA	NA	NA	NA
Q3UPH1	Prrc1	4.46545	NA	NA	NA	NA	NA	NA	NA	NA	NA	NA	NA	4.94646	4.30379
Q3UPL0	Sec31a	4.67782	5.98	5.69	7.7	NA	6.68088	7.34243	10.0282	NA	1.66	NA	NA	3.103	2.9708
Q3UQA7	Selenoh	12.2102	NA	NA	NA	NA	NA	NA	NA	NA	NA	NA	NA	NA	NA
Q3URD3	Slmap	1159.73	NA	NA	NA	NA	NA	NA	NA	NA	NA	NA	NA	NA	NA
Q3URQ0	Tex10	5.67443	NA	NA	NA	NA	NA	NA	NA	NA	NA	NA	NA	NA	NA
Q3UTJ2	Sorbs2	7.53229	4.31	7.08	4.5	4.35	5.54483	NA	5.25549	3.09709	3.52	4.25	NA	6.23586	NA
Q3UUQ7	Pgap1	7.70635	NA	NA	7.49	NA	NA	7.81095	NA	NA	NA	NA	NA	NA	NA
Q3UVK0	Ermp1	5.77458	NA	5.27	NA	0.8	NA	NA	NA	7.66018	NA	NA	NA	NA	NA
Q3UVL4	Vps51	2279.66	7.11	6.7	7.83	NA	8.25786	8.54698	NA	NA	NA	NA	NA	NA	NA
Q3UW53	Niban1	5.8254	NA	NA	NA	NA	NA	NA	NA	NA	NA	NA	NA	NA	NA
Q3V0K9	Pls1	3.16548	NA	6.56	5.53	4.47	NA	NA	7.2777	NA	NA	NA	NA	2.44609	3.75334
Q3V132	Slc25a31	12.9429	5.25	6.85	4.3	5.75	7.23743	NA	NA	NA	NA	NA	NA	NA	NA
Q3V1L4	Nt5c2	4.97541	NA	5.33	6.11	8.17	7.9581	7.23677	NA	6.27866	NA	NA	NA	NA	NA
Q3V1T4	P3h1	3.57561	NA	NA	NA	NA	NA	NA	NA	NA	NA	NA	NA	NA	NA
Q3V3R1	Mthfd1l	3.01433	24.19	22.98	30.53	30.88	25.5584	NA	28.403	31.7006	NA	NA	NA	NA	4.07411
Q4FK66	Prpf38a	7.00834	NA	NA	NA	NA	NA	NA	NA	NA	NA	NA	NA	NA	NA
Q4LDD4	Arap1	4.54271	NA	NA	NA	NA	NA	NA	NA	NA	NA	NA	NA	NA	NA
Q4PZA2	Ece1	5.61462	NA	NA	NA	NA	NA	NA	NA	NA	NA	NA	NA	NA	1.44122
Q4VA53	Pds5b	5.37992	NA	6.13	NA	5.97	NA	5.57645	NA	NA	NA	NA	NA	4.37773	2.94806
Q4VAA2	Cdv3	4.61437	NA	NA	NA	NA	NA	NA	NA	NA	NA	NA	NA	NA	NA
Q4VAE3	Tmem65	10.2756	26.27	28.87	31.69	34.69	28.3444	29.513	30.742	35.02	15.36	NA	NA	NA	NA
Q4VBE8	Wdr18	14.4406	NA	NA	NA	NA	NA	NA	NA	NA	NA	NA	NA	NA	NA
Q501J6	Ddx17	98.6349	3.21	5.45	1.48	5.28	4.45038	5.48619	NA	NA	NA	NA	NA	1.97712	1.78596
Q505B7	Zbtb8os	5.90693	NA	NA	NA	NA	NA	NA	NA	NA	NA	NA	NA	NA	NA
Q505F5	Lrrc47	4.23053	5.85	NA	3.92	NA	6.99253	7.26222	NA	NA	4.7	NA	NA	NA	NA
Q52KB6	C2cd3	10.6576	NA	NA	NA	NA	NA	NA	NA	NA	NA	NA	NA	NA	NA
Q52KE7	Ccnl1	8.19204	NA	NA	NA	NA	NA	NA	NA	NA	NA	NA	NA	NA	NA
Q52KI8	Srrm1	9.34642	NA	NA	NA	NA	NA	NA	NA	NA	NA	NA	NA	NA	NA
Q569Z5	Ddx46	4.18811	2.46	5.38	NA	NA	NA	5.70439	NA	NA	NA	NA	NA	NA	NA
Q569Z6	Thrap3	9.38151	3	5.38	NA	NA	5.06479	5.09733	NA	NA	NA	NA	NA	NA	0.346574
Q58A65	Spag9	3.62409	4.09	3.35	NA	4.29	4.48287	5.34406	NA	5.58908	1.59	NA	NA	NA	NA
Q59J78	Ndufaf2	4.41329	10.84	13.53	13.34	14.35	NA	NA	14.2766	NA	6.56	NA	NA	NA	3.52558
Q5DTM8	Rnf20	3.85732	NA	NA	NA	NA	NA	NA	NA	NA	NA	NA	NA	NA	NA
Q5FWK3	Arhgap1	5.30414	11.13	8.73	13.92	10.7	12.7758	12.2868	14.3867	NA	NA	NA	NA	4.06669	2.89541
Q5M8N0	Cnrip1	10.9535	20.19	20.03	25.26	20.42	23.1914	22.7506	28.5615	22.5781	7.68	NA	NA	NA	NA
Q5RL79	Krtcap2	5.78158	NA	NA	NA	NA	NA	NA	NA	NA	NA	NA	NA	NA	NA
Q5SF07	Igf2bp2	10.4443	NA	NA	NA	NA	NA	NA	NA	NA	NA	NA	NA	NA	NA
Q5SSI6	Utp18	217.584	NA	NA	NA	NA	NA	NA	NA	NA	NA	NA	NA	NA	NA
Q5SSZ5	Tns3	3949.16	NA	NA	NA	NA	NA	NA	NA	NA	NA	NA	NA	2.68225	NA
Q5SUC9	Sco1	9.66265	26.11	21.31	27.53	25.22	16.4271	NA	17.9952	NA	16.8	NA	NA	11.7493	5.33888
Q5SUF2	Luc7l3	920.636	NA	6.86	NA	NA	NA	NA	NA	NA	NA	NA	NA	3.18711	3.65411
Q5SUR0	Pfas	62.578	17.93	37.58	NA	NA	21.94	NA	NA	NA	11.25	NA	NA	NA	NA
Q5SVQ0	Kat7	11.0416	NA	NA	NA	NA	NA	NA	NA	NA	NA	NA	NA	NA	NA
Q5SW19	Cluh	3.45675	NA	NA	NA	NA	NA	4.53689	NA	NA	NA	NA	NA	NA	NA
Q5SWD9	Tsr1	13.5749	NA	NA	NA	NA	NA	NA	NA	NA	NA	NA	NA	NA	NA
Q5SWU9	Acaca	2.97844	4.42	5.16	5.85	6.07	6.51522	6.28708	7.23268	NA	NA	NA	NA	3.13478	2.52618
Q5SYD0	Myo1d	5.88461	19.06	21.69	22.65	21.89	27.9051	26.7213	28.5013	24.8862	NA	NA	NA	NA	NA
Q5U458	Dnajc11	8.78029	18.19	16.43	21.29	18.82	20.6981	19.9224	NA	NA	11.51	NA	NA	NA	4.70808
Q5U4D9	Thoc6	8.24378	NA	NA	NA	NA	NA	NA	NA	NA	NA	NA	NA	NA	NA
Q5XG71	Utp20	33.3626	NA	NA	NA	NA	NA	NA	NA	NA	NA	NA	NA	NA	NA
Q5XJE5	Leo1	5.98391	NA	NA	NA	NA	NA	NA	NA	NA	NA	NA	NA	NA	NA
Q5XJY4	Parl	7.46729	NA	NA	NA	NA	NA	NA	NA	NA	NA	NA	NA	NA	NA
Q5XJY5	Arcn1	5.30714	3.34	3.55	NA	3.88	4.24923	4.81549	NA	NA	2.03	NA	NA	3.77141	2.8483
Q60520	Sin3a	10.1141	NA	3.95	NA	NA	NA	NA	NA	NA	NA	NA	NA	NA	NA
Q60575	Kif1b	3737.5	NA	NA	NA	NA	NA	NA	NA	NA	NA	NA	NA	NA	NA
Q60598	Cttn	934.528	11.71	12.01	12.45	12.63	13.4608	13.9246	15.6119	18.2994	NA	NA	NA	NA	NA
Q60605	Myl6	15.503	4.88	5.57	5.74	5.81	7.14214	NA	NA	NA	NA	NA	3.999	3.7936	2.50451
Q60631	Grb2	19.003	4.22	4.23	4.91	4.76	5.49264	5.56626	6.21613	NA	0.9	3.04	NA	NA	4.06872
Q60648	Gm2a	8.81071	NA	NA	NA	NA	NA	NA	NA	NA	NA	NA	NA	2.46803	1.67971
Q60649	Clpb	4.81777	NA	NA	5.5	5.5	NA	6.96804	5.84212	7.66939	NA	NA	NA	NA	NA
Q60675	Lama2	39.9347	NA	NA	NA	NA	NA	NA	NA	NA	NA	NA	35.0163	36.243	NA
Q60676	Ppp5c	16.4001	5.92	6.98	9.85	7.22	10.2404	9.97288	NA	NA	4.03	5.13	NA	NA	3.767
Q60692	Psmb6	19.834	6.7	5.49	10.07	9.07	NA	9.06651	10.2781	10.0505	3.82	5.53	NA	NA	NA
Q60695	Rgl1	10.173	NA	NA	NA	NA	NA	NA	NA	NA	NA	NA	NA	NA	NA
Q60714	Slc27a1	14.4838	NA	5.01	3.92	3.91	NA	5.16165	4.70918	6.59962	NA	NA	NA	5.1238	NA
Q60715	P4ha1	4.93484	NA	NA	NA	NA	NA	NA	NA	NA	NA	NA	NA	3.3258	NA
Q60737	Csnk2a1	5.25842	6.82	6.17	8.37	6.84	8.21379	8.27795	9.28413	8.5529	1.2	NA	NA	NA	1.54681
Q60749	Khdrbs1	6.48071	5.56	5.39	3.64	4.81	5.65064	6.20202	NA	NA	NA	NA	NA	3.55041	3.01329
Q60778	Nfkbib	20.3003	NA	NA	NA	NA	NA	NA	NA	NA	NA	NA	NA	NA	NA
Q60809	Cnot7	10.6369	NA	NA	NA	NA	NA	NA	NA	NA	NA	NA	NA	NA	NA
Q60823	Akt2	7.13884	NA	NA	NA	NA	NA	NA	NA	NA	NA	NA	NA	NA	NA
Q60847	Col12a1	9.13977	NA	NA	NA	NA	NA	NA	NA	NA	NA	NA	NA	22.8385	NA
Q60854	Serpinb6	79.3982	10.95	11.32	NA	13.44	14.0494	13.7908	NA	16.1017	7.4	13.17	12.9246	10.0968	6.06694
Q60864	Stip1	174.123	7.57	7.88	10.01	8.83	9.44041	9.06391	9.59496	NA	3.07	4.32	6.16981	4.88252	3.11737
Q60865	Caprin1	105.444	2.62	2.56	4.36	3.47	4.41155	NA	5.7518	NA	NA	3.31	NA	2.24015	1.79611
Q60899	Elavl2	7.51294	NA	NA	NA	NA	NA	NA	NA	NA	NA	NA	NA	NA	NA
Q60930	Vdac2	13.2679	27.91	26.59	31.49	32.67	29.4971	29.1374	32.4505	33.1681	14.44	12.5	11.8063	11.1753	4.42298
Q60931	Vdac3	11.3711	27.87	28.74	33.5	32.79	32.2875	31.2034	34.3781	35.0507	14.05	12.08	13.0499	13.7584	4.85874
Q60932	Vdac1	25.5349	25.76	27.46	31.79	31.64	31.2802	31.5955	32.7052	31.8184	13.54	12.4	12.6441	13.3477	4.38659
Q60967	Papss1	3.05576	NA	3.9	NA	NA	NA	NA	NA	NA	NA	NA	NA	NA	NA
Q60972	Rbbp4	7.00162	2.37	3.88	NA	NA	3.2154	4.33287	NA	NA	NA	NA	NA	2.55944	2.345
Q60973	Rbbp7	7.68205	NA	3.51	NA	NA	NA	4.15921	NA	NA	NA	NA	NA	NA	NA
Q60996	Ppp2r5c	6.29591	9.78	6.27	10.96	7.11	NA	NA	NA	NA	NA	NA	NA	3.95632	NA
Q61035	Hars1	3.06035	4.92	5.86	5.84	6.75	6.72766	7.14975	12.2102	NA	4.59	8.9	NA	5.44136	3.70301
Q61081	Cdc37	7.82629	5.57	5.61	6.34	6	6.53764	6.60202	7.77908	NA	1.77	NA	NA	3.03062	2.1756
Q61084	Map3k3	11.882	NA	NA	NA	NA	NA	NA	NA	NA	NA	NA	NA	NA	NA
Q61097	Ksr1	19.2087	NA	NA	14.57	NA	12.3981	NA	22.9063	NA	NA	NA	NA	NA	NA
Q61103	Dpf2	5.47758	NA	NA	NA	NA	NA	NA	NA	NA	NA	NA	NA	NA	NA
Q61133	Gstt2	23.4584	NA	9.64	NA	NA	NA	NA	NA	NA	NA	NA	NA	NA	5.41987
Q61136	Prpf4b	9.94638	NA	NA	NA	NA	NA	7.03213	NA	NA	NA	NA	NA	NA	NA
Q61160	Fadd	9.49131	NA	NA	NA	NA	NA	NA	NA	NA	NA	NA	NA	NA	NA
Q61166	Mapre1	10.0787	8.97	7.38	11.27	7.88	10.5652	NA	NA	NA	2.72	0.65	NA	NA	2.36783
Q61171	Prdx2	27.0082	10.33	11.32	12.41	11.78	11.8939	12.8762	13.75	13.5245	7.75	14.32	9.2642	7.51623	4.36422
Q61183	Papola	15.4888	NA	NA	NA	NA	NA	NA	NA	NA	NA	NA	NA	NA	NA
Q61187	Tsg101	3.65577	NA	5.13	5.86	4.01	NA	NA	NA	NA	NA	NA	NA	NA	NA
Q61189	Clns1a	6.5771	NA	NA	NA	NA	NA	NA	NA	NA	NA	NA	NA	NA	NA
Q61191	Hcfc1	360.825	NA	6.55	NA	8.05	NA	6.71896	NA	NA	NA	NA	NA	NA	NA
Q61205	Pafah1b3	5.27174	11.29	11.45	NA	NA	NA	14.3658	NA	NA	NA	NA	NA	NA	NA
Q61206	Pafah1b2	5.90235	10.65	9.96	8.99	NA	NA	NA	NA	NA	NA	NA	NA	6.05157	NA
Q61207	Psap	11.4594	4.04	3.65	5.9	2.63	8.25652	14.7303	31.4625	NA	1.71	NA	NA	3.00995	2.78261
Q61233	Lcp1	6.94678	NA	11.46	NA	NA	NA	NA	NA	NA	NA	NA	NA	4.40863	3.92218
Q61235	Sntb2	9.37838	NA	NA	NA	NA	NA	NA	NA	NA	NA	NA	NA	NA	3.34878
Q61239	Fnta	8.34721	NA	NA	NA	NA	NA	NA	NA	NA	NA	NA	NA	5.51298	NA
Q61245	Col11a1	12.5878	NA	NA	NA	NA	NA	NA	NA	NA	NA	NA	NA	NA	NA
Q61247	Serpinf2	7.80275	NA	NA	NA	NA	NA	NA	NA	NA	NA	NA	NA	NA	NA
Q61263	Soat1	576.099	NA	NA	NA	NA	NA	NA	NA	NA	NA	NA	NA	NA	NA
Q61292	Lamb2	18.7966	27.23	39.87	NA	NA	42.4209	51.0682	NA	NA	NA	NA	30.0715	29.5396	NA
Q61301	Ctnna2	8.93848	12.56	10.58	12.15	10.86	13.2098	12.7307	13.4189	13.9807	1.63	NA	NA	NA	NA
Q61316	Hspa4	207.787	7.83	7.34	9.62	7.83	9.29837	9.32841	10.6835	8.99968	3.02	4.9	5.35911	4.74807	3.24446
Q61387	Cox7a2l	5.30778	NA	NA	5.7	7.52	NA	NA	NA	NA	NA	NA	9.98627	11.6584	4.84854
Q61391	Mme	9.26348	NA	NA	NA	NA	NA	NA	NA	NA	NA	NA	NA	NA	NA
Q61398	Pcolce	5.36364	NA	NA	NA	NA	NA	NA	NA	NA	NA	NA	NA	2.3088	NA
Q61425	Hadh	12.6516	19.42	18.09	19.15	19.18	20.034	16.7093	21.7518	18.639	17.39	11.36	11.6997	13.4618	5.64705
Q61464	Znf638	3.25061	NA	3.89	NA	NA	NA	NA	NA	NA	NA	NA	NA	NA	NA
Q61466	Smarcd1	10.4888	1.39	NA	NA	NA	NA	NA	NA	NA	NA	NA	NA	NA	NA
Q61490	Alcam	3.4343	8.46	6.15	8.81	7.02	10.0667	7.92558	9.61632	7.80544	NA	NA	NA	3.48501	2.98931
Q61496	Ddx4	18.3999	NA	NA	NA	NA	NA	NA	NA	NA	NA	NA	NA	NA	NA
Q61510	Trim25	9.47533	NA	NA	NA	NA	NA	NA	NA	NA	NA	NA	NA	NA	2.20017
Q61543	Glg1	4.68044	2.64	2.84	2.46	2.55	4.01372	NA	3.33025	NA	1.66	NA	NA	2.64056	NA
Q61545	Ewsr1	9.42367	6.11	10.76	NA	9.1	7.85589	10.3151	NA	NA	NA	NA	NA	NA	NA
Q61550	Rad21	8.58161	NA	3.68	NA	NA	NA	NA	NA	NA	NA	NA	NA	NA	NA
Q61553	Fscn1	869.644	10.55	11.56	12.69	11.7	13.1185	13.8964	14.6242	13.3892	3.79	NA	NA	NA	NA
Q61554	Fbn1	2141.7	NA	NA	NA	NA	NA	NA	NA	NA	NA	NA	60.6959	77.4466	NA
Q61555	Fbn2	3.51921	NA	NA	NA	NA	NA	NA	NA	NA	NA	NA	NA	162.711	NA
Q61576	Fkbp10	4.82337	NA	NA	NA	NA	NA	NA	NA	NA	NA	NA	NA	2.28028	NA
Q61578	Fdxr	35.4543	21.1	22.9	27.24	19.15	NA	NA	NA	NA	13.99	NA	NA	NA	6.67161
Q61584	Fxr1	3367.96	NA	2.99	NA	2.63	NA	4.75163	NA	4.41231	NA	NA	NA	NA	NA
Q61595	Ktn1	4.46488	3.3	3.25	3.54	3.14	4.31062	4.22871	4.18526	3.95352	0.62	NA	NA	3.59404	1.05794
Q61598	Gdi2	236.381	7.65	8.56	11.87	12.91	8.99498	9.98014	11.5845	12.6247	4.64	7.71	6.32232	5.5603	3.29122
Q61644	Pacsin1	7.87155	13.86	8.9	18.42	10.1	15.8738	12.3986	20.5317	NA	NA	NA	NA	NA	NA
Q61655	Ddx19a	5.36856	5.96	6.57	NA	3.04	5.78768	NA	NA	NA	NA	NA	NA	NA	NA
Q61656	Ddx5	169.311	2.07	2.56	0.17	2.62	3.53883	3.78894	3.25776	NA	NA	NA	NA	2.65233	1.61466
Q61686	Cbx5	21.4507	2.35	4.75	NA	NA	NA	NA	NA	NA	NA	NA	NA	NA	NA
Q61687	Atrx	2.65563	NA	NA	NA	NA	NA	4.83465	NA	NA	NA	NA	NA	NA	NA
Q61696	Hspa1a	6.68337	NA	NA	NA	NA	7.21906	7.99306	9.23177	NA	NA	NA	NA	NA	NA
Q61699	Hsph1	221.704	5.3	5.15	6.82	6.25	6.79843	6.94981	8.41218	7.64192	0.82	NA	NA	2.38572	1.55103
Q61702	Itih1	3.34379	NA	NA	NA	NA	NA	NA	NA	NA	NA	NA	NA	NA	NA
Q61739	Itga6	3.68668	NA	NA	NA	NA	NA	6.03054	NA	NA	NA	NA	NA	NA	2.02467
Q61749	Eif2b4	6.76035	NA	NA	NA	NA	NA	NA	NA	NA	NA	NA	NA	NA	NA
Q61753	Phgdh	4.27206	10.29	9.35	11.92	9.92	12.5388	11.9161	14.4531	12.0009	NA	NA	NA	4.26067	NA
Q61768	Kif5b	3.68255	3.99	3.91	3.78	4.39	4.47465	4.64616	4.74368	5.25075	2.16	23.69	NA	NA	NA
Q61789	Lama3	3.42952	NA	NA	NA	NA	NA	NA	NA	NA	NA	NA	NA	NA	NA
Q61792	Lasp1	1801.74	13.58	12.72	16.02	13.27	13.3498	14.3028	17.3435	NA	NA	NA	NA	NA	3.65208
Q61823	Pdcd4	34.0637	NA	NA	NA	NA	NA	NA	NA	NA	NA	NA	NA	4.77392	1.81862
Q61830	Mrc1	6.85976	NA	NA	NA	NA	NA	NA	NA	NA	NA	NA	NA	NA	3.25536
Q61838	Pzp	129.728	1.37	1.29	NA	NA	NA	NA	NA	NA	1.17	NA	NA	3.13237	2.65553
Q61879	Myh10	314.223	7.77	8.7	9.36	9.27	9.0418	9.87722	10.5795	11.0904	NA	NA	NA	6.54036	3.30961
Q61881	Mcm7	3.10951	NA	NA	NA	NA	NA	NA	NA	NA	NA	NA	NA	NA	NA
Q61937	Npm1	9.98189	7.47	11.91	NA	NA	9.34325	11.512	NA	NA	NA	0.88	NA	5.45678	3.84953
Q61941	Nnt	12.7877	NA	NA	NA	NA	NA	NA	NA	NA	NA	NA	14.5162	15.8397	5.857
Q62009	Postn	4.16007	NA	NA	NA	NA	NA	NA	NA	NA	NA	NA	NA	11.7224	NA
Q62018	Ctr9	54.1508	NA	NA	NA	NA	NA	NA	NA	NA	NA	NA	NA	NA	NA
Q62036	Cep131	5.58125	NA	NA	NA	NA	NA	NA	NA	NA	NA	NA	NA	NA	NA
Q62048	Pea15	6.17833	6.32	5	6.65	5.17	9.57948	NA	NA	NA	1.44	NA	NA	4.61437	3.36528
Q62059	Vcan	3.99029	57.77	52.99	NA	50.56	61.4908	58.3848	NA	NA	NA	NA	NA	NA	NA
Q62074	Prkci	10.3626	NA	NA	NA	NA	NA	NA	NA	NA	NA	NA	NA	NA	NA
Q62077	Plcg1	4.72648	3.88	5.38	NA	NA	7.48828	NA	NA	NA	1.57	NA	NA	NA	NA
Q62087	Pon3	10.561	NA	NA	NA	NA	NA	NA	NA	NA	NA	NA	NA	5.24496	4.09989
Q62093	Srsf2	8.00795	NA	NA	NA	NA	NA	NA	NA	NA	NA	NA	NA	NA	4.33583
Q62148	Aldh1a2	3.89476	NA	NA	NA	NA	NA	NA	NA	NA	NA	NA	NA	NA	NA
Q62165	Dag1	10.6223	7.18	8.64	5.01	8.82	9.85586	NA	9.12107	NA	5.44	NA	NA	9.32966	NA
Q62167	Ddx3x	6.43987	NA	2.77	3.02	2.89	3.83294	4.09195	3.80382	4.00411	NA	NA	NA	1.78258	1.62709
Q62186	Ssr4	5.08968	NA	NA	4.84	6.65	NA	NA	NA	NA	NA	NA	NA	4.31317	5.68456
Q62188	Dpysl3	63.2491	33.87	30.11	48.68	37.57	31.5641	30.605	45.008	NA	7.93	NA	NA	6.17861	NA
Q62189	Snrpa	3.97073	4.28	9.86	NA	NA	6.15611	NA	NA	NA	0.7	NA	NA	NA	NA
Q62193	Rpa2	22.3838	NA	NA	NA	NA	NA	NA	NA	NA	NA	NA	NA	NA	NA
Q62241	Snrpc	1114.83	NA	NA	NA	NA	NA	NA	NA	NA	NA	NA	NA	NA	2.28268
Q62245	Sos1	7.33361	NA	NA	6.57	NA	NA	NA	6.96072	NA	NA	NA	NA	NA	NA
Q62261	Sptbn1	165.909	11.95	12.14	13.11	13.86	14.192	13.5236	15.8567	16.941	2.6	0.97	NA	3.96639	2.98989
Q62318	Trim28	572.75	4.57	6.03	NA	NA	6.03173	6.82728	NA	NA	NA	NA	NA	NA	3.68539
Q62348	Tsn	8.48878	6.63	9.25	8.31	8.66	9.12393	9.87551	6.96297	NA	1.28	1.21	NA	6.22299	3.55178
Q62351	Tfrc	4.47635	3.36	3.5	3.3	3.75	4.53002	3.76593	4.0771	4.67172	0.88	NA	NA	NA	NA
Q62356	Fstl1	10.6724	NA	NA	NA	NA	NA	NA	NA	NA	NA	NA	NA	NA	NA
Q62376	Snrnp70	40.7986	3.97	11.07	NA	NA	6.62858	NA	NA	NA	NA	NA	NA	6.5826	4.58461
Q62383	Supt6h	3.89594	NA	NA	NA	NA	NA	NA	NA	NA	NA	NA	NA	NA	NA
Q62384	Zpr1	4.8466	NA	NA	NA	NA	NA	NA	NA	NA	NA	NA	NA	NA	NA
Q62393	Tpd52	5.36947	11.01	NA	NA	NA	NA	NA	NA	NA	NA	NA	NA	4.56604	4.1834
Q62418	Dbnl	6.23495	11.13	12.4	12.64	12.85	13.2743	NA	NA	NA	NA	NA	NA	NA	NA
Q62419	Sh3gl1	3.80979	31.61	15.09	NA	NA	NA	NA	NA	NA	NA	NA	NA	NA	NA
Q62422	Ostf1	7.11789	NA	6.07	6.61	6.4	NA	8.90243	NA	NA	NA	NA	NA	NA	2.5237
Q62426	Cstb	109.093	10.23	13.39	NA	11.56	15.0229	14.6083	13.9123	15.8085	6.39	8.31	NA	NA	NA
Q62433	Ndrg1	37.3388	7.57	5.96	7.46	5.82	7.95006	9.06083	8.13301	5.09548	NA	NA	NA	NA	NA
Q62448	Eif4g2	3.50539	3.57	3.49	3.49	4.24	5.28966	NA	3.77385	NA	0.56	NA	NA	NA	NA
Q62465	Vat1	724.262	13.3	20.09	25.42	34.14	16.1813	24.5256	19.1385	31.4162	1.87	NA	NA	6.18826	4.53586
Q62523	Zyx	4.75214	NA	7.34	NA	NA	6.22824	NA	NA	NA	NA	NA	NA	NA	NA
Q63844	Mapk3	5.5785	8.02	9.39	11.26	9.84	10.9806	10.5116	12.5727	NA	NA	NA	NA	4.83046	3.83102
Q63850	Nup62	7.85085	8.39	9.51	NA	NA	NA	NA	NA	NA	NA	NA	NA	NA	NA
Q63918	Cavin2	4.72707	NA	NA	NA	NA	NA	NA	NA	NA	NA	NA	7.08305	7.49956	2.96331
Q63932	Map2k2	6.19298	7.42	8.97	NA	NA	8.07168	8.41865	NA	NA	3.46	NA	NA	NA	2.57968
Q64008	Rab34	10.2257	NA	NA	NA	10.92	NA	NA	NA	NA	NA	NA	NA	NA	NA
Q64010	Crk	4.70198	8.57	8.89	9.88	8.85	9.87753	10.6786	10.1361	NA	3.9	6.23	NA	6.30766	NA
Q64012	Raly	7.01849	0.33	4.73	NA	3.97	4.11481	3.99754	NA	NA	NA	NA	NA	2.09369	NA
Q640M1	Utp14a	7.11818	NA	NA	NA	NA	NA	NA	NA	NA	NA	NA	NA	NA	NA
Q64105	Spr	10.0589	11.6	12.18	17.11	16.22	14.1477	14.6368	NA	NA	7.73	12.43	10.9003	8.87228	4.70122
Q64133	Maoa	21.5154	20.78	18.42	30.41	24.94	24.1154	23.3608	31.2346	25.8401	NA	NA	NA	NA	NA
Q64152	Btf3	7.50454	NA	2.46	NA	NA	NA	NA	NA	NA	NA	NA	NA	NA	2.66581
Q64213	Sf1	4.53339	3.58	4.72	NA	NA	4.96281	NA	NA	NA	NA	NA	NA	2.88073	2.3258
Q64331	Myo6	5.1518	4.07	3.88	4.34	3.79	5.41808	5.50116	5.29102	4.88404	NA	NA	NA	NA	NA
Q64337	Sqstm1	6.67947	NA	NA	NA	NA	NA	NA	NA	NA	NA	NA	NA	NA	NA
Q64378	Fkbp5	1764.06	NA	NA	NA	NA	NA	NA	NA	NA	NA	NA	NA	NA	NA
Q64433	Hspe1	81.404	22.2	22.11	26.83	27.41	26.5128	28.0782	27.1772	29.0646	14.17	7.97	9.55933	9.89292	5.16985
Q64435	Ugt1a6	42.396	NA	NA	NA	NA	NA	NA	NA	NA	NA	NA	NA	NA	4.52048
Q64471	Gstt1	5.68967	NA	12.9	NA	15.69	NA	NA	NA	NA	NA	NA	NA	NA	4.63737
Q6ZWY9	H2bc4	190.692	NA	NA	39.28	142.8	NA	NA	35.2748	166.863	NA	NA	NA	NA	NA
Q64487	Ptprd	2511.77	6.58	4.18	6.08	4.38	7.38406	6.92609	7.23542	6.09976	NA	NA	NA	NA	NA
Q64511	Top2b	5.08622	3.48	4	NA	4.31	4.10797	4.53027	NA	NA	NA	NA	NA	3.14802	NA
Q64514	Tpp2	996.32	9.38	8.63	11.77	10.11	10.7035	10.8898	13.4866	11.8627	2.96	2.06	NA	NA	5.33457
Q64521	Gpd2	7.13265	23.93	22.01	30.06	29.1	26.7785	25.7051	29.194	31.2247	11.28	9.8	9.03241	9.12636	5.16946
Q64669	Nqo1	10.3203	NA	12.65	NA	14.62	NA	14.7123	NA	NA	NA	NA	1.12467	1.78819	5.2132
Q64674	Srm	4.49051	NA	7.96	NA	12.93	8.56941	7.87989	NA	NA	NA	NA	NA	4.88665	3.61231
Q64726	Azgp1	40.391	NA	NA	NA	NA	NA	NA	NA	NA	NA	NA	NA	NA	NA
Q64727	Vcl	8.67931	11.43	10.23	12.06	9.87	13.4985	13.3886	14.1403	12.1135	9.33	6.96	8.0179	10.0376	5.26148
Q64737	Gart	3.48717	6.53	7.45	7.54	NA	8.24791	8.30431	6.59518	NA	4.76	8.7	NA	5.33716	2.75217
Q64GA5	Pla2g4c	46.7643	NA	NA	NA	NA	NA	NA	NA	NA	NA	NA	NA	NA	NA
Q66JS6	Eif3j2	6.65443	NA	NA	NA	NA	NA	NA	NA	NA	NA	NA	NA	NA	NA
Q66X05	Nlrp4f	6.51448	NA	NA	NA	NA	NA	NA	NA	NA	NA	NA	NA	NA	NA
Q68FD5	Cltc	297.555	20.71	16.54	28.59	18.99	22.4164	19.8697	32.94	23.1831	3.49	NA	NA	5.87562	5.21438
Q68FE9	Tshz2	573.234	NA	NA	NA	NA	NA	NA	NA	NA	NA	NA	NA	NA	NA
Q68FL6	Mars1	5.70753	6.21	6.4	6.62	NA	7.42118	8.16044	NA	8.91211	2.52	NA	NA	NA	3.17521
Q69Z99	Znf512	5.99076	NA	12.56	NA	NA	NA	NA	NA	NA	NA	NA	NA	NA	NA
Q69ZN7	Myof	10.886	NA	NA	NA	NA	NA	NA	NA	NA	NA	NA	NA	NA	NA
Q69ZQ2	Isy1	191.641	NA	NA	NA	NA	NA	NA	NA	NA	NA	NA	NA	NA	NA
Q69ZS7	Hbs1l	4.97661	NA	NA	NA	NA	NA	NA	NA	NA	NA	NA	NA	NA	NA
Q69ZW3	Ehbp1	898.877	4.52	6.93	NA	NA	6.64868	NA	NA	NA	NA	NA	NA	NA	NA
Q69ZX8	Ablim3	9.43728	NA	21.67	NA	24.44	NA	NA	14.8808	24.7011	NA	NA	NA	NA	NA
Q6A026	Pds5a	4.95836	NA	3.81	NA	NA	NA	NA	NA	NA	NA	NA	NA	NA	NA
Q6A028	Swap70	9.33244	NA	NA	NA	NA	NA	NA	NA	NA	NA	NA	NA	NA	NA
Q6A0A2	Larp4b	5.6658	NA	NA	NA	NA	NA	NA	NA	NA	NA	NA	NA	NA	NA
Q6A0D4	Rftn1	26.7966	NA	NA	NA	NA	NA	NA	NA	NA	NA	NA	NA	NA	NA
Q6B966	Nlrp14	10.56	NA	NA	NA	NA	NA	NA	NA	NA	NA	NA	NA	NA	NA
Q6DFV3	Arhgap21	14.3505	NA	7.33	8.86	8.78	11.0252	10.8193	9.84274	9.53118	NA	NA	NA	NA	NA
Q6DFV7	Ncoa7	8.33813	NA	NA	NA	NA	NA	NA	NA	NA	NA	NA	NA	NA	NA
Q6DFW4	Nop58	6.75518	14.88	13.53	NA	NA	12.7362	14.3943	NA	NA	NA	NA	NA	9.01186	NA
Q6DIC0	Smarca2	6.54081	2.62	3.08	NA	NA	4.24283	4.4234	NA	NA	NA	NA	NA	NA	NA
Q6GQT9	Nomo1	290.215	7.13	6.57	6.92	6.61	8.12376	7.79333	8.31589	7.74125	NA	9.62	NA	NA	6.15365
Q6GV12	Kdsr	10.9589	NA	NA	NA	NA	NA	NA	NA	6.75948	NA	NA	NA	NA	NA
Q6IR34	Gpsm1	14.362	NA	5.14	NA	4.42	NA	NA	NA	NA	NA	NA	NA	NA	NA
Q6IRU2	Tpm4	11.0406	17.25	21.57	NA	NA	NA	NA	NA	NA	2.78	NA	NA	5.69671	5.55006
Q6IRU5	Cltb	35.3226	19.73	13.74	28.26	16.42	20.3851	NA	NA	NA	3.86	NA	NA	NA	3.9656
Q6NS45	Ccdc66	31.7883	NA	NA	NA	NA	NA	NA	NA	NA	NA	NA	NA	NA	NA
Q6NS46	Pdcd11	3.7665	NA	NA	NA	NA	NA	NA	NA	NA	NA	NA	NA	NA	NA
Q6NS57	Mapkbp1	34.0888	NA	NA	NA	NA	NA	NA	NA	NA	NA	NA	NA	NA	NA
Q6NSR8	Npepl1	12.8247	NA	NA	NA	NA	NA	NA	NA	NA	NA	NA	NA	6.42547	5.17004
Q6NVD0	Frem2	5.02633	NA	NA	NA	NA	NA	NA	NA	NA	NA	NA	NA	NA	NA
Q6NVF9	Cpsf6	6.25073	4.69	7.4	NA	NA	5.44465	6.78064	NA	NA	NA	NA	NA	NA	NA
Q6NWW9	Fndc3b	6.2914	NA	NA	NA	NA	NA	NA	NA	NA	NA	NA	NA	NA	NA
Q6NZB0	Dnajc8	10.4896	2.8	5.01	3.11	4.38	5.67656	NA	8.91065	NA	NA	NA	NA	NA	NA
Q6NZC7	Sec23ip	12.7995	3.15	4.38	NA	NA	NA	5.67116	NA	NA	NA	NA	NA	NA	NA
Q6NZF1	Zc3h11a	3.51013	NA	NA	NA	NA	NA	NA	NA	NA	NA	NA	NA	NA	NA
Q6NZJ6	Eif4g1	5.06172	2.87	2.76	3.4	3.17	4.172	4.27858	3.65049	4.35964	1.63	NA	NA	NA	2.0614
Q6NZN0	Rbm26	4.84799	NA	NA	NA	NA	NA	NA	NA	NA	NA	NA	NA	NA	NA
Q6P069	Sri	14.6606	8.37	9.1	9.68	9.04	NA	NA	NA	NA	5.04	NA	NA	7.29245	4.24229
Q6P1B1	Xpnpep1	6.40528	9.39	11.8	11.97	9.41	11.6908	11.1389	NA	13.2993	3.45	4.06	NA	14.4813	3.55333
Q6P1F6	Ppp2r2a	5.95022	8.28	7.6	8.6	7.18	9.65688	9.77992	10.8393	7.79577	3.76	8.89	NA	4.85567	NA
Q6P2B1	Tnpo3	3.50006	5.97	7.15	NA	NA	8.81841	8.48856	NA	NA	NA	NA	NA	NA	NA
Q6P2K6	Ppp4r3a	4.59074	NA	NA	NA	NA	NA	NA	NA	NA	NA	NA	NA	NA	NA
Q6P4S8	Ints1	12.1228	NA	NA	NA	NA	NA	NA	NA	NA	NA	NA	NA	NA	NA
Q6P4T2	Snrnp200	93.8913	2.71	3.93	NA	4.33	3.90649	4.37466	NA	NA	0.69	NA	NA	NA	NA
Q6P549	Inppl1	5.53246	NA	NA	NA	NA	NA	NA	NA	NA	NA	NA	NA	NA	NA
Q6P5B0	Rrp12	7.24782	NA	NA	NA	NA	NA	NA	NA	NA	NA	NA	NA	NA	NA
Q6P5D8	Smchd1	144.211	NA	3.52	NA	NA	NA	4.37879	NA	NA	NA	NA	NA	NA	NA
Q6P5E4	Uggt1	242.398	6.64	7.45	7.06	8.96	7.92755	8.66565	8.4218	9.71677	1.77	6.82	NA	6.01273	3.5609
Q6P5E6	Gga2	6.81862	NA	NA	NA	NA	NA	NA	NA	NA	NA	NA	NA	NA	NA
Q6P5F9	Xpo1	8.57912	9.4	11.28	12.07	10.5	11.2018	12.531	NA	7.13163	4.58	7.6	NA	6.74497	4.85635
Q6P5G6	Ubxn7	10.9474	NA	3.7	NA	NA	NA	NA	NA	NA	NA	NA	NA	NA	NA
Q6P5H2	Nes	28.7031	NA	NA	NA	NA	NA	NA	NA	NA	NA	NA	NA	NA	NA
Q6P6M7	Sepsecs	7.89137	28.76	29.7	32.01	38.71	NA	NA	32.0179	33.1177	18.58	14.56	NA	NA	3.66853
Q6P8I4	Pcnp	7.76364	NA	NA	NA	NA	NA	NA	NA	NA	NA	NA	NA	NA	NA
Q6P8M1	Tatdn1	8.63539	NA	NA	NA	NA	NA	NA	NA	NA	NA	NA	NA	NA	NA
Q6P9Q6	Fkbp15	1909.05	NA	NA	NA	NA	NA	NA	NA	NA	NA	NA	NA	NA	NA
Q6P9R2	Oxsr1	5.01572	NA	11.46	NA	10.64	13.8388	14.4358	NA	NA	NA	NA	8.08147	7.17136	NA
Q6PAM1	Txlna	6.76868	NA	NA	NA	NA	NA	NA	NA	NA	NA	NA	NA	NA	NA
Q6PAV2	Herc4	16.3758	NA	9.59	NA	NA	NA	NA	NA	NA	NA	NA	NA	NA	NA
Q6PB66	Lrpprc	8.40002	7.35	6.54	8.22	7.4	8.50265	8.31097	8.50695	8.231	5.08	NA	NA	6.15201	2.44539
Q6PB93	Galnt2	6.83301	NA	NA	NA	NA	NA	NA	NA	NA	NA	NA	NA	NA	NA
Q6PD03	Ppp2r5a	5.1754	8.52	5.21	6.67	7.78	7.68558	NA	10.0927	NA	5.81	9.67	NA	NA	NA
Q6PD19	Armh3	26.7111	NA	NA	NA	NA	NA	NA	NA	NA	NA	NA	NA	NA	NA
Q6PD26	Pigs	4.95164	NA	5.89	5.03	4.74	6.54478	6.46547	NA	NA	NA	NA	NA	NA	NA
Q6PDG5	Smarcc2	6.44349	3.8	5.15	NA	4.29	4.65368	5.09151	NA	NA	NA	NA	NA	NA	NA
Q6PDH0	Phldb1	17.2515	NA	NA	NA	3.66	NA	NA	NA	NA	NA	NA	NA	NA	NA
Q6PDI5	Ecpas	3.67144	4.49	4.63	3.92	4.53	5.21017	5.16729	5.12046	3.45928	2.15	NA	NA	3.6078	2.63049
Q6PDM2	Srsf1	5.34206	9.07	14.36	NA	NA	10.8716	12.5667	NA	NA	NA	NA	NA	7.15139	4.75279
Q6PDN3	Mylk	8.29135	NA	NA	NA	NA	NA	NA	NA	NA	NA	NA	NA	5.22834	NA
Q6PE01	Snrnp40	5.18986	NA	NA	NA	NA	NA	15.3771	NA	NA	NA	NA	NA	NA	NA
Q6PFD9	Nup98	3.25778	NA	14.04	NA	NA	NA	8.41199	NA	NA	NA	NA	NA	NA	NA
Q6PFR5	Tra2a	78.5741	NA	NA	NA	NA	NA	NA	NA	NA	NA	NA	NA	NA	NA
Q6PGB6	Naa50	4.85847	4.16	3.98	NA	NA	6.27239	NA	NA	NA	2.9	6.99	NA	NA	NA
Q6PGC1	Dhx29	8.40198	NA	NA	NA	NA	NA	NA	NA	NA	NA	NA	NA	NA	5.54385
Q6PGF3	Med16	4.6101	NA	NA	NA	NA	NA	NA	NA	NA	NA	NA	NA	NA	NA
Q6PGH2	Jpt2	13.4613	NA	NA	NA	NA	NA	NA	NA	NA	NA	NA	NA	NA	NA
Q6PHN9	Rab35	9.80328	16.44	16.41	16.22	16.4	18.3493	17.6008	16.3313	18.5773	4.25	4.07	NA	6.76704	3.83304
Q6PHQ8	Naa35	6.15917	NA	NA	NA	NA	NA	NA	NA	NA	NA	NA	NA	NA	NA
Q6PHZ2	Camk2d	4.33749	8.87	8.32	9.09	9.05	10.2941	10.0319	10.1535	10.7102	4.2	10.16	NA	6.77497	NA
Q6Q477	Atp2b4	7.99607	NA	NA	NA	NA	18.0397	20.3219	17.0345	23.9735	NA	NA	NA	NA	NA
Q6QI06	Rictor	33.6894	NA	NA	NA	NA	NA	NA	NA	NA	NA	NA	NA	NA	NA
Q6R891	Ppp1r9b	4.22505	6.68	5.42	6.83	6.19	7.63516	8.17487	7.51958	6.55601	16.4	NA	NA	NA	NA
Q6URW6	Myh14	380.031	6.74	7.23	8.6	7.58	10.3126	9.05746	9.99777	9.1598	NA	NA	NA	3.56026	NA
Q6W8Q3	Pcp4l1	5.64198	NA	NA	NA	NA	NA	NA	NA	NA	NA	NA	NA	NA	NA
Q6WKZ8	Ubr2	8.72942	NA	NA	NA	NA	NA	NA	NA	NA	NA	NA	NA	NA	NA
Q6WVG3	Kctd12	6.18459	NA	NA	NA	7.66	NA	9.20229	NA	8.69123	NA	NA	NA	NA	NA
Q6Y5D8	Arhgap10	21.4466	NA	NA	NA	NA	NA	NA	NA	NA	NA	NA	1506.84	NA	NA
Q6Y7W8	Gigyf2	16.3647	NA	NA	NA	NA	NA	NA	NA	NA	NA	NA	NA	NA	NA
Q6ZPY7	Kdm3b	20.672	NA	NA	NA	NA	NA	NA	NA	NA	NA	NA	NA	NA	NA
Q6ZPZ3	Zc3h4	6.06545	NA	NA	NA	NA	NA	NA	NA	NA	NA	NA	NA	NA	NA
Q6ZQ11	Chsy1	8.64821	NA	NA	NA	NA	NA	NA	NA	NA	NA	NA	NA	NA	NA
Q6ZQ38	Cand1	9.10224	9.64	9.98	12.32	11.27	11.5882	11.932	13.5965	12.1283	5.57	6.06	NA	6.01194	3.98006
Q6ZQ58	Larp1	3.61016	3.59	3.1	3.48	NA	5.50942	6.42946	3.27372	NA	NA	NA	NA	NA	NA
Q6ZQ73	Cand2	7.83922	NA	NA	NA	NA	NA	NA	NA	NA	NA	NA	NA	5.09405	NA
Q6ZQF0	Topbp1	7.77635	NA	NA	NA	NA	NA	NA	NA	NA	NA	NA	NA	NA	NA
Q6ZQH8	Nup188	8.24446	NA	NA	NA	NA	NA	NA	NA	NA	NA	NA	NA	NA	NA
Q6ZQI3	Mlec	6.02047	8.94	11.19	8.01	8.77	8.56737	9.92893	8.76634	10.3983	NA	13.67	NA	6.89356	6.7634
Q6ZWM4	Lsm8	33.9014	NA	NA	NA	NA	NA	NA	NA	NA	NA	NA	NA	9.49387	8.02672
Q6ZWN5	Rps9	12.3876	11.99	10.99	11.55	10.43	12.6118	12.541	12.4318	12.4248	2.3	5.8	NA	6.82971	6.20044
Q6ZWQ0	Syne2	504.562	14.9	10.79	NA	NA	NA	NA	NA	NA	14.05	NA	NA	NA	NA
Q6ZWQ7	Spcs3	7.48857	NA	NA	NA	NA	NA	NA	NA	NA	NA	NA	NA	5.08863	4.18113
Q6ZWR6	Syne1	41.5999	4.26	5.54	7.37	6.76	8.34844	8.2522	11.3072	9.00285	3.87	11.88	NA	16.9557	NA
Q6ZWU9	Rps27	8.04408	7.78	7.58	7.52	7.39	8.65476	8.28413	8.55202	8.60815	NA	NA	NA	NA	4.39034
Q6ZWV3	Rpl10	7.56212	5.98	8.68	7.83	7.79	8.78341	8.49963	NA	10.1024	3.51	NA	NA	4.38091	3.18096
Q6ZWV7	Rpl35	17.2705	11.12	9.92	10.66	9.75	12.0161	11.6661	11.5233	10.4769	4.51	NA	NA	NA	6.85199
Q70FJ1	Akap9	15.5378	NA	NA	NA	NA	NA	NA	NA	NA	NA	NA	NA	NA	NA
Q70IV5	Synm	937.689	NA	NA	NA	NA	NA	NA	NA	NA	NA	NA	6.07571	7.46363	NA
Q71LX4	Tln2	935.922	10.4	8.9	12.98	9.64	11.9452	12.3146	16.592	13.445	8.27	NA	NA	18.1952	9.42673
Q71RI9	Kyat3	8.4214	NA	NA	NA	NA	NA	NA	NA	NA	NA	NA	NA	10.4508	4.59083
Q78IK2	Atp5mk	12.6774	NA	13.93	16.1	16.02	NA	NA	14.7342	NA	NA	NA	9.08748	NA	4.25074
Q78IK4	Apool	5.08676	27.65	25.62	29.22	30.54	18.2924	NA	10.2748	23.6129	18.12	NA	13.6742	14.3094	4.95725
Q78IS1	Tmed3	5.99015	NA	NA	NA	NA	NA	NA	NA	NA	NA	NA	NA	NA	NA
Q78JE5	Fbxo22	8.11252	NA	NA	NA	NA	NA	NA	NA	NA	NA	NA	NA	NA	NA
Q78JW9	Ubfd1	9.86711	NA	NA	NA	NA	NA	NA	NA	NA	NA	NA	NA	NA	NA
Q78PG9	Ccdc25	9.56277	NA	NA	NA	NA	NA	NA	NA	NA	NA	NA	NA	NA	NA
Q78PY7	Snd1	124.926	4.54	4.17	4.72	4.78	5.16444	5.48002	4.90289	5.6078	1.05	NA	NA	5.04897	4.01848
Q78T54	Vma21	9.59438	NA	NA	NA	NA	NA	NA	NA	NA	NA	NA	NA	NA	NA
Q78XF5	Ostc	5.20536	NA	NA	7.11	NA	NA	NA	NA	NA	NA	NA	NA	NA	9.41137
Q78ZA7	Nap1l4	6.38324	6.2	6.23	7.19	6.72	7.12246	7.32036	8.15333	NA	1.08	NA	3.73161	3.80349	3.55917
Q791T5	Mtch1	11.1125	7.48	6.76	7.85	8.47	8.25265	9.49112	9.37131	9.92758	9.06	NA	NA	NA	NA
Q791V5	Mtch2	7.42918	24.99	25.45	31.9	28.78	31.307	33.5292	28.4244	37.9649	14.47	12.64	11.1555	11.6417	4.95052
Q7M6Y3	Picalm	8.7061	8.07	6.16	8.41	5.71	7.91467	8.4781	10.2094	7.99186	1.95	NA	NA	4.02583	3.1621
Q7TMB8	Cyfip1	25.5095	9.82	9.84	10.08	9.2	10.0847	9.99288	11.6658	10.4455	NA	NA	NA	NA	1.22561
Q7TMF3	Ndufa12	5.33825	20.03	17.74	22.62	21.56	24.2258	25.3912	25.2725	22.578	11.9	6.76	6.89253	8.999	3.64038
Q7TMK9	Syncrip	7.37522	10.56	11.38	10.27	10.36	12.0184	12.523	11.5994	10.7409	3.52	3.04	NA	4.86129	3.40571
Q7TMM9	Tubb2a	6.29963	32.59	37.42	54.86	28.75	37.0269	36.0178	56.3198	NA	NA	NA	NA	5.57842	2.78552
Q7TMQ7	Wdr91	22.0462	NA	NA	NA	NA	NA	NA	NA	NA	NA	NA	NA	NA	NA
Q7TMR0	Prcp	4.63926	NA	NA	NA	NA	NA	NA	NA	NA	NA	NA	NA	NA	2.37607
Q7TMY8	Huwe1	3.85562	2.54	4.83	6.06	8.55	5.78755	6.06263	6.85607	NA	2.14	NA	NA	3.22125	2.56912
Q7TNC4	Luc7l2	7.51164	NA	7.04	NA	NA	NA	NA	NA	NA	NA	NA	NA	NA	NA
Q7TNG5	Eml2	19.9721	9.84	12.86	NA	NA	NA	NA	NA	NA	6.12	11.08	NA	NA	NA
Q7TNP2	Ppp2r1b	5.71344	NA	NA	NA	NA	NA	NA	NA	NA	NA	NA	NA	NA	NA
Q7TNV0	Dek	6.18459	NA	8.44	NA	NA	NA	7.07474	NA	NA	NA	NA	NA	NA	NA
Q7TPD0	Ints3	7.49549	NA	NA	NA	NA	NA	NA	NA	NA	NA	NA	NA	NA	NA
Q7TPV4	Mybbp1a	5.9856	NA	3.92	NA	NA	NA	3.88846	NA	NA	NA	NA	NA	2.44682	2.1217
Q7TPW1	Nexn	5.96102	NA	NA	NA	NA	NA	NA	NA	NA	NA	NA	NA	NA	NA
Q7TQH0	Atxn2l	393.646	2.92	3.44	NA	NA	6.71756	NA	NA	NA	NA	NA	NA	NA	NA
Q7TQI3	Otub1	7.64406	7.22	7.57	8.07	7.78	8.98059	9.4057	9.31902	NA	3.4	7.01	NA	NA	3.30354
Q7TQK1	Ints7	28.5425	NA	NA	NA	NA	NA	NA	NA	NA	NA	NA	NA	NA	NA
Q7TQK5	Ccdc93	17.6219	9.17	8.84	9.52	NA	9.20875	9.92644	16.8711	NA	NA	NA	NA	NA	NA
Q7TSC1	Prrc2a	4.18052	5.12	NA	4.85	NA	NA	NA	NA	NA	NA	NA	NA	NA	NA
Q7TSE6	Stk38l	31.6012	NA	NA	NA	NA	NA	NA	NA	NA	NA	NA	NA	NA	NA
Q7TSH6	Scaf4	5.95445	NA	NA	NA	NA	NA	NA	NA	NA	NA	NA	NA	NA	NA
Q7TSQ8	Pdpr	8.13341	NA	18	24.22	19.39	NA	NA	21.1678	20.1286	NA	NA	NA	8.99374	NA
Q7TSV4	Pgm2	9.79392	NA	NA	NA	NA	NA	NA	NA	NA	NA	NA	NA	9.07023	NA
Q7TT37	Elp1	2.85406	3.8	3.93	4.67	4.69	5.05943	5.10447	6.50118	5.85471	NA	NA	NA	NA	NA
Q7TT50	Cdc42bpb	4.79414	6.02	5.36	6.34	5.88	7.0361	7.55276	7.81352	7.19086	NA	NA	NA	NA	NA
Q80SW1	Ahcyl1	9.19313	11.01	14.15	11.03	15.43	12.726	15.6606	13.1675	18.0868	NA	NA	NA	NA	NA
Q80SY5	Prpf38b	10.6304	NA	NA	NA	NA	NA	NA	NA	NA	NA	NA	NA	NA	NA
Q80SZ7	Gng5	9.17288	NA	NA	NA	NA	NA	NA	NA	NA	NA	NA	NA	NA	4.54423
Q80TM9	Nisch	2411.75	10.05	5.4	9.11	NA	5.97627	6.08582	NA	NA	NA	NA	NA	NA	NA
Q80TQ5	Plekhm2	8.4315	NA	NA	NA	NA	NA	NA	NA	NA	NA	NA	NA	NA	NA
Q80U58	Pum2	8.86292	NA	NA	NA	NA	NA	NA	NA	NA	NA	NA	NA	NA	NA
Q80U78	Pum1	8.82158	NA	NA	NA	NA	NA	NA	NA	NA	NA	NA	NA	NA	NA
Q80U87	Usp8	4.61086	NA	NA	NA	NA	NA	NA	NA	NA	NA	NA	NA	NA	NA
Q80U93	Nup214	3.81756	NA	NA	NA	NA	NA	NA	NA	NA	NA	NA	NA	NA	NA
Q80UG5	Septin9	6.11745	13.98	NA	13.6	NA	16.1278	12.9581	16.2711	16.4833	3.11	NA	NA	3.7189	2.91821
Q80UK8	Ints2	5.73923	NA	NA	17.71	19.58	NA	NA	NA	NA	NA	NA	NA	NA	NA
Q80UM7	Mogs	6.92854	16.37	12	10.19	9.3	9.6446	11.902	9.85044	10.4687	NA	NA	NA	NA	5.96204
Q80UU9	Pgrmc2	4.64049	NA	NA	NA	NA	NA	NA	NA	NA	NA	NA	NA	NA	2.76441
Q80UZ0	Fgd5	294.243	NA	NA	NA	NA	NA	NA	NA	NA	NA	NA	NA	NA	NA
Q80V26	Bpnt2	3.92488	NA	NA	NA	NA	NA	NA	NA	NA	NA	NA	NA	NA	NA
Q80V86	Ints8	408.758	NA	NA	NA	NA	NA	NA	NA	NA	NA	NA	NA	NA	NA
Q80VD1	Fam98b	6.24099	8.2	15.37	16.51	NA	9.98038	12.847	NA	NA	NA	NA	NA	NA	NA
Q80W00	Ppp1r10	4.4615	NA	NA	NA	NA	NA	NA	NA	NA	NA	NA	NA	NA	NA
Q80W21	Gstm7	7.02008	12.41	9.36	13.55	11.48	NA	9.28731	NA	NA	8.41	NA	NA	NA	4.57719
Q80W54	Zmpste24	5.68347	NA	7.38	NA	5.79	NA	NA	NA	6.35103	NA	NA	NA	NA	2.93228
Q80W85	Npm2	74.1579	NA	NA	NA	NA	NA	NA	NA	NA	NA	NA	NA	NA	NA
Q80WJ7	Mtdh	4.44818	5.45	6.52	5.17	5.61	6.95175	NA	5.84538	8.81332	NA	NA	NA	4.0122	4.25518
Q80WQ2	Vac14	13.0668	8.92	9.07	12.23	10.35	11.7151	11.0581	13.3988	12.2223	NA	NA	NA	NA	NA
Q80X19	Col14a1	6.76238	NA	NA	NA	NA	NA	NA	NA	NA	NA	NA	NA	7.86686	3.4178
Q80X41	Vrk1	25.4457	NA	NA	NA	NA	NA	NA	NA	NA	NA	NA	NA	NA	NA
Q80X82	Sympk	3.51778	NA	5.68	NA	NA	NA	NA	NA	NA	NA	NA	NA	NA	NA
Q80X90	Flnb	717.795	3.76	4.19	4.12	1.51	4.92515	4.53731	5.1955	5.29467	3.56	NA	7.77507	6.43441	3.25612
Q80XC2	Trmt61a	16.6977	NA	NA	NA	NA	NA	NA	NA	NA	NA	NA	NA	NA	NA
Q80XI3	Eif4g3	4.74727	3.77	3.61	4.42	NA	5.16373	6.03313	4.68894	4.89336	NA	NA	NA	NA	NA
Q80XU3	Nucks1	8.27458	NA	NA	NA	NA	7.83438	NA	NA	NA	NA	NA	NA	NA	NA
Q80Y81	Elac2	9.32765	NA	NA	NA	NA	NA	NA	NA	NA	NA	NA	NA	NA	NA
Q80YD1	Supv3l1	13.2563	NA	15.33	14.82	12.47	NA	NA	14.851	15.1412	NA	NA	NA	NA	NA
Q80YQ2	Med23	4.86343	NA	NA	NA	NA	NA	NA	NA	NA	NA	NA	NA	NA	NA
Q80YR5	Safb2	4.08409	NA	NA	NA	NA	NA	NA	NA	NA	NA	NA	NA	NA	NA
Q80YV3	Trrap	4.15933	NA	NA	NA	NA	NA	4.86929	NA	NA	NA	NA	NA	NA	NA
Q80YX1	Tnc	89.4544	NA	20.26	NA	NA	NA	18.8645	NA	NA	NA	NA	NA	NA	NA
Q80Z25	Ofd1	8.49906	NA	NA	NA	NA	NA	NA	NA	NA	NA	NA	NA	NA	NA
Q80ZK0	Mrps10	6.64136	NA	8.09	7.66	NA	NA	NA	NA	NA	NA	NA	NA	NA	NA
Q810A7	Ddx42	5.094	NA	5.02	NA	NA	3.79069	5.15485	NA	NA	NA	NA	NA	NA	NA
Q810B6	Ankfy1	4423.22	9.97	7.81	14.19	5.57	10.2337	10.2756	NA	NA	NA	NA	NA	NA	NA
Q811B1	Xylt1	5.97165	NA	NA	NA	NA	NA	NA	NA	NA	NA	NA	NA	NA	NA
Q811L6	Mast4	25.107	NA	NA	NA	NA	NA	NA	NA	NA	NA	NA	NA	NA	NA
Q8BFQ4	Wdr82	4.86221	0.18	2.8	NA	NA	3.37371	4.66826	NA	NA	NA	NA	NA	NA	NA
Q8BFR4	Gns	5.44335	NA	NA	NA	NA	NA	NA	NA	NA	NA	NA	NA	NA	NA
Q8BFR5	Tufm	588.301	25.9	25.04	30.09	31.69	29.2167	30.1992	30.5188	32.1528	14.1	10.55	9.64781	10.7732	4.42086
Q8BFS6	Cpped1	14.0196	5.22	7.19	NA	NA	NA	NA	NA	NA	3.19	6.38	NA	NA	2.98038
Q8BFW7	Lpp	296.388	NA	NA	NA	NA	NA	NA	NA	NA	NA	NA	NA	NA	3.04079
Q8BFY9	Tnpo1	10.5033	NA	5.56	6.78	4.26	NA	7.09735	NA	NA	NA	NA	NA	NA	NA
Q8BFZ3	Actbl2	1219.01	18.78	19.17	16.37	16.64	18.9512	18.5262	19.5828	19.8199	4.61	NA	NA	14.8693	NA
Q8BFZ9	Erlin2	6.41475	11.81	15.69	10.61	19.36	13.6856	15.2772	12.1704	18.4293	4.65	11.49	NA	NA	3.43516
Q8BG05	Hnrnpa3	11.4368	10.32	13.85	10.68	14.57	12.0826	14.4849	11.6488	16.4907	3.27	NA	5.0567	5.85527	4.13486
Q8BG32	Psmd11	7.84091	5.78	5.09	6.84	5.5	6.51093	6.53956	6.43423	NA	2.32	NA	3.35251	3.91919	2.74644
Q8BG51	Rhot1	29.7234	9.4	9.81	10.71	11.31	12.1678	11.2501	11.5498	12.2856	7.42	NA	NA	NA	NA
Q8BG81	Poldip3	3.87859	NA	2.98	NA	NA	NA	NA	NA	NA	NA	NA	NA	NA	NA
Q8BG95	Ppp1r12b	9.17061	NA	NA	NA	NA	NA	NA	NA	NA	NA	NA	NA	4.94064	NA
Q8BGA5	Krr1	22.8192	NA	NA	NA	NA	NA	NA	NA	NA	NA	NA	NA	NA	NA
Q8BGB7	Enoph1	21.4318	8.24	8.86	9.43	8.13	9.63984	11.0953	11.4368	NA	6.25	13.37	NA	7.56339	NA
Q8BGC4	Zadh2	22.4887	16.47	15.69	23.64	20.32	22.0612	19.8644	27.3006	22.4581	13.29	NA	NA	NA	4.06502
Q8BGD9	Eif4b	5.72758	6.83	7.01	8.34	6.35	8.43552	NA	12.0399	NA	2.72	2.38	NA	NA	NA
Q8BGQ7	Aars1	4.42001	4.82	4.93	5.66	5.63	6.44858	6.57264	6.66293	6.85027	1.06	NA	NA	3.3262	2.16869
Q8BGR9	Ublcp1	4.50164	NA	4.07	NA	NA	NA	4.35595	NA	NA	NA	NA	NA	NA	NA
Q8BGS0	Mak16	8.47698	NA	NA	NA	NA	NA	NA	NA	NA	NA	NA	NA	NA	NA
Q8BGS2	Bola2	13.0615	7.32	7.63	8.33	NA	8.22444	NA	NA	13.8375	3.39	8	NA	NA	3.13103
Q8BGT7	Smndc1	4.41829	NA	3.23	NA	NA	NA	NA	NA	NA	NA	NA	NA	NA	NA
Q8BGZ4	Cdc23	14.5459	NA	NA	NA	NA	NA	NA	NA	NA	NA	NA	NA	NA	NA
Q8BH04	Pck2	10.6524	12	12.83	14.42	12.01	14.065	11.9572	14.5938	13.6981	NA	NA	NA	NA	NA
Q8BH24	Tm9sf4	17.8181	NA	NA	NA	NA	NA	NA	NA	NA	NA	NA	NA	4.58431	2.4489
Q8BH58	Tiprl	18.0572	6.11	6.18	7.55	NA	7.69064	7.77202	NA	NA	2.92	9.04	NA	NA	NA
Q8BH61	F13a1	7.28568	NA	NA	NA	NA	NA	NA	NA	NA	NA	NA	NA	9.9798	NA
Q8BH66	Atl1	7.8145	5.3	5.75	5.55	6.71	6.77095	6.64378	6.33237	7.4834	NA	NA	NA	NA	NA
Q8BH69	Sephs1	9.42742	NA	15.28	NA	NA	NA	NA	NA	NA	NA	NA	NA	NA	5.74082
Q8BH74	Nup107	11.4026	NA	NA	NA	NA	NA	NA	NA	NA	NA	NA	NA	NA	NA
Q8BH79	Ano10	5.96985	NA	NA	NA	NA	NA	NA	NA	NA	NA	NA	NA	NA	NA
Q8BH95	Echs1	16.958	22.47	21.9	26.46	26.29	27.4882	22.4655	25.8672	27.1846	18.04	10.96	10.9295	11.6261	5.65881
Q8BHC4	Dcakd	28.451	NA	7.66	5.89	8.17	NA	NA	6.77611	NA	NA	NA	NA	NA	NA
Q8BHD7	Ptbp3	13.7536	NA	NA	NA	NA	NA	NA	NA	NA	NA	NA	NA	NA	NA
Q8BHG2	Czib	4.96255	NA	7.74	8.03	14.27	NA	NA	NA	NA	NA	NA	NA	4.95743	NA
Q8BHG9	Cggbp1	4.82512	NA	NA	NA	NA	NA	NA	NA	NA	NA	NA	NA	NA	NA
Q8BHL5	Elmo2	4.46864	4.24	3.79	4.23	3.81	5.58364	5.14434	5.41396	5.5021	NA	NA	NA	NA	NA
Q8BHN3	Ganab	43.6871	6.99	7.65	7.3	8.55	7.93165	8.82342	8.29158	9.36819	1.29	0.19	NA	NA	3.57707
Q8BHT6	B3glct	5.58828	NA	NA	NA	NA	NA	NA	NA	NA	NA	NA	NA	NA	NA
Q8BI72	Cdkn2aip	6.40002	NA	NA	NA	NA	NA	NA	NA	NA	NA	NA	NA	NA	NA
Q8BI84	Mia3	2.77487	NA	2.73	4.36	2.99	NA	3.6119	3.47811	4.38264	NA	NA	NA	NA	2.2135
Q8BIJ6	Iars2	364.779	21.78	22.56	28.01	28.34	24.61	25.8725	27.6894	28.389	14.3	8.8	NA	11.1807	5.33744
Q8BIJ7	Rufy1	18.8957	NA	NA	NA	NA	NA	NA	NA	NA	NA	NA	NA	NA	NA
Q8BIK4	Dock9	6.17339	4.12	5.6	7.98	6.39	NA	7.77462	8.29694	8.2524	NA	NA	NA	NA	NA
Q8BIQ5	Cstf2	4.38208	NA	NA	NA	NA	NA	NA	NA	NA	NA	NA	NA	NA	NA
Q8BIW1	Prune1	4.78505	8.07	7.1	NA	7.8	8.77743	10.2839	NA	NA	3.54	5.38	NA	5.07391	NA
Q8BJ03	Cox15	4.86222	NA	NA	NA	NA	NA	NA	NA	NA	NA	NA	NA	NA	2.62491
Q8BJ05	Zc3h14	4.083	NA	NA	NA	NA	NA	NA	NA	NA	NA	NA	NA	NA	NA
Q8BJ64	Chdh	16.385	NA	NA	NA	NA	NA	NA	NA	NA	NA	NA	NA	NA	5.40066
Q8BJD1	Itih5	19.9474	NA	NA	NA	NA	NA	NA	NA	NA	NA	NA	NA	NA	NA
Q8BJS4	Sun2	3.76112	NA	NA	NA	NA	NA	NA	NA	NA	NA	NA	NA	NA	NA
Q8BJU0	Sgta	5.95568	5.42	4.83	6.1	NA	NA	NA	NA	NA	2.3	NA	NA	NA	4.88975
Q8BJW6	Eif2a	3.419	NA	NA	NA	4.67	NA	6.38124	NA	7.99752	NA	NA	NA	NA	3.40538
Q8BJY1	Psmd5	4.93478	5.03	7.9	NA	13.6	9.2797	NA	NA	NA	7.21	4.46	NA	6.12321	3.65536
Q8BJZ4	Mrps35	9.23465	NA	NA	NA	NA	NA	NA	NA	NA	NA	NA	NA	NA	4.24566
Q8BK63	Csnk1a1	11.2236	2.5	2.57	2.64	2.54	3.48781	4.11137	3.73353	3.99283	NA	NA	NA	NA	NA
Q8BK64	Ahsa1	3.94046	6.16	5.69	5.94	6.76	7.76298	7.75905	NA	NA	1.06	0.53	NA	3.35616	2.41191
Q8BK67	Rcc2	6.25894	3.7	8.06	NA	7.44	4.19683	7.80195	NA	NA	NA	NA	NA	NA	NA
Q8BK72	Mrps27	10.1856	7.44	8.8	8.03	9.27	NA	NA	10.2323	9.74763	5.54	NA	NA	NA	4.24541
Q8BKE6	Cyp20a1	4.36248	NA	NA	NA	NA	NA	NA	NA	NA	NA	NA	NA	NA	NA
Q8BKF1	Polrmt	18.1977	NA	NA	NA	NA	NA	NA	NA	NA	NA	NA	NA	NA	NA
Q8BKG3	Ptk7	3.37547	NA	NA	NA	NA	NA	NA	NA	NA	NA	NA	NA	NA	NA
Q8BKZ9	Pdhx	4.49308	33.16	33.23	34.74	41.94	34.7871	36.2151	37.3653	NA	16.12	16.27	16.3652	16.402	5.82085
Q8BL66	Eea1	2.8292	7.48	7.31	8.3	8.24	8.72299	9.32078	9.64862	NA	3.41	3.14	NA	NA	3.7282
Q8BL97	Srsf7	8.49819	10.6	14.9	NA	NA	NA	18.1403	NA	NA	NA	NA	NA	NA	NA
Q8BLY2	Tars3	299.818	4.22	7.7	NA	NA	5.51072	6.7336	NA	NA	2.5	2.78	NA	3.05136	NA
Q8BM55	Tmem214	15.5628	NA	NA	NA	NA	NA	NA	NA	NA	NA	NA	NA	NA	2.39719
Q8BMB0	Emsy	13.5694	NA	NA	NA	NA	NA	NA	NA	NA	NA	NA	NA	NA	NA
Q8BMD8	Slc25a24	14.1583	NA	NA	NA	NA	NA	NA	NA	NA	NA	NA	NA	NA	NA
Q8BMF4	Dlat	10.8829	36.22	36.74	41.25	49.75	41.884	44.0914	45.2125	51.4399	17.38	18.53	17.2596	17.307	6.2805
Q8BMG1	Atrip	20.6743	NA	NA	29.64	24.24	NA	NA	NA	NA	NA	NA	NA	NA	NA
Q8BMG7	Rab3gap2	4.52256	5.83	4.98	6.76	5.53	6.88396	6.84231	7.80301	7.11497	NA	NA	NA	NA	NA
Q8BMJ2	Lars1	13.5001	8.41	7.88	NA	NA	8.40856	8.78536	NA	NA	1.3	NA	NA	3.97641	3.82184
Q8BMJ3	Eif1ax	7.72446	2.72	3.54	NA	NA	3.58827	NA	NA	NA	NA	NA	NA	NA	NA
Q8BMK4	Ckap4	5.69794	10.02	9.9	9.21	9.6	12.1991	12.3779	14.9769	NA	NA	NA	NA	5.29241	NA
Q8BML9	Qars1	22.9824	NA	NA	NA	NA	NA	5.85775	NA	NA	NA	NA	NA	4.96733	4.28729
Q8BMP6	Acbd3	6.04199	0.17	4.56	NA	NA	5.10092	5.48825	NA	NA	NA	NA	NA	NA	NA
Q8BMQ2	Gtf3c4	3.99392	NA	NA	NA	NA	NA	NA	NA	NA	NA	NA	NA	NA	NA
Q8BMS1	Hadha	31.7404	15.38	15.1	16.37	16.62	18.92	17.669	18.4367	18.069	14.8	6.44	11.5901	12.4555	4.92257
Q8BMS4	Coq3	6.14527	NA	16.22	15.81	20.47	NA	NA	NA	NA	NA	NA	NA	11.0453	4.32393
Q8BMS9	Rassf2	6.55766	NA	NA	NA	NA	NA	NA	NA	NA	NA	NA	NA	NA	NA
Q8BN58	Arhgap28	12.1292	NA	NA	NA	NA	NA	NA	NA	NA	NA	NA	NA	NA	NA
Q8BP22	Fam92a	10.3573	NA	NA	NA	NA	NA	NA	NA	NA	NA	NA	NA	NA	NA
Q8BP27	Sfr1	37.957	NA	NA	NA	NA	NA	NA	NA	NA	NA	NA	NA	NA	NA
Q8BP47	NARS1	4.90444	5.39	5.72	6.38	6.37	6.82848	7.42702	NA	7.23651	2.88	3.4	NA	NA	3.22664
Q8BP48	Metap1	8.88754	NA	NA	NA	NA	NA	NA	NA	NA	NA	NA	NA	NA	NA
Q8BP67	Rpl24	17.0788	7.51	7.31	7.31	6.61	8.074	8.10029	8.44553	8.00417	4.48	NA	NA	5.94084	5.31963
Q8BP92	Rcn2	5.04321	4.61	5.58	4.41	5.4	6.16636	NA	6.36814	NA	NA	NA	NA	5.52727	NA
Q8BPB0	Mob1b	6.02615	NA	NA	NA	NA	NA	NA	NA	NA	NA	NA	NA	NA	NA
Q8BPU7	Elmo1	5.19843	NA	NA	4.98	3.34	NA	6.81519	6.78437	4.50172	NA	NA	NA	NA	NA
Q8BQ47	Cnpy4	24.5687	NA	NA	NA	NA	NA	NA	NA	NA	NA	NA	NA	NA	NA
Q8BR65	Suds3	14.3298	NA	NA	NA	NA	NA	NA	NA	NA	NA	NA	NA	NA	NA
Q8BRF7	Scfd1	7.18646	5.02	5.08	4.76	5.18	5.8927	5.81681	6.18067	NA	NA	NA	NA	3.52236	2.6497
Q8BRH0	Tmtc3	4.58337	NA	NA	NA	NA	NA	NA	NA	NA	NA	NA	NA	NA	NA
Q8BRT1	Clasp2	3.64969	5.81	4.78	5.63	4.97	7.61149	7.93285	7.30692	NA	NA	NA	NA	NA	NA
Q8BSE0	Rmdn2	842.688	NA	NA	NA	NA	NA	NA	NA	NA	NA	NA	NA	NA	5.23802
Q8BSL7	Arf2	13.5308	NA	8.19	NA	14.47	NA	NA	NA	NA	NA	NA	NA	NA	NA
Q8BSQ9	Pbrm1	9.48499	NA	NA	NA	NA	NA	NA	NA	NA	NA	NA	NA	NA	NA
Q8BSY0	Asph	4.23827	NA	6.94	NA	7.48	NA	NA	NA	NA	NA	NA	NA	4.81135	4.37759
Q8BT07	Cep55	9.63153	NA	NA	NA	NA	NA	NA	NA	NA	NA	NA	NA	NA	NA
Q8BT14	Cnot4	16.6803	NA	NA	NA	NA	NA	NA	NA	NA	NA	NA	NA	NA	NA
Q8BT60	Cpne3	7.90172	NA	NA	NA	4.86	NA	6.41825	NA	6.74115	NA	NA	NA	3.70469	2.73744
Q8BTI8	Srrm2	3.39463	NA	NA	NA	NA	NA	NA	NA	NA	NA	NA	NA	NA	NA
Q8BTJ4	Enpp4	10.606	NA	NA	NA	NA	NA	NA	NA	NA	NA	NA	NA	NA	NA
Q8BTS4	Nup54	4.21952	NA	NA	NA	NA	NA	NA	NA	NA	NA	NA	NA	NA	NA
Q8BTU1	Cfap20	9.90198	NA	6.01	NA	NA	NA	NA	NA	NA	NA	NA	NA	NA	NA
Q8BTV1	Tusc3	7.91386	NA	NA	2.56	NA	NA	NA	NA	NA	NA	NA	NA	NA	NA
Q8BTV2	Cpsf7	4.76812	NA	7.82	NA	NA	NA	NA	NA	NA	NA	NA	NA	3.74371	NA
Q8BTW3	Exosc6	34.9638	NA	NA	NA	NA	NA	NA	NA	NA	NA	NA	NA	NA	NA
Q8BTX9	Hsdl1	5.37767	9.16	11.72	10.93	11.65	11.1166	12.0503	11.4832	13.1065	NA	NA	NA	NA	NA
Q8BTY8	Scfd2	4.37094	NA	8.59	NA	NA	NA	NA	NA	NA	NA	NA	NA	NA	NA
Q8BTZ4	Anapc5	320.785	NA	NA	NA	NA	NA	NA	NA	NA	NA	NA	NA	NA	NA
Q8BU03	Pwp2	7.69304	NA	NA	NA	NA	NA	NA	NA	NA	NA	NA	NA	NA	NA
Q8BU14	Sec62	4.59964	NA	NA	0.18	3.3	NA	NA	NA	NA	NA	NA	NA	NA	NA
Q8BU31	Rap2c	5.06509	NA	NA	15.51	12.94	NA	NA	NA	NA	NA	NA	NA	NA	NA
Q8BUK6	Hook3	5.41912	4.6	5.38	2.33	NA	7.2806	NA	NA	NA	NA	NA	NA	NA	NA
Q8BUN5	Smad3	12.7753	NA	NA	NA	NA	NA	NA	NA	NA	NA	NA	NA	NA	NA
Q8BUV3	Gphn	3.99913	13.1	12.1	15.04	15.44	15.0969	17.2281	17.9499	20.7486	2.61	NA	NA	NA	3.40864
Q8BV13	Cops7b	4.76989	NA	NA	NA	NA	NA	NA	NA	NA	NA	NA	NA	NA	NA
Q8BVI4	Qdpr	7.31044	11.33	10.11	11.39	9.98	14.0401	13.3612	14.4077	13.6269	8.71	16.87	14.704	9.58776	4.64576
Q8BVQ5	Ppme1	11.0412	4.17	4.49	4.67	NA	5.74892	6.22949	7.51277	NA	2.29	NA	NA	NA	NA
Q8BVU5	Nudt9	10.2377	NA	NA	NA	NA	NA	NA	NA	NA	NA	NA	NA	NA	NA
Q8BVY0	Rsl1d1	4.22249	NA	NA	NA	NA	NA	NA	NA	NA	NA	NA	NA	NA	NA
Q8BWF0	Aldh5a1	314.633	27.72	26.36	30.03	31.07	31.7623	31.7665	32.568	32.1964	17.5	3.1	NA	NA	5.47229
Q8BWT1	Acaa2	472.239	21.01	14.84	20.52	18.59	22.6265	18.5702	22.424	21.7139	17.94	NA	11.2314	12.8718	5.53986
Q8BWU5	Osgep	6.48654	NA	NA	NA	NA	NA	NA	NA	NA	NA	NA	NA	NA	NA
Q8BX02	Kank2	4.60551	NA	NA	NA	NA	NA	NA	NA	NA	NA	NA	NA	NA	NA
Q8BX09	Rbbp5	6.02728	NA	NA	NA	NA	NA	NA	NA	NA	NA	NA	NA	NA	4.89286
Q8BX10	Pgam5	4.4666	15.06	9.43	17.85	14.57	14.2288	13.3646	15.8965	15.0192	NA	NA	NA	NA	NA
Q8BXA1	Golim4	7.97012	NA	NA	NA	NA	NA	NA	NA	NA	NA	NA	NA	NA	NA
Q8BXN9	Tmem87a	9.27912	NA	NA	NA	NA	NA	NA	NA	NA	NA	NA	NA	NA	NA
Q8BXQ2	Pigt	5.22674	NA	NA	NA	NA	NA	NA	NA	NA	NA	NA	NA	NA	NA
Q8BY87	Usp47	5.27233	3.23	2.57	NA	NA	NA	5.87387	NA	NA	1.39	NA	NA	NA	NA
Q8BYA0	Tbcd	10.2034	NA	9.08	NA	NA	NA	NA	NA	NA	NA	NA	NA	NA	NA
Q8BYK6	Ythdf3	1669.55	2.38	NA	2.98	5.77	NA	NA	NA	NA	NA	NA	NA	NA	NA
Q8BZ60	Ston2	5.28565	NA	NA	NA	NA	NA	NA	NA	NA	NA	NA	NA	NA	NA
Q8BZH4	Pogz	3.03891	NA	NA	NA	NA	NA	NA	NA	NA	NA	NA	NA	NA	NA
Q8BZM1	Glmn	7.89071	NA	7.07	NA	NA	NA	NA	NA	NA	NA	NA	NA	NA	NA
Q8BZQ7	Anapc2	5.82009	NA	NA	NA	NA	NA	NA	NA	NA	NA	NA	NA	NA	NA
Q8BZR9	Ncbp3	5.94953	NA	NA	NA	NA	NA	NA	NA	NA	NA	NA	NA	NA	NA
Q8BZW8	Nhlrc2	7.94913	NA	NA	NA	NA	NA	NA	NA	NA	NA	NA	NA	6.127	NA
Q8C033	Arhgef10	54.1999	NA	2.92	1.98	3.85	NA	NA	9.89433	5.7879	NA	NA	NA	NA	NA
Q8C050	Rps6ka5	5.21536	NA	8.76	NA	NA	NA	9.62995	NA	NA	NA	NA	NA	NA	NA
Q8C052	Map1s	6.90995	4.31	3.36	5.17	NA	4.54365	NA	NA	NA	NA	NA	NA	NA	NA
Q8C0C7	Farsa	3.65511	9.55	9.84	9.5	9.7	10.8448	10.6724	11.7721	NA	2.87	NA	NA	6.75714	6.5262
Q8C0J6	Sowahc	12.4136	NA	NA	NA	NA	NA	NA	NA	NA	NA	NA	NA	NA	NA
Q8C0L6	Paox	7.2437	10.17	NA	NA	NA	NA	NA	NA	NA	NA	NA	NA	NA	NA
Q8C0M9	Asrgl1	26.189	12.59	11.56	10.64	10.95	12.8529	9.98184	8.6285	9.10784	8.02	16.3	14.2506	NA	4.04073
Q8C129	Lnpep	10.849	NA	4.21	3.23	4.66	NA	4.9516	4.19404	5.32951	NA	NA	NA	NA	NA
Q8C165	Pm20d1	4.55886	NA	NA	NA	NA	NA	NA	NA	NA	NA	NA	NA	NA	3.10794
Q8C166	Cpne1	24.7713	9.67	8.07	8.82	8.69	NA	11.4945	11.5343	9.95433	NA	NA	NA	NA	NA
Q8C181	Mbnl2	6.49918	NA	NA	NA	NA	NA	NA	NA	NA	NA	NA	NA	NA	NA
Q8C1A5	Thop1	7.2682	8.87	11.13	11.42	13.28	11.3481	12.8656	12.7692	NA	5.68	11.48	NA	7.35903	NA
Q8C1B7	Septin11	14.2913	22.06	19.67	23.02	19.1	24.7794	20.9877	26.8022	22.8955	5.81	NA	NA	NA	NA
Q8C1D8	Iws1	7.14304	NA	NA	NA	NA	NA	NA	NA	NA	NA	NA	NA	NA	NA
Q8C1Y8	Ccz1	8.3682	NA	9.88	7.41	7.75	NA	NA	9.73334	9.39641	NA	NA	NA	NA	NA
Q8C2Q3	Rbm14	4.39025	7.78	10.64	NA	NA	8.95109	11.4748	NA	NA	NA	NA	NA	5.6676	3.74512
Q8C4Y3	Nelfb	6.50456	NA	NA	NA	NA	NA	NA	NA	NA	NA	NA	NA	NA	NA
Q8C547	Heatr5b	19.3384	NA	6.44	NA	NA	5.23314	5.31526	NA	NA	NA	NA	NA	NA	NA
Q8C570	Rae1	3.87108	3.84	6.07	NA	NA	NA	NA	NA	NA	NA	NA	NA	NA	NA
Q8C5H8	Nadk2	12.6066	23.46	21.47	26.2	27.12	NA	24.6933	29.0147	31.5875	12.04	NA	NA	NA	5.67572
Q8C5P5	Nt5dc1	9.97916	NA	NA	NA	NA	NA	NA	NA	NA	NA	NA	NA	NA	NA
Q8C5W3	Tbcel	7.421	NA	NA	NA	NA	NA	NA	NA	NA	NA	NA	NA	NA	2.30645
Q8C6G8	Wdr26	5.85478	NA	NA	5.98	NA	NA	NA	NA	NA	NA	NA	NA	NA	NA
Q8C6K9	Col6a6	6.17702	NA	NA	NA	NA	NA	NA	NA	NA	NA	NA	NA	NA	NA
Q8C6L5	Cgas	18.191	NA	NA	NA	NA	NA	NA	NA	NA	NA	NA	NA	NA	NA
Q8C7E9	Cstf2t	4.78002	NA	NA	NA	NA	NA	NA	NA	NA	NA	NA	NA	NA	NA
Q8C7K6	Pcyox1l	8.09895	7.26	7.75	6.46	7.79	7.91687	10.3981	8.76922	10.8711	NA	NA	NA	NA	NA
Q8C7R4	Uba6	63.5532	6.09	7.79	NA	NA	8.21624	NA	NA	NA	3.39	5.26	NA	NA	NA
Q8C7V3	Utp15	2665.88	NA	NA	NA	NA	NA	NA	NA	NA	NA	NA	NA	NA	NA
Q8C804	Spice1	7.4746	NA	NA	NA	NA	NA	NA	NA	NA	NA	NA	NA	NA	NA
Q8C878	Uba3	4.89203	6.94	8.46	NA	NA	8.4792	9.58808	NA	NA	4.5	NA	NA	NA	3.22537
Q8C8R3	Ank2	6.94043	9.47	8.52	8.41	8.42	9.14735	10.1354	9.50149	9.64479	5.12	NA	NA	6.24627	3.94854
Q8C9X6	Epc1	15.0041	NA	NA	NA	NA	NA	NA	NA	NA	NA	NA	11.3958	NA	NA
Q8CAA7	Pgm2l1	8.41479	4.91	5.3	5.76	5.72	6.42091	6.5949	7.04481	6.8813	NA	6.76	NA	NA	NA
Q8CAY6	Acat2	4.5941	10.64	11.41	14.23	NA	13.5248	14.6248	14.0558	NA	NA	NA	NA	NA	4.13067
Q8CB77	Eloa	4.48234	NA	NA	NA	NA	NA	NA	NA	NA	NA	NA	NA	NA	NA
Q8CBE3	Wdr37	9.45754	13.03	11.74	15.5	15.24	14.8354	14.3061	16.8107	13.0967	7.86	NA	NA	NA	NA
Q8CBW3	Abi1	3.95744	9.45	8.29	10.61	9.37	10.5354	12.9254	12.0885	NA	NA	NA	NA	NA	NA
Q8CC35	Synpo	8.18256	9.36	NA	8.71	NA	11.2687	NA	9.84715	NA	NA	NA	NA	NA	NA
Q8CCF0	Prpf31	1206.4	NA	NA	NA	NA	NA	NA	NA	NA	NA	NA	NA	NA	NA
Q8CCJ3	Ufl1	5.24919	NA	5.07	4.4	8.71	NA	NA	NA	NA	NA	NA	NA	NA	2.83531
Q8CCK0	Macroh2a2	13.8959	10.96	51.42	NA	NA	NA	NA	NA	NA	NA	NA	NA	NA	NA
Q8CCM6	Timm21	8.3906	NA	NA	NA	NA	NA	NA	NA	NA	NA	NA	NA	NA	NA
Q8CCP0	Nemf	5.0926	NA	NA	NA	NA	NA	NA	NA	NA	NA	NA	NA	NA	NA
Q8CCS6	Pabpn1	12.1288	NA	11.41	NA	NA	NA	NA	NA	NA	NA	NA	NA	3.5526	4.21212
Q8CDA1	Inpp5f	11.791	NA	NA	NA	NA	NA	NA	NA	NA	NA	NA	NA	NA	NA
Q8CDG1	Piwil2	3.60564	NA	NA	NA	NA	NA	NA	NA	NA	NA	NA	NA	NA	NA
Q8CDG3	Vcpip1	1512.34	5.04	4.77	5.94	4.03	6.48262	6.67708	7.07139	7.82298	NA	NA	NA	NA	NA
Q8CDN6	Txnl1	5.92946	4.3	4.68	4.93	3.66	6.20119	6.10159	4.88294	5.48071	2.41	2.19	NA	NA	2.28122
Q8CE96	Trmt6	13.1346	NA	NA	NA	NA	NA	NA	NA	NA	NA	NA	NA	NA	NA
Q8CEC0	Nup88	16.7707	NA	NA	NA	NA	NA	NA	NA	NA	NA	NA	NA	NA	NA
Q8CEC6	Ppwd1	12.521	NA	NA	NA	NA	NA	NA	NA	NA	NA	NA	NA	NA	NA
Q8CFE2	Hpf1	6.02567	NA	NA	NA	NA	NA	NA	NA	NA	NA	NA	NA	NA	NA
Q8CFE3	Rcor1	3.7956	NA	NA	NA	NA	NA	NA	NA	NA	NA	NA	NA	NA	NA
Q8CFH6	Sik2	19.2394	NA	NA	NA	NA	NA	NA	NA	NA	NA	NA	NA	NA	NA
Q8CFI0	Nedd4l	16.5108	4.11	6.81	4.47	5.88	5.9567	6.17183	4.20788	NA	18.2	NA	NA	NA	NA
Q8CFQ3	Aqr	4.30911	NA	NA	NA	NA	NA	NA	NA	NA	NA	NA	NA	NA	NA
Q8CG47	Smc4	4.24401	NA	NA	NA	NA	NA	NA	NA	NA	NA	NA	NA	NA	NA
Q8CG48	Smc2	65.1272	NA	NA	NA	NA	NA	NA	NA	NA	NA	NA	NA	NA	NA
Q8CG71	P3h2	8.05291	NA	NA	NA	NA	NA	NA	NA	NA	NA	NA	NA	NA	NA
Q8CG72	Adprs	6.43836	12.94	14.45	NA	NA	9.68446	NA	NA	NA	NA	NA	NA	NA	NA
Q8CG76	Akr7a2	5.64727	13.93	14.61	19.52	20.26	14.8794	15.655	NA	26.0074	11.08	10.07	NA	NA	4.59023
Q8CGA0	Ppm1f	15.6785	8.73	9.42	NA	NA	10.2596	10.8425	NA	NA	4.95	10.67	NA	NA	NA
Q8CGC4	Lsm14b	6.97352	NA	NA	NA	NA	NA	NA	NA	NA	NA	NA	NA	NA	NA
Q8CGC6	Rbm28	12.1448	NA	NA	NA	NA	NA	NA	NA	NA	NA	NA	NA	NA	NA
Q8CGC7	Eprs1	4.64859	7.18	7.18	7.04	7.1	8.15357	8.38639	9.45613	7.69476	3.6	4.92	4.68026	5.08098	3.4216
Q8CGF7	Tcerg1	13.7264	5.37	9.18	NA	NA	NA	9.49343	NA	NA	NA	NA	NA	NA	NA
Q8CGK3	Lonp1	11.497	17.64	16.81	20.04	20.63	19.7765	18.7499	20.9334	20.3205	10.74	5.35	NA	9.62504	4.12981
Q9D2U9	Hist3h2ba	27.3522	NA	99.19	NA	NA	NA	NA	NA	NA	NA	NA	NA	NA	NA
Q8CGY8	Ogt	3.66618	8.27	7.14	11.23	9.2	9.72925	9.3024	13.289	11.2768	1.72	NA	NA	NA	NA
Q8CH18	Ccar1	3.88461	NA	8.51	NA	NA	NA	8.85674	NA	NA	NA	NA	NA	NA	NA
Q8CH25	Sltm	5.20604	NA	NA	NA	NA	NA	NA	NA	NA	NA	NA	NA	NA	NA
Q8CHH9	Septin8	5.72183	12.51	17.23	9.92	13.33	14.8737	17.6777	13.3068	15.0273	5.35	NA	NA	5.89156	NA
Q8CHP8	Pgp	5.70315	11.77	12.83	15.79	14.06	14.1748	13.2793	NA	NA	7.94	16.25	NA	9.50037	5.25172
Q8CHT0	Aldh4a1	4.96633	18.26	14.17	18.95	15.6	19.2455	17.4957	18.747	13.7696	15.4	2.84	11.0137	10.7132	5.25749
Q8CHT3	Ints5	10.2331	NA	NA	NA	NA	NA	NA	NA	NA	NA	NA	NA	NA	NA
Q8CHY6	Gatad2a	7.62761	NA	NA	NA	NA	NA	NA	NA	NA	NA	NA	NA	NA	NA
Q8CI04	Cog3	7.69235	NA	NA	NA	NA	NA	NA	NA	NA	NA	NA	NA	4.13202	NA
Q8CI11	Gnl3	5.74685	NA	NA	NA	NA	NA	NA	NA	NA	NA	NA	NA	NA	NA
Q8CI32	Bag5	5.22183	6.55	6.95	NA	NA	NA	NA	NA	NA	NA	NA	NA	NA	NA
Q8CI59	Steap3	3.55718	NA	NA	NA	NA	NA	NA	NA	NA	NA	NA	NA	NA	NA
Q8CI94	Pygb	5.87106	14.28	11.74	15.97	12.59	17.0646	15.1673	19.5672	14.8975	3.99	11.68	NA	6.68771	5.14739
Q8CI95	Osbpl11	5.95301	5.15	6.94	5.82	NA	NA	NA	NA	NA	NA	NA	NA	NA	NA
Q8CIB5	Fermt2	5.41356	6.02	4.81	4.81	4.27	7.57339	7.10273	7.54299	8.81045	4.19	NA	NA	7.53462	3.61986
Q8CIE6	Copa	18.8689	3.42	3.55	4.34	3.15	4.46615	4.63458	5.21424	5.21722	1.54	NA	NA	4.79355	3.28055
Q8CIG8	Prmt5	12.6928	8.06	8.96	9.27	NA	9.48762	9.73163	10.7706	NA	2.77	4.79	NA	NA	NA
Q8CIN4	Pak2	5.58043	5.98	5.14	6.98	5.09	7.58671	7.26992	6.43046	4.3822	1.23	NA	NA	3.21229	2.44075
Q8CIV8	Tbce	3628.17	NA	NA	11.46	NA	NA	8.38103	NA	NA	NA	NA	NA	NA	NA
Q8CJ19	Mical3	12.4096	9.97	8.58	10.24	8.69	12.1412	13.5392	12.0757	11.1652	NA	NA	NA	NA	NA
Q8CJF7	Ahctf1	4.82301	NA	NA	NA	NA	NA	NA	NA	NA	NA	NA	NA	NA	NA
Q8CJG0	Ago2	12.1712	9.41	16.97	NA	14.76	14.5432	NA	NA	18.3417	10.68	NA	NA	NA	NA
Q8CJG1	Ago1	11.6262	NA	NA	NA	NA	NA	NA	NA	NA	NA	NA	NA	NA	NA
Q8JZK9	Hmgcs1	166.191	2.89	2.84	NA	3.17	NA	4.0387	NA	NA	NA	NA	NA	NA	NA
Q8JZM7	Cdc73	5.24314	NA	NA	NA	NA	NA	NA	NA	NA	NA	NA	NA	NA	NA
Q8JZN5	Acad9	4.73372	14.15	13.94	15.38	16.4	15.0517	16.6229	16.0862	17.358	15.33	6.08	NA	9.88868	5.14261
Q8JZN7	Rhot2	4.94078	NA	10.92	8.05	9.79	10.0721	9.51345	10.6566	11.704	NA	NA	NA	NA	NA
Q8JZQ2	Afg3l2	3.43664	15.08	14.3	17.14	17.76	17.3197	16.8922	17.7945	16.63	8.43	NA	NA	8.47835	4.53482
Q8JZQ9	Eif3b	153.613	6.52	7.44	7.43	6.31	8.58385	9.34854	8.44542	8.36134	2.91	NA	NA	14.9674	3.49377
Q8JZS9	Mrpl48	10.4462	6.26	NA	8.4	6.94	NA	NA	9.53956	9.01684	8.68	NA	NA	NA	NA
Q8JZU2	Slc25a1	11.6929	15.67	16.25	19.36	19.23	20.6861	19.5667	21.6948	19.9539	NA	NA	NA	NA	5.24317
Q8JZV7	Amdhd2	8.81318	NA	NA	NA	NA	NA	NA	NA	NA	NA	NA	NA	NA	NA
Q8K003	Tma7	8.02317	NA	NA	NA	NA	NA	NA	NA	NA	NA	NA	NA	NA	NA
Q8K010	Oplah	6.69901	8.25	7.66	10.26	NA	9.68163	9.95673	NA	NA	3.57	4.6	NA	5.52155	3.40304
Q8K012	Fnbp1l	8.75451	NA	NA	NA	NA	NA	NA	NA	NA	NA	NA	NA	NA	NA
Q8K019	Bclaf1	4.2243	3.33	5.87	NA	NA	4.84358	NA	NA	NA	NA	NA	NA	NA	NA
Q8K021	Scamp1	18.4094	6.53	6.66	7.89	7.66	8.83351	8.27282	9.11861	8.60129	NA	NA	NA	NA	NA
Q8K023	Akr1c18	40.7085	NA	NA	NA	NA	NA	NA	NA	NA	NA	NA	NA	NA	4.892
Q8K0C9	Gmds	14.5291	NA	NA	NA	NA	NA	NA	NA	NA	NA	NA	NA	4.94311	NA
Q8K0D5	Gfm1	4.43322	6.59	4.09	6.1	5.74	7.15944	6.33687	6.22786	6.2653	2.57	NA	NA	3.73866	NA
Q8K0T0	Rtn1	10.8456	4.83	6.55	5.17	6.88	5.82399	6.62066	5.60792	7.53062	9.93	9.61	NA	NA	NA
Q8K0U4	Hspa12a	8.12748	13.26	16.19	15.21	19.14	16.3773	19.7014	17.3798	20.1817	6.34	NA	NA	NA	NA
Q8K157	Galm	20.6481	NA	NA	NA	NA	NA	NA	NA	NA	NA	NA	NA	NA	4.90307
Q8K183	Pdxk	4.95366	11.76	12.38	15.94	15.74	14.2903	15.0672	15.908	17.471	5.83	4.24	NA	6.46413	4.39118
Q8K1J5	Sde2	42.3389	NA	NA	NA	NA	NA	NA	NA	NA	NA	NA	NA	NA	NA
Q8K1J6	Trnt1	7.70621	6.15	10.3	NA	10.06	10.4622	11.9153	NA	12.2107	4.45	NA	NA	NA	NA
Q8K1M6	Dnm1l	6.77351	10.83	9.54	11.88	10.12	12.6595	12.6902	13.2637	12.5024	5.24	8.38	6.79256	6.86182	3.13068
Q8K1R3	Pnpt1	4.68407	NA	15.02	19.07	17.49	NA	18.4393	NA	19.7316	NA	NA	NA	NA	NA
Q8K1X1	Wdr11	23.5349	NA	NA	NA	NA	NA	NA	NA	NA	NA	NA	NA	NA	NA
Q8K1Z0	Coq9	6.22634	10.13	11.99	11.81	14	10.6735	NA	10.7428	11.837	9.94	8.09	9.50168	10.4084	3.81112
Q8K215	Lyrm4	26.1446	15.54	13.6	16.54	18.3	NA	NA	NA	NA	12.39	NA	NA	NA	NA
Q8K273	Mmgt1	6.50049	NA	5.38	NA	4.67	NA	NA	NA	NA	NA	NA	NA	NA	NA
Q8K274	Fn3krp	5.03231	8.11	9.39	9.83	9.25	9.84935	11.3366	10.7727	13.6767	10.39	NA	NA	NA	NA
Q8K284	Gtf3c1	3.449	NA	NA	NA	NA	NA	NA	NA	NA	NA	NA	NA	NA	NA
Q8K2B3	Sdha	10.2459	10.99	11.24	12.98	13.83	13.2092	13.5303	13.5328	14.205	10.18	5.12	7.7261	9.60104	4.47249
Q8K2C9	Hacd3	9.37045	6.05	7.26	5.76	7.61	6.72843	7.45683	6.6411	9.20876	NA	NA	NA	NA	3.82891
Q8K2F8	Lsm14a	6.79395	3.85	5.51	5.02	5.62	NA	NA	NA	NA	NA	NA	NA	NA	NA
Q8K2G4	Bbs7	7.64508	NA	NA	NA	NA	NA	NA	NA	NA	NA	NA	NA	NA	NA
Q8K2I1	Fntb	7.29391	NA	NA	NA	NA	NA	NA	NA	NA	NA	NA	NA	NA	NA
Q8K2I9	Fbh1	11.5124	8.56	NA	NA	NA	NA	NA	NA	NA	NA	NA	NA	NA	3.81574
Q8K2K6	Agfg1	14.442	NA	6.93	8.98	5.9	10.1666	NA	9.3817	7.42601	NA	NA	NA	NA	NA
Q8K2Q7	Brox	3.8004	3.85	3.17	4.21	3.55	4.66182	5.00806	4.33913	NA	NA	NA	NA	4.74206	NA
Q8K2T1	Nmral1	8.11013	12.02	11.16	13.28	11.59	15.8218	14.814	14.3851	12.4549	NA	NA	NA	NA	NA
Q8K2T8	Paf1	4.78056	NA	NA	NA	NA	NA	NA	NA	NA	NA	NA	NA	NA	NA
Q8K2V6	Ipo11	3.14334	NA	NA	NA	NA	NA	NA	NA	NA	NA	NA	NA	NA	NA
Q8K2X3	Stn1	10.1982	NA	NA	NA	NA	NA	NA	NA	NA	NA	NA	NA	NA	NA
Q8K2Y7	Mrpl47	11.2314	NA	NA	NA	NA	NA	NA	NA	NA	NA	NA	NA	NA	NA
Q8K2Z2	Prpf39	9.79057	NA	NA	NA	NA	NA	NA	NA	NA	NA	NA	NA	NA	NA
Q8K2Z4	Ncapd2	4.50601	NA	NA	NA	NA	NA	NA	NA	NA	NA	NA	NA	NA	NA
Q8K310	Matr3	6.52073	3.46	5.61	3.19	5.6	4.5545	5.76073	4.42897	5.17058	1.41	NA	NA	NA	2.32987
Q8K327	Champ1	4.07622	NA	NA	NA	NA	NA	NA	NA	NA	NA	NA	NA	NA	NA
Q8K354	Cbr3	15.0802	11.43	14.55	18.82	NA	14.9736	13.2324	NA	NA	NA	NA	NA	NA	NA
Q8K370	Acad10	3.78614	8.16	10.61	NA	NA	12.4277	NA	NA	NA	15.85	5.58	NA	13.1827	5.64176
Q8K389	Cdk5rap2	14.523	NA	NA	NA	NA	NA	NA	NA	NA	NA	NA	NA	NA	NA
Q8K394	Plcl2	11.3582	13.14	13.16	15.44	NA	16.2217	15.6135	NA	NA	NA	NA	NA	NA	NA
Q8K3C3	Lzic	11.4432	NA	9.64	NA	13.96	NA	NA	NA	NA	NA	NA	NA	NA	NA
Q8K3H0	Appl1	42.9928	7.63	7.55	7.56	10.54	8.63508	9.62012	10.9674	NA	NA	NA	NA	NA	NA
Q8K3J1	Ndufs8	10.34	20.95	20.69	24.29	23.45	25.7816	25.0617	26.2181	23.7429	13.54	11.81	NA	12.0401	NA
Q8K3V4	Padi6	21.5666	NA	NA	NA	NA	NA	NA	NA	NA	NA	NA	NA	NA	NA
Q8K3Z9	Pom121	12.9678	NA	NA	NA	NA	NA	NA	NA	NA	NA	NA	NA	NA	NA
Q8K411	Pitrm1	1153.19	13.48	13.95	17.37	14.44	18.3054	16.2353	19.6061	16.1085	8.11	6.89	NA	7.55268	3.66231
Q8K441	Abca6	135.487	NA	NA	NA	NA	NA	NA	NA	NA	NA	NA	NA	NA	2.58232
Q8K4B0	Mta1	3.87522	NA	4.3	NA	NA	NA	NA	NA	NA	NA	NA	NA	NA	NA
Q8K4F5	Abhd11	22.4261	NA	NA	30.92	28.06	NA	NA	NA	NA	NA	NA	NA	NA	NA
Q8K4G5	Ablim1	4.83774	10.21	9.57	8.66	9.41	12.1698	12.2492	9.55016	11.8732	NA	NA	NA	NA	NA
Q8K4L3	Svil	235.504	NA	NA	NA	NA	NA	NA	NA	NA	NA	NA	2.07443	NA	NA
Q8K4P0	Wdr33	5.65997	NA	NA	NA	NA	NA	NA	NA	NA	NA	NA	NA	NA	NA
Q8K4Z3	Naxe	6.11519	16.08	18.85	26.5	26.37	20.6751	22.2263	29.962	NA	12.98	13.74	13.6366	9.94401	5.32024
Q8K4Z5	Sf3a1	4.96749	4.68	6.52	NA	NA	4.65391	5.67075	NA	NA	2.1	NA	NA	NA	NA
Q8N7N5	Dcaf8	3.43212	NA	NA	NA	NA	NA	NA	NA	NA	NA	NA	NA	NA	NA
Q8QZT1	Acat1	9.79532	25.65	25.35	31.03	32.23	29.5022	28.7444	30.6072	31.3666	14.1	6.58	10.5374	11.0859	5.23723
Q8QZV7	IntS13	5.8341	NA	NA	NA	NA	NA	NA	NA	NA	NA	NA	NA	NA	NA
Q8QZY3	Dppa3	5.51299	NA	NA	NA	NA	NA	NA	NA	NA	NA	NA	NA	NA	NA
Q8QZY9	Sf3b4	3.87095	NA	NA	NA	NA	NA	NA	NA	NA	NA	NA	NA	4.01197	3.9445
Q8QZZ7	Tprkb	11.8798	NA	NA	NA	NA	NA	NA	NA	NA	NA	NA	NA	5.35188	2.18414
Q8R001	Mapre2	15.0803	7.12	5.75	8.77	6.94	9.37918	8.65036	11.7906	7.37042	4.34	6	NA	NA	NA
Q8R010	Aimp2	4.77626	7.6	7.98	8.84	10.26	8.32256	9.03057	7.70063	NA	3.48	NA	NA	NA	4.23309
Q8R016	Blmh	816.186	10.47	12.64	12.76	13.44	11.6377	12.5704	14.4958	13.5323	5.77	11.93	9.17529	5.80598	4.08262
Q8R050	Gspt1	6.09426	5.44	4.84	8.05	3.61	6.35868	6.53068	8.34221	NA	1.47	NA	NA	NA	2.95535
Q8R081	Hnrnpl	917.599	11.12	14.64	11.17	15.22	12.4931	14.8025	12.2476	NA	3.72	NA	NA	NA	4.47929
Q8R0A0	Gtf2f2	4.74625	NA	NA	NA	NA	NA	NA	NA	NA	NA	NA	NA	NA	NA
Q8R0F6	Ilkap	4.07209	NA	NA	NA	NA	NA	NA	NA	NA	NA	NA	NA	NA	NA
Q8R0F8	Fahd1	507.69	23.71	23.66	27.29	28.77	25.8255	26.9693	27.4369	33.2035	8.38	6.48	NA	14.916	5.51386
Q8R0W0	Eppk1	16.9128	8.99	NA	12.77	NA	NA	NA	NA	NA	NA	NA	NA	NA	2.45867
Q8R0X7	Sgpl1	6.00863	NA	NA	NA	NA	NA	NA	NA	NA	NA	NA	NA	NA	2.7757
Q8R127	Sccpdh	13.1179	13.45	12.36	15.1	13.78	12.5501	13.9681	20.7914	17.032	9.89	NA	NA	10.4076	NA
Q8R164	Bphl	6.86182	25.28	24.59	28.19	28.26	28.7291	30.1866	29.6297	27.0852	15.89	7.56	NA	9.37002	5.1828
Q8R180	Ero1a	9.63213	4.87	6.23	5.09	6.63	6.07835	6.20679	5.49829	6.10155	1.92	NA	NA	NA	3.77562
Q8R1A4	Dock7	6.20245	NA	NA	8.07	NA	NA	NA	8.93614	NA	NA	NA	NA	NA	NA
Q8R1F1	Niban2	5.08265	NA	NA	NA	NA	NA	NA	NA	NA	NA	NA	NA	3.55132	NA
Q8R1F5	Hyi	11.068	NA	NA	NA	NA	NA	NA	NA	NA	NA	NA	NA	12.3666	5.20283
Q8R1G2	Cmbl	79.3019	9.62	NA	NA	NA	NA	NA	NA	NA	8.03	16.02	12.9609	10.6918	3.76629
Q8R1I1	Uqcr10	9.59968	31	32.57	34.43	35.99	35.3162	37.3381	39.0331	NA	17.64	15.16	15.1939	NA	NA
Q8R1Q8	Dync1li1	4.39086	5.49	6.06	6.73	7.1	6.30022	6.56211	7.53508	9.4998	2.96	NA	NA	NA	NA
Q8R1S0	Coq6	13.8603	NA	NA	17.73	22.68	NA	NA	23.8907	NA	NA	NA	NA	13.6702	NA
Q8R1U1	Cog4	12.333	NA	NA	NA	NA	NA	NA	NA	NA	NA	NA	NA	NA	NA
Q8R1V4	Tmed4	6.03243	3.93	5.12	4.5	15.34	5.2491	5.97955	5.32403	8.31078	NA	3.99	NA	5.60187	3.42616
Q8R1X6	Spart	4.74758	NA	NA	4.52	2.82	NA	NA	NA	NA	NA	NA	NA	NA	NA
Q8R2U0	Seh1l	7.84737	NA	NA	NA	NA	NA	NA	NA	NA	NA	NA	NA	NA	NA
Q8R2U4	Ntmt1	7.92894	NA	NA	NA	NA	NA	NA	NA	NA	NA	NA	NA	NA	NA
Q8R2U7	Lrrc42	30.5966	NA	NA	NA	NA	NA	NA	NA	NA	NA	NA	NA	NA	NA
Q8R2Y2	Mcam	4.4127	NA	7.64	7.34	7.59	NA	8.51976	7.57306	11.9056	NA	NA	NA	NA	NA
Q8R2Y8	Ptrh2	17.1111	8.02	9.3	8.49	9.17	9.89761	10.3346	10.0167	11.0789	7.42	9.51	NA	7.12931	4.02
Q8R2Y9	Nabp2	18.4731	NA	NA	NA	NA	NA	NA	NA	NA	NA	NA	NA	NA	NA
Q8R323	Rfc3	3.14408	NA	NA	NA	NA	NA	NA	NA	NA	NA	NA	NA	NA	NA
Q8R326	Pspc1	4.9837	7.67	10.7	6.83	11.3	9.24426	10.8597	NA	NA	NA	NA	NA	5.30213	NA
Q8R395	Commd5	34.9541	NA	NA	9.81	9.98	NA	NA	NA	NA	NA	NA	NA	NA	NA
Q8R3B1	Plcd1	8.71568	NA	12.09	NA	NA	NA	NA	NA	NA	NA	NA	NA	9.24258	NA
Q8R3C0	Mcmbp	5.66785	NA	NA	NA	NA	NA	NA	NA	NA	NA	NA	NA	NA	NA
Q8R3C6	Rbm19	2849.11	NA	NA	NA	NA	NA	NA	NA	NA	NA	NA	NA	NA	NA
Q8R3D1	Tbc1d13	4.67454	NA	NA	NA	NA	NA	NA	NA	NA	NA	NA	NA	NA	NA
Q8R3E3	Wipi1	31.37	NA	NA	NA	NA	NA	NA	NA	NA	NA	NA	NA	NA	NA
Q8R3F5	Mcat	7.59	NA	NA	20.05	NA	NA	NA	19.9058	NA	NA	NA	NA	NA	NA
Q8R3G1	Ppp1r8	5.33314	NA	NA	NA	NA	NA	NA	NA	NA	NA	NA	NA	NA	NA
Q8R3L2	Tcf25	13.1995	NA	NA	NA	NA	NA	NA	NA	NA	NA	NA	NA	NA	NA
Q8R3N6	Thoc1	5.11928	NA	NA	NA	NA	NA	NA	NA	NA	NA	NA	NA	NA	NA
Q8R3Q6	Mix23	6.20363	29.51	23.73	32.91	33.64	27.286	NA	36.7534	NA	18.26	14.05	NA	NA	6.13052
Q8R3Y8	Irf2bp1	4.52091	NA	NA	NA	NA	NA	NA	NA	NA	NA	NA	NA	NA	NA
Q8R404	Micos13	4.84334	16.64	21.99	19.09	24.47	NA	NA	NA	NA	15.5	NA	14.9644	14.3183	2.79811
Q8R409	Hexim1	13.2137	NA	NA	NA	NA	NA	NA	NA	NA	NA	NA	NA	NA	NA
Q8R480	Nup85	14.0328	15.52	14.58	NA	NA	NA	16.473	NA	NA	7.87	NA	NA	NA	NA
Q8R4G6	Mgat5	8.80347	NA	NA	NA	NA	NA	NA	NA	NA	NA	NA	NA	NA	NA
Q8R4H2	Arhgef12	4.1011	4.52	3.09	4	NA	5.67692	6.61206	5.89375	NA	NA	NA	NA	NA	NA
Q8R4N0	Clybl	11.1593	22.74	24.58	26.88	26.63	24.5125	22.2983	26.033	25.9008	15.21	10.1	9.54091	10.7565	5.6799
Q8R4X3	Rbm12	19.6756	NA	NA	NA	NA	NA	NA	NA	NA	NA	NA	NA	NA	NA
Q8R550	Sh3kbp1	5.97419	9.33	NA	8.47	NA	10.4578	NA	9.76567	NA	NA	NA	NA	NA	NA
Q8R574	Prpsap2	12.1778	8.5	6.85	10.17	7.9	9.67714	9.61706	6.88727	11.2514	NA	NA	NA	NA	NA
Q8VBT0	Tmx1	4.75838	4.5	5.01	4.26	6.15	NA	NA	NA	NA	NA	NA	NA	NA	3.09904
Q8VBT9	Aspscr1	7.01269	NA	NA	NA	NA	NA	NA	NA	NA	NA	NA	NA	NA	NA
Q8VBV3	Exosc2	49.658	NA	NA	NA	NA	NA	NA	NA	NA	NA	NA	NA	NA	NA
Q8VBV7	Cops8	8.64316	8.71	7.8	10.65	15.56	NA	NA	NA	NA	NA	NA	NA	NA	NA
Q8VBW6	Nae1	4.30279	8.73	10.42	9.89	10.07	10.8233	10.9314	NA	NA	4.5	11.07	NA	6.84421	NA
Q8VBX6	Mpdz	18.6211	NA	NA	NA	NA	NA	NA	NA	NA	NA	NA	NA	NA	NA
Q8VBZ3	Clptm1	7.04866	NA	NA	NA	NA	NA	NA	NA	NA	NA	NA	NA	NA	NA
Q8VC30	Tkfc	4.12167	NA	NA	NA	NA	NA	NA	NA	NA	NA	NA	NA	NA	4.24047
Q8VC52	Rbpms2	5.29828	NA	NA	NA	NA	NA	NA	NA	NA	NA	NA	NA	NA	NA
Q8VC70	Rbms2	4.849	NA	NA	NA	NA	NA	NA	NA	NA	NA	NA	NA	NA	NA
Q8VCL2	Sco2	21.4019	NA	NA	NA	NA	NA	NA	NA	NA	NA	NA	NA	NA	NA
Q8VCM8	Ncln	7.04065	NA	NA	NA	14.87	NA	NA	NA	NA	NA	NA	NA	NA	NA
Q8VCR7	Abhd14b	20.3758	NA	11.99	NA	NA	NA	NA	NA	NA	NA	NA	NA	7.39791	4.64934
Q8VCT4	Ces1d	7.74443	NA	NA	NA	NA	NA	NA	NA	NA	NA	NA	5.42326	4.44995	3.0728
Q8VCW8	Acsf2	11.5295	14.19	13.51	14.52	14.73	18.8599	17.673	18.4819	18.2918	6.57	NA	NA	5.84392	4.6041
Q8VCX5	Micu1	9.03648	NA	8.18	8.19	10.11	NA	10.4204	8.45265	11.5616	NA	NA	NA	NA	NA
Q8VD04	Gripap1	8.66742	6.4	5.72	NA	NA	7.99868	10.945	NA	NA	3.35	NA	NA	NA	NA
Q8VD62	Bles03	18.4861	9.58	6.46	NA	NA	NA	NA	NA	NA	1.53	NA	NA	NA	NA
Q8VD65	Pik3r4	6.49635	6.15	6.85	7.53	6.85	7.3529	7.58072	8.82105	8.88277	NA	NA	NA	NA	NA
Q8VDD5	Myh9	494.498	5.71	5.21	7.14	6.62	6.4838	6.02457	9.37149	7.3264	5.76	NA	NA	3.98212	3.13407
Q8VDD9	Phip	5188.55	NA	NA	NA	NA	NA	NA	NA	NA	NA	NA	NA	NA	NA
Q8VDF2	Uhrf1	6.35803	NA	NA	NA	NA	NA	NA	NA	NA	NA	NA	NA	NA	NA
Q8VDG3	Parn	3.60628	NA	NA	NA	NA	NA	NA	NA	NA	NA	NA	NA	NA	NA
Q8VDK1	Nit1	22.9573	NA	NA	NA	NA	NA	NA	NA	NA	NA	NA	NA	NA	4.9663
Q8VDM4	Psmd2	5.09675	5.26	4.85	6.25	5.46	6.22375	6.39151	7.26516	6.51957	2.56	NA	NA	4.36986	3.25055
Q8VDM6	Hnrnpul1	7.09148	NA	6.63	NA	NA	NA	6.13413	NA	NA	NA	NA	NA	NA	3.6658
Q8VDN2	Atp1a1	44.734	14.57	17.8	15.3	19.57	17.1367	21.5898	15.8816	23.0931	8.66	7.8	NA	6.8503	4.50066
Q8VDP4	Ccar2	5.67775	4.14	5.8	NA	NA	5.12745	NA	NA	NA	10.96	23.81	NA	NA	2.8659
Q8VDQ1	Ptgr2	10.7266	11.73	10.43	12.16	NA	8.85965	8.84744	NA	NA	3.54	6.1	NA	6.65815	4.45754
Q8VDS4	Rprd1a	4.05008	NA	NA	NA	NA	NA	NA	NA	NA	NA	NA	NA	NA	NA
Q8VDS8	Stx18	6.19884	NA	NA	NA	NA	NA	NA	NA	NA	NA	NA	NA	NA	NA
Q8VDW0	Ddx39a	7.32565	NA	NA	NA	NA	NA	NA	NA	NA	NA	NA	NA	5.93346	4.71802
Q8VE22	Mrps23	8.38081	7.29	7.66	7.28	6.88	NA	NA	NA	NA	5.48	NA	NA	NA	NA
Q8VE37	Rcc1	431.638	NA	NA	NA	NA	NA	NA	NA	NA	NA	NA	NA	NA	NA
Q8VE47	Uba5	5.72177	NA	NA	NA	NA	NA	NA	NA	NA	NA	NA	NA	NA	4.06312
Q8VE62	Paip1	6.90927	7.15	4.55	NA	NA	NA	NA	NA	NA	NA	NA	NA	NA	NA
Q8VE70	Pdcd10	5.73733	6.03	6.34	4.97	5.61	NA	NA	NA	NA	NA	NA	NA	NA	NA
Q8VE73	Cul7	4.60485	NA	NA	NA	NA	NA	NA	NA	NA	NA	NA	NA	NA	NA
Q8VE92	Rbm4b	12.6757	NA	NA	NA	NA	NA	NA	NA	NA	NA	NA	NA	NA	NA
Q8VE97	Srsf4	669.022	6.62	9.12	NA	NA	7.49178	9.42731	NA	NA	NA	NA	NA	NA	NA
Q8VEB4	Pla2g15	9.63518	NA	NA	NA	NA	NA	NA	NA	NA	NA	NA	NA	NA	NA
Q8VEE1	Lmcd1	3.72898	NA	NA	NA	NA	NA	NA	NA	NA	NA	NA	5.53234	NA	NA
Q8VEE4	Rpa1	3.82444	NA	2.52	NA	NA	NA	NA	NA	NA	NA	NA	NA	NA	NA
Q8VEH8	Erlec1	9.52573	NA	NA	NA	NA	NA	NA	NA	NA	NA	NA	NA	NA	NA
Q8VEK3	Hnrnpu	12.9989	5.35	10.64	4.26	10.51	6.61488	NA	5.69965	8.63516	1.83	NA	NA	4.51797	2.94593
Q8VEL2	Mtmr14	28.1107	NA	NA	NA	NA	NA	NA	NA	NA	NA	NA	NA	NA	NA
Q8VEM8	Slc25a3	1339.11	22.5	23.95	26.17	28.08	25.97	26.7293	26.7415	27.8371	13.32	11.32	11.6183	12.771	4.45367
Q8VH51	Rbm39	6.63612	2.52	4.7	NA	NA	3.20058	4.44081	NA	NA	NA	NA	NA	NA	NA
Q8VHE0	Sec63	11.992	NA	NA	NA	NA	NA	NA	NA	NA	NA	NA	NA	NA	2.53274
Q8VHJ5	Mark1	8.97878	7.48	5.8	7.88	6.04	9.26689	9.59364	9.86929	NA	NA	NA	NA	NA	NA
Q8VHK9	Dhx36	4283.34	NA	NA	NA	NA	NA	NA	NA	NA	NA	NA	NA	NA	NA
Q8VHN8	Nudt16l1	5.47635	5.32	3.61	NA	NA	4.40194	NA	NA	NA	NA	NA	NA	NA	NA
Q8VHR5	Gatad2b	3.33238	NA	NA	NA	NA	NA	NA	NA	NA	NA	NA	NA	NA	NA
Q8VHX6	Flnc	6.09157	NA	NA	NA	NA	NA	NA	NA	NA	NA	NA	7.11212	6.47287	NA
Q8VI63	Mob2	6.16874	NA	NA	NA	NA	NA	NA	NA	NA	NA	NA	NA	NA	NA
Q8VI75	Ipo4	6.15338	4.25	4	NA	NA	4.66826	NA	NA	NA	NA	NA	NA	3.01959	NA
Q8VI84	Noc3l	10.4702	NA	NA	NA	NA	NA	NA	NA	NA	NA	NA	NA	NA	NA
Q8VID5	Recql5	8.9006	NA	NA	NA	NA	NA	NA	NA	NA	NA	NA	NA	NA	NA
Q8VIJ6	Sfpq	439.34	9.51	16.1	9.06	14.41	10.676	14.1663	11.6221	15.5201	2.97	NA	NA	6.36354	3.83516
Q8WTY4	Ciapin1	15.9389	3.8	4.84	NA	NA	NA	NA	NA	NA	1.88	NA	NA	NA	NA
Q91UZ5	Impa2	8.72292	NA	NA	NA	NA	NA	NA	NA	NA	NA	NA	NA	NA	NA
Q91V01	Lpcat3	6.12387	NA	NA	NA	NA	NA	NA	NA	NA	NA	NA	NA	NA	NA
Q91V12	Acot7	12.1005	6.52	7.01	8.34	8.13	8.06915	8.76708	10.0123	9.52513	7.93	NA	NA	6.06747	NA
Q91V36	Nrbp2	4.64209	7.26	7.62	8.12	4.81	8.56775	8.2803	NA	NA	NA	NA	NA	NA	NA
Q91V41	Rab14	5.05051	6.59	5.96	7.33	6.55	7.93315	7.90755	8.30241	8.19866	2.07	NA	NA	4.36371	2.36533
Q91V61	Sfxn3	7.98995	30.02	32.67	36.93	37.87	32.6526	35.8921	37.612	36.3335	NA	NA	NA	NA	NA
Q91V64	Isoc1	5.2964	9.67	10.83	9.84	8.52	12.1199	10.8602	NA	NA	4.89	10.63	NA	NA	3.97026
Q91V76	NA	6.16834	12.01	13.09	NA	11.42	12.5155	11.6077	NA	NA	3.63	NA	NA	5.31005	3.5289
Q91V92	Acly	225.646	8.5	7.77	10.97	8.81	10.1915	9.70265	11.824	10.4729	4.64	NA	1.9283	4.0318	2.82502
Q91VC3	Eif4a3	5.93524	3.65	7.08	NA	6.19	4.89206	5.74193	NA	NA	NA	NA	NA	3.36031	2.44259
Q91VE6	Nifk	16.4548	NA	NA	NA	NA	NA	NA	NA	NA	NA	NA	NA	NA	NA
Q91VH2	Snx9	6.8273	NA	NA	NA	NA	NA	NA	NA	NA	NA	NA	NA	NA	NA
Q91VI7	Rnh1	12.0029	5.79	6.15	4.72	6.76	7.95556	7.62242	NA	NA	3.95	9.13	NA	4.73219	3.05553
Q91VJ4	Stk38	478.78	NA	NA	NA	NA	NA	NA	NA	NA	NA	NA	NA	NA	NA
Q91VK1	Bzw2	6.94067	NA	NA	NA	NA	NA	NA	NA	NA	NA	NA	NA	NA	NA
Q91VM5	Rbmxl1	10.3148	8	12.85	7.36	13.13	9.36065	12.5888	9.00928	NA	NA	NA	NA	NA	3.99221
Q91VM9	Ppa2	8.98522	16.88	19.2	23.06	25.02	20.2165	19.5372	24.0858	24.2357	13.83	6.75	8.81196	9.82352	5.61003
Q91VN4	Chchd6	17.4604	17.93	20.27	19.75	23.32	19.57	20.3772	19.3097	11.4222	13.01	NA	NA	NA	NA
Q91VR2	Atp5f1c	892.428	31.5	33.02	36.36	39.97	36.4377	38.4106	37.5742	40.6338	18.75	17.26	17.4861	18.0884	6.35536
Q91VR5	Ddx1	8.07636	6.03	8.76	5.51	6.29	7.14662	9.39064	6.28274	7.33501	3.26	NA	NA	5.45313	3.67269
Q91VS7	Mgst1	18.5765	NA	NA	NA	NA	NA	NA	NA	NA	NA	NA	NA	NA	3.9723
Q91VU0	Fam3c	5.57046	NA	NA	3.48	NA	NA	NA	NA	NA	NA	NA	NA	NA	NA
Q91VU7	Pus7	16.8586	NA	NA	NA	NA	NA	NA	NA	NA	NA	NA	NA	NA	NA
Q91VW5	Golga4	3.3163	NA	NA	NA	NA	NA	NA	NA	NA	NA	NA	NA	NA	NA
Q91VZ6	Smap1	20.8027	9	6.5	10.33	NA	9.83676	NA	9.99735	NA	NA	NA	NA	NA	NA
Q91W39	Ncoa5	5.59855	NA	NA	NA	NA	NA	NA	NA	NA	NA	NA	NA	NA	NA
Q91W69	Epn3	5.8983	NA	NA	NA	NA	9.43581	NA	NA	NA	NA	NA	NA	NA	NA
Q91W90	Txndc5	5.77862	4.11	5.42	4.31	4.57	4.71459	5.69302	5.29301	4.63673	3.92	3.99	NA	4.06968	2.88577
Q91W96	Anapc4	4.87035	NA	NA	NA	NA	NA	NA	NA	NA	NA	NA	NA	NA	NA
Q91WD5	Ndufs2	7.42005	22.22	19.11	23.75	23.51	23.9579	23.2655	25.3523	23.2995	10.61	6.17	9.09941	10.9269	4.89632
Q91WG4	Elp2	913.442	NA	3.33	NA	NA	NA	NA	NA	NA	NA	NA	NA	NA	NA
Q91WG5	Prkag2	7.68304	NA	NA	8.51	NA	NA	NA	NA	NA	NA	NA	NA	NA	NA
Q91WJ8	Fubp1	4.75582	4.77	6.97	NA	6.27	6.011	NA	NA	NA	2.18	NA	NA	5.42602	NA
Q91WK1	Spryd4	4.09926	NA	20.62	19.25	19.61	19.7341	19.472	19.9484	20.3086	NA	NA	NA	NA	NA
Q91WN1	Dnajc9	15.2633	NA	2.94	NA	NA	NA	NA	NA	NA	NA	NA	NA	NA	NA
Q91WP6	Serpina3n	3.05437	NA	NA	NA	NA	NA	NA	NA	NA	NA	NA	NA	NA	NA
Q91WQ3	Yars1	15.7874	5.31	5.64	5.57	6.17	6.63632	6.6878	6.84589	7.50163	2.52	9.75	NA	5.70867	4.04167
Q91WS0	Cisd1	359.639	25.39	24.81	30.08	29.5	29.2432	23.9958	24.5448	29.3953	13.83	11.57	12.5809	12.1744	4.72075
Q91WU5	As3mt	332.301	NA	NA	NA	NA	NA	NA	NA	NA	NA	NA	NA	NA	3.12934
Q91X20	Ash2l	5.89609	NA	NA	NA	NA	NA	NA	NA	NA	NA	NA	NA	NA	NA
Q91X72	Hpx	14.0056	1.3	1.36	NA	NA	NA	NA	NA	NA	1.15	NA	2.60357	3.64335	3.19327
Q91X97	Ncald	13.9315	5.96	6.98	5.92	6.65	6.35482	NA	7.45883	NA	NA	NA	NA	NA	NA
Q91XD6	Vps36	4.90114	NA	NA	NA	NA	NA	NA	NA	NA	NA	NA	NA	NA	NA
Q91XI1	Dus3l	12.4639	NA	NA	NA	NA	NA	NA	NA	NA	NA	NA	NA	NA	NA
Q91XL9	Osbpl1a	19.176	4.35	4.76	5.84	5.16	5.52238	6.56113	NA	NA	NA	NA	NA	NA	NA
Q91XW8	Fkbp6	11.9858	NA	NA	NA	NA	NA	NA	NA	NA	NA	NA	NA	NA	NA
Q91Y86	Mapk8	4.68507	NA	NA	4.96	NA	NA	NA	12.0996	NA	NA	NA	NA	NA	NA
Q91YD9	Wasl	7.60655	3.74	3.66	3.85	3.78	5.07079	6.18147	5.03938	NA	NA	NA	NA	NA	NA
Q91YE6	Ipo9	3.64964	4.98	4.61	5.93	NA	6.06205	6.62158	6.40629	NA	NA	NA	NA	NA	NA
Q91YE7	Rbm5	23.8978	NA	NA	NA	NA	NA	NA	NA	NA	NA	NA	NA	NA	NA
Q91YH5	Atl3	4529.07	NA	NA	NA	NA	NA	NA	NA	NA	NA	NA	NA	NA	3.06696
Q91YJ3	Thyn1	10.7504	NA	9.88	NA	NA	NA	NA	NA	NA	NA	NA	NA	NA	NA
Q91YK2	Rrp1b	8.06278	NA	NA	NA	NA	NA	NA	NA	NA	NA	NA	NA	NA	NA
Q91YN5	Uap1	6.1281	NA	NA	NA	NA	NA	NA	NA	NA	NA	NA	NA	NA	1.81669
Q91YP2	Nln	9.39396	9.82	8.6	10.4	NA	11.7371	10.6496	11.7638	8.28369	1.86	NA	NA	NA	NA
Q91YP3	Dera	17.8386	NA	NA	NA	NA	NA	NA	NA	NA	NA	NA	NA	NA	2.73398
Q91YQ5	Rpn1	27.9933	5.3	5.42	5.44	6.03	6.73268	6.89155	6.40661	7.26567	NA	8.16	NA	6.1855	5.77046
Q91YR1	Twf1	4.78137	9.18	8.1	9.06	7.33	10.353	10.4134	10.7717	9.43865	NA	0.18	NA	4.04109	3.02995
Q91YR7	Prpf6	2202.32	1.02	2.25	NA	NA	NA	NA	NA	NA	NA	NA	NA	NA	NA
Q91YR9	Ptgr1	178.649	NA	NA	NA	NA	NA	NA	NA	NA	NA	NA	NA	4.81938	NA
Q91YS8	Camk1	4.67554	5.43	5.07	7.53	5.22	6.48063	NA	NA	NA	NA	NA	NA	NA	NA
Q91YT0	Ndufv1	5.2605	18.94	17.91	21.15	21.22	20.9315	20.4504	22.2705	21.1193	9.09	8.4	8.4263	10.113	4.46831
Q91YT7	Ythdf2	381.709	NA	NA	NA	NA	NA	NA	NA	NA	NA	NA	NA	NA	NA
Q91YW3	Dnajc3	4.5959	3.69	NA	4.23	0.17	NA	NA	NA	NA	NA	NA	NA	NA	1.85457
Q91Z31	Ptbp2	5.68193	3.98	8.48	NA	7.83	5.48712	NA	NA	NA	NA	NA	NA	NA	NA
Q91Z49	Fyttd1	6.45099	NA	2.17	NA	NA	NA	NA	NA	NA	NA	NA	NA	NA	NA
Q91Z53	Grhpr	9.82164	12.38	15.15	17.58	16.78	16.1779	16.9845	22.4505	28.2088	9.7	8.47	NA	9.41649	5.24515
Q91Z96	Bmp2k	8.98109	NA	NA	NA	NA	NA	NA	NA	NA	NA	NA	NA	NA	NA
Q91ZE0	Tmlhe	6.17025	NA	NA	NA	NA	NA	NA	NA	NA	NA	NA	NA	NA	NA
Q91ZN5	Slc35b2	9.61399	NA	NA	NA	NA	NA	NA	NA	NA	NA	NA	NA	NA	NA
Q91ZR2	Snx18	5.68573	NA	NA	NA	NA	NA	NA	NA	NA	NA	NA	NA	NA	NA
Q91ZU6	Dst	12.6231	4.03	4.12	3.47	3.9	4.85246	5.12996	5.8728	5.12727	1.81	NA	NA	NA	NA
Q91ZW3	Smarca5	5.20744	NA	3.73	NA	NA	NA	4.64982	NA	NA	NA	NA	NA	NA	NA
Q91ZX7	Lrp1	2086.46	2.37	2.16	2.62	2.12	4.00405	3.67177	3.60942	3.26368	NA	10.26	NA	NA	1.80383
Q920A5	Scpep1	1474.29	NA	NA	NA	NA	NA	NA	NA	NA	NA	NA	NA	3.43125	3.726
Q920A7	Afg3l1	1187.96	NA	NA	NA	NA	NA	NA	NA	NA	NA	NA	NA	NA	NA
Q920B9	Supt16h	3.89789	NA	3.95	NA	NA	NA	4.90865	NA	NA	NA	NA	NA	NA	NA
Q920E5	Fdps	20.0442	7.15	8.6	7.63	7.23	8.40993	10.6659	8.7499	NA	2.89	NA	NA	NA	2.96236
Q920L1	Fads1	19.6613	NA	NA	NA	NA	NA	NA	NA	NA	NA	NA	NA	NA	1.49083
Q920Q6	Msi2	7.15299	NA	5.53	NA	4.61	NA	6.46885	7.38089	6.00765	NA	NA	NA	5.78539	NA
Q921F2	Tardbp	12.0156	6.24	8.27	6.32	7.28	7.50015	9.58685	6.10475	NA	3.13	NA	NA	5.17989	3.56842
Q921F4	Hnrnpll	3.84628	6.29	9.28	NA	NA	7.21681	9.3235	NA	NA	NA	NA	NA	NA	NA
Q921H8	Acaa1a	6.75893	4.35	4.47	4.06	4.93	5.36959	NA	5.97726	6.31995	3.14	NA	NA	NA	2.50727
Q921H9	Coa7	7.87104	9.39	11.5	8.73	12.69	13.1947	NA	NA	NA	9.12	NA	NA	NA	NA
Q921I1	Tf	76.2912	0.17	0.92	1.46	1.57	NA	NA	NA	NA	NA	NA	1.79886	2.21676	2.02249
Q921J2	Rheb	10.2687	5.51	4.66	7.01	6.1	7.05937	6.49734	NA	6.09683	NA	NA	NA	NA	NA
Q921M3	Sf3b3	6.38384	6.12	8.09	NA	9.02	6.69271	7.98926	NA	NA	0.18	NA	NA	NA	NA
Q921M4	Golga2	3.60823	NA	NA	NA	NA	NA	NA	NA	NA	NA	NA	NA	NA	NA
Q921M7	Cyrib	5.07147	9.65	11.6	15.45	19.41	12.4237	15.3287	15.7854	NA	NA	NA	NA	NA	NA
Q921T2	Tor1aip1	3.77404	NA	6.57	NA	8.8	NA	NA	NA	NA	NA	NA	NA	NA	NA
Q921W4	Cryzl1	3.73107	8.29	7.15	9.07	NA	8.30926	9.04315	NA	NA	NA	NA	NA	NA	NA
Q921X9	Pdia5	4.05864	NA	NA	NA	NA	NA	NA	NA	NA	NA	NA	NA	NA	6.52312
Q922B2	Dars1	4.47843	7.98	8.15	8.38	7.93	8.76913	9.10488	10.6739	9.4579	3.37	4.15	4.33312	4.97647	3.61589
Q922D4	Ppp6r3	19.4716	NA	4.59	NA	NA	NA	NA	NA	NA	NA	NA	NA	NA	2.11432
Q922D8	Mthfd1	4.21584	8.76	8.73	10.75	10.39	10.1468	10.5563	11.0855	12.6421	2.05	5.07	NA	5.27009	3.90924
Q922F4	Tubb6	6.06716	NA	NA	43.3	NA	32.3828	NA	42.424	20.4415	NA	NA	NA	NA	NA
Q922H2	Pdk3	13.8196	19.42	8.47	13.62	10.95	13.9414	9.47362	14.8767	11.5923	NA	NA	NA	NA	NA
Q922H4	Gmppa	8.16764	NA	7.52	8.75	NA	8.87172	8.7162	NA	NA	NA	NA	NA	NA	NA
Q922J3	Clip1	14.3209	4.2	4.23	6.2	NA	5.58989	7.5181	6.28273	NA	1.22	NA	24.3766	NA	NA
Q922K7	Nop2	4.63587	NA	NA	NA	NA	NA	NA	NA	NA	NA	NA	NA	NA	NA
Q922L6	Nelfcd	4.21743	NA	NA	NA	NA	NA	NA	NA	NA	NA	NA	NA	NA	4.23089
Q922P9	Glyr1	5.60868	2.94	4.06	NA	4.59	NA	5.20883	NA	NA	NA	NA	NA	NA	1.77421
Q922Q1	Mtarc2	1617.83	11.93	13.45	12.25	10.79	13.7302	13.3948	13.4797	12.4289	5.87	NA	NA	4.30379	3.65093
Q922Q4	Pycr2	4.37071	10.01	8.78	10.68	11.25	10.316	13.3667	10.9126	12.1638	NA	NA	NA	NA	NA
Q922Q8	Lrrc59	6.196	5.24	6.15	4.92	5.52	6.50243	7.57309	6.41917	NA	NA	NA	NA	5.87388	6.50537
Q922R8	Pdia6	10.1277	5.74	5.46	5.5	6	6.55862	7.2617	7.09606	NA	2.55	0.32	NA	4.5954	3.55424
Q922U1	Prpf3	345.517	NA	NA	NA	NA	NA	NA	NA	NA	NA	NA	NA	NA	NA
Q922V4	Plrg1	3.40271	NA	4.69	NA	NA	NA	NA	NA	NA	NA	NA	NA	NA	NA
Q923D2	Blvrb	10.9994	NA	NA	NA	NA	12.465	NA	NA	NA	NA	NA	NA	NA	4.99224
Q923D5	Wbp11	4.40614	NA	NA	NA	NA	NA	NA	NA	NA	NA	NA	NA	NA	NA
Q923T9	Camk2g	4.49051	7.54	7.31	7.24	7.27	8.66504	8.14617	7.89506	8.20312	NA	7.18	NA	NA	NA
Q924C1	Xpo5	22.0936	3.1	5.37	NA	NA	NA	5.52753	NA	NA	NA	NA	NA	NA	NA
Q924M7	Mpi	8.54063	10.4	13.6	NA	NA	11.6826	12.5297	NA	NA	7.34	19.12	NA	11.1762	NA
Q924S2	Oas1c	9.87532	NA	NA	NA	NA	NA	NA	NA	NA	NA	NA	NA	NA	NA
Q924T2	Mrps2	7.08692	NA	8.65	6.13	5.37	NA	NA	8.87317	NA	NA	NA	NA	NA	NA
Q924Z4	Cers2	6.15222	NA	NA	NA	NA	NA	NA	NA	NA	NA	NA	NA	NA	NA
Q925H1	Trps1	17.014	NA	NA	NA	NA	NA	NA	NA	NA	NA	NA	NA	NA	NA
Q925I1	Atad3	13.0005	26.69	29.67	27.97	32.66	NA	27.95	33.284	31.2974	18.05	NA	NA	NA	5.52199
Q925J9	Med1	5.5962	NA	NA	NA	NA	NA	NA	NA	NA	NA	NA	NA	25.3436	NA
Q93092	Taldo1	261.967	9.92	15.51	12.45	11.17	13.2447	16.7724	8.46784	11.2177	3.52	1.35	3.18473	5.56857	3.90527
Q99020	Hnrnpab	9.89693	5.48	10.47	5.77	9.34	6.74987	10.0848	NA	NA	1.07	NA	NA	4.66954	2.97125
Q99J09	Wdr77	5.67117	7.17	8.04	11.86	NA	8.85717	8.79541	NA	NA	3.56	NA	NA	NA	NA
Q99J36	Thumpd1	3.99304	4.99	8.13	NA	NA	NA	NA	NA	NA	NA	NA	NA	NA	NA
Q99J45	Nrbp1	3.8375	4.29	4.93	2.97	4.82	5.73177	7.44032	NA	NA	1.48	NA	NA	NA	NA
Q99J47	Dhrs7b	6.83816	NA	NA	14.09	15.66	NA	12.0681	16.035	16.2988	NA	NA	NA	NA	NA
Q99J77	Nans	9.74008	NA	NA	NA	NA	NA	8.88363	NA	NA	NA	NA	NA	8.47679	6.35973
Q99J95	Cdk9	91.2401	NA	NA	NA	NA	NA	NA	NA	NA	NA	NA	NA	NA	NA
Q99J99	Mpst	5.13089	12.47	10.55	14.64	12.62	14.4607	14.0539	16.2565	14.9652	4.33	4.04	8.87456	NA	3.62838
Q99JB2	Stoml2	6.23988	16.69	14.63	17.75	18.53	NA	16.6269	18.3272	18.1484	NA	NA	NA	9.70251	5.11171
Q99JF5	Mvd	7.81378	NA	NA	NA	NA	NA	NA	NA	NA	NA	NA	NA	NA	NA
Q99JI4	Psmd6	344.569	6.07	6.29	6.54	6.87	7.10837	8.00612	8.48561	7.74139	2.16	4	NA	NA	3.57062
Q99JI6	Rap1b	10.9107	NA	NA	19.37	NA	18.2068	NA	18.5061	13.9423	NA	NA	NA	6.63616	4.06514
Q99JP4	Cdc26	5.51511	NA	NA	NA	NA	NA	NA	NA	NA	NA	NA	NA	NA	NA
Q99JR1	Sfxn1	9.42188	29.94	NA	40.72	NA	28.4592	NA	34.2296	34.3254	NA	NA	NA	NA	5.1999
Q99JR8	Smarcd2	5.18503	NA	NA	NA	NA	NA	NA	NA	NA	NA	NA	NA	NA	NA
Q99JX3	Gorasp2	7.56479	NA	5.62	NA	NA	NA	NA	NA	NA	NA	NA	NA	NA	3.49818
Q99JX4	Eif3m	36.838	NA	6.12	5.85	NA	NA	6.3771	NA	NA	NA	NA	NA	NA	4.17785
Q99JY0	Hadhb	11.4737	9.3	9.13	9.94	9.98	12.7527	11.0237	11.4958	11.7948	7.36	5.2	6.88363	8.3557	5.54917
Q99K23	Ufsp2	5.63995	NA	NA	NA	NA	NA	NA	NA	NA	NA	NA	NA	NA	NA
Q99K28	Arfgap2	7.37554	NA	2.83	NA	NA	NA	NA	NA	NA	NA	NA	NA	NA	2.37966
Q99K41	Emilin1	11.3905	NA	NA	NA	NA	NA	NA	NA	NA	NA	NA	NA	NA	NA
Q99K48	Nono	8.80299	6.73	13.28	NA	14.38	7.59664	11.2067	10.7426	NA	NA	NA	NA	4.54821	NA
Q99K51	Pls3	162.765	4.76	4.84	6.63	5.44	6.65955	6.93114	NA	NA	3.12	NA	NA	4.97557	3.82152
Q99K70	Rragc	6.78358	5.02	6.23	NA	NA	7.19329	7.19704	NA	NA	NA	NA	NA	NA	NA
Q99K85	Psat1	4.00091	9.09	7.26	8.43	6.91	9.69994	9.39571	10.2158	8.45572	NA	NA	NA	4.4877	NA
Q99KB8	Hagh	6.98274	8.38	8.81	10.9	10.51	9.90163	10.6339	13.643	14.1941	8.14	14.49	12.3942	8.14174	3.40253
Q99KC8	Vwa5a	591.407	7.38	5.89	7.53	6.51	8.3388	7.56629	11.5114	7.99067	2.78	2.65	NA	4.69135	3.35819
Q99KE1	Me2	15.2719	NA	13.08	14.26	14	15.7154	17.0129	15.0691	14.8523	NA	NA	NA	NA	NA
Q99KF1	Tmed9	5.85354	6.14	6.8	6.21	6	7.12359	7.27293	7.30822	7.34622	NA	7.19	NA	5.62072	NA
Q99KG3	Rbm10	9.21268	NA	NA	NA	NA	NA	NA	NA	NA	NA	NA	NA	NA	NA
Q99KH8	Stk24	3.97105	4.75	5.86	6.11	4.42	6.73426	6.43544	5.29356	NA	1.8	NA	NA	NA	NA
Q99KI0	Aco2	72.7669	24.08	25.08	28.68	30.47	28.7785	29.3058	29.4726	31.0732	15.52	12.06	11.5795	13.8824	5.25629
Q99KJ8	Dctn2	4.38799	5.49	6.17	7.58	8.05	6.828	7.14508	8.12715	NA	3.47	NA	5.70492	4.90463	2.9064
Q99KK2	Cmas	5.68381	9.87	18.75	8.98	17.19	12.0626	18.2631	NA	NA	NA	NA	NA	9.89504	NA
Q99KK7	Dpp3	141.741	10.42	10.31	11.53	9.77	12.572	12.6928	NA	16.7032	5.07	8.66	NA	6.76935	4.41284
Q99KN9	Clint1	4.69375	7.46	5.57	NA	NA	8.71171	NA	NA	NA	1.91	NA	NA	NA	2.78933
Q99KP3	Cryl1	10.4229	15.97	NA	NA	NA	8.17459	NA	NA	NA	NA	NA	NA	NA	NA
Q99KP6	Prpf19	5.57929	3.67	6.76	NA	6.83	5.15538	6.3962	NA	NA	1.88	NA	NA	NA	3.2491
Q99KQ4	Nampt	41.6175	6.45	6.41	8.55	9.56	7.30835	7.84368	NA	NA	2.84	6.08	NA	NA	3.01801
Q99KR7	Ppif	10.1729	NA	26.16	26.94	27.79	NA	NA	NA	NA	NA	NA	NA	NA	5.00377
Q99L04	Dhrs1	7.25546	8.94	8.84	10.8	10.19	10.5543	9.36631	13.5953	12.1543	NA	NA	NA	NA	3.44635
Q99L13	Hibadh	15.7687	26.53	26.31	29.97	32.42	23.1922	25.1005	27.247	NA	15.74	11.44	11.4836	12.4142	5.82012
Q99L47	St13	10.0851	6.56	6.54	7.72	6.52	8.4008	8.77746	10.0881	NA	2.46	NA	4.37138	4.0925	2.12778
Q99LB2	Dhrs4	5.28096	16.75	16.32	17.05	14.41	19.4358	18.7867	20.4269	18.6614	16.77	9.44	NA	11.2515	3.7185
Q99LB6	Mat2b	4.59265	5.71	7.64	NA	NA	7.03472	NA	NA	NA	2.4	NA	NA	NA	3.69245
Q99LB7	Sardh	17.7403	NA	NA	NA	NA	NA	NA	NA	NA	NA	NA	NA	NA	5.62894
[truncated: 3,278 more rows]

## Sheet: ED Figure 5b
Uniprot IDs	H1/2 (days)	protein complex
Q8VBV3	49.658	exosome
Q9CRA8	8.49074	exosome
Q8BTW3	34.9638	exosome
Q9D0M0	16.2619	exosome
Q9JHI7	16.2859	exosome
P56960	5.16909	exosome
P27659	9.76352	cytosolic ribosome large subunit
Q9D8E6	15.1718	cytosolic ribosome large subunit
P47962	11.6968	cytosolic ribosome large subunit
P47911	24.5276	cytosolic ribosome large subunit
P14148	87.6646	cytosolic ribosome large subunit
P12970	10.0719	cytosolic ribosome large subunit
P62918	14.8722	cytosolic ribosome large subunit
P51410	11.994	cytosolic ribosome large subunit
Q6ZWV3	7.56212	cytosolic ribosome large subunit
P53026	685.761	cytosolic ribosome large subunit
Q9CXW4	13.4771	cytosolic ribosome large subunit
P35979	11.3811	cytosolic ribosome large subunit
P47963	6.76242	cytosolic ribosome large subunit
P19253	431.322	cytosolic ribosome large subunit
Q9CR57	1085.11	cytosolic ribosome large subunit
Q9CZM2	9.73217	cytosolic ribosome large subunit
Q9CPR4	7.83716	cytosolic ribosome large subunit
P35980	16.6207	cytosolic ribosome large subunit
P62717	38.1036	cytosolic ribosome large subunit
P84099	270.804	cytosolic ribosome large subunit
O09167	9.91349	cytosolic ribosome large subunit
P62830	225.691	cytosolic ribosome large subunit
P62751	331.002	cytosolic ribosome large subunit
Q8BP67	17.0788	cytosolic ribosome large subunit
P61255	7.56234	cytosolic ribosome large subunit
P61358	223.799	cytosolic ribosome large subunit
P14115	7.28338	cytosolic ribosome large subunit
P41105	863.153	cytosolic ribosome large subunit
P47915	15.694	cytosolic ribosome large subunit
P62889	3.64401	cytosolic ribosome large subunit
P62900	8.16482	cytosolic ribosome large subunit
Q9D1R9	8.99475	cytosolic ribosome large subunit
Q6ZWV7	17.2705	cytosolic ribosome large subunit
O55142	8.94072	cytosolic ribosome large subunit
P47964	7.84017	cytosolic ribosome large subunit
P61514	29.685	cytosolic ribosome large subunit
Q9JJI8	6.46929	cytosolic ribosome large subunit
P14869	11.2916	cytosolic ribosome large subunit
P99027	8.48539	cytosolic ribosome large subunit
P11983;P11983-2	6.97621	CCT complex (chaperonin containing TCP1 complex)
P42932	1044.01	CCT complex (chaperonin containing TCP1 complex)
P80314	8.8684	CCT complex (chaperonin containing TCP1 complex)
P80315	13.4933	CCT complex (chaperonin containing TCP1 complex)
P80316	317.622	CCT complex (chaperonin containing TCP1 complex)
P80317	9.89191	CCT complex (chaperonin containing TCP1 complex)
P11983;P11983-2	6.97621	CCT complex (chaperonin containing TCP1 complex)
P42932	1044.01	CCT complex (chaperonin containing TCP1 complex)
P80314	8.8684	CCT complex (chaperonin containing TCP1 complex)
P80315	13.4933	CCT complex (chaperonin containing TCP1 complex)
P80316	317.622	CCT complex (chaperonin containing TCP1 complex)
P80317	9.89191	CCT complex (chaperonin containing TCP1 complex)
P11983;P11983-2	6.97621	CCT complex (chaperonin containing TCP1 complex)
P42932	1044.01	CCT complex (chaperonin containing TCP1 complex)
P80314	8.8684	CCT complex (chaperonin containing TCP1 complex)
P80315	13.4933	CCT complex (chaperonin containing TCP1 complex)
P80316	317.622	CCT complex (chaperonin containing TCP1 complex)
P80317	9.89191	CCT complex (chaperonin containing TCP1 complex)
Q6P4S8	12.1228	transcription integrator complex
Q80UK8	5.73923	transcription integrator complex
Q7TPD0	7.49549	transcription integrator complex
Q8CHT3	10.2331	transcription integrator complex
Q7TQK1;Q7TQK1-2	28.5425	transcription integrator complex
Q80V86	408.758	transcription integrator complex
Q8R1I1	9.59968	Cytochrome bc1-complex, mitochondrial
Q9CQ69	13.8369	Cytochrome bc1-complex, mitochondrial
Q9CR68	9.11034	Cytochrome bc1-complex, mitochondrial
Q9CZ13	7.56028	Cytochrome bc1-complex, mitochondrial
Q9D0M3-2;Q9D0M3	12.0822	Cytochrome bc1-complex, mitochondrial
Q9D855	11.0938	Cytochrome bc1-complex, mitochondrial
Q9DB77	11.8567	Cytochrome bc1-complex, mitochondrial
P14206	257.229	cytosolic ribosome small subunit
P25444	181.641	cytosolic ribosome small subunit
P97351	14.2258	cytosolic ribosome small subunit
P62702	223.268	cytosolic ribosome small subunit
P97461	10.1508	cytosolic ribosome small subunit
P62754	7.48485	cytosolic ribosome small subunit
P62082	6.43214	cytosolic ribosome small subunit
P62242	13.145	cytosolic ribosome small subunit
Q6ZWN5	12.3876	cytosolic ribosome small subunit
P63325	7.37405	cytosolic ribosome small subunit
P62281	13.117	cytosolic ribosome small subunit
P63323	9.62788	cytosolic ribosome small subunit
P62301	9.11974	cytosolic ribosome small subunit
P62264	11.6967	cytosolic ribosome small subunit
P62843	53.5761	cytosolic ribosome small subunit
P62245	8.51465	cytosolic ribosome small subunit
P14131	8.56435	cytosolic ribosome small subunit
P63276	10.3541	cytosolic ribosome small subunit
P62270	10.0763	cytosolic ribosome small subunit
Q9CZX8	222.73	cytosolic ribosome small subunit
P60867	15.5134	cytosolic ribosome small subunit
P62267	17.0223	cytosolic ribosome small subunit
P62849-2;P62849-3;P62849	6.1998	cytosolic ribosome small subunit
P62852	17.8043	cytosolic ribosome small subunit
P62855	6.51425	cytosolic ribosome small subunit
Q6ZWU9	8.04408	cytosolic ribosome small subunit
P62983	9.33429	cytosolic ribosome small subunit
P00405	8.38783	Cytochrome c oxidase, mitochondrial
P12787	8.86471	Cytochrome c oxidase, mitochondrial
P19536	13.1146	Cytochrome c oxidase, mitochondrial
P19783	7.88895	Cytochrome c oxidase, mitochondrial
P56391	12.5527	Cytochrome c oxidase, mitochondrial
Q9CPQ1	10.2776	Cytochrome c oxidase, mitochondrial
Q99N96	6.78692	mitochondrial ribosome large subunit
Q99N95	7.50694	mitochondrial ribosome large subunit
Q9CQF0	3.85418	mitochondrial ribosome large subunit
Q9CPR5;Q9CPR5-2	18.255	mitochondrial ribosome large subunit
Q9D338	13.3392	mitochondrial ribosome large subunit
Q99N92	14.1606	mitochondrial ribosome large subunit
Q9CQP0	9.43335	mitochondrial ribosome large subunit
Q99N91	8.68988	mitochondrial ribosome large subunit
Q9Z2Q5	8.6939	mitochondrial ribosome large subunit
Q9CQN7	7.08564	mitochondrial ribosome large subunit
Q9EQI8	12.3261	mitochondrial ribosome large subunit
Q8K2Y7	11.2314	mitochondrial ribosome large subunit
Q8JZS9	10.4462	mitochondrial ribosome large subunit
Q924T2	7.08692	mitochondrial ribosome small subunit
P58064	8.94555	mitochondrial ribosome small subunit
Q9D7N3	2988.44	mitochondrial ribosome small subunit
Q80ZK0	6.64136	mitochondrial ribosome small subunit
Q9DCA2	8.18903	mitochondrial ribosome small subunit
Q9CQE3	12.9134	mitochondrial ribosome small subunit
Q9CXW2	9.30385	mitochondrial ribosome small subunit
Q8VE22	8.38081	mitochondrial ribosome small subunit
Q8BK72	10.1856	mitochondrial ribosome small subunit
Q9D2R8	12.736	mitochondrial ribosome small subunit
Q9JIK9	8.92353	mitochondrial ribosome small subunit
Q8BJZ4	9.23465	mitochondrial ribosome small subunit
Q9CQX8	16.7182	mitochondrial ribosome small subunit
Q60692	19.834	20S proteasome
P70195	5.14495	20S proteasome
O55234	262.59	20S proteasome
Q9R1P1	8.06587	20S proteasome
O09061	7.61179	20S proteasome
P99026	8.96634	20S proteasome
Q9QUM9	15.0366	20S proteasome
O70435	7.14297	20S proteasome
Q9R1P0	7.53907	20S proteasome
Q9Z2U0	15.4372	20S proteasome
Q9Z2U1	14.3036	20S proteasome
Q9R1P4	9.16646	20S proteasome
O70435	7.14297	20S proteasome
Q9CWU9	15.9537	nuclear pore
P59235	17.5811	nuclear pore
Q9JIH2	4.86011	nuclear pore
Q8BTS4	4.21952	nuclear pore
Q63850	7.85085	nuclear pore
Q8R480	14.0328	nuclear pore
Q8CEC0-2;Q8CEC0;Q8CEC0-3	16.7707	nuclear pore
Q6PFD9	3.25778	nuclear pore
Q8BH74	11.4026	nuclear pore
Q99P88	4.85541	nuclear pore
Q9Z0W3;Q9Z0W3-2	12.2772	nuclear pore
Q6ZQH8	8.24446	nuclear pore
Q9QY81	10.6253	nuclear pore
Q80U93	3.81756	nuclear pore
Q9ERU9	1032.67	nuclear pore
Q8K3Z9	12.9678	nuclear pore
Q8C570	3.87108	nuclear pore
Q9D1M0	6.58043	nuclear pore
Q8R2U0-2;Q8R2U0	7.84737	nuclear pore
O55029	8.25367	Coatomer complex
O89079	4.96706	Coatomer complex
P61924	7.00799	Coatomer complex
Q5XJY5	5.30714	Coatomer complex
Q8CIE6	18.8689	Coatomer complex
Q9JIF7	7.8314	Coatomer complex
Q9QZE5	123.834	Coatomer complex
P46471	5.91036	26S proteasome
P62192	928.908	26S proteasome
P54775	4.99634	26S proteasome
P62334	7.39848	26S proteasome
P62196	1898.37	26S proteasome
Q8VDM4	5.09675	26S proteasome
Q3TXS7	106.023	26S proteasome
P14685	25.7938	26S proteasome
Q9D8W5	4.46131	26S proteasome
Q8BG32	7.84091	26S proteasome
Q99JI4	344.569	26S proteasome
P26516	7.22854	26S proteasome
Q9WVJ2	5.40061	26S proteasome
O35226;O35226-4	6.62737	26S proteasome
O35593	5.14387	26S proteasome
Q9CX56	4.67254	26S proteasome
P97371	10.1465	26S proteasome
P97372	7.65983	26S proteasome
O09111	5.18587	Respiratory chain complex I, mitochondrial
P03911	11.7281	Respiratory chain complex I, mitochondrial
P52503	5.30777	Respiratory chain complex I, mitochondrial
Q7TMF3	5.33825	Respiratory chain complex I, mitochondrial
Q8K3J1	10.34	Respiratory chain complex I, mitochondrial
Q91WD5	7.42005	Respiratory chain complex I, mitochondrial
Q91YT0	5.2605	Respiratory chain complex I, mitochondrial
Q99LC3	7.56324	Respiratory chain complex I, mitochondrial
Q99LY9	6.6577	Respiratory chain complex I, mitochondrial
Q9CPP6	4.4035	Respiratory chain complex I, mitochondrial
Q9CQ54	4.95418	Respiratory chain complex I, mitochondrial
Q9CQ75	4.51385	Respiratory chain complex I, mitochondrial
Q9CQC7	8.70307	Respiratory chain complex I, mitochondrial
Q9CQH3	5.95907	Respiratory chain complex I, mitochondrial
Q9CQJ8	8.07092	Respiratory chain complex I, mitochondrial
Q9CQZ5	6.30236	Respiratory chain complex I, mitochondrial
Q9CQZ6	8.36568	Respiratory chain complex I, mitochondrial
Q9CR61	8.73561	Respiratory chain complex I, mitochondrial
Q9CXZ1	7.08346	Respiratory chain complex I, mitochondrial
Q9D6J5	17.0935	Respiratory chain complex I, mitochondrial
Q9DC69	6.66504	Respiratory chain complex I, mitochondrial
Q9DC70	8.08196	Respiratory chain complex I, mitochondrial
Q9DCJ5	5.44908	Respiratory chain complex I, mitochondrial
Q9DCS9	7.45281	Respiratory chain complex I, mitochondrial
Q9DCT2	4.68843	Respiratory chain complex I, mitochondrial
Q9ERS2	7.35001	Respiratory chain complex I, mitochondrial
Q9D8B4	8.37505	Respiratory chain complex I, mitochondrial
Q8CFQ3	4.30911	spliceosome C
Q9D287	6.6166	spliceosome C
Q3TKY6	5.48737	spliceosome C
A2A4P0	244.164	spliceosome C
O08810	12.3105	spliceosome C
Q9Z204-2;Q9Z204-4;Q9Z204-3	6.84843	spliceosome C
P63017	459.917	spliceosome C
Q69ZQ2	191.641	spliceosome C
Q922V4	3.40271	spliceosome C
Q9QZH3	14.9926	spliceosome C
A2AR02	8.2836	spliceosome C
Q9D0W5	6.00398	spliceosome C
Q8CEC6	12.521	spliceosome C
Q99KP6;Q99KP6-2;Q99KP6-3	5.57929	spliceosome C
O55128	8.99411	spliceosome C
Q8K1J5	42.3389	spliceosome C
Q6PE01	5.18986	spliceosome C
Q6P4T2	93.8913	spliceosome C
Q9CSN1	3.3482	spliceosome C
Q8BTI8;Q8BTI8-3;Q8BTI8-2	3.39463	spliceosome C
Q9DCD2	5.46375	spliceosome C
Q91VC3	5.93524	spliceosome major
Q9CWZ3;Q9CWZ3-2	6.77007	spliceosome major
O35900	10.5132	spliceosome major
Q9QXA5	24.0129	spliceosome major
P62313	10.5299	spliceosome major
Q6ZWM4	33.9014	spliceosome major
Q9D0R8	12.7663	spliceosome major
Q8K2F8	6.79395	spliceosome major
Q8CGC4	6.97352	spliceosome major
Q9D287	6.6166	spliceosome major
Q922V4	3.40271	spliceosome major
Q99KP6;Q99KP6-2;Q99KP6-3	5.57929	spliceosome major
Q8K4Z5	4.96749	spliceosome major
Q9D554	4.93436	spliceosome major
P83870	21.8907	spliceosome major
Q921M3;Q921M3-2	6.38384	spliceosome major
Q8QZY9	3.87095	spliceosome major
P59708	5.21416	spliceosome major
P27048;P63163	5.85254	spliceosome major
P62315	10.5375	spliceosome major
P62317	8.32541	spliceosome major
P62320	6.35521	spliceosome major
P62307	24.4716	spliceosome major
P62309	25.4655	spliceosome major
P27048;P63163	5.85254	spliceosome major
Q8CH18;Q8CH18-3	3.88461	spliceosome major
Q569Z5;Q569Z5-2	4.18811	spliceosome major
O35286	380.841	spliceosome major
Q99020	9.89693	spliceosome major
P49312;P49312-2	11.6816	spliceosome major
Q9R1C7;Q9R1C7-2	4.65925	spliceosome major
Q3UEB3-2;Q3UEB3;Q3UEB3-3	4.62722	spliceosome major
Q91YE7-2;Q91YE7	23.8978	spliceosome major
Q99KG3-3;Q99KG3	9.21268	spliceosome major
B2RY56	3.91558	spliceosome major
Q64213;Q64213-2;Q64213-3	4.53339	spliceosome major
Q8BGT7	4.41829	spliceosome major
Q569Z6	9.38151	spliceosome major
Q9D883	4.98241	spliceosome major
P26369	8.04331	spliceosome major
Q8CFQ3	4.30911	spliceosome major
Q9Z1M8	15.8956	spliceosome major
Q69ZQ2	191.641	spliceosome major
Q9QZH3	14.9926	spliceosome major
Q9D0W5	6.00398	spliceosome major
Q4FK66	7.00834	spliceosome major
Q3UKJ7;Q3UKJ7-2	3.53343	spliceosome major
Q9CSN1	3.3482	spliceosome major
Q9ERA6	4.89063	spliceosome major
Q923D5	4.40614	spliceosome major
Q9DCD2	5.46375	spliceosome major
Q9CPW7	3.70309	spliceosome major
Q3TKY6	5.48737	spliceosome major
O08810	12.3105	spliceosome major
O55128	8.99411	spliceosome major
Q6PE01	5.18986	spliceosome major
Q6P4T2	93.8913	spliceosome major
A2A4P0	244.164	spliceosome major
Q9Z204-2;Q9Z204-4;Q9Z204-3	6.84843	spliceosome major
P63017	459.917	spliceosome major
A2AR02	8.2836	spliceosome major
Q8CEC6	12.521	spliceosome major
Q8K1J5	42.3389	spliceosome major
Q8BTI8;Q8BTI8-3;Q8BTI8-2	3.39463	spliceosome major
Q9Z1N5	13.6726	spliceosome major
Q9Z315	4.65381	spliceosome major
Q3TIX9	5.75605	spliceosome major
Q62376;Q62376-2	40.7986	spliceosome major
Q62189	3.97073	spliceosome major
Q62241	1114.83	spliceosome major
P57784	5.13658	spliceosome major
Q9CQI7	7.00516	spliceosome major
Q9D868-2;Q9D868	4.53256	spliceosome major
Q922U1	345.517	spliceosome major
Q9DAW6	5.73213	spliceosome major
Q8CCF0;Q8CCF0-2	1206.4	spliceosome major
Q9D0T1	7.00833	spliceosome major
Q91YR7;Q91YR7-2	2202.32	spliceosome major
P60122	7.49616	INO80
Q9WTM5	5.98405	INO80
Q9Z2N8	5.51898	INO80
Q00899	18.2144	INO80
P53995	4.5094	Anaphase-promoting complex
Q8BGZ4;Q8BGZ4-2	14.5459	Anaphase-promoting complex
Q8BTZ4-2;Q8BTZ4	320.785	Anaphase-promoting complex
Q8BZQ7	5.82009	Anaphase-promoting complex
Q91W96	4.87035	Anaphase-promoting complex
Q61550	8.58161	cohesin
O35638	2.96292	cohesin
Q9ESU6;Q9ESU6-2	10.9976	Mediator complex
Q6PGF3	4.6101	Mediator complex
Q9R0X0;Q9R0X0-2	6.95993	Mediator complex
Q569Z6	9.38151	Mediator complex
Q6PGF3	4.6101	Mediator complex
Q80YQ2;Q80YQ2-2	4.86343	Mediator complex
Q925J9-4;Q925J9;Q925J9-3;Q925J9-2	5.5962	Mediator complex
Q8CFQ3	4.30911	spliceosome B
O35286	380.841	spliceosome B
Q9Z1M8	15.8956	spliceosome B
Q69ZQ2	191.641	spliceosome B
Q9QZH3	14.9926	spliceosome B
Q9D0W5	6.00398	spliceosome B
Q4FK66	7.00834	spliceosome B
Q3UKJ7;Q3UKJ7-2	3.53343	spliceosome B
Q9CSN1	3.3482	spliceosome B
Q9ERA6	4.89063	spliceosome B
Q923D5	4.40614	spliceosome B
Q9DCD2	5.46375	spliceosome B
Q9CPW7	3.70309	spliceosome B
O54941	4.0779	PYR complex (DNA remodelling)
P60710	5.07267	PYR complex (DNA remodelling)
P70288	5.45147	PYR complex (DNA remodelling)
P97496-2;P97496	3.87873	PYR complex (DNA remodelling)
Q60973	7.68205	PYR complex (DNA remodelling)
Q61466	10.4888	PYR complex (DNA remodelling)
Q6PDG5-2;Q6PDG5	6.44349	PYR complex (DNA remodelling)
Q9Z0H3	4.5792	PYR complex (DNA remodelling)
Q9Z2N8	5.51898	PYR complex (DNA remodelling)
O54941	4.0779	PYR complex (DNA remodelling)
Q61466	10.4888	PYR complex (DNA remodelling)
Q6PDG5-2;Q6PDG5	6.44349	PYR complex (DNA remodelling)
Q9Z0H3	4.5792	PYR complex (DNA remodelling)
O54941	4.0779	SWI/SNF-related chromatin-remodeling complex (Brm-based)
P70288	5.45147	SWI/SNF-related chromatin-remodeling complex (Brm-based)
P97496-2;P97496	3.87873	SWI/SNF-related chromatin-remodeling complex (Brm-based)
Q6DIC0	6.54081	SWI/SNF-related chromatin-remodeling complex (Brm-based)
Q60520;Q60520-1	10.1141	SWI/SNF-related chromatin-remodeling complex (Brm-based)
Q9Z0H3	4.5792	SWI/SNF-related chromatin-remodeling complex (Brm-based)
Q9Z2D6-2	11.6127	SWI/SNF-related chromatin-remodeling complex (Brm-based)
Q925J9-4;Q925J9;Q925J9-3;Q925J9-2	5.5962	transcription mediator complex
Q6PGF3	4.6101	transcription mediator complex
Q9R0X0;Q9R0X0-2	6.95993	transcription mediator complex
Q80YQ2;Q80YQ2-2	4.86343	transcription mediator complex
A2A432;A2A432-2	4.75741	allProteins
A2A4P0	244.164	allProteins
A2A690;A2A690-2	19.899	allProteins
A2A791;A2A791-2	4.13101	allProteins
A2A8L5	3.63831	allProteins
A2A9R3	3.82125	allProteins
A2ADY9	4.89518	allProteins
A2AGX3	5.93523	allProteins
A2AN08-3;A2AN08	3.82601	allProteins
A2APV2;A2APV2-2	4.38099	allProteins
A2AQ19	5.39158	allProteins
A2AR02	8.2836	allProteins
A2ASQ1-3;A2ASQ1-2;A2ASQ1	4.78361	allProteins
A2ASZ8-2;A2ASZ8-3;A2ASZ8;A2ASZ8-4;A2ASZ8-5	12.1614	allProteins
A2ATU0	8.67305	allProteins
A2AWA9;A2AWA9-2	12.5005	allProteins
A2AWL7;A2AWL7-3;A2AWL7-2	11.3786	allProteins
A2AX52	5.5813	allProteins
A2BE28-2;A2BE28	13.5893	allProteins
A2RT67	20.6723	allProteins
A3KGS3;A3KGS3-2	21.4244	allProteins
A3KMP2;A3KMP2-2	3.81241	allProteins
A6H5Y3	3.16847	allProteins
A6H630;A6H630-2;A6H630-4	18.3063	allProteins
A6H8H2-2	8.39015	allProteins
A6X8Z5	7.12969	allProteins
A6X935;A6X935-2	18.2177	allProteins
A8C756	14.3675	allProteins
B1AZI6	4.15463	allProteins
B1AZP2	5.77681	allProteins
B2RRF6	7.19035	allProteins
B2RXS4	20.7011	allProteins
B2RY56	3.91558	allProteins
B8JK39	532.048	allProteins
C0HK80;C0HK79	5.10246	allProteins
C0HKD9;C0HKD8	12.5805	allProteins
C0HKE9;C0HKE8;C0HKE7;C0HKE6;C0HKE5;C0HKE4;C0HKE3;C0HKE2;C0HKE1;Q8CGP6;Q8R1M2;Q8CGP7;Q8CGP5;Q8BFU2	8.65352	allProteins
C0HKG6;C0HKG5	4.3838	allProteins
D3YXK2	8.12567	allProteins
D3YYU8	8.6281	allProteins
D3YZP9	3.81959	allProteins
D3Z7P3	4.39529	allProteins
D3Z7P3-2	7.49357	allProteins
E9PVD3	35.8091	allProteins
E9PVX6;E9PVX6-2	10.1229	allProteins
E9PZJ8	626.096	allProteins
E9Q4N7	4.42539	allProteins
E9Q557	14.3742	allProteins
E9Q5C9;E9Q5C9-2	3.65805	allProteins
E9Q5K9;E9Q5K9-3;E9Q5K9-2	13.1141	allProteins
E9Q634	1122.62	allProteins
E9Q735	2236.62	allProteins
E9Q912	4.05649	allProteins
F7BJB9	17.0191	allProteins
F8VPU2	5.1743	allProteins
G3X9K3	3100.82	allProteins
G5E829	4.08332	allProteins
G5E870	12.028	allProteins
G5E897	9.42121	allProteins
G5E8K5-3;G5E8K5;G5E8K5-5;G5E8K5-4	23.1494	allProteins
O08528	7.22841	allProteins
O08532;O08532-2;O08532-5	10.3271	allProteins
O08547	4.47452	allProteins
O08550	57.2517	allProteins
O08553	9.62375	allProteins
O08579	17.0462	allProteins
O08582	13.9011	allProteins
O08585	4.91467	allProteins
O08599;O08599-2	19.659	allProteins
O08638	447.771	allProteins
O08663	3.18046	allProteins
O08677;O08677-3	5.77614	allProteins
O08709	9.75515	allProteins
O08738	5.37323	allProteins
O08749	532.921	allProteins
O08756	11.3687	allProteins
O08759;O08759-2;O08759-3	4.60775	allProteins
O08784	3.40872	allProteins
O08788-2;O08788	6.09793	allProteins
O08795-2;O08795	7.34744	allProteins
O08807	5.52648	allProteins
O08808	5.14795	allProteins
O08810	12.3105	allProteins
O08912	5.44711	allProteins
O08915	7.83026	allProteins
O08992	9.97636	allProteins
O09044	6.21232	allProteins
O09061	7.61179	allProteins
O09106	2642.29	allProteins
O09110;O09110-2	12.9337	allProteins
O09111	5.18587	allProteins
O09117-2;O09117	10.4196	allProteins
O09167	9.91349	allProteins
O09172	9.10392	allProteins
O09174	5.84378	allProteins
O35074	9.12927	allProteins
O35075	11.3392	allProteins
O35099	7.60517	allProteins
O35129	936.638	allProteins
O35143	11.1293	allProteins
O35206	7.89604	allProteins
O35215	6.95314	allProteins
O35226;O35226-4	6.62737	allProteins
O35226-2;O35226-5	4.70643	allProteins
O35286	380.841	allProteins
O35295	15.77	allProteins
O35326	6.96933	allProteins
O35343	4.43069	allProteins
O35344	5.35991	allProteins
O35350	4.19684	allProteins
O35381	10.0877	allProteins
O35435	10.9814	allProteins
O35459	5.53242	allProteins
O35551;O35551-6;O35551-2;O35551-3;O35551-5	17.9152	allProteins
O35566	5.77427	allProteins
O35593	5.14387	allProteins
O35598	5.29966	allProteins
O35638	2.96292	allProteins
O35639	5.30216	allProteins
O35643	5.53585	allProteins
O35658	6.95149	allProteins
O35660	3.72239	allProteins
O35685	6.36784	allProteins
O35691	4.90798	allProteins
O35737	193.183	allProteins
O35855	3.86589	allProteins
O35857	14.1933	allProteins
O35864	7.08148	allProteins
O35887	7.2289	allProteins
O35900	10.5132	allProteins
O35945	14.5882	allProteins
O35969;O35969-2	6.75026	allProteins
O54692	7.02777	allProteins
O54724	9.76787	allProteins
O54734	8.32196	allProteins
O54774	3.91445	allProteins
O54818	38.8963	allProteins
O54833	7.85693	allProteins
O54879	6.67245	allProteins
O54901	15.6344	allProteins
O54916;O54916-4	7.58037	allProteins
O54941	4.0779	allProteins
O54950	7.88954	allProteins
O54962	5.99744	allProteins
O54974	9.73713	allProteins
O54984	4.88498	allProteins
O54988	29.2767	allProteins
O54998	10.0499	allProteins
O55013	6.95532	allProteins
O55023	5.77127	allProteins
O55029	8.25367	allProteins
O55060	39.3693	allProteins
O55106	4.15761	allProteins
O55111	22.0422	allProteins
O55126	8.5224	allProteins
O55128	8.99411	allProteins
O55135	4.34457	allProteins
O55137	9.63572	allProteins
O55142	8.94072	allProteins
O55143	1021.36	allProteins
O55201;O55201-2	3.62714	allProteins
O55222	4.786	allProteins
O55234	262.59	allProteins
O55236	5.92558	allProteins
O70133-2	6.70892	allProteins
O70152	5.55255	allProteins
O70194	46.1615	allProteins
O70209	10.4419	allProteins
O70251	7.23646	allProteins
O70252	4.9863	allProteins
O70310	89.0114	allProteins
O70311	6.90384	allProteins
O70318	108.141	allProteins
O70325-2;O70325;O70325-3	5.08403	allProteins
O70400	5.87287	allProteins
O70423;O70423-2	12.6582	allProteins
O70435	7.14297	allProteins
O70439	7.61532	allProteins
O70456	9.87102	allProteins
O70472	21.7227	allProteins
O70475	3.98471	allProteins
O70480	15.1397	allProteins
O70492	10.8782	allProteins
O70493	32.4664	allProteins
O70503	5.30723	allProteins
O70551	3.45976	allProteins
O70566	113.957	allProteins
O70589-5;O70589;O70589-3;O70589-2	31.7363	allProteins
O70591	6.73344	allProteins
O88286-3	8.69084	allProteins
O88291	13.8137	allProteins
O88322	7.1839	allProteins
O88342	7.12751	allProteins
O88384	6.92276	allProteins
O88428	633.747	allProteins
O88441	20.8865	allProteins
O88447	14.8979	allProteins
O88456	5.9117	allProteins
O88487	6.97824	allProteins
O88491	9.80936	allProteins
O88508	70.5895	allProteins
O88531	9.94317	allProteins
O88532	11.5509	allProteins
O88543	3.7467	allProteins
O88544	6.28244	allProteins
O88545	6.30228	allProteins
O88569	18.8294	allProteins
O88653	4.31173	allProteins
O88693	13.3946	allProteins
O88696	5.8076	allProteins
O88712	5.0828	allProteins
O88738;O88738-3;O88738-2	826.602	allProteins
O88796	9.86127	allProteins
O88811;O88811-2	9.4802	allProteins
O88844	94.0879	allProteins
O88851	6.52845	allProteins
O88958	5.63782	allProteins
O88967	660.162	allProteins
O89020;O89020-3;O89020-2	10.1095	allProteins
O89023	7.77027	allProteins
O89026	11.0792	allProteins
O89053	6.29947	allProteins
O89079	4.96706	allProteins
O89112	20.0182	allProteins
P00329	11.1396	allProteins
P00375	4.56153	allProteins
P00405	8.38783	allProteins
P00493	5.20756	allProteins
P00920	17.5637	allProteins
P01027	2721.39	allProteins
P01631	21.7369	allProteins
P01671;P01670;P01673	15.2639	allProteins
P01869;P01868	291.629	allProteins
P01897	6.00883	allProteins
P02468	5.2265	allProteins
P02469	6.35875	allProteins
P03911	11.7281	allProteins
P03921	11.5506	allProteins
P03930	16.8252	allProteins
P03958	6.7035	allProteins
P04104	6.83223	allProteins
P04186	4.68914	allProteins
P05064	46.388	allProteins
P05132;P05132-2	7.07601	allProteins
P05201	8.88446	allProteins
P05202	12.0021	allProteins
P05532-2;P05532	3.22561	allProteins
P05622;P05622-2	607.907	allProteins
P06151	31.8836	allProteins
P06330;P01757;P01756	43.3643	allProteins
P06745	1372.71	allProteins
P06795	34.2397	allProteins
P06802-2;P06802	7.98467	allProteins
P06909	3.70679	allProteins
P07091	72.4856	allProteins
P07309	9.17324	allProteins
P07356	342.706	allProteins
P07742	3.83171	allProteins
P07901	13.1801	allProteins
P08003	181.064	allProteins
P08030	4.38922	allProteins
P08032	14.4665	allProteins
P08113	1166.33	allProteins
P08121	5.74495	allProteins
P08122	18.4563	allProteins
P08207	12.369	allProteins
P08228	16.8449	allProteins
P08249	208.397	allProteins
P08607	3189.65	allProteins
P08752	10.292	allProteins
P08775	10.6932	allProteins
P09055;P09055-2	7.23088	allProteins
P09103	2839.47	allProteins
P09242	5.62277	allProteins
P09405	131.413	allProteins
P09411	1065.38	allProteins
P09528	16.7165	allProteins
P09671	75.1666	allProteins
Q3THW5;P0C0S6	18.1853	allProteins
P0DP28;P0DP27;P0DP26	33.9936	allProteins
P10107	12.9533	allProteins
P10126	605.505	allProteins
P10493	4.24004	allProteins
P10518	6.24937	allProteins
P10605	7.78409	allProteins
P10630;P10630-2	4.43451	allProteins
P10639	13.6474	allProteins
P10649	13.5628	allProteins
P10711	55.0488	allProteins
P10761	557.087	allProteins
P10833	13.2383	allProteins
P10852	11.2981	allProteins
P10922	49.5855	allProteins
P11087;P11087-2	7.23979	allProteins
P11276	43.3466	allProteins
P11352	12.2341	allProteins
P11404	4.9175	allProteins
P11438	8.17053	allProteins
P11499	12.5284	allProteins
P11531	2357.99	allProteins
P11679	4.57212	allProteins
P11881-8;P11881-6;P11881-4;P11881-2	6.83042	allProteins
P11983;P11983-2	6.97621	allProteins
P12265	4.09591	allProteins
P12367	10.6666	allProteins
P12382	6.67303	allProteins
P12658	4.15384	allProteins
P12787	8.86471	allProteins
P12970	10.0719	allProteins
P13020-2	182.447	allProteins
P13439	4.55378	allProteins
P13595;P13595-3;P13595-4	4.77651	allProteins
P13634	34.2091	allProteins
P13864;P13864-2	3.31253	allProteins
P14069	226.699	allProteins
P14094	3.96211	allProteins
P14115	7.28338	allProteins
P14131	8.56435	allProteins
P14148	87.6646	allProteins
P14152	10.9748	allProteins
P14206	257.229	allProteins
P14211	604.289	allProteins
P14576	3.96942	allProteins
P14602;P14602-2;P14602-3	4.48962	allProteins
P14685	25.7938	allProteins
P14733	23.5003	allProteins
P14824	812.99	allProteins
P14869	11.2916	allProteins
P14873	106.861	allProteins
P14901	12.6025	allProteins
P15089	15.1546	allProteins
P15105	13.8874	allProteins
P15116	4.0504	allProteins
P15327	13.1252	allProteins
P15379;P15379-10;P15379-8;P15379-7;P15379-2;P15379-3;P15379-6;P15379-11;P15379-5;P15379-9	4.62824	allProteins
P15532	16.166	allProteins
P15626	156.778	allProteins
P15864	94.5525	allProteins
P16015	3.75945	allProteins
P16045	14.122	allProteins
P16110	66.7056	allProteins
P16125	12.7872	allProteins
P16254	19.6255	allProteins
P16332	4.29166	allProteins
P16460	3.84814	allProteins
P16546-2	161.872	allProteins
P16858	18.1355	allProteins
P17095	4.03426	allProteins
P17156	1764.88	allProteins
P17182	270.084	allProteins
P17225	6.80331	allProteins
P17426-2;P17426	5.70271	allProteins
P17427	4.12386	allProteins
P17563	5.27009	allProteins
P17710-3;P17710-4;P17710;P17710-2	4.97423	allProteins
P17742	186.923	allProteins
P17751-2;P17751	104.176	allProteins
P17918	4.56658	allProteins
P18052;P18052-2	5.47381	allProteins
P18242	14.4468	allProteins
P18572-2;P18572	7.9239	allProteins
P18653	4.05693	allProteins
P18760	9.73333	allProteins
P19096	6.63107	allProteins
P19137	12.3792	allProteins
P19157	7.36207	allProteins
P19253	431.322	allProteins
P19324	241.226	allProteins
P19426-2;P19426	5.31384	allProteins
P19536	13.1146	allProteins
P19783	7.88895	allProteins
P20029	53.3432	allProteins
P20060	3.90949	allProteins
P20108	234.304	allProteins
P20152	97.3046	allProteins
P20239	186.157	allProteins
P20357	4.71978	allProteins
P20664	11.2058	allProteins
P20918	3.70274	allProteins
P21107-2	40.1097	allProteins
P21126	9.14977	allProteins
P21271;P21271-3	4.13823	allProteins
P21278	5.1765	allProteins
P21279	5.45285	allProteins
P21300	5.42044	allProteins
P21550	4.83255	allProteins
P21614	3.69568	allProteins
P21619;P21619-2	236.427	allProteins
P21812	18.8835	allProteins
P21844	43.3254	allProteins
P21981	12.0972	allProteins
P22315	5.39798	allProteins
P22599	3.84002	allProteins
P22892	6.84161	allProteins
P22907;P22907-2	4.20415	allProteins
P23116	1126.04	allProteins
P23198	9.5889	allProteins
P23242	7.09162	allProteins
P23249	5.18281	allProteins
P23475	3.32555	allProteins
P23492	5.20688	allProteins
P23591	10.1317	allProteins
P23780	4.14123	allProteins
P23953	298.517	allProteins
P24270	12.0298	allProteins
P24369	11.48	allProteins
P24452	7.19686	allProteins
P24472	17.7274	allProteins
P24527	10.5802	allProteins
P24547	4.34432	allProteins
P24549	84.8194	allProteins
P24815	91.9436	allProteins
P25206	3.09285	allProteins
P25444	181.641	allProteins
P25976;P25976-2	4.08502	allProteins
P26039	981.733	allProteins
P26040	4.77556	allProteins
P26041	870.309	allProteins
P26043	9.05847	allProteins
P26187	4.98543	allProteins
P26231	5.61631	allProteins
P26350	7.89772	allProteins
P26369	8.04331	allProteins
P26443	2290.07	allProteins
P26516	7.22854	allProteins
P26618;P26618-2	2540.06	allProteins
P26638	4.3791	allProteins
P26645	6.59114	allProteins
P27048;P63163	5.85254	allProteins
P27601	4.69475	allProteins
P27612	3.49478	allProteins
P27641	10.1288	allProteins
P27659	9.76352	allProteins
P27773	261.293	allProteins
P28271	10.6344	allProteins
P28352	12.0723	allProteins
P28474	920.759	allProteins
P28653	7.04169	allProteins
P28654	176.883	allProteins
P28656	5.69595	allProteins
P28658	5.36301	allProteins
P28667	4.55528	allProteins
P28738	13.9163	allProteins
P28843	554.438	allProteins
P28867	4.70846	allProteins
P29341	9.68936	allProteins
P29391;P49945	86.9826	allProteins
P29595	18.8038	allProteins
P29699	7.42636	allProteins
P29758	5.74139	allProteins
P29788	11.7337	allProteins
P30115	8.98066	allProteins
P30285	5.64842	allProteins
P30412	4.89974	allProteins
P30416	9.33349	allProteins
P30681	9.84085	allProteins
P30999	15.094	allProteins
P31001	6.26684	allProteins
P31230	5.13287	allProteins
P31324	7.63832	allProteins
P31786	10.2049	allProteins
P31938	11.3929	allProteins
P32020;P32020-2	106.52	allProteins
P32067	799.433	allProteins
P32233	4.09179	allProteins
P32261	10.1396	allProteins
P32883	5.83947	allProteins
P32921-2	3.53823	allProteins
P34022	5.82497	allProteins
P34914	80.5898	allProteins
P35123	5.78072	allProteins
P35235-1;P35235	6.66456	allProteins
P35278	11.5266	allProteins
P35279-2	4.69108	allProteins
P35282	8.56212	allProteins
P35283	6.1654	allProteins
P35285	5.61259	allProteins
P35288	4.65797	allProteins
P35293	7.09309	allProteins
P35486	31.461	allProteins
P35505	4.71065	allProteins
P35550	10.3703	allProteins
P35564	551.154	allProteins
P35585	4.36432	allProteins
P35601-2;P35601	3.21371	allProteins
P35700	149.071	allProteins
P35710	6.1435	allProteins
P35821	10.4975	allProteins
P35979	11.3811	allProteins
P35980	16.6207	allProteins
P36536	11.0601	allProteins
P36916;P36916-2	6.96806	allProteins
P36993;P36993-3;P36993-5	9.76192	allProteins
P37040	6.27483	allProteins
P37804	293.243	allProteins
P37913	4.38455	allProteins
P38060	10.809	allProteins
P38647	436.83	allProteins
P39054	4.23464	allProteins
P39447	4.17169	allProteins
P39749	9.28647	allProteins
P40124	6.76707	allProteins
P40142	13.145	allProteins
P40240	15.8227	allProteins
P40336;P40336-2	3.87861	allProteins
P40630;P40630-2	12.3299	allProteins
P41105	863.153	allProteins
P41216	64.0074	allProteins
P41233	20.7794	allProteins
P41241	3.99228	allProteins
P41731	4.96697	allProteins
P41778-2;P41778	3.79971	allProteins
P42125	15.2835	allProteins
P42208	6.84917	allProteins
P42227	3.94756	allProteins
P42230	3.43679	allProteins
P42232	4.44484	allProteins
P42567;P42567-2	282.348	allProteins
P42669	8.21429	allProteins
P42932	1044.01	allProteins
P43247	8.43688	allProteins
P43274	33.7809	allProteins
P43275	11.501	allProteins
P43276	39.5897	allProteins
P43277	20.9553	allProteins
P43883	9.84369	allProteins
P45376	50.4807	allProteins
P45481	2022.43	allProteins
P45591	19.2531	allProteins
P45952	9.88099	allProteins
P46061	7.65538	allProteins
P46460	5.13433	allProteins
P46471	5.91036	allProteins
P46638	12.8702	allProteins
P46656	42.6274	allProteins
P46664	4.91142	allProteins
P46735;P46735-2	1302.92	allProteins
P46935	7.68313	allProteins
P46978	5.15503	allProteins
P47199	5.55725	allProteins
P47713	518.42	allProteins
P47738	337.388	allProteins
P47740	4.98417	allProteins
P47753	7.14603	allProteins
P47754	9.15635	allProteins
P47757-2;P47757-4	11.7383	allProteins
P47758	3.7302	allProteins
P47791-2	5.15881	allProteins
P47802	6.58941	allProteins
P47809	4.24614	allProteins
P47811;P47811-4;P47811-2	1621.89	allProteins
P47856-2;P47856	3.95799	allProteins
P47857-3;P47857-2;P47857	729.661	allProteins
P47911	24.5276	allProteins
P47915	15.694	allProteins
P47934	9.73451	allProteins
P47941	14.453	allProteins
P47962	11.6968	allProteins
P47963	6.76242	allProteins
P47964	7.84017	allProteins
P48024	5.98887	allProteins
P48036	12.8507	allProteins
P48193;P48193-2	5.1773	allProteins
P48428	7.78553	allProteins
P48678;P48678-2;P48678-3	17.5962	allProteins
P48722;P48722-2	12.2574	allProteins
P48758	4.61283	allProteins
P48774	4.09829	allProteins
P48962	39.925	allProteins
P49138	6.10579	allProteins
P49182	9.72595	allProteins
P49312;P49312-2	11.6816	allProteins
P49442	4.38172	allProteins
P49443	5.95624	allProteins
P49615	3.21657	allProteins
P49717	3.54292	allProteins
P49718	3.5321	allProteins
P49722	7.62819	allProteins
P49813	14.407	allProteins
P49817	5.80786	allProteins
P50136	11.0027	allProteins
P50171;P50171-2	19.0189	allProteins
P50247	103.732	allProteins
P50285	7.37014	allProteins
P50396	7.04686	allProteins
P50429;P50429-2	6.90409	allProteins
P50431	13.3365	allProteins
P50516;P50516-2	5.51657	allProteins
P50518	661.181	allProteins
P50544	13.8988	allProteins
P50580;P50580-2	9.37734	allProteins
P51150	10.3312	allProteins
P51175	6.86015	allProteins
P51410	11.994	allProteins
P51432	3.94213	allProteins
P51655	4.6523	allProteins
P51660	11.0301	allProteins
P51855	5.15873	allProteins
P51859	7.50926	allProteins
P51863	681.386	allProteins
P51881	38.5125	allProteins
P51885	15.5391	allProteins
P52196	10.8236	allProteins
P52293	2.99666	allProteins
P52332	3.71446	allProteins
P52430	9.14482	allProteins
P52431	5.53135	allProteins
P52480	363.276	allProteins
P52483	6.02913	allProteins
P52503	5.30777	allProteins
P52623	7.78493	allProteins
P52760	19.5291	allProteins
P52795	6.2867	allProteins
P52875	6.97643	allProteins
P52927	26.1711	allProteins
P53026	685.761	allProteins
P53395	90.6987	allProteins
P53564-3	20.777	allProteins
P53810	181.127	allProteins
P53811	4.05775	allProteins
P53986	13.7024	allProteins
P53994	54.4173	allProteins
P53995	4.5094	allProteins
P53996	5.4876	allProteins
P54071	12.3206	allProteins
P54103	7.10041	allProteins
P54227	16.6056	allProteins
P54276	131.112	allProteins
P54320	6.36312	allProteins
P54728	5.9076	allProteins
P54731	6.09754	allProteins
P54775	4.99634	allProteins
P54822	25.0039	allProteins
P54869	132	allProteins
P54923	6.74749	allProteins
P55096	7.73816	allProteins
P55194	9.01534	allProteins
P55200-2;P55200	33.9327	allProteins
P55258	6.06066	allProteins
P55264	6.881	allProteins
P55288	7.78341	allProteins
P55937;P55937-1	4.08569	allProteins
P56135	6.22453	allProteins
P56212;P56212-2	4.19741	allProteins
P56371	13.2451	allProteins
P56376	6.41355	allProteins
P56379	12.8118	allProteins
P56382	19.1758	allProteins
P56391	12.5527	allProteins
P56395	10.6066	allProteins
P56399	5.01887	allProteins
P56480	63.4818	allProteins
P56546-2;P56546	4.32771	allProteins
P56812	9.66406	allProteins
P56959	8.17603	allProteins
P56960	5.16909	allProteins
P57716	10.7378	allProteins
P57722-2;P57722	6.86993	allProteins
P57746	6.22648	allProteins
P57759	6.78131	allProteins
P57776;P57776-3	19.4161	allProteins
P57780	100.169	allProteins
P57784	5.13658	allProteins
P58021	16.2047	allProteins
P58044	6.32883	allProteins
P58064	8.94555	allProteins
P58242	4.8879	allProteins
P58252	483.941	allProteins
P58281-2;P58281	4.73819	allProteins
P58389	19.9076	allProteins
P58404-2;P58404	5.35746	allProteins
P58710	11.1649	allProteins
P58742	6.23185	allProteins
P58771-2	15.6184	allProteins
P58774-2	16.3938	allProteins
P58871	3.58962	allProteins
P59235	17.5811	allProteins
P59242	5.40473	allProteins
P59325	4.25334	allProteins
P59481	13.3564	allProteins
P59708	5.21416	allProteins
P59900	4.13512	allProteins
P59999	10.6215	allProteins
P60122	7.49616	allProteins
P60229	4.97306	allProteins
P60335	8.5223	allProteins
P60521	5.52864	allProteins
P60670;P60670-2	18.5239	allProteins
P60710	5.07267	allProteins
P60762-2;P60762	5.34834	allProteins
P60766	8.98192	allProteins
P60824	9.40572	allProteins
P60840-2;P60840;P60840-3	4.92377	allProteins
P60843	11.2937	allProteins
P60867	15.5134	allProteins
P60904	11.3654	allProteins
P61021	6.47174	allProteins
P61027	1644.25	allProteins
P61079	7.886	allProteins
P61082	7.50227	allProteins
P61087	35.5627	allProteins
P61089	211.743	allProteins
P61161	9.74336	allProteins
P61164	4.61389	allProteins
P61202;P61202-2	4.24584	allProteins
P61211	7.73642	allProteins
P61222	3.52515	allProteins
P61255	7.56234	allProteins
P61358	223.799	allProteins
P61458	5.54776	allProteins
P61514	29.685	allProteins
P61620	7.24134	allProteins
P61750	10.4103	allProteins
P61759	11.4538	allProteins
P61804	14.0644	allProteins
P61922;P61922-2	5.93896	allProteins
P61924	7.00799	allProteins
P61957	11.0625	allProteins
P61961	8.40885	allProteins
P61965	9.37492	allProteins
P61971	6.53086	allProteins
P61979-2;P61979	152.783	allProteins
P61979-3	16.1324	allProteins
P61982	12.5396	allProteins
P62071	5.13686	allProteins
P62082	6.43214	allProteins
P62137	11.2796	allProteins
P62141	4.80324	allProteins
P62192	928.908	allProteins
P62196	1898.37	allProteins
P62242	13.145	allProteins
P62245	8.51465	allProteins
P62259	10.746	allProteins
P62264	11.6967	allProteins
P62267	17.0223	allProteins
P62270	10.0763	allProteins
P62281	13.117	allProteins
P62301	9.11974	allProteins
P62307	24.4716	allProteins
P62309	25.4655	allProteins
P62313	10.5299	allProteins
P62315	10.5375	allProteins
P62317	8.32541	allProteins
P62320	6.35521	allProteins
P62331	5.08618	allProteins
P62334	7.39848	allProteins
P62702	223.268	allProteins
P62717	38.1036	allProteins
P62737	8.22616	allProteins
P62748	6.40362	allProteins
P62751	331.002	allProteins
P62754	7.48485	allProteins
P62774	124.538	allProteins
P62806	253.839	allProteins
P62821	9.93403	allProteins
P62827	710.39	allProteins
P62830	225.691	allProteins
P62843	53.5761	allProteins
P62849-2;P62849-3;P62849	6.1998	allProteins
P62852	17.8043	allProteins
P62855	6.51425	allProteins
P62862	9.21732	allProteins
P62869	5.02093	allProteins
P62874	10.2245	allProteins
P62876	5.07028	allProteins
P62878	4.77208	allProteins
P62880	26.9783	allProteins
P62889	3.64401	allProteins
P62897	147.199	allProteins
P62900	8.16482	allProteins
P62918	14.8722	allProteins
P62960	7.00673	allProteins
P62962	14.3845	allProteins
P62965	7.61375	allProteins
P62983	9.33429	allProteins
P62996	9.44855	allProteins
P63001	4.4658	allProteins
P63005;P63005-2	4.61238	allProteins
P63017	459.917	allProteins
P63024	5.84562	allProteins
P63030	21.0653	allProteins
P63037	214.137	allProteins
P63038	88.0308	allProteins
P63073	6.08309	allProteins
P63085	4.12221	allProteins
P63087-2;P63087	4.46052	allProteins
P63094;P63094-3	6.39528	allProteins
P63101	21.0957	allProteins
P63168	18.7146	allProteins
P63242	10.4363	allProteins
P63254	8.6798	allProteins
P63260	143.385	allProteins
P63276	10.3541	allProteins
P63280	8.25437	allProteins
P63323	9.62788	allProteins
P63325	7.37405	allProteins
P63328-2;P63328	17.0513	allProteins
P63330	7.56879	allProteins
P67778	17.2677	allProteins
P68037	145.585	allProteins
P68040	8.22691	allProteins
P68254;P68254-2	8.66867	allProteins
P68368	10.6685	allProteins
P68369	59.6437	allProteins
P68372	68.5377	allProteins
P68373	27.9904	allProteins
P68510	6.69072	allProteins
P69566;P69566-2	9.14326	allProteins
P70168	6.51374	allProteins
P70195	5.14495	allProteins
P70202	11.129	allProteins
P70236	10.7649	allProteins
P70261	7.05799	allProteins
P70268;P70268-2	5.51746	allProteins
P70279	681.548	allProteins
P70280	58.5152	allProteins
P70288	5.45147	allProteins
P70290	5.87513	allProteins
P70296	11.5067	allProteins
P70297	5.32874	allProteins
P70302	4.21841	allProteins
P70303;P70303-2	3.42568	allProteins
P70318	1498.32	allProteins
P70333	5.93562	allProteins
P70336;P70336-2	231.04	allProteins
P70349	11.72	allProteins
P70362	13.433	allProteins
P70372	6.10349	allProteins
P70398	3.21107	allProteins
P70399-5;P70399;P70399-6	4.38999	allProteins
P70404	3.8506	allProteins
P70441	4.01473	allProteins
P70670	10.3058	allProteins
P70677	4.6397	allProteins
P70698	3.34397	allProteins
P70699	17.4448	allProteins
P80314	8.8684	allProteins
P80315	13.4933	allProteins
P80316	317.622	allProteins
P80317	9.89191	allProteins
P81117	4.36959	allProteins
P82198	6.89199	allProteins
P82343;P82343-2	4.48518	allProteins
P83870	21.8907	allProteins
P83882	6.88644	allProteins
P83917	9.13986	allProteins
P83940	11.9915	allProteins
P84078;P61205	13.8046	allProteins
P84084	6.94412	allProteins
P84089	14.4125	allProteins
P84091	6.78238	allProteins
P84096	4.41002	allProteins
P84099	270.804	allProteins
P84228	786.017	allProteins
P97290	15.6668	allProteins
P97298	5.9707	allProteins
P97310	4.16695	allProteins
P97311	3.65947	allProteins
P97314	4.74304	allProteins
P97315	7.71959	allProteins
P97351	14.2258	allProteins
P97355	11.9367	allProteins
P97370	5.02068	allProteins
P97371	10.1465	allProteins
P97372	7.65983	allProteins
P97376	5.26834	allProteins
P97377-2;P97377	18.8009	allProteins
P97379	4.27022	allProteins
P97384	4.66085	allProteins
P97386;P97386-2	43.555	allProteins
P97390	5.55581	allProteins
P97393	641.719	allProteins
P97429	9.31764	allProteins
P97434-2	3.90823	allProteins
P97447	8.05902	allProteins
P97449	101.353	allProteins
P97461	10.1508	allProteins
P97470	21.5353	allProteins
P97494	3.8046	allProteins
P97496-2;P97496	3.87873	allProteins
P97742	21.2248	allProteins
P97760	4.02354	allProteins
P97765;P97765-2	5.18197	allProteins
P97770-2;P97770;P97770-3	9.2918	allProteins
P97807-2;P97807	122.427	allProteins
P97822;P97822-2	5.33471	allProteins
P97823;P97823-2	19.2804	allProteins
P97855	11.8303	allProteins
P97863;P97863-3;P97863-2	14.0389	allProteins
P97868;P97868-2	8.76324	allProteins
P97927	3.61469	allProteins
P97930	10.681	allProteins
P98078;P98078-2;P98078-3	3.74239	allProteins
P98192	10.7801	allProteins
P99024	15.5374	allProteins
P99026	8.96634	allProteins
P99027	8.48539	allProteins
P99029-2;P99029	548.372	allProteins
Q00262	29.5061	allProteins
Q00422	3.48476	allProteins
Q00612	9.09122	allProteins
Q00623	172.397	allProteins
Q00896	68.5735	allProteins
Q00897	9.3568	allProteins
Q00899	18.2144	allProteins
Q00915	255.834	allProteins
Q00PI9	5.1202	allProteins
Q01147-1;Q01147	7.41854	allProteins
Q01149	202.874	allProteins
Q01279	15.3336	allProteins
Q01320	3.15561	allProteins
Q01339	110.633	allProteins
Q01405	4.86506	allProteins
Q01730	6.68929	allProteins
Q01768	15.3035	allProteins
Q01853	172.36	allProteins
Q02248	3.42406	allProteins
Q02257	4.26599	allProteins
Q02614	6.84616	allProteins
Q02788	8.98753	allProteins
Q02819	3.66475	allProteins
Q02844	17.2902	allProteins
Q03173;Q03173-5	5.86789	allProteins
Q03265	26.7626	allProteins
Q03958	5.40503	allProteins
Q03963	7.70333	allProteins
Q04207;Q04207-2	18.5049	allProteins
Q04447	5.74369	allProteins
Q04690-2;Q04690;Q04690-4;Q04690-3	1666.5	allProteins
Q04857	8.42351	allProteins
Q05186	114.615	allProteins
Q05512;Q05512-3;Q05512-4;Q05512-2	3.68975	allProteins
Q05909	6.92067	allProteins
Q05920	17.2738	allProteins
Q05CL8	4.74279	allProteins
Q06185	13.5521	allProteins
Q06890	4.57721	allProteins
Q07076	5.88788	allProteins
Q07113	9.73561	allProteins
Q07133	5.24425	allProteins
Q07139;Q07139-2	24.1464	allProteins
Q07417	9.30229	allProteins
Q07456	4.21179	allProteins
Q08091;Q08091-2	7.46269	allProteins
Q08093	4.68214	allProteins
Q08460-5;Q08460-3;Q08460;Q08460-2;Q08460-4	3645.52	allProteins
Q08879-2	15.4746	allProteins
Q0GNC1;Q0GNC1-3	2078.44	allProteins
Q0P5W1;Q0P5W1-3;Q0P5W1-2	8.94394	allProteins
Q0P678	5.79379	allProteins
Q0VBL3-2;Q0VBL3	19.998	allProteins
Q11011	1088.25	allProteins
Q11136	8.98823	allProteins
Q148V7;Q148V7-2;Q148V7-3	4.31313	allProteins
Q14AI0	13.3917	allProteins
Q1HFZ0;Q1HFZ0-2	4.71785	allProteins
Q1W617;Q1W617-2	19.625	allProteins
Q2TBE6	4.33588	allProteins
Q2TPA8	7.88053	allProteins
Q2VPQ9-2;Q2VPQ9	5.57258	allProteins
Q3B7Z2;Q3B7Z2-2	3.8617	allProteins
Q3KNJ2	37.8843	allProteins
Q3TC46	4.40937	allProteins
Q3TC72	11.9595	allProteins
Q3TCJ1	17.1346	allProteins
Q3TDN2;Q3TDN2-2	3.88708	allProteins
Q3TDQ1	4.47457	allProteins
Q3TEA8;Q3TEA8-3	12.2284	allProteins
Q3THE2	7.06708	allProteins
Q3THG9	9.61936	allProteins
Q3THK7	198.051	allProteins
Q3THS6	3.89064	allProteins
Q3TIV5;Q3TIV5-2	6.44252	allProteins
Q3TIX9	5.75605	allProteins
Q3TKT4;Q3TKT4-2	2.96858	allProteins
Q3TKY6	5.48737	allProteins
Q3TLH4	19.4236	allProteins
Q3TW96;Q3TW96-2	4.55285	allProteins
Q3TWW8	6.4663	allProteins
Q3TXS7	106.023	allProteins
Q3TYS2	7.20569	allProteins
Q3TYX3	10.616	allProteins
Q3TZX8-2;Q3TZX8	8.5851	allProteins
Q3TZZ7;Q3TZZ7-2	4.24458	allProteins
Q3U0P5	10.0345	allProteins
Q3U0V1	5.24297	allProteins
Q3U1J4	6.32764	allProteins
Q3U2K0;Q3U2K0-2	7.08587	allProteins
Q3U319	4.57851	allProteins
Q3U487	2514.04	allProteins
Q3U7R1;Q3U7R1-2	5.44806	allProteins
Q3U962	7.66736	allProteins
Q3U9G9	4.49707	allProteins
Q3UA37	3.68709	allProteins
Q3UBX0	7.244	allProteins
Q3UDE2	5.41279	allProteins
Q3UEB3-2;Q3UEB3;Q3UEB3-3	4.62722	allProteins
Q3UFY7;Q3UFY7-4;Q3UFY7-2	21.157	allProteins
Q3UH66-7	8.32559	allProteins
Q3UHD6;Q3UHD6-2	5.31988	allProteins
Q3UHX2	4.13554	allProteins
Q3UI43	12.818	allProteins
Q3UIA2;Q3UIA2-2;Q3UIA2-4	4.20819	allProteins
Q3UJB9	3.07012	allProteins
Q3UJU9	6.74705	allProteins
Q3UKC1	5.02322	allProteins
Q3UKJ7;Q3UKJ7-2	3.53343	allProteins
Q3UL36;Q3UL36-2	5.41556	allProteins
Q3ULD5	9.97732	allProteins
Q3ULJ0;Q3ULJ0-2	3.99999	allProteins
Q3UM18;Q3UM18-2	8.7748	allProteins
Q3UM45	24.054	allProteins
Q3UMC0	13.2303	allProteins
Q3UMF0-3;Q3UMF0	3.41517	allProteins
Q3UMR5;Q3UMR5-2	10.0282	allProteins
Q3UMU9-3;Q3UMU9	4.77134	allProteins
Q3UNZ8;Q3UNZ8-2	15.3285	allProteins
Q3UPH1	4.46545	allProteins
Q3UPL0;Q3UPL0-2	4.67782	allProteins
Q3UQA7	12.2102	allProteins
Q3URD3-2;Q3URD3;Q3URD3-5	1159.73	allProteins
Q3URQ0	5.67443	allProteins
Q3UTJ2-2	7.53229	allProteins
Q3UUQ7	7.70635	allProteins
Q3UVK0	5.77458	allProteins
Q3UVL4;Q3UVL4-2	2279.66	allProteins
Q3UW53	5.8254	allProteins
Q3V0K9	3.16548	allProteins
Q3V132	12.9429	allProteins
Q3V1L4	4.97541	allProteins
Q3V1T4;Q3V1T4-2	3.57561	allProteins
Q3V3R1	3.01433	allProteins
Q4FK66	7.00834	allProteins
Q4LDD4-2;Q4LDD4;Q4LDD4-3	4.54271	allProteins
Q4PZA2-3;Q4PZA2-4;Q4PZA2	5.61462	allProteins
Q4VA53	5.37992	allProteins
Q4VAA2;Q4VAA2-2	4.61437	allProteins
Q4VAE3	10.2756	allProteins
Q4VBE8	14.4406	allProteins
Q501J6;Q501J6-2	98.6349	allProteins
Q505B7-2;Q505B7	5.90693	allProteins
Q505F5	4.23053	allProteins
Q52KB6;Q52KB6-3;Q52KB6-2	10.6576	allProteins
Q52KE7;Q52KE7-2	8.19204	allProteins
Q52KI8;Q52KI8-2	9.34642	allProteins
Q569Z5;Q569Z5-2	4.18811	allProteins
Q569Z6	9.38151	allProteins
Q58A65-2;Q58A65;Q58A65-5;Q58A65-6;Q58A65-3;Q58A65-4	3.62409	allProteins
Q59J78	4.41329	allProteins
Q5DTM8;Q5DTM8-2	3.85732	allProteins
Q5FWK3	5.30414	allProteins
Q5M8N0	10.9535	allProteins
Q5RL79	5.78158	allProteins
Q5SF07;Q5SF07-2	10.4443	allProteins
Q5SSI6	217.584	allProteins
Q5SSZ5	3949.16	allProteins
Q5SUC9	9.66265	allProteins
Q5SUF2;Q5SUF2-3;Q5SUF2-2	920.636	allProteins
Q5SUR0	62.578	allProteins
Q5SVQ0-4;Q5SVQ0-2;Q5SVQ0-3;Q5SVQ0;Q5SVQ0-5	11.0416	allProteins
Q5SW19;Q5SW19-3;Q5SW19-2	3.45675	allProteins
Q5SWD9	13.5749	allProteins
Q5SWU9;Q5SWU9-2	2.97844	allProteins
Q5SYD0;Q5SYD0-2	5.88461	allProteins
Q5U458	8.78029	allProteins
Q5U4D9	8.24378	allProteins
Q5XG71	33.3626	allProteins
Q5XJE5	5.98391	allProteins
Q5XJY4	7.46729	allProteins
Q5XJY5	5.30714	allProteins
Q60520;Q60520-1	10.1141	allProteins
Q60575	3737.5	allProteins
Q60598	934.528	allProteins
Q60605-2	15.503	allProteins
Q60631;Q60631-2	19.003	allProteins
Q60648	8.81071	allProteins
Q60649	4.81777	allProteins
Q60675	39.9347	allProteins
Q60676	16.4001	allProteins
Q60692	19.834	allProteins
Q60695	10.173	allProteins
Q60714	14.4838	allProteins
Q60715-2	4.93484	allProteins
Q60737	5.25842	allProteins
Q60749	6.48071	allProteins
Q60778	20.3003	allProteins
Q60809	10.6369	allProteins
Q60823	7.13884	allProteins
Q60847;Q60847-2;Q60847-5;Q60847-3;Q60847-4	9.13977	allProteins
Q60854	79.3982	allProteins
Q60864	174.123	allProteins
Q60865	105.444	allProteins
Q60899	7.51294	allProteins
Q60930	13.2679	allProteins
Q60931	11.3711	allProteins
Q60932-2;Q60932	25.5349	allProteins
Q60967	3.05576	allProteins
Q60972	7.00162	allProteins
Q60973	7.68205	allProteins
Q60996-3;Q60996	6.29591	allProteins
Q61029;Q61029-2;Q61029-4;Q61033-2	7.21234	allProteins
Q61033	11.087	allProteins
Q61035	3.06035	allProteins
Q61081	7.82629	allProteins
Q61084	11.882	allProteins
Q61097	19.2087	allProteins
Q61103	5.47758	allProteins
Q61133	23.4584	allProteins
Q61136	9.94638	allProteins
Q61160	9.49131	allProteins
Q61166	10.0787	allProteins
Q61171	27.0082	allProteins
Q61183;Q61183-3;Q61183-4;Q61183-2	15.4888	allProteins
Q61187	3.65577	allProteins
Q61189	6.5771	allProteins
Q61191	360.825	allProteins
Q61205	5.27174	allProteins
Q61206	5.90235	allProteins
Q61207	11.4594	allProteins
Q61233	6.94678	allProteins
Q61235	9.37838	allProteins
Q61239	8.34721	allProteins
Q61245	12.5878	allProteins
Q61247	7.80275	allProteins
Q61263	576.099	allProteins
Q61292	18.7966	allProteins
Q61301-2;Q61301-3;Q61301	8.93848	allProteins
Q61316	207.787	allProteins
Q61387	5.30778	allProteins
Q61391	9.26348	allProteins
Q61398	5.36364	allProteins
Q61425	12.6516	allProteins
Q61464-4	3.25061	allProteins
Q61466	10.4888	allProteins
Q61490	3.4343	allProteins
Q61496	18.3999	allProteins
Q61510	9.47533	allProteins
Q61543	4.68044	allProteins
Q61545	9.42367	allProteins
Q61550	8.58161	allProteins
Q61553	869.644	allProteins
Q61554	2141.7	allProteins
Q61555	3.51921	allProteins
Q61576	4.82337	allProteins
Q61578	35.4543	allProteins
Q61584-3;Q61584;Q61584-6;Q61584-2;Q61584-7	3367.96	allProteins
Q61595;Q61595-15	4.46488	allProteins
Q61598;Q61598-2	236.381	allProteins
Q61644	7.87155	allProteins
Q61655	5.36856	allProteins
Q61656	169.311	allProteins
Q61686	21.4507	allProteins
Q61687	2.65563	allProteins
Q61696;P17879	6.68337	allProteins
Q61699	221.704	allProteins
Q61702	3.34379	allProteins
Q61739-2	3.68668	allProteins
Q61749	6.76035	allProteins
Q61753	4.27206	allProteins
Q61768	3.68255	allProteins
Q61789	3.42952	allProteins
Q61792	1801.74	allProteins
Q61823	34.0637	allProteins
Q61830	6.85976	allProteins
Q61838	129.728	allProteins
Q61879	314.223	allProteins
Q61881	3.10951	allProteins
Q61937	9.98189	allProteins
Q61941	12.7877	allProteins
Q62009;Q62009-3;Q62009-4	4.16007	allProteins
Q62018;Q62018-3	54.1508	allProteins
Q62036	5.58125	allProteins
Q62048	6.17833	allProteins
Q62059;Q62059-2	3.99029	allProteins
Q62074	10.3626	allProteins
Q62077	4.72648	allProteins
Q62087	10.561	allProteins
Q62093	8.00795	allProteins
Q62148	3.89476	allProteins
Q62165	10.6223	allProteins
Q62167;P16381	6.43987	allProteins
Q62186	5.08968	allProteins
Q62188	63.2491	allProteins
Q62189	3.97073	allProteins
Q62193	22.3838	allProteins
Q62241	1114.83	allProteins
Q62245	7.33361	allProteins
Q62261	165.909	allProteins
Q62318;Q62318-2	572.75	allProteins
Q62348	8.48878	allProteins
Q62351	4.47635	allProteins
Q62356	10.6724	allProteins
Q62376;Q62376-2	40.7986	allProteins
Q62383	3.89594	allProteins
Q62384	4.8466	allProteins
Q62393	5.36947	allProteins
Q62418-3;Q62418-2;Q62418	6.23495	allProteins
Q62419	3.80979	allProteins
Q62422	7.11789	allProteins
Q62426	109.093	allProteins
Q62433	37.3388	allProteins
Q62448	3.50539	allProteins
Q62465	724.262	allProteins
Q62523	4.75214	allProteins
Q63844	5.5785	allProteins
Q63850	7.85085	allProteins
Q63918	4.72707	allProteins
Q63932	6.19298	allProteins
Q64008	10.2257	allProteins
Q64010;Q64010-2	4.70198	allProteins
Q64012-2;Q64012	7.01849	allProteins
Q640M1	7.11818	allProteins
Q64105	10.0589	allProteins
Q64133	21.5154	allProteins
Q64152-2	7.50454	allProteins
Q64213;Q64213-2;Q64213-3	4.53339	allProteins
Q64331	5.1518	allProteins
Q64337	6.67947	allProteins
Q64378	1764.06	allProteins
Q64433	81.404	allProteins
Q64435	42.396	allProteins
Q64471	5.68967	allProteins
Q6ZWY9;Q64478	190.692	allProteins
Q64487-11;Q64487-10	2511.77	allProteins
Q64511	5.08622	allProteins
Q64514-2	996.32	allProteins
Q64521	7.13265	allProteins
Q64669	10.3203	allProteins
Q64674	4.49051	allProteins
Q64726	40.391	allProteins
Q64727	8.67931	allProteins
Q64737	3.48717	allProteins
Q64GA5	46.7643	allProteins
Q66JS6	6.65443	allProteins
Q66X05	6.51448	allProteins
Q68FD5	297.555	allProteins
Q68FE9	573.234	allProteins
Q68FL6	5.70753	allProteins
Q69Z99	5.99076	allProteins
Q69ZN7;Q69ZN7-4	10.886	allProteins
Q69ZQ2	191.641	allProteins
Q69ZS7;Q69ZS7-2	4.97661	allProteins
Q69ZW3-2;Q69ZW3	898.877	allProteins
Q69ZX8	9.43728	allProteins
Q6A026	4.95836	allProteins
Q6A028	9.33244	allProteins
Q6A0A2;Q6A0A2-2;Q6A0A2-3	5.6658	allProteins
Q6A0D4	26.7966	allProteins
Q6B966	10.56	allProteins
Q6DFV3	14.3505	allProteins
Q6DFV7	8.33813	allProteins
Q6DFW4	6.75518	allProteins
Q6DIC0	6.54081	allProteins
Q6GQT9	290.215	allProteins
Q6GV12	10.9589	allProteins
Q6IR34;Q6IR34-3;Q6IR34-5;Q6IR34-2	14.362	allProteins
Q6IRU2	11.0406	allProteins
Q6IRU5-2;Q6IRU5;Q6IRU5-3	35.3226	allProteins
Q6NS45;Q6NS45-2;Q6NS45-3	31.7883	allProteins
Q6NS46	3.7665	allProteins
Q6NS57;Q6NS57-2	34.0888	allProteins
Q6NSR8	12.8247	allProteins
Q6NVD0	5.02633	allProteins
Q6NVF9	6.25073	allProteins
Q6NWW9	6.2914	allProteins
Q6NZB0	10.4896	allProteins
Q6NZC7	12.7995	allProteins
Q6NZF1	3.51013	allProteins
Q6NZJ6	5.06172	allProteins
Q6NZN0-5;Q6NZN0-3;Q6NZN0-4;Q6NZN0-2;Q6NZN0	4.84799	allProteins
Q6P069-2;Q6P069	14.6606	allProteins
Q6P1B1	6.40528	allProteins
Q6P1F6	5.95022	allProteins
Q6P2B1;Q6P2B1-2	3.50006	allProteins
Q6P2K6	4.59074	allProteins
Q6P4S8	12.1228	allProteins
Q6P4T2	93.8913	allProteins
Q6P549	5.53246	allProteins
Q6P5B0	7.24782	allProteins
Q6P5D8	144.211	allProteins
Q6P5E4	242.398	allProteins
Q6P5E6	6.81862	allProteins
Q6P5F9	8.57912	allProteins
Q6P5G6	10.9474	allProteins
Q6P5H2-2;Q6P5H2	28.7031	allProteins
Q6P6M7	7.89137	allProteins
Q6P8I4	7.76364	allProteins
Q6P8M1;Q6P8M1-2	8.63539	allProteins
Q6P9Q6;Q6P9Q6-2	1909.05	allProteins
Q6P9R2	5.01572	allProteins
Q6PAM1;Q6PAM1-2	6.76868	allProteins
Q6PAV2-2;Q6PAV2	16.3758	allProteins
Q6PB66	8.40002	allProteins
Q6PB93;Q6PB93-2	6.83301	allProteins
Q6PD03	5.1754	allProteins
Q6PD19;Q6PD19-2;Q6PD19-3	26.7111	allProteins
Q6PD26	4.95164	allProteins
Q6PDG5-2;Q6PDG5	6.44349	allProteins
Q6PDH0;Q6PDH0-2	17.2515	allProteins
Q6PDI5;Q6PDI5-2	3.67144	allProteins
Q6PDM2;Q6PDM2-3;Q6PDM2-2	5.34206	allProteins
Q6PDN3;Q6PDN3-3	8.29135	allProteins
Q6PE01	5.18986	allProteins
Q6PFD9	3.25778	allProteins
Q6PFR5	78.5741	allProteins
Q6PGB6-2;Q6PGB6;Q6PGB6-4;Q6PGB6-3	4.85847	allProteins
Q6PGC1	8.40198	allProteins
Q6PGF3	4.6101	allProteins
Q6PGH2	13.4613	allProteins
Q6PHN9	9.80328	allProteins
Q6PHQ8	6.15917	allProteins
Q6PHZ2	4.33749	allProteins
Q6Q477;Q6Q477-2	7.99607	allProteins
Q6QI06;Q6QI06-2	33.6894	allProteins
Q6R891	4.22505	allProteins
Q6URW6;Q6URW6-2;Q6URW6-3	380.031	allProteins
Q6W8Q3	5.64198	allProteins
Q6WKZ8-2;Q6WKZ8-3	8.72942	allProteins
Q6WVG3	6.18459	allProteins
Q6Y5D8;Q6Y5D8-3;Q6Y5D8-2;Q6Y5D8-4	21.4466	allProteins
Q6Y7W8	16.3647	allProteins
Q6ZPY7;Q6ZPY7-2	20.672	allProteins
Q6ZPZ3;Q6ZPZ3-2	6.06545	allProteins
Q6ZQ11	8.64821	allProteins
Q6ZQ38	9.10224	allProteins
Q6ZQ58	3.61016	allProteins
Q6ZQ73	7.83922	allProteins
Q6ZQF0	7.77635	allProteins
Q6ZQH8	8.24446	allProteins
Q6ZQI3	6.02047	allProteins
Q6ZWM4	33.9014	allProteins
Q6ZWN5	12.3876	allProteins
Q6ZWQ0	504.562	allProteins
Q6ZWQ7	7.48857	allProteins
Q6ZWR6-4;Q6ZWR6	41.5999	allProteins
Q6ZWU9	8.04408	allProteins
Q6ZWV3	7.56212	allProteins
Q6ZWV7	17.2705	allProteins
Q70FJ1-2;Q70FJ1;Q70FJ1-3	15.5378	allProteins
Q70IV5	937.689	allProteins
Q71LX4	935.922	allProteins
Q71RI9-2;Q71RI9	8.4214	allProteins
Q78IK2	12.6774	allProteins
Q78IK4	5.08676	allProteins
Q78IS1	5.99015	allProteins
Q78JE5	8.11252	allProteins
Q78JW9	9.86711	allProteins
Q78PG9	9.56277	allProteins
Q78PY7	124.926	allProteins
Q78T54;Q78T54-2	9.59438	allProteins
Q78XF5	5.20536	allProteins
Q78ZA7	6.38324	allProteins
Q791T5-2;Q791T5	11.1125	allProteins
Q791V5	7.42918	allProteins
Q7M6Y3-6;Q7M6Y3-5;Q7M6Y3;Q7M6Y3-2;Q7M6Y3-3;Q7M6Y3-4	8.7061	allProteins
Q7TMB8;Q7TMB8-2	25.5095	allProteins
Q7TMF3	5.33825	allProteins
Q7TMK9	7.37522	allProteins
Q7TMM9	6.29963	allProteins
Q7TMQ7	22.0462	allProteins
Q7TMR0	4.63926	allProteins
Q7TMY8;Q7TMY8-4;Q7TMY8-2	3.85562	allProteins
Q7TNC4-4;Q7TNC4;Q7TNC4-2;Q7TNC4-3	7.51164	allProteins
Q7TNG5;Q7TNG5-2	19.9721	allProteins
Q7TNP2	5.71344	allProteins
Q7TNV0	6.18459	allProteins
Q7TPD0	7.49549	allProteins
Q7TPV4	5.9856	allProteins
Q7TPW1	5.96102	allProteins
Q7TQH0-2;Q7TQH0-3;Q7TQH0	393.646	allProteins
Q7TQI3	7.64406	allProteins
Q7TQK1;Q7TQK1-2	28.5425	allProteins
Q7TQK5	17.6219	allProteins
Q7TSC1	4.18052	allProteins
Q7TSE6;Q7TSE6-2	31.6012	allProteins
Q7TSH6-3;Q7TSH6;Q7TSH6-2	5.95445	allProteins
Q7TSQ8	8.13341	allProteins
Q7TSV4	9.79392	allProteins
Q7TT37	2.85406	allProteins
Q7TT50	4.79414	allProteins
Q80SW1	9.19313	allProteins
Q80SY5	10.6304	allProteins
Q80SZ7	9.17288	allProteins
Q80TM9;Q80TM9-2;Q80TM9-3;Q80TM9-6	2411.75	allProteins
Q80TQ5;Q80TQ5-2;Q80TQ5-3	8.4315	allProteins
Q80U58	8.86292	allProteins
Q80U78-2	8.82158	allProteins
Q80U87	4.61086	allProteins
Q80U93	3.81756	allProteins
Q80UG5-3	6.11745	allProteins
Q80UK8	5.73923	allProteins
Q80UM7	6.92854	allProteins
Q80UU9	4.64049	allProteins
Q80UZ0	294.243	allProteins
Q80V26	3.92488	allProteins
Q80V86	408.758	allProteins
Q80VD1	6.24099	allProteins
Q80W00;Q80W00-2	4.4615	allProteins
Q80W21	7.02008	allProteins
Q80W54	5.68347	allProteins
Q80W85	74.1579	allProteins
Q80WJ7	4.44818	allProteins
Q80WQ2	13.0668	allProteins
Q80X19-2;Q80X19	6.76238	allProteins
Q80X41;Q80X41-5;Q80X41-3;Q80X41-2	25.4457	allProteins
Q80X82	3.51778	allProteins
Q80X90	717.795	allProteins
Q80XC2	16.6977	allProteins
Q80XI3;Q80XI3-3	4.74727	allProteins
Q80XU3	8.27458	allProteins
Q80Y81;Q80Y81-2	9.32765	allProteins
Q80YD1	13.2563	allProteins
Q80YQ2;Q80YQ2-2	4.86343	allProteins
Q80YR5	4.08409	allProteins
Q80YV3	4.15933	allProteins
Q80YX1;Q80YX1-3;Q80YX1-4;Q80YX1-5	89.4544	allProteins
Q80Z25	8.49906	allProteins
Q80ZK0	6.64136	allProteins
Q810A7	5.094	allProteins
Q810B6	4423.22	allProteins
Q811B1	5.97165	allProteins
Q811L6	25.107	allProteins
Q8BFQ4	4.86221	allProteins
Q8BFR4	5.44335	allProteins
Q8BFR5;Q8BFR5-2	588.301	allProteins
Q8BFS6;Q8BFS6-2;Q8BFS6-4	14.0196	allProteins
Q8BFW7;Q8BFW7-5;Q8BFW7-4	296.388	allProteins
Q8BFY9;Q8BFY9-2	10.5033	allProteins
Q8BFZ3	1219.01	allProteins
Q8BFZ9	6.41475	allProteins
Q8BG05	11.4368	allProteins
Q8BG05-2	9.39754	allProteins
Q8BG32	7.84091	allProteins
Q8BG51-3	29.7234	allProteins
Q8BG81	3.87859	allProteins
Q8BG95	9.17061	allProteins
Q8BGA5	22.8192	allProteins
Q8BGB7;Q8BGB7-2	21.4318	allProteins
Q8BGC4	22.4887	allProteins
Q8BGD9	5.72758	allProteins
Q8BGQ7	4.42001	allProteins
Q8BGR9	4.50164	allProteins
Q8BGS0-2;Q8BGS0	8.47698	allProteins
Q8BGS2;Q8BGS2-2	13.0615	allProteins
Q8BGT7	4.41829	allProteins
Q8BGZ4;Q8BGZ4-2	14.5459	allProteins
Q8BH04	10.6524	allProteins
Q8BH24	17.8181	allProteins
Q8BH58	18.0572	allProteins
Q8BH61	7.28568	allProteins
Q8BH66	7.8145	allProteins
Q8BH69	9.42742	allProteins
Q8BH74	11.4026	allProteins
Q8BH79;Q8BH79-2;Q8BH79-4;Q8BH79-3	5.96985	allProteins
Q8BH95	16.958	allProteins
Q8BHC4	28.451	allProteins
Q8BHD7	13.7536	allProteins
Q8BHG2;Q8BHG2-3;Q8BHG2-2	4.96255	allProteins
Q8BHG9	4.82512	allProteins
Q8BHL5-2;Q8BHL5;Q8BHL5-3	4.46864	allProteins
Q8BHN3-2	43.6871	allProteins
Q8BHT6	5.58828	allProteins
Q8BI72	6.40002	allProteins
Q8BI84	2.77487	allProteins
Q8BIJ6	364.779	allProteins
Q8BIJ7	18.8957	allProteins
Q8BIK4-2;Q8BIK4	6.17339	allProteins
Q8BIQ5;Q8BIQ5-2	4.38208	allProteins
Q8BIW1	4.78505	allProteins
Q8BJ03-2;Q8BJ03	4.86222	allProteins
Q8BJ05	4.083	allProteins
Q8BJ64	16.385	allProteins
Q8BJD1	19.9474	allProteins
Q8BJS4-2;Q8BJS4;Q8BJS4-3	3.76112	allProteins
Q8BJU0	5.95568	allProteins
Q8BJW6;Q8BJW6-2	3.419	allProteins
Q8BJY1	4.93478	allProteins
Q8BJZ4	9.23465	allProteins
Q8BK63	11.2236	allProteins
Q8BK64	3.94046	allProteins
Q8BK67	6.25894	allProteins
Q8BK72	10.1856	allProteins
Q8BKE6	4.36248	allProteins
Q8BKF1	18.1977	allProteins
Q8BKG3	3.37547	allProteins
Q8BKZ9	4.49308	allProteins
Q8BL66	2.8292	allProteins
Q8BL97-4;Q8BL97-2;Q8BL97;Q8BL97-3	8.49819	allProteins
Q8BLY2	299.818	allProteins
Q8BM55	15.5628	allProteins
Q8BMB0-3;Q8BMB0	13.5694	allProteins
Q8BMD8	14.1583	allProteins
Q8BMF4	10.8829	allProteins
Q8BMG1	20.6743	allProteins
Q8BMG7	4.52256	allProteins
Q8BMJ2	13.5001	allProteins
Q8BMJ3	7.72446	allProteins
Q8BMK4	5.69794	allProteins
Q8BML9	22.9824	allProteins
Q8BMP6	6.04199	allProteins
Q8BMQ2;Q8BMQ2-2	3.99392	allProteins
Q8BMS1	31.7404	allProteins
Q8BMS4	6.14527	allProteins
Q8BMS9	6.55766	allProteins
Q8BN58;Q8BN58-3;Q8BN58-2	12.1292	allProteins
Q8BP22	10.3573	allProteins
Q8BP27-2;Q8BP27;Q8BP27-3	37.957	allProteins
Q8BP47	4.90444	allProteins
Q8BP48	8.88754	allProteins
Q8BP67	17.0788	allProteins
Q8BP92	5.04321	allProteins
Q8BPB0	6.02615	allProteins
Q8BPU7	5.19843	allProteins
Q8BQ47	24.5687	allProteins
Q8BR65	14.3298	allProteins
Q8BRF7;Q8BRF7-3	7.18646	allProteins
Q8BRH0;Q8BRH0-2	4.58337	allProteins
Q8BRT1	3.64969	allProteins
Q8BSE0	842.688	allProteins
Q8BSL7	13.5308	allProteins
Q8BSQ9;Q8BSQ9-2	9.48499	allProteins
Q8BSY0	4.23827	allProteins
Q8BT07;Q8BT07-2	9.63153	allProteins
Q8BT14-3	16.6803	allProteins
Q8BT60	7.90172	allProteins
Q8BTI8;Q8BTI8-3;Q8BTI8-2	3.39463	allProteins
Q8BTJ4-2;Q8BTJ4	10.606	allProteins
Q8BTS4	4.21952	allProteins
Q8BTU1;Q8BTU1-2	9.90198	allProteins
Q8BTV1	7.91386	allProteins
Q8BTV2-2;Q8BTV2;Q8BTV2-3	4.76812	allProteins
Q8BTW3	34.9638	allProteins
Q8BTX9	5.37767	allProteins
Q8BTY8;Q8BTY8-2;Q8BTY8-3	4.37094	allProteins
Q8BTZ4-2;Q8BTZ4	320.785	allProteins
Q8BU03	7.69304	allProteins
Q8BU14	4.59964	allProteins
Q8BU31	5.06509	allProteins
Q8BUK6	5.41912	allProteins
Q8BUN5	12.7753	allProteins
Q8BUV3	3.99913	allProteins
Q8BV13	4.76989	allProteins
Q8BVI4	7.31044	allProteins
Q8BVQ5	11.0412	allProteins
Q8BVU5	10.2377	allProteins
Q8BVY0	4.22249	allProteins
Q8BWF0	314.633	allProteins
Q8BWT1	472.239	allProteins
Q8BWU5	6.48654	allProteins
Q8BX02;Q8BX02-2	4.60551	allProteins
Q8BX09	6.02728	allProteins
Q8BX10	4.4666	allProteins
Q8BXA1	7.97012	allProteins
Q8BXN9;Q8BXN9-2;Q8BXN9-3	9.27912	allProteins
Q8BXQ2	5.22674	allProteins
Q8BY87-2;Q8BY87	5.27233	allProteins
Q8BYA0	10.2034	allProteins
Q8BYK6-3;Q8BYK6;Q8BYK6-2	1669.55	allProteins
Q8BZ60	5.28565	allProteins
Q8BZH4	3.03891	allProteins
Q8BZM1	7.89071	allProteins
Q8BZQ7	5.82009	allProteins
Q8BZR9	5.94953	allProteins
Q8BZW8	7.94913	allProteins
Q8C033-2;Q8C033	54.1999	allProteins
Q8C050-2;Q8C050	5.21536	allProteins
Q8C052	6.90995	allProteins
Q8C0C7	3.65511	allProteins
Q8C0J6	12.4136	allProteins
Q8C0L6	7.2437	allProteins
Q8C0M9	26.189	allProteins
Q8C129	10.849	allProteins
Q8C165	4.55886	allProteins
Q8C166	24.7713	allProteins
Q8C181;Q8C181-4;Q8C181-3;Q8C181-2	6.49918	allProteins
Q8C1A5	7.2682	allProteins
Q8C1B7-3;Q8C1B7-2;Q8C1B7	14.2913	allProteins
Q8C1D8	7.14304	allProteins
Q8C1Y8	8.3682	allProteins
Q8C2Q3	4.39025	allProteins
Q8C4Y3-3	6.50456	allProteins
Q8C547	19.3384	allProteins
Q8C570	3.87108	allProteins
Q8C5H8	12.6066	allProteins
Q8C5P5-2;Q8C5P5;Q8C5P5-3	9.97916	allProteins
Q8C5W3-2;Q8C5W3	7.421	allProteins
Q8C6G8	5.85478	allProteins
Q8C6K9;Q8C6K9-2	6.17702	allProteins
Q8C6L5	18.191	allProteins
Q8C7E9	4.78002	allProteins
Q8C7K6	8.09895	allProteins
Q8C7R4	63.5532	allProteins
Q8C7V3	2665.88	allProteins
Q8C804	7.4746	allProteins
Q8C878	4.89203	allProteins
Q8C8R3-4;Q8C8R3;Q8C8R3-5	6.94043	allProteins
Q8C9X6;Q8C9X6-2	15.0041	allProteins
Q8CAA7	8.41479	allProteins
Q8CAY6	4.5941	allProteins
Q8CB77	4.48234	allProteins
Q8CBE3	9.45754	allProteins
Q8CBW3-2;Q8CBW3-4	3.95744	allProteins
Q8CC35	8.18256	allProteins
Q8CCF0;Q8CCF0-2	1206.4	allProteins
Q8CCJ3;Q8CCJ3-1	5.24919	allProteins
Q8CCK0	13.8959	allProteins
Q8CCM6	8.3906	allProteins
Q8CCP0;Q8CCP0-2;Q8CCP0-3	5.0926	allProteins
Q8CCS6-2;Q8CCS6	12.1288	allProteins
Q8CDA1;Q8CDA1-2	11.791	allProteins
Q8CDG1	3.60564	allProteins
Q8CDG3;Q8CDG3-2	1512.34	allProteins
Q8CDN6	5.92946	allProteins
Q8CE96;Q8CE96-3	13.1346	allProteins
Q8CEC0-2;Q8CEC0;Q8CEC0-3	16.7707	allProteins
Q8CEC6	12.521	allProteins
Q8CFE2	6.02567	allProteins
Q8CFE3	3.7956	allProteins
Q8CFH6	19.2394	allProteins
Q8CFI0-3;Q8CFI0	16.5108	allProteins
Q8CFQ3	4.30911	allProteins
Q8CG47	4.24401	allProteins
Q8CG48	65.1272	allProteins
Q8CG71	8.05291	allProteins
Q8CG72;Q8CG72-2	6.43836	allProteins
Q8CG76	5.64727	allProteins
[truncated: 1,065 more rows]

## Sheet: ED Figure 5c
Cluster	percent long lived Oocyte proteins
high	40
intermediate	12.8834
low	18.0591

## Sheet: ED Figure 5d
	chase from birth						chase from weaning
time points (days)	H rep1	H rep2	H rep3	L rep1	L rep2	L rep3	H rep1	H rep2	H rep3	L rep1	L rep2	L rep3
1	1534000000	1403800000	1130400000	248070000	264250000	215750000
2	938340000	3419900000	1182900000	370350000	1422900000	588100000
7	177070000	127460000	126480000	703100000	497460000	523080000
14	155150000	285560000	118620000	2828200000	2679800000	1826700000
21	214160000	118740000	25800000	17064000000	5414400000	2510100000
42	32920000	0	480050000	9343700000	6741700000	10601000000	95390000	380630000	324180000	1472500000	1898600000	5371000000
63	0	0	0	6001900000	4852200000	7883700000	55439000	73932000	89232000	3732400000	3142000000	3844400000
84	0	0	0	11106000000	12683000000	6860700000	41613000	129030000	101590000	3101600000	4966500000	5299300000
210	0	0	0	4196200000	5024000000	8631900000	161320000	0	23920000	2470000000	6452700000	5642200000
350	0	53509000	0	7591400000	6631800000	3238600000	74939000	0	0	3149400000	5886100000	4886300000
455	0	28277000	322540000	5501700000	5109200000	4139500000	5833100	0	0	4108700000	3996900000	3881100000

## Sheet: ED Figure 5e
	chase from birth						chase from weaning
time points (days)	H rep1	H rep2	H rep3	L rep1	L rep2	L rep3	H rep1	H rep2	H rep3	L rep1	L rep2	L rep3
1	311080000	260470000	235040000	62940000	42512000	42903000
2	177620000	642130000	283290000	93778000	284580000	172050000
7	19873000	1639900	2529700	152950000	65982000	65208000
14	13973000	11063000	1981700	479470000	287920000	244880000
21	23256000	32306000	27711000	3655900000	1061500000	171840000
42	0	0	176370000	1122100000	1228100000	1803500000	3919000	0	18320000	280730000	203820000	816530000
63	54453000	0	0	840640000	332520000	1989800000	0	0	12755000	394720000	413180000	394740000
84	0	0	0	994150000	1198900000	1096500000	9544500	0	0	442920000	462460000	615720000
210	0	0	0	526370000	826340000	1299500000	0	0	9529300	315620000	709670000	723530000
350	0	103570000	8212000	466490000	1100300000	480280000	0	5840400	15587000	385350000	763340000	570460000
455	18517000	100670000	60634000	730590000	584310000	537240000	2268400	0	17677000	351060000	462300000	450090000

## Sheet: ED Figure 5f
	chase from birth						chase from weaning
time points (days)	H rep1	H rep2	H rep3	L rep1	L rep2	L rep3	H rep1	H rep2	H rep3	L rep1	L rep2	L rep3
1	1137900000	1539600000	499180000	324260000	419290000	144340000
2	1271100000	23304000000	483500000	1019000000	16091000000	565060000
7	259750000	58319000	78689000	2743600000	876780000	1189200000
14	257900000	295010000	110090000	7397600000	9704400000	3995000000
21	844430000	222650000	88049000	84545000000	24431000000	10797000000
42	109390000	56465000	81734000	60335000000	43300000000	70125000000	304940000	451540000	855670000	8051300000	9398600000	30371000000
63	118160000	0	43918000	38862000000	26922000000	54846000000	170450000	236830000	186620000	20658000000	22633000000	18091000000
84	93268000	59232000	28643000	51805000000	77180000000	35389000000	17947000	86347000	143970000	12015000000	25025000000	33055000000
210	13987000	65217000	42319000	13657000000	23821000000	52526000000	3555500	155350000	164440000	13371000000	17693000000	16416000000
350	16052000	24836000	15247000	10638000000	23277000000	16715000000	24240000	38812000	42506000	9315100000	19909000000	16417000000
455	94780000	33611000	13873000	28028000000	25074000000	12960000000	61274000	39547000	93088000	75700000000	12698000000	39866000000
