# Supplementary material for: The maintenance of oocytes in the mammalian ovary involves extreme protein longevity
Source: Nat Cell Biol. 2024 Jun 20;26(7):1124–38. doi: 10.1038/s41556-024-01442-7 (PMC11252011; doi:10.1038/s41556-024-01442-7)
Supplement: Supplementary file 22 — Statistical source data. [file 41556_2024_1442_MOESM22_ESM.xlsx]

## Sheet: ED Figure 6b
pathway	DIA_1	DIA_7	DIA_14	DIA_21	DIA_35	DIA_63	DIA_84	DIA_350
Endoplasmic reticulum lumen	-1.55844	-1.32007	1.07838	1.97072	1.18725	0.52241	1.00467	-1.43298
Regulation of acute inflammatory response	-2.68538	-2.44742	-0.729834	1.35966	1.4543	1.79886	1.88864	2.17154
Blood coagulation	-1.49455	-1.35451	-2.00413	-0.972425	-0.935411	1.45746	1.43421	2.77107
Regulation of humoral immune response	-1.54127	-1.86164	-1.6393	-0.624104	1.09753	1.31582	1.31895	2.22482
Microbody	-2.27985	-1.90047	-2.29887	-2.27995	-0.963108	3.11149	3.14297	3.30902
Lipid biosynthesis	-1.76475	-1.51311	-1.33586	-1.73483	0.841084	2.4706	2.85291	2.19575
Steroid metabolic process	-2.09106	-2.87621	-2.08406	-1.45234	0.958106	3.02017	3.26314	3.07517
Aerobic respiration	-2.07544	1.78274	-3.33762	-2.02041	-1.35772	1.69549	2.65654	2.59797
Oxidative phosphorylation	-1.93159	2.14341	-3.22398	-1.72132	-1.44098	1.85044	2.6396	2.66436
Autophagy	0.957873	0.811765	0.671052	-1.9224	-1.82579	0.921806	2.15352	1.37668
Apoptotic mitochondrial changes	0.980078	-1.11784	-1.86109	-1.51855	-0.8454	1.51431	2.26477	1.77702
Mitophagy	0.771198	-1.18363	-1.09342	-1.58943	-1.40262	1.03953	2.18512	1.37681
Mitochondrial ribosome	1.1046	3.08744	-0.984676	-1.53903	-1.80934	-3.61344	1.2485	1.4814
Chromosome	1.41559	1.53104	1.80798	1.76629	-0.744253	-2.07625	-2.71564	-2.31023
Sister chromatid segregation	1.50418	1.82822	1.06137	2.04522	-0.975743	-1.80413	-1.9221	-1.92181
Cell Cycle, Mitotic	1.34972	1.62683	1.40807	1.93206	-0.972515	-2.03885	-2.28268	-2.13391
Mitotic Spindle Checkpoint	1.07891	1.50467	1.35035	2.00195	-0.660128	-1.77878	-2.14469	-1.89108
Proteasome	1.21537	0.715518	1.45284	1.45274	0.450665	-2.30379	-1.50842	-1.09765
Translation	0.917395	1.75341	1.40999	1.23932	1.26268	-2.4013	-1.25329	-2.35688
Nuclear pore	1.91483	1.22179	1.5278	1.83144	0.652582	-1.86378	-2.35173	-2.40083
Telomere Maintenance	0.925455	1.19496	1.80004	1.96138	0.706866	-1.38823	-2.24371	-2.10998
RNA processing	1.67987	1.5272	2.30995	2.1321	1.15001	-2.22711	-3.58489	-3.32834
Spliceosome	1.68201	1.44242	2.21786	2.09705	1.12625	-1.87397	-3.10059	-2.96914
Nucleolus	1.08294	1.22483	2.17539	1.80379	1.49764	-1.88947	-2.89589	-2.75452
Ribosome biogenesis	1.07057	1.41465	2.39135	2.60973	2.17011	-2.20402	-3.05312	-3.21878
Nonsense Mediated Decay (NMD) enhanced by the Exon Junction Complex (EJC)	0.634437	1.15373	2.28897	2.39938	2.65044	-1.90472	-2.1136	-3.00815
Nonsense Mediated Decay (NMD) independent of the Exon Junction Complex (EJC)	-1.32873	0.992949	2.34801	2.52929	2.93014	-1.9394	-2.04511	-3.13712
