# Supplementary material for: The maintenance of oocytes in the mammalian ovary involves extreme protein longevity
Source: Nat Cell Biol. 2024 Jun 20;26(7):1124–38. doi: 10.1038/s41556-024-01442-7 (PMC11252011; doi:10.1038/s41556-024-01442-7)
Supplement: Supplementary file 23 — Statistical source data. [file 41556_2024_1442_MOESM23_ESM.xlsx]

## Sheet: ED Figure 7a
gene_name	1/7	1	2	3	5	9	12	50
Cox4i2	0.36499	0.981988	-0.776529	-2.02923	-0.0623523	0.0469917	0.526037	0.948104
Dlat	0.0921462	1.25643	-1.32739	-1.28173	-0.700838	0.320477	1.00477	0.636121
Oxa1l	0.0289897	1.01225	-1.48663	-1.47603	-0.0432692	0.222916	0.964001	0.77777
Fh	-0.581943	1.0358	-0.785448	-1.215	-0.987512	0.475357	1.32513	0.73362
Aco2	-0.6744	1.47424	-1.30117	-0.894276	-0.548977	0.193121	0.81858	0.932879
Cs	-0.653393	1.61043	-0.965477	-1.08919	-0.691783	0.154026	0.921526	0.71386
Uqcr10	-0.822462	1.40014	-0.824085	-1.18747	-0.59452	0.0767725	0.904404	1.04722
Cox4i1	-0.10171	1.69017	-0.245821	-1.5441	-0.971529	-0.0395671	0.668476	0.544081
Sdhb	0.097998	0.888951	-0.399944	-1.53747	-1.17192	-0.0218888	1.03017	1.11411
Aco1	-0.801805	0.0866203	-0.259073	-1.75363	-0.0885065	0.336046	1.16793	1.31242
Sdha	-0.306103	0.259793	-0.751822	-1.2386	-0.955772	0.249529	1.34219	1.40079
Sdhc	-0.683849	0.0740648	-0.880476	-1.1803	-0.574936	0.520191	1.51052	1.21478
Mtco1	-1.91732	0.729105	0.132051	-0.950315	-0.164727	0.318921	0.809052	1.04323
Cat	-1.20512	-0.0716985	-0.909446	-0.705745	-0.367913	0.572844	1.07553	1.61155
mt-Co3	-1.3513	0.122947	-1.17197	-0.496168	-0.133374	0.461352	1.21397	1.35455
Suclg1	-1.68541	0.381613	-0.900888	-0.464682	-0.162674	0.50831	1.13424	1.18949
Cycs	-1.42897	1.0728	-0.848311	-0.747409	-0.442362	0.29763	1.20117	0.895449
Dlst	-0.844255	0.771996	-1.12842	-1.01773	-0.593685	0.429165	1.1351	1.24783
Mdh2	-1.00461	0.312282	-1.02264	-1.01872	-0.350505	0.459877	1.43824	1.18608
Ogdh	-1.03721	0.402233	-1.17281	-0.827825	-0.443807	0.56533	1.36828	1.14581
Bloc1s1	0.468324	-0.594951	-1.54311	-0.787978	-0.189852	0.0494498	1.37328	1.22484
Mtfr1l	0.681423	-0.73712	-0.614298	-0.933866	-1.27929	0.494719	1.26216	1.12627
Idh1	-0.791915	-1.0034	-0.833151	-0.997669	0.41412	0.861159	1.16471	1.18614
Sdhaf2	-1.12097	-0.754377	-0.698861	-0.40472	-0.514962	0.842845	1.45311	1.19794
Mdh1	-1.34805	-1.22448	0.026812	-0.458436	-0.0146406	0.509157	1.07605	1.43359
Suclg2	-1.08711	-1.15714	-0.74937	0.0255244	-0.118244	0.713124	0.769372	1.60384
Cox5a	-0.767344	-0.940794	-1.5275	0.0275364	0.150858	0.837836	1.15695	1.06246
Uqcrh	-0.797953	-0.532057	-1.87422	0.157963	0.371476	0.788602	0.986711	0.899475
Cox7c	-1.65423	-0.728789	-0.849333	0.127103	0.138335	0.851675	0.976265	1.13898
Sdhd	-1.56432	-0.491423	-1.21804	0.239954	0.242825	0.654561	1.08579	1.05064
Atp5f1d	-1.28299	-1.29513	-0.769881	0.145832	0.251804	0.736272	1.05239	1.1617
Fxn	-1.19544	-1.45024	-0.783419	0.495159	0.201574	0.873753	1.12613	0.732484
Pdha2	2.21286	-0.279601	-0.0232346	-1.1583	0.132259	-0.505409	0.221988	-0.600563
Sirt3	0.902975	1.05908	-0.00949273	0.820388	-0.486846	0.175432	-0.491676	-1.96986
Cyct	2.13986	0.880165	-0.354941	-0.299326	-0.468484	-0.558739	-0.629125	-0.709411
Idh2	1.22035	1.30712	0.710745	0.216085	-0.45102	-0.860935	-0.997492	-1.14486
Adsl	1.3282	1.03686	1.10411	-0.185225	-0.439413	-0.842343	-1.01569	-0.986502
Dhtkd1	1.54684	0.724267	1.04367	-0.1631	-0.273497	-0.72491	-0.921199	-1.23207
Mup18	-1.03801	0.190279	0.24893	-0.331464	2.24994	-0.247956	-0.445115	-0.626608
Pdhb	-0.0298565	2.04273	-0.981247	-1.12486	-0.568013	-0.0709013	0.401484	0.330658
Pdha1	-0.698639	2.02008	-0.701865	-1.10387	-0.50763	0.0410373	0.409911	0.540975
Sucla2	-0.461599	2.03843	-1.05457	-0.895989	-0.583325	0.103835	0.396993	0.456228
Afg1l	-0.179541	2.37091	-0.479011	-0.764795	-0.348735	0.136284	-0.120767	-0.614345
Idh3a	0.0591895	2.41569	-0.654167	-0.37092	-0.553473	-0.280272	-0.206086	-0.409962
Idh3g	0.00773871	2.43719	-0.342045	-0.36241	-0.567663	-0.511218	-0.398983	-0.262605
Cox10	0.289284	1.55779	-0.721751	0.370323	0.827988	-0.623826	-1.65989	-0.039915
Ireb2	0.0905088	1.37931	1.24949	-0.27739	-0.687107	-1.19854	-1.11115	0.554872
Ndufs4	0.773834	1.70403	0.586244	-0.177177	-0.0666482	-0.419371	-1.0274	-1.37351
Ndufs7	0.693384	1.88691	0.690246	-0.25369	-0.579381	-0.714096	-1.07071	-0.652663
Mtnd1	1.03245	1.86857	0.378679	-0.456422	-0.4674	-0.734479	-0.906562	-0.714837
Mtnd4	1.22069	1.64777	0.540338	-0.512911	-0.468824	-0.61569	-0.892556	-0.918813
Cox6a1	0.31908	2.11661	0.583845	-0.626794	-0.343019	-0.921494	-0.765564	-0.362659
Ndufs8	-0.051757	2.30822	0.262374	-0.0944909	-0.442154	-0.456592	-0.653304	-0.872296

## Sheet: ED Figure 7b
gene_name	1/7	1	2	3	5	9	12	50
Ndufb8	-0.453524	-0.788206	-1.85781	1.02483	0.977178	0.822113	0.174024	0.101394
Ndufs6	-0.196987	0.432259	-2.28141	1.03495	0.588576	0.16206	-0.0839467	0.344496
Atp5pd	-0.666607	-1.16016	-1.0177	-0.359313	-0.0790264	0.56781	1.23379	1.4812
Uqcc3	-0.542621	-1.1473	-0.738085	-0.340541	-0.373392	0.173747	1.20673	1.76146
Atp5pf	-0.531391	-0.882384	-1.32211	-0.425052	-0.216768	0.821747	1.17394	1.38202
Coa6	-0.508171	-0.882312	-1.21415	-0.379095	-0.505745	1.03277	1.27994	1.17676
Cox7a2	-1.04765	-0.773362	-0.848137	-0.731851	-0.0436335	0.950856	1.11671	1.37707
Sdhaf2	-1.12097	-0.754377	-0.698861	-0.40472	-0.514962	0.842845	1.45311	1.19794
Cox5a	-0.767344	-0.940794	-1.5275	0.0275364	0.150858	0.837836	1.15695	1.06246
Cox6b1	-1.09967	-0.489877	-1.56833	-0.0760224	0.229344	0.876492	1.07165	1.05642
Uqcrh	-0.797953	-0.532057	-1.87422	0.157963	0.371476	0.788602	0.986711	0.899475
Cox7c	-1.65423	-0.728789	-0.849333	0.127103	0.138335	0.851675	0.976265	1.13898
Sdhd	-1.56432	-0.491423	-1.21804	0.239954	0.242825	0.654561	1.08579	1.05064
Fxn	-1.19544	-1.45024	-0.783419	0.495159	0.201574	0.873753	1.12613	0.732484
Atp5f1d	-1.28299	-1.29513	-0.769881	0.145832	0.251804	0.736272	1.05239	1.1617
Atp5f1e	-1.24441	-1.12638	-0.704416	-0.172296	0.0470939	0.66668	1.25505	1.27867
Coq9	-1.01614	1.47901	-1.6525	-0.434208	0.0551262	0.366747	0.580942	0.621021
Dld	-0.297783	1.2605	-1.11214	-1.22097	-0.901153	0.561808	0.907322	0.80242
Uqcr10	-0.822462	1.40014	-0.824085	-1.18747	-0.59452	0.0767725	0.904404	1.04722
Mtco1	-1.91732	0.729105	0.132051	-0.950315	-0.164727	0.318921	0.809052	1.04323
Cox7a1	-1.34237	0.6109	-0.946472	-0.532114	-0.73269	0.65935	0.958137	1.32525
Cycs	-1.42897	1.0728	-0.848311	-0.747409	-0.442362	0.29763	1.20117	0.895449
Uqcrc1	-1.30648	0.464256	-1.48554	-0.313054	-0.125797	0.572668	0.991384	1.20256
Cyc1	-1.35881	-0.180709	-1.03846	-0.385699	-0.204597	0.475313	1.34435	1.34862
mt-Co3	-1.3513	0.122947	-1.17197	-0.496168	-0.133374	0.461352	1.21397	1.35455
Atp5f1c	-0.699453	-0.803148	-0.520042	-0.864845	-0.566922	0.546968	1.46191	1.44553
Atp5f1a	-0.837587	-0.96573	-0.40862	-0.736732	-0.458911	0.517089	1.42764	1.46285
Atp5f1b	-0.679112	-0.956916	-0.577703	-0.708916	-0.515813	0.52965	1.385	1.52381
Atp5me	-0.835794	-0.691815	-0.211877	-1.09235	-0.552642	0.597277	1.25515	1.53205
Surf1	-0.988008	-0.381628	-0.298346	-1.15223	-0.470439	0.449639	1.45489	1.38613
Mecp2	-0.415813	-0.620075	0.152524	-1.21804	-0.602658	0.145115	0.480294	2.07865
Atp5mg	-0.309017	-0.820892	0.582537	-1.30621	-0.82479	0.0311719	1.32167	1.32554
Atp5po	-0.514966	-0.660349	-0.000949904	-1.18759	-0.740945	0.176095	1.3651	1.56361
Stoml2	0.0689103	-0.345047	-1.5254	-0.792996	-0.372269	0.255811	1.21102	1.49997
Sdha	-0.306103	0.259793	-0.751822	-1.2386	-0.955772	0.249529	1.34219	1.40079
Mtch2	-0.416323	-0.207724	-0.930139	-1.19444	-0.55834	0.505554	1.38685	1.41456
Sdhc	-0.683849	0.0740648	-0.880476	-1.1803	-0.574936	0.520191	1.51052	1.21478
Cox4i2	0.36499	0.981988	-0.776529	-2.02923	-0.0623523	0.0469917	0.526037	0.948104
Atp5mf	0.643276	0.114587	0.00650076	-1.6583	-1.13813	-0.18665	0.983794	1.23492
Atp5pb	0.269163	-0.0435903	-0.370968	-1.37401	-0.988012	-0.262647	1.2892	1.48086
Dguok	-0.314221	0.974754	0.732458	-1.59213	-0.944162	-0.398625	0.20499	1.33693
Cox4i1	-0.10171	1.69017	-0.245821	-1.5441	-0.971529	-0.0395671	0.668476	0.544081
Uqcrfs1	-0.282146	1.4891	0.0618691	-1.59791	-0.995632	-0.15178	0.88225	0.594246
Mtco2	-0.450109	1.9057	-0.443753	-1.01713	-1.13754	0.0133168	0.531973	0.597542
Uqcrq	-0.617056	2.09541	0.0110361	-1.08871	-0.806921	-0.138157	-0.0629963	0.607392
Afg1l	-0.179541	2.37091	-0.479011	-0.764795	-0.348735	0.136284	-0.120767	-0.614345
Mt-Cyb	-0.260094	2.03011	-0.958868	-1.01975	-0.262149	-0.399511	0.784899	0.0853666
Cox6b2	-0.517135	1.99242	0.106267	-0.183281	-0.447274	-1.52923	0.211145	0.367088
Cox6c	0.350419	1.93373	0.450257	-1.3738	-0.813247	-0.518712	-0.256159	0.22751
Cox6a1	0.31908	2.11661	0.583845	-0.626794	-0.343019	-0.921494	-0.765564	-0.362659
Ndufaf1	0.252148	2.17939	0.310194	-0.930604	-0.281974	-0.713297	-0.79736	-0.0184999
Cyct	2.13986	0.880165	-0.354941	-0.299326	-0.468484	-0.558739	-0.629125	-0.709411
Mtatp6	2.03452	0.326615	0.567395	0.0514494	-0.402331	-0.672334	-0.967673	-0.937642
Msh2	1.14482	0.663351	0.76768	0.749878	-0.0437558	-0.58991	-1.09685	-1.59521
Bid	1.43108	-0.73049	-0.116254	1.00512	0.265398	0.541327	-0.914991	-1.48119
Tefm	2.12284	-0.516924	0.30061	-0.179502	0.0831355	-0.0728407	-0.329047	-1.40828
Ndufv2	1.3634	1.55844	-1.02562	-0.0833578	-0.128141	0.000377414	-0.512903	-1.1722
Ndufa7	0.348312	2.16234	0.0860867	0.00705319	-0.336557	-0.285498	-0.854655	-1.12708
Ndufb9	0.0168643	2.18071	0.453773	-0.144357	-0.101182	-0.594888	-0.822981	-0.987942
Ndufs8	-0.051757	2.30822	0.262374	-0.0944909	-0.442154	-0.456592	-0.653304	-0.872296
Ndufa10	0.144995	1.94085	0.573515	0.194905	-0.107673	-0.457576	-1.09755	-1.19146
Ndufa8	-0.067202	2.18354	0.198752	0.0129459	0.111816	-0.497595	-1.11548	-0.82678
Mtnd4	1.22069	1.64777	0.540338	-0.512911	-0.468824	-0.61569	-0.892556	-0.918813
Mtnd5	1.27219	1.68253	0.416321	-0.431965	-0.695237	-0.622057	-0.759522	-0.862267
Ndufs2	0.32248	2.17026	0.388327	-0.171504	-0.346572	-0.767243	-0.906994	-0.688749
Ndufa12	0.444399	2.10168	0.390738	-0.223338	-0.206851	-0.664389	-0.950929	-0.891308
Ndufv1	0.440535	2.03026	0.402826	-0.15341	-0.0321536	-0.659349	-0.966522	-1.06218
Ndufc2	0.645613	2.16479	0.161995	-0.565889	-0.426867	-0.460889	-0.794367	-0.724388
Ndufb6	0.816145	2.03408	0.0983136	-0.266573	-0.316202	-0.517331	-0.783312	-1.06512
Ndufs1	0.725864	2.065	0.0467297	-0.180697	-0.208711	-0.533415	-1.03744	-0.877323
Mtnd2	-0.0120508	0.507098	0.656401	0.871794	0.557093	0.165685	-2.22263	-0.523393
Snca	-0.0351616	0.451684	-0.608325	2.1216	-0.817665	-0.479636	-0.958445	0.325944

## Sheet: ED Figure 7c
gene_name	1/7	1	2	3	5	9	12	50
F12	-1.17042	-0.354314	1.77272	-0.0432065	-0.664765	-0.176815	-0.599275	1.23607
Gstp1	-1.00476	-1.44988	0.567768	-0.313346	-0.2785	0.122442	0.630805	1.72548
Park7	0.0841577	-0.794152	-0.2793	-0.730765	-1.26076	0.132615	1.21558	1.63263
Ash1l	0.490595	-1.59744	-1.02417	-0.486616	1.40782	0.581894	0.763446	-0.13552
Pik3cg	-1.46121	-1.0731	0.23117	1.23817	1.20864	0.31807	0.247789	-0.709531
Spn	-1.49757	-0.32859	0.758797	1.727	0.521914	-0.800673	-0.419568	0.0386922
Aoc3	-2.17148	-0.451909	-0.341643	0.314568	0.877589	0.755625	0.564418	0.452837
Zp3	-2.3775	-0.239045	0.497051	0.587037	0.459578	0.498116	0.479983	0.0947762
C3	-1.07583	-1.29835	-1.04409	0.733906	0.418139	0.442876	0.414232	1.40911
Mif	-1.47363	-1.26237	-0.620013	0.292097	0.231607	1.00344	0.787643	1.04123
Selenos	-1.95516	-0.8377	-0.0904172	-0.000815314	0.209881	0.73045	0.990738	0.953026

## Sheet: ED Figure 7d
gene_name	1/7	1	2	3	5	9	12	50
A2m	2.46059	-0.179092	-0.244001	-0.401398	-0.276419	-0.444607	-0.460337	-0.454734
Cd55	1.96397	0.644982	0.5776	-0.376075	-0.631742	-0.57454	-1.1455	-0.458692
Cr1l	-0.627356	0.511348	-1.00887	-1.54933	-0.0513102	0.368471	1.2509	1.10614
Phb	-0.831825	-0.528169	-0.798501	-0.908458	-0.324448	0.498245	1.32929	1.56387
Zp3	-2.3775	-0.239045	0.497051	0.587037	0.459578	0.498116	0.479983	0.0947762
Cfh	-1.82202	-1.3479	0.50879	0.640325	0.45049	0.634651	0.192987	0.742676
Hpx	-1.98985	-0.589067	-0.129445	0.25199	0.222584	0.287004	0.431938	1.51485
Cd5l	-1.01071	-0.535392	-0.12286	0.245409	-0.0570416	-0.377518	-0.439236	2.29735
C3	-1.07583	-1.29835	-1.04409	0.733906	0.418139	0.442876	0.414232	1.40911
Serping1	-0.744126	-1.54589	-0.82285	0.356514	0.492356	0.0857595	0.527772	1.65046
