# Supplementary material for: The maintenance of oocytes in the mammalian ovary involves extreme protein longevity
Source: Nat Cell Biol. 2024 Jun 20;26(7):1124–38. doi: 10.1038/s41556-024-01442-7 (PMC11252011; doi:10.1038/s41556-024-01442-7)
Supplement: Supplementary file 24 — Statistical source data. [file 41556_2024_1442_MOESM24_ESM.xlsx]

## Sheet: ED Figure 8a
	13C6-Lys protein cluster
protein abundance cluster	low	intermediate	high
1	9.5057	8.11287	7.56579
2	31.2548	29.1005	25.3289
3	5.01901	6.52557	2.96053
4	15.4373	17.6367	20.3947
5	15.5133	15.873	13.4868
6	23.27	22.7513	30.2632

## Sheet: ED Figure 8b
13C6-Lys protein cluster cluster: low						13C6-Lys protein cluster cluster: intermediate						13C6-Lys protein cluster cluster: high
Uniprot IDs	protein abundance cluster	norm. abundance 9 weeks	norm. abundance 12 weeks	norm. abundance 50 weeks		Uniprot IDs	protein abundance cluster	norm. abundance 9 weeks	norm. abundance 12 weeks	norm. abundance 50 weeks		Uniprot IDs	protein abundance cluster	norm. abundance 9 weeks	norm. abundance 12 weeks	norm. abundance 50 weeks
Q9Z315	1	1.14462	-0.440468	-0.704153		Q9R0P4	1	1.14918	-0.672272	-0.476906		Q9Z321	1	1.13744	-0.740997	-0.396439
Q9Z2F7	1	1.00122	-0.998774	-0.00244701		Q9QYB1	1	1.15364	-0.534041	-0.619602		Q9Z0U1	1	1.15444	-0.555902	-0.598536
Q9Z1D1	1	1.15411	-0.609163	-0.544942		Q9QXG2	1	1.12227	-0.796456	-0.325819		Q9Z0R4	1	1.01946	-0.979329	-0.0401343
Q9Z130	1	1.1494	-0.478985	-0.670414		Q9D6J5	1	1.14985	-0.483409	-0.666446		Q9QXB9	1	1.13904	-0.733661	-0.405378
Q9Z108	1	1.13736	-0.741332	-0.396029		Q9D1M7	1	1.14583	-0.449207	-0.696624		Q9CRB2	1	1.13384	-0.75615	-0.377689
Q9Z0J0	1	0.854617	-1.09978	0.245166		Q9D0M0	1	1.14958	-0.48074	-0.668842		Q99LD8	1	1.15256	-0.515486	-0.637078
Q9Z0H3	1	1.15204	-0.643878	-0.50816		Q9CZR8	1	1.1503	-0.662403	-0.487893		Q8K3H0	1	1.15073	-0.492482	-0.658246
Q9R0N0	1	0.870313	-1.09236	0.222047		Q9CZJ2	1	1.12693	-0.781473	-0.345452		Q69ZQ2	1	1.15368	-0.618866	-0.534814
Q9R0I7	1	1.13212	-0.762855	-0.369265		Q99K28	1	0.944556	-1.04748	0.102926		Q62261	1	1.15467	-0.569963	-0.584706
Q9QZH3	1	0.934513	-1.05464	0.120123		Q922H2	1	1.0452	-0.947646	-0.0975569		Q61191	1	1.15417	-0.607454	-0.546714
Q9JLQ0	1	0.853684	-1.10021	0.246521		Q91YQ5	1	1.14256	-0.715884	-0.42668		Q5SUR0	1	1.11507	-0.81727	-0.297802
Q9JLI8	1	0.907733	-1.07194	0.164207		Q91YD9	1	0.911594	-1.06959	0.158		P70279	1	1.14953	-0.48028	-0.669255
Q9ET01	1	1.1277	-0.778839	-0.34886		Q91WN1	1	1.14443	-0.439135	-0.705295		P62806	1	1.15465	-0.56795	-0.5867
Q9EST3	1	1.15449	-0.558358	-0.596136		Q8R574	1	1.0908	-0.873445	-0.217357		P62751	1	1.14479	-0.70314	-0.441648
Q9ES46	1	0.917893	-1.06566	0.14777		Q8R4N0	1	1.13093	-0.76734	-0.363587		P54869	1	1.11357	-0.821311	-0.292257
Q9ERS2	1	1.15213	-0.509328	-0.642799		Q8R2U4	1	1.14928	-0.671453	-0.477823		P41105	1	1.15106	-0.654825	-0.49624
Q9ERF3	1	0.911633	-1.06957	0.157938		Q8CHT3	1	1.15442	-0.599284	-0.555135		P16546-2	1	1.1204	-0.318268	-0.802131
Q9ERA6	1	1.14209	-0.718441	-0.423647		Q8CGC4	1	1.15455	-0.561289	-0.593264		P11531	1	1.1546	-0.590409	-0.564193
Q9EPU4	1	1.15466	-0.5861	-0.568556		Q8CEC6	1	1.15465	-0.58627	-0.568385		P10711	1	1.11837	-0.80806	-0.310308
Q9DCT2	1	1.0577	-0.930042	-0.127656		Q8C1D8	1	1.14629	-0.452639	-0.693647		O55143	1	1.15464	-0.587409	-0.567233
Q9DCS9	1	1.07312	-0.905769	-0.167347		Q8BH74	1	1.14406	-0.436603	-0.70746		O35737	1	1.15465	-0.586866	-0.567782
Q9DCL9	1	1.06539	-0.918319	-0.147073		Q8BGA5	1	0.931813	-1.05649	0.12468		B8JK39	1	1.07325	-0.905536	-0.167719
Q9DCL8	1	1.06265	-0.922587	-0.14006		Q78JE5	1	0.999039	-1.00096	0.0019183		O08638	1	1.09963	-0.244675	-0.854955
Q9DCJ5	1	1.02111	-0.97746	-0.0436505		Q6ZWM4	1	0.998172	-1.00182	0.0036461		Q9R0Q4	2	0.830369	0.279701	-1.11007
Q9DC69	1	1.15127	-0.498589	-0.652679		Q69ZX8	1	0.804361	-1.11964	0.315282		Q9QYI3	2	1.01631	-0.033466	-0.982847
Q9DBG5	1	0.890305	-1.08196	0.19165		Q62356	1	1.14552	-0.446881	-0.698635		Q9JKR6	2	0.906591	0.166034	-1.07263
Q9D964	1	0.911003	-1.06996	0.158954		Q61550	1	1.15234	-0.512224	-0.640113		Q9JHU9	2	0.984389	0.0305234	-1.01491
Q9D706	1	0.959116	-1.0364	0.0772833		P97470	1	1.148	-0.466445	-0.681557		Q9JHS4	2	0.780865	0.346241	-1.12711
Q9D1R9	1	1.15341	-0.529499	-0.623914		P83870	1	0.987941	-1.01164	0.0236977		Q9JHQ5	2	1.09507	-0.230326	-0.864741
Q9D0M1	1	1.15227	-0.640951	-0.511321		P70699	1	1.14637	-0.6931	-0.453268		Q9ERU9	2	0.97266	0.0526038	-1.02526
Q9CXA2	1	1.15467	-0.58405	-0.570624		P62309	1	0.978903	-1.01984	0.0409367		Q9ERK4	2	0.752757	0.38192	-1.13468
Q9CX86	1	1.14512	-0.701098	-0.444024		P54822	1	1.14034	-0.72741	-0.412926		Q9D8N0	2	0.738489	0.399505	-1.13799
Q9CT10	1	1.14572	-0.448372	-0.697346		P52623	1	1.15457	-0.562326	-0.592246		Q9CZX8	2	0.744482	0.39216	-1.13664
Q9CRB6	1	1.02035	-0.978323	-0.042028		P51432	1	1.05568	-0.933003	-0.122676		Q9CR57	2	0.916794	0.149563	-1.06636
Q9CQH3	1	0.915869	-1.06694	0.15107		P50136	1	1.15452	-0.559705	-0.594818		Q9CR16	2	0.902715	0.172204	-1.07492
Q9CQC7	1	0.795657	-1.12253	0.326877		P43277	1	1.15181	-0.646579	-0.505235		Q99PL5	2	1.13937	-0.407249	-0.732116
Q9CQ75	1	0.917986	-1.0656	0.147617		P40240	1	1.10009	-0.853941	-0.246147		Q99MN1	2	0.912119	0.157152	-1.06927
Q9CQ54	1	1.13161	-0.764781	-0.36683		P20664	1	1.03148	-0.965225	-0.0662559		Q99LJ6	2	1.01047	-0.0212737	-0.989193
Q9CPP6	1	1.15427	-0.549942	-0.604332		P14733	1	1.06428	-0.920056	-0.144226		Q922U1	2	1.00315	-0.00633251	-0.996819
Q99M51	1	0.85291	-1.10055	0.247643		P08775	1	1.14632	-0.452864	-0.693451		Q91ZX7	2	0.908664	0.162715	-1.07138
Q99LY9	1	1.05538	-0.933442	-0.121933		P03911	1	1.15117	-0.497412	-0.653755		Q91YT7	2	1.13508	-0.383998	-0.751086
Q99LI7	1	1.14574	-0.448499	-0.697236		O35206	1	1.04781	-0.944107	-0.103704		Q8VIJ6	2	0.830978	0.27885	-1.10983
Q99LC3	1	1.14669	-0.455773	-0.690919		O35099	1	1.14518	-0.700747	-0.444432		Q8VE97	2	1.07052	-0.160453	-0.910072
Q99J36	1	1.13244	-0.761617	-0.370827		O09044	1	1.14307	-0.713129	-0.429937		Q8VE37	2	0.947842	0.0972147	-1.04506
Q923T9-3	1	1.0772	-0.178408	-0.898788		A2AR02	1	1.13378	-0.756386	-0.377393		Q8R4X3	2	0.979906	0.0390439	-1.01895
Q923D5	1	1.09533	-0.864199	-0.231128		A2RT67	1	1.01717	-0.981895	-0.0352772		Q8R081	2	1.10944	-0.2775	-0.831943
Q922P9	1	1.13983	-0.729905	-0.409921		Q9Z2X2	2	0.7367	0.401686	-1.13839		Q8R016	2	0.937774	0.114582	-1.05236
Q921M7	1	1.15264	-0.63598	-0.516664		Q9Z2V5	2	0.967907	0.0613594	-1.02927		Q8CIV8	2	1.04408	-0.0949388	-0.949145
Q91W39	1	1.15443	-0.598953	-0.555475		Q9Z1M8	2	1.1131	-0.290542	-0.822556		Q8CG48	2	1.07357	-0.168562	-0.905007
Q91VU0	1	0.881033	-1.08692	0.205886		Q9Z172	2	1.11142	-0.284505	-0.826918		Q8C7V3	2	0.931085	0.125905	-1.05699
Q91VM5	1	1.12911	-0.773903	-0.355212		Q9WUL7	2	1.136	-0.388779	-0.747226		Q8BWT1	2	0.917637	0.148188	-1.06583
Q91VE6	1	1.13485	-0.752063	-0.382784		Q9WTU0	2	0.934934	0.11941	-1.05434		Q8BMG1	2	0.793481	0.329752	-1.12323
Q8VEE1	1	0.874337	-1.09035	0.216016		Q9QY81	2	1.06135	-0.136787	-0.924565		Q8BLY2	2	1.08209	-0.192021	-0.890065
Q8K4Z5	1	1.15364	-0.533994	-0.619647		Q9QXK7	2	1.11967	-0.315407	-0.804268		Q80W85	2	0.925714	0.13488	-1.06059
Q8K2T8	1	1.15406	-0.610436	-0.54362		Q9QXA5	2	1.04121	-0.0882666	-0.952941		Q80UZ0	2	0.90062	0.17552	-1.07614
Q8CIN4	1	1.01194	-0.987614	-0.0243283		Q9JKY0	2	0.963117	0.07008	-1.0332		Q78PY7	2	0.760807	0.371846	-1.13265
Q8CHY6	1	1.04773	-0.944219	-0.10351		Q9JHI7	2	0.971421	0.0548973	-1.02632		Q6ZWQ0	2	1.01917	-0.0395014	-0.979664
Q8CH25	1	1.00856	-0.991219	-0.0173359		Q9ESX5	2	1.07431	-0.170553	-0.903755		Q6PFR5	2	0.871515	0.220251	-1.09177
Q8C4Y3-3	1	1.15157	-0.649342	-0.502231		Q9EQF6	2	0.971542	0.0546728	-1.02621		Q6P5E4	2	0.951875	0.0901461	-1.04202
Q8C2Q3	1	1.14374	-0.434384	-0.709351		Q9EPR5	2	1.13726	-0.395491	-0.74177		Q6P5D8	2	1.11451	-0.295714	-0.818795
Q8BZR9	1	0.827196	-1.11132	0.28412		Q9DCZ1	2	1.1217	-0.323469	-0.798227		Q6P4T2	2	1.10281	-0.254983	-0.847823
Q8BZM1	1	1.12603	-0.784463	-0.341568		Q9DCE5	2	0.763618	0.368301	-1.13192		Q6NS57	2	1.14172	-0.421331	-0.720388
Q8BX09	1	1.15464	-0.567332	-0.58731		Q9DCD2	2	0.98946	0.0207566	-1.01022		Q64GA5	2	1.08986	-0.214537	-0.87532
Q8BSY0	1	1.14172	-0.72036	-0.421364		Q9DC23	2	0.942666	0.106192	-1.04886		Q62241	2	0.919534	0.145082	-1.06462
Q8BPB0	1	0.967622	-1.0295	0.0618825		Q9DBZ1-2	2	0.713071	0.430006	-1.14308		Q62188	2	0.991455	0.0168763	-1.00833
Q8BMS9	1	1.14587	-0.449516	-0.696356		Q9DBR0	2	1.13685	-0.393275	-0.743576		Q62018	2	1.04838	-0.105043	-0.943332
Q8BMJ3	1	1.01152	-0.98807	-0.0234478		Q9DBC3	2	1.06158	-0.137364	-0.924217		Q61879	2	1.10187	-0.251928	-0.849946
Q8BI72	1	1.15238	-0.512799	-0.639579		Q9D902	2	1.0464	-0.100368	-0.946031		Q61699	2	0.864651	0.23046	-1.09511
Q8BH66	1	1.1545	-0.595804	-0.558698		Q9D8S4	2	0.96054	0.0747279	-1.03527		Q61656	2	1.02918	-0.0611607	-0.968016
Q8BGD9	1	1.13828	-0.73718	-0.401101		Q9D8M4	2	0.798698	0.322843	-1.12154		Q61553	2	1.02768	-0.0578789	-0.969804
Q8BFQ4	1	1.15295	-0.631549	-0.521398		Q9D7M8	2	0.953945	0.0864922	-1.04044		Q61316	2	0.925037	0.136005	-1.06104
Q80YR5	1	1.15398	-0.541595	-0.612382		Q9D7H3	2	1.04124	-0.0883308	-0.952904		Q60864	2	0.770506	0.359556	-1.13006
Q7TNV0	1	1.1547	-0.575045	-0.579652		Q9D6Z1	2	1.10711	-0.269435	-0.837678		Q5SSI6	2	0.815425	0.300321	-1.11575
Q7TMF3	1	1.13203	-0.763189	-0.368843		Q9D3U0	2	0.813536	0.302893	-1.11643		Q3TXS7	2	0.902009	0.173323	-1.07533
Q78ZA7	1	1.15462	-0.588969	-0.565653		Q9D0F6	2	1.10893	-0.275721	-0.833213		Q3THK7	2	1.04771	-0.10346	-0.944248
Q78XF5	1	1.13802	-0.738362	-0.39966		Q9D0D5	2	1.11116	-0.283549	-0.827607		Q05186	2	1.11065	-0.28176	-0.828892
Q6Y7W8	1	1.15441	-0.599689	-0.554719		Q9D0A3	2	1.11852	-0.310892	-0.807627		P97393	2	0.808759	0.309365	-1.11812
Q6PHZ2	1	0.897146	-1.07813	0.180988		Q9CZ91	2	0.770341	0.359767	-1.13011		P63260	2	0.97383	0.0504323	-1.02426
Q6P2K6	1	0.971197	-1.02651	0.0553104		Q9CYG7	2	1.02414	-0.0501642	-0.973974		P62827	2	0.806677	0.312171	-1.11885
Q6NZF1	1	1.15139	-0.500072	-0.651322		Q9CYD3	2	0.972262	0.0533418	-1.0256		P62192	2	0.766467	0.364695	-1.13116
Q6DIC0	1	0.895133	-1.07927	0.18414		Q9CY50	2	0.798982	0.322466	-1.12145		P61358	2	0.931591	0.125054	-1.05665
Q64152-2	1	-0.00432615	-0.99783	1.00216		Q9CY21	2	0.993	0.0138555	-1.00686		P61087	2	0.777127	0.351069	-1.1282
Q63850	1	0.950163	-1.04332	0.0931548		Q9CWW6	2	0.98194	0.0351916	-1.01713		P54276	2	1.00493	-0.00993702	-0.994994
Q62093	1	1.15068	-0.658704	-0.491978		Q9CWI3	2	0.922336	0.140474	-1.06281		P53026	2	1.00528	-0.0106492	-0.994633
Q61464-4	1	1.15076	-0.492888	-0.657877		Q9CRA8	2	0.890553	0.191266	-1.08182		P37804	2	1.13493	-0.383201	-0.751727
Q61205	1	1.14975	-0.482362	-0.667387		Q9CQ48	2	1.06953	-0.157842	-0.911692		P32067	2	1.0188	-0.0387187	-0.980078
Q61033	1	1.15071	-0.492308	-0.658404		Q9CQ26	2	0.943687	0.104431	-1.04812		P28843	2	0.82099	0.292699	-1.11369
Q3UA37	1	1.14937	-0.670703	-0.478662		Q99ME9	2	1.06691	-0.150999	-0.915913		P23116	2	0.925388	0.135423	-1.06081
Q3U9G9	1	0.882863	-1.08596	0.203096		Q99M74	2	0.965394	0.0659484	-1.03134		P21844	2	0.734593	0.404248	-1.13884
Q3TIX9	1	1.14911	-0.4763	-0.672813		Q99LS3	2	1.02065	-0.0426758	-0.977979		P19324	2	0.773674	0.355504	-1.12918
Q3TC46	1	1.10983	-0.830968	-0.278864		Q99K41	2	1.12258	-0.327082	-0.795502		P14148	2	0.748856	0.386762	-1.13562
Q07113	1	0.965637	-1.03114	0.0655045		Q99JX4	2	0.834467	0.27396	-1.10843		P09405	2	0.946422	0.0996884	-1.04611
Q00PI9	1	1.14934	-0.478418	-0.670921		Q99JP4	2	0.808293	0.309994	-1.11829		P08113	2	0.847198	0.25588	-1.10308
P97447	1	1.12979	-0.771486	-0.358305		Q924C1	2	0.970271	0.0570191	-1.02729		O88508	2	0.947939	0.0970455	-1.04498
P97376	1	1.15421	-0.60629	-0.547918		Q91ZE0	2	1.07825	-0.18131	-0.896941		O70318	2	0.936608	0.116567	-1.05317
P97315	1	1.00224	-0.997749	-0.00448769		Q91X97	2	1.10629	-0.266624	-0.839665		O54818	2	0.784679	0.341288	-1.12597
P97298	1	0.905681	-1.07317	0.167487		Q91W90	2	0.851946	0.249039	-1.10098		O35286	2	1.06639	-0.149655	-0.916738
P63280	1	1.15165	-0.648506	-0.503141		Q91VU7	2	1.08967	-0.213979	-0.87569		O09106	2	1.02985	-0.0626364	-0.967209
P62876	1	1.1433	-0.711849	-0.431447		Q91VK1	2	0.89198	0.189052	-1.08103		A2A4P0	2	1.12678	-0.344811	-0.781968
P62748	1	1.15395	-0.612952	-0.541001		Q91UZ5	2	0.997043	0.00588749	-1.00293		O08550	2	0.796985	0.325117	-1.1221
P56812	1	1.14666	-0.45549	-0.691165		Q8VE92	2	0.797471	0.324473	-1.12194		Q9Z2A5	3	0.464807	-1.14781	0.683001
P54923	1	1.15373	-0.535843	-0.617886		Q8VE62	2	1.01333	-0.0272203	-0.986112		Q9R0P9	3	0.548741	-1.15424	0.605495
P53986	1	1.1512	-0.497737	-0.653458		Q8VDW0	2	1.09039	-0.216111	-0.874275		Q9D8Y0	3	-0.0867848	-0.953779	1.04056
P49817	1	1.13571	-0.387252	-0.74846		Q8VD62	2	1.05033	-0.109704	-0.940625		Q8BFZ3	3	0.277515	-1.10945	0.831933
P48774	1	1.15438	-0.60075	-0.55363		Q8VBV3	2	0.775569	0.353073	-1.12864		Q68FE9	3	0.178052	-1.07707	0.899014
P42230	1	1.04306	-0.950499	-0.0925647		Q8R3C0	2	0.97471	0.0487932	-1.0235		Q01149	3	-0.0506623	-0.973706	1.02437
P35288	1	1.14856	-0.471293	-0.677268		Q8R2Y9	2	1.01777	-0.0365399	-0.981229		P45481	3	0.68609	-1.14738	0.461294
P31230	1	1.1454	-0.699368	-0.446032		Q8QZZ7	2	1.1017	-0.251366	-0.850335		P15864	3	0.611775	-1.154	0.542227
P26645	1	1.00752	-0.992311	-0.0152041		Q8QZV7	2	1.09501	-0.230137	-0.864869		P17182	3	0.243084	-1.09913	0.856048
P26350	1	1.15274	-0.518132	-0.634609		Q8K3Z9	2	1.06606	-0.148785	-0.917271		Q9QYJ0	4	0.561542	0.593016	-1.15456
P21279	1	1.12988	-0.771162	-0.358718		Q8K3V4	2	0.98173	0.0355899	-1.01732		Q9JLV5	4	0.421479	0.720263	-1.14174
P20357	1	1.15271	-0.635103	-0.517604		Q8K3J1	2	0.981665	0.0357126	-1.01738		Q9JHU4	4	-0.34075	1.12584	-0.785092
P12265	1	1.15208	-0.508671	-0.643407		Q8K2X3	2	0.891278	0.190143	-1.08142		Q9DBG7	4	0.0724136	0.961825	-1.03424
P11404	1	1.09744	-0.85972	-0.237718		Q8K2I1	2	1.13172	-0.367348	-0.764372		Q9CR39	4	-0.122555	1.05563	-0.933074
O88286-3	1	1.14981	-0.66682	-0.482993		Q8K2F8	2	0.948967	0.0952504	-1.04422		Q99LI8	4	0.260245	0.844149	-1.10439
O70480	1	1.15419	-0.547508	-0.606687		Q8CJF7	2	1.10203	-0.252434	-0.849594		Q99K51	4	-0.388338	1.13592	-0.747582
O55142	1	1.15311	-0.524035	-0.629072		Q8CIG8	2	0.882358	0.203867	-1.08622		Q99JI4	4	-0.00865774	1.0043	-0.995643
O54941	1	1.1545	-0.558835	-0.59567		Q8CI95	2	0.853928	0.246167	-1.10009		Q8VHK9	4	0.650615	0.500844	-1.15146
O54724	1	0.915066	-1.06744	0.152378		Q8CGC6	2	0.943184	0.105299	-1.04848		Q8VDD5	4	-0.661562	1.15039	-0.488824
O35900	1	1.13371	-0.756657	-0.377054		Q8CC35	2	1.07288	-0.166708	-0.906169		Q8K441	4	0.0854972	0.954506	-1.04
O35691	1	1.13826	-0.737287	-0.400971		Q8C804	2	0.93092	0.126182	-1.0571		Q8K1J5	4	0.361196	0.769219	-1.13042
O08784	1	1.15239	-0.51294	-0.639449		Q8C7K6	2	0.827987	0.28302	-1.11101		Q8JZQ9	4	0.643852	0.508189	-1.15204
G5E829	1	1.09476	-0.865392	-0.229364		Q8BVQ5	2	1.02611	-0.0544453	-0.971665		Q8C7R4	4	0.476074	0.673015	-1.14909
A2A8L5	1	0.954407	-1.04008	0.0856733		Q8BUN5	2	1.04557	-0.0984272	-0.947147		Q80V86	4	0.623244	0.530207	-1.15345
F8VPU2	1	1.10221	-0.849171	-0.253044		Q8BU03	2	0.912124	0.157145	-1.06927		Q71LX4	4	-0.431888	1.14336	-0.711474
Q9Z2Q6	2	1.03265	-0.0688631	-0.963789		Q8BTW3	2	1.13653	-0.391542	-0.744985		Q6URW6	4	0.531448	0.622067	-1.15351
Q9Z2N8	2	1.10242	-0.253702	-0.848714		Q8BR65	2	0.964369	0.0678112	-1.03218		Q6GQT9	4	0.67894	0.469406	-1.14835
Q9Z247	2	1.12488	-0.336634	-0.788243		Q8BQ47	2	0.946563	0.0994435	-1.04601		Q64514-2	4	0.55407	0.600321	-1.15439
Q9Z1N5	2	0.987603	0.0243488	-1.01195		Q8BM55	2	0.861792	0.234676	-1.09647		Q64378	4	-0.0655783	1.03118	-0.965597
Q9Z1F9	2	1.13604	-0.38895	-0.747087		Q8BHN3-2	2	0.53348	0.620136	-1.15362		Q61554	4	0.62394	0.529472	-1.15341
Q9Z110	2	0.970208	0.0571335	-1.02734		Q8BH04	2	1.04303	-0.0924963	-0.950538		Q61263	4	0.130504	0.92834	-1.05884
Q9WVB3	2	0.977072	0.044379	-1.02145		Q811B1	2	0.862404	0.233775	-1.09618		Q60865	4	0.411954	0.728218	-1.14017
Q9WVA3	2	1.12498	-0.337054	-0.787923		Q80YQ2	2	1.13247	-0.370935	-0.761531		Q5XG71	4	0.49179	0.658874	-1.15066
Q9WUM4	2	1.07215	-0.164774	-0.907379		Q80XC2	2	0.83839	0.268429	-1.10682		Q5SSZ5	4	0.390962	0.745456	-1.13642
Q9WUK4	2	1.04485	-0.0967213	-0.948125		Q80SY5	2	0.816905	0.298301	-1.11521		Q01853	4	0.366354	0.765158	-1.13151
Q9WTX6	2	0.846545	0.256816	-1.10336		Q7TPD0	2	0.964297	0.0679418	-1.03224		P84099	4	0.52907	0.624321	-1.15339
Q9WTX5	2	0.999904	0.000191157	-1.0001		Q6ZQH8	2	1.03573	-0.0757784	-0.959955		P80316	4	0.483474	0.666387	-1.14986
Q9WTX2	2	1.12973	-0.358023	-0.771707		Q6ZQF0	2	1.09281	-0.223409	-0.8694		P70318	4	0.625354	0.527977	-1.15333
Q9WTM5	2	1.08234	-0.192741	-0.8896		Q6ZQ73	2	0.90494	0.168668	-1.07361		P70280	4	-0.172862	1.07516	-0.9023
Q9R226	2	1.08797	-0.208958	-0.879011		Q6ZQ11	2	1.07994	-0.185993	-0.893946		P68372	4	-0.730982	1.1396	-0.40862
Q9R190	2	1.00127	-0.00254215	-0.998727		Q6PGH2	2	1.07763	-0.17959	-0.898036		P68369	4	0.0219369	0.988851	-1.01079
Q9R0Q7	2	0.872901	0.218174	-1.09107		Q6PGC1	2	0.937153	0.11564	-1.05279		P63038	4	-0.589355	1.15462	-0.565262
Q9R0E2	2	0.840832	0.264968	-1.1058		Q6P5G6	2	0.961738	0.0725706	-1.03431		P63037	4	0.405414	0.733631	-1.13905
Q9R0B9	2	1.05154	-0.112606	-0.938931		Q6P5B0	2	0.968623	0.0600471	-1.02867		P63017	4	0.457511	0.689402	-1.14691
Q9R062	2	0.927926	0.131196	-1.05912		Q6P4S8	2	1.05751	-0.127195	-0.930317		P62843	4	0.538828	0.615034	-1.15386
Q9QZQ8	2	-0.545776	-0.608359	1.15414		Q6NSR8	2	1.07514	-0.172793	-0.902344		P62830	4	0.684007	0.463664	-1.14767
Q9QYH6	2	1.03795	-0.0807976	-0.95715		Q6A028	2	1.098	-0.239487	-0.858512		P62702	4	0.692648	0.453788	-1.14644
Q9QYG0-2	2	0.999581	0.000837982	-1.00042		Q64337	2	0.212393	-1.08913	0.876741		P62196	4	0.241652	0.857031	-1.09868
Q9QYB5-2	2	-0.439899	1.14454	-0.704641		Q64008	2	0.792417	0.331154	-1.12357		P58252	4	0.365059	0.76618	-1.13124
Q9QY36	2	0.923054	0.139287	-1.06234		Q62193	2	0.975574	0.0471824	-1.02276		P47713	4	0.679039	0.469294	-1.14833
Q9QXT0	2	0.7672	0.363764	-1.13096		Q61823	2	1.07531	-0.173272	-0.902041		P42932	4	0.685989	0.461408	-1.1474
Q9QUR6	2	0.948792	0.0955556	-1.04435		Q61686	2	0.90065	0.175473	-1.07612		P35564	4	0.616952	0.536821	-1.15377
Q9JMH6	2	0.735877	0.402686	-1.13856		Q61466	2	0.907716	0.164235	-1.07195		P27773	4	0.379938	0.754349	-1.13429
Q9JMG1	2	0.923861	0.137954	-1.06181		Q61245	2	1.13541	-0.385671	-0.749737		P26041	4	-0.455172	1.14661	-0.691443
Q9JMA2	2	0.999309	0.00138058	-1.00069		Q61189	2	1.00504	-0.0101614	-0.994881		P25444	4	0.69666	0.449165	-1.14583
Q9JM51	2	1.07209	-0.164611	-0.907481		Q61136	2	0.89083	0.190837	-1.08167		P22892	4	-0.602627	1.15433	-0.551699
Q9JKX6	2	1.0824	-0.192905	-0.889494		Q60809	2	1.09594	-0.233016	-0.862919		P20239	4	0.623726	0.529697	-1.15342
Q9JKB3	2	1.02684	-0.0560409	-0.970801		Q60675	2	0.978826	0.0410819	-1.01991		P20029	4	-0.0341684	1.01665	-0.982478
Q9JK23	2	1.10615	-0.266167	-0.839987		Q60520	2	1.1334	-0.375532	-0.757872		P19253	4	0.69676	0.449049	-1.14581
Q9JJA4	2	0.964631	0.0673349	-1.03197		Q5U4D9	2	1.0642	-0.144015	-0.920185		P17156	4	-0.43477	1.14379	-0.709023
Q9JIK5	2	0.880774	0.206279	-1.08705		Q5SWD9	2	0.744271	0.392421	-1.13669		P14206	4	0.648516	0.50313	-1.15165
Q9JIH2	2	1.00225	-0.00452142	-0.997732		Q4VBE8	2	1.05495	-0.120882	-0.934064		P10761	4	0.61669	0.537095	-1.15379
Q9JHW4	2	1.05836	-0.12929	-0.929067		Q4VA53	2	1.11813	-0.309384	-0.808745		P10126	4	0.315194	0.804427	-1.11962
Q9ET26	2	0.747686	0.38821	-1.1359		Q3UBX0	2	1.05939	-0.131854	-0.927532		P08003	4	0.697666	0.448002	-1.14567
Q9ERR7	2	1.12139	-0.322236	-0.799154		Q3TLH4	2	1.039	-0.0832092	-0.955796		P07091	4	-0.239854	1.09812	-0.858262
Q9EQ61	2	0.853261	0.247134	-1.1004		Q08879-2	2	1.00959	-0.0194632	-0.990126		P05622	4	0.310888	0.80763	-1.11852
Q9DBH5	2	0.811867	0.30516	-1.11703		Q05909	2	1.11515	-0.298088	-0.81706		O88967	4	0.568237	0.586416	-1.15465
Q9DBG6	2	1.08304	-0.19473	-0.888312		Q02614	2	0.938793	0.112841	-1.05163		O70194	4	0.68505	0.462478	-1.14753
Q9DBE9	2	1.03622	-0.0768864	-0.959338		Q01279	2	1.01729	-0.0355269	-0.981763		O55234	4	0.583061	0.571621	-1.15468
Q9DBD5	2	1.02841	-0.0594708	-0.968937		Q00899	2	0.889926	0.192237	-1.08216		E9PVD3	4	0.260624	0.843883	-1.10451
Q9DAW9	2	0.958371	0.0786162	-1.03699		P63330	2	0.738484	0.39951	-1.13799		E9Q634	4	-0.460932	1.14734	-0.686407
Q9DAW6	2	1.08064	-0.187945	-0.892692		P62313	2	0.944437	0.103133	-1.04757		Q9QUH0	5	-0.852949	-0.247586	1.10054
Q9D903	2	0.97538	0.0475438	-1.02292		P62307	2	0.936949	0.115986	-1.05294		Q9DB27	5	-0.869101	-0.223855	1.09296
Q9D8B4	2	0.898148	0.179414	-1.07756		P62267	2	0.810351	0.307214	-1.11756		Q9D7N3	5	-0.95601	-0.0828277	1.03884
Q9D883	2	0.91527	0.152046	-1.06732		P59481	2	0.929505	0.128556	-1.05806		Q9CWK8	5	-0.813828	-0.302497	1.11632
Q9D819	2	1.00229	-0.00460214	-0.997691		P59235	2	0.902964	0.171809	-1.07477		Q99KK7	5	-0.764545	-0.36713	1.13167
Q9D7G0	2	1.13851	-0.402377	-0.736132		P58742	2	1.06748	-0.152473	-0.915007		Q921I1	5	-0.797685	-0.324189	1.12187
Q9D554	2	1.09291	-0.223723	-0.869189		P58021	2	0.803343	0.316646	-1.11999		Q920A5	5	-0.887507	-0.195972	1.08348
Q9D3P8	2	0.82994	0.2803	-1.11024		P57716	2	1.14158	-0.420443	-0.721133		Q91YR9	5	-0.504888	-0.646898	1.15179
Q9D287	2	1.06701	-0.151253	-0.915757		P56371	2	0.833348	0.275532	-1.10888		Q91YH5	5	-0.999222	-0.00155378	1.00078
Q9D281	2	0.985836	0.0277504	-1.01359		P53564-3	2	0.327335	-1.12265	0.79531		Q91WU5	5	-0.894118	-0.185725	1.07984
Q9D1J3	2	1.14272	-0.427667	-0.71505		P50431	2	1.07896	-0.183281	-0.895682		Q8VDD9	5	-0.869294	-0.223568	1.09286
Q9D1A2	2	1.02208	-0.0457271	-0.976352		P47911	2	0.765928	0.365378	-1.13131		Q8BWF0	5	-0.967159	-0.0627284	1.02989
Q9D0W5	2	1.09813	-0.239905	-0.858226		P43883	2	1.10062	-0.247845	-0.852771		Q810B6	5	-0.98321	-0.0327744	1.01598
Q9D0T1	2	1.03601	-0.0763963	-0.959611		P43276	2	0.783954	0.342232	-1.12619		Q7TSE6	5	-0.348755	-0.778921	1.12768
Q9D0I9	2	0.962088	0.0719391	-1.03403		P43247	2	1.00283	-0.00569129	-0.997142		Q70IV5	5	-0.714339	-0.428508	1.14285
Q9D0I8	2	1.00955	-0.0193764	-0.990171		P39749	2	1.08389	-0.197144	-0.886745		Q64726	5	-0.67787	-0.470614	1.14848
Q9CZU3	2	1.03213	-0.0676908	-0.964435		P30999	2	0.546359	0.607797	-1.15416		Q64433	5	-0.86591	-0.228596	1.09451
Q9CZT6	2	0.999394	0.00121062	-1.0006		P27641	2	1.11198	-0.286486	-0.82549		Q61838	5	-0.952425	-0.0891763	1.0416
Q9CZM2	2	1.14077	-0.41555	-0.725224		P21812	2	1.07753	-0.179328	-0.898203		Q61792	5	-0.394185	-0.742835	1.13702
Q9CZH3	2	1.00423	-0.00851797	-0.995714		P21107-2	2	-0.972447	-0.0529992	1.02545		Q61133	5	-0.749365	-0.386133	1.1355
Q9CXZ1	2	1.07805	-0.180753	-0.897296		P19137	2	0.940402	0.110087	-1.05049		Q60598	5	-0.575103	-0.579595	1.1547
Q9CXY6	2	1.08692	-0.205893	-0.881028		P15105	2	0.879916	0.207584	-1.0875		Q01339	5	-0.434973	-0.70885	1.14382
Q9CXW3	2	0.837421	0.269798	-1.10722		P06151	2	1.05983	-0.132969	-0.926863		Q00915	5	-0.582981	-0.571702	1.15468
Q9CWX9	2	0.947462	0.0978777	-1.04534		P03921	2	1.04455	-0.0960288	-0.948522		P68037	5	-0.803849	-0.315969	1.11982
Q9CW46	2	0.95358	0.0871375	-1.04072		O89112	2	1.05376	-0.117992	-0.93577		P47738	5	-0.777024	-0.351201	1.12822
Q9CSN1	2	1.13131	-0.365414	-0.765899		O88796	2	1.11715	-0.305636	-0.811516		P45376	5	-0.991612	-0.0165691	1.00818
Q9CS42	2	0.99609	0.00777405	-1.00386		O88532	2	0.964298	0.0679383	-1.03224		P28654	5	-0.402405	-0.736109	1.13851
Q9CRY7	2	0.906738	0.1658	-1.07254		O88291	2	1.08122	-0.189584	-0.891638		P28474	5	-0.816579	-0.298746	1.11533
Q9CR86	2	1.13279	-0.372518	-0.760273		O55128	2	0.825237	0.286837	-1.11207		P26443	5	-0.907442	-0.164673	1.07212
Q9CQU0	2	1.12501	-0.337192	-0.787817		O55060	2	0.889489	0.192914	-1.0824		P26039	5	-0.886389	-0.197693	1.08408
Q9CQS8	2	0.979465	0.0398773	-1.01934		O54901	2	1.14183	-0.421996	-0.719829		P24549	5	-0.520936	-0.631984	1.15292
Q9CQJ8	2	1.04904	-0.10662	-0.942418		O35074	2	0.996823	0.00632335	-1.00315		P23953	5	-0.959191	-0.0771488	1.03634
Q9CQJ4	2	1.14118	-0.418015	-0.723166		O08912	2	1.02346	-0.04871	-0.974755		P15626	5	-0.567102	-0.587538	1.15464
Q9CQI7	2	1.03949	-0.0843221	-0.955169		O08810	2	1.10944	-0.27748	-0.831957		P14824	5	-0.269146	-0.837883	1.10703
Q9CQF3	2	1.06951	-0.157788	-0.911726		G5E897	2	1.07883	-0.182917	-0.895915		P13020-2	5	-0.812967	-0.303667	1.11663
Q9CQE8	2	1.07413	-0.170067	-0.904061		F7BJB9	2	0.734369	0.40452	-1.13889		P10922	5	-0.921108	-0.142497	1.0636
Q9CPW7	2	1.01388	-0.0283708	-0.985513		D3YXK2	2	1.06676	-0.150611	-0.916151		P08607	5	-0.737831	-0.400307	1.13814
Q9CPT4	2	1.02475	-0.0514802	-0.973266		A2ATU0	2	0.916925	0.14935	-1.06628		P07356	5	-0.98885	-0.0219387	1.01079
Q99P88	2	0.741537	0.395777	-1.13731		A2A690	2	1.0183	-0.0376605	-0.980638		P06745	5	-0.555342	-0.599082	1.15442
Q99MD9	2	1.1128	-0.289442	-0.823353		A2AQ19	2	1.11202	-0.286633	-0.825385		O70566	5	-0.172636	-0.902443	1.07508
Q99LG2	2	1.13471	-0.382074	-0.752634		Q9Z2B9	3	0.0440095	-1.02128	0.977269		P01027	5	-0.551875	-0.602457	1.15433
Q99LF4	2	0.883647	0.201898	-1.08554		Q9Z1K5	3	0.508941	-1.1521	0.643156		Q9Z2Z6	6	-1.08209	0.890068	0.192018
Q99LE6	2	0.759247	0.373808	-1.13305		Q9ERU3	3	-0.128243	-0.929692	1.05793		Q9Z2I9	6	-1.14039	0.413231	0.727157
Q99LB6-2	2	0.865415	0.22933	-1.09474		Q9ERL9	3	0.340463	-1.12578	0.785313		Q9WTP7	6	-1.14417	0.437336	0.706833
Q99K85	2	0.920605	0.143324	-1.06393		Q9ER64	3	0.752867	-1.13465	0.381783		Q9R1J0	6	-1.06521	0.918604	0.146606
Q99K48	2	1.05484	-0.120631	-0.934213		Q9D8S3	3	0.42703	-1.14262	0.715589		Q9R0Y5	6	-1.11574	0.300308	0.815434
Q99J77	2	0.90941	0.161518	-1.07093		Q9CWN7	3	0.262628	-1.10511	0.842478		Q9R0P5	6	-0.895425	1.07911	-0.183683
Q99J45	2	0.908482	0.163007	-1.07149		Q9CR61	3	0.57557	-1.1547	0.579128		Q9QZE5	6	-0.804635	1.11955	-0.314914
Q99J09	2	1.06352	-0.142275	-0.921242		Q9CPN8	3	0.147903	-1.06571	0.917811		Q9QZ82	6	-1.11752	0.810484	0.307034
Q924M7	2	1.07309	-0.16729	-0.905804		Q99LB7	3	0.630658	-1.15301	0.522348		Q9JMA1	6	-1.14566	0.447915	0.697742
Q922V4	2	1.02167	-0.0448435	-0.976824		Q924S2	3	0.00487988	-1.00243	0.997551		Q9EQK5	6	-1.14406	0.43659	0.70747
Q922Q4	2	1.0912	-0.218551	-0.872649		Q91YJ3	3	-0.0626459	-0.967204	1.02985		Q9EQ20	6	-1.10763	0.271215	0.836417
Q922L6	2	0.944891	0.102346	-1.04724		Q91Y86	3	0.636485	-1.15261	0.516123		Q9EPQ7	6	-0.863434	1.09569	-0.232257
Q922K7	2	0.934424	0.120274	-1.0547		Q8K2Z2	3	-0.00490867	-0.997537	1.00245		Q9EPE9	6	-0.969249	1.02815	-0.0588981
Q921X9	2	0.991627	0.0165399	-1.00817		Q8CJG1	3	0.311964	-1.1188	0.806831		Q9EP71	6	-1.15286	0.632875	0.519985
Q921F4	2	1.02351	-0.0488084	-0.974702		Q8C6L5	3	0.0963344	-1.04468	0.948347		Q9DCW4	6	-1.135	0.751429	0.383573
Q921F2	2	1.06642	-0.149721	-0.916698		Q8BZ60	3	-0.0638911	-0.966523	1.03041		Q9DCJ9	6	-1.13903	0.405333	0.733699
Q920B9	2	1.03094	-0.0650471	-0.965889		Q8BGB7	3	0.0988437	-1.04575	0.946908		Q9DCD0	6	-1.11189	0.286158	0.825727
Q91ZW3	2	1.05452	-0.11984	-0.93468		Q80UK8	3	0.617955	-1.15373	0.53577		Q9DBJ1	6	-1.12737	0.779979	0.347387
Q91ZR2	2	1.02616	-0.0545578	-0.971604		Q6A0D4	3	0.611021	-1.15403	0.543012		Q9D6M3	6	-0.915315	1.06729	-0.151973
Q91Z31	2	1.06754	-0.152638	-0.914905		Q62074	3	0.755111	-1.1341	0.378986		Q9D3D9	6	-1.11881	0.312021	0.806789
Q91YT0	2	1.12449	-0.334981	-0.789505		Q60899	3	0.344122	-1.12662	0.782499		Q9CZW5	6	-1.14993	0.484164	0.665767
Q91YS8	2	0.944867	0.102388	-1.04725		Q5XJE5	3	0.674213	-1.14894	0.47473		Q9CZL5	6	-1.15142	0.651048	0.500371
Q91YK2	2	1.0715	-0.163045	-0.908458		Q3UUQ7	3	0.22159	-1.09221	0.870619		Q9CWE0	6	-1.1387	0.735252	0.403447
Q91YE6	2	0.923028	0.139332	-1.06236		Q3ULD5	3	0.0117891	-1.00584	0.994053		Q9CVB6	6	-1.12113	0.321206	0.799928
Q91WJ8	2	0.957107	0.0808748	-1.03798		Q1W617	3	0.254954	-1.1028	0.847843		Q9CRC9	6	-1.15463	0.566653	0.587982
Q91W96	2	1.14254	-0.426542	-0.716001		Q03958	3	-0.12827	-0.929676	1.05795		Q9CQW1	6	-0.908986	1.07118	-0.162199
Q91VR5	2	0.767005	0.364012	-1.13102		P70236	3	0.679623	-1.14826	0.468634		Q99KI0	6	-1.14275	0.427863	0.714885
Q91VC3	2	0.961048	0.073814	-1.03486		P61804	3	0.0724625	-1.03426	0.961798		Q99KC8	6	-0.993187	1.00668	-0.01349
Q8VI75	2	0.979445	0.0399146	-1.01936		P51175	3	0.74399	-1.13676	0.392766		Q93092	6	-1.12069	0.31944	0.801253
Q8VHX6	2	1.0358	-0.075919	-0.959877		P49138	3	0.221129	-1.09206	0.870928		Q922Q1	6	-1.11884	0.312135	0.806704
Q8VEE4	2	1.05309	-0.116368	-0.936725		P47941	3	0.649505	-1.15156	0.502053		Q91WS0	6	-1.15409	0.60951	0.544582
Q8VDS4	2	1.04125	-0.0883751	-0.952879		P35123	3	-0.0508769	-0.97359	1.02447		Q91VR2	6	-1.15456	0.592924	0.561636
Q8VDP4	2	1.13073	-0.362686	-0.768049		O70209	3	0.37675	-1.13365	0.7569		Q91VJ4	6	-1.01236	0.0251899	0.987167
Q8VDM6	2	1.13106	-0.364202	-0.766855		O54998	3	0.567117	-1.15464	0.587523		Q91V92	6	-1.06503	0.146143	0.918887
Q8VDF2	2	1.10092	-0.24882	-0.852097		A3KGS3	3	-0.0914588	-0.951129	1.04259		Q8VEM8	6	-0.978699	1.02002	-0.0413214
Q8VC70	2	0.745065	0.391444	-1.13651		O08579	3	0.59771	-1.15446	0.556749		Q8R395	6	-1.15337	0.528647	0.624721
Q8VC52	2	0.972379	0.0531242	-1.0255		Q9Z2Q5	4	0.404497	0.734387	-1.13888		Q8R1G2	6	-1.10169	0.251342	0.850352
Q8R4G6	2	1.02507	-0.0521828	-0.972887		Q9Z266	4	-0.649111	1.15159	-0.502482		Q8R0F8	6	-1.11802	0.809066	0.308951
Q8R480	2	1.06256	-0.139849	-0.922714		Q9Z1K6	4	0.721239	0.420317	-1.14156		Q8K215	6	-1.10824	0.273307	0.834931
Q8R3N6	2	1.02752	-0.0575273	-0.969995		Q9Z1E4	4	0.638075	0.514417	-1.15249		Q8JZK9	6	-1.12707	0.346078	0.780991
Q8R3G1	2	0.950345	0.0928358	-1.04318		Q9WVH9	4	0.499136	0.652178	-1.15131		Q8BSE0	6	-1.11588	0.300827	0.815054
Q8R323	2	0.929078	0.129271	-1.05835		Q9R099	4	-0.662626	1.15027	-0.487647		Q8BIJ6	6	-1.15469	0.573431	0.58126
Q8R1U1	2	1.13318	-0.374401	-0.758774		Q9R059	4	0.551427	0.602891	-1.15432		Q80X90	6	-1.12825	0.351304	0.776944
Q8R1A4	2	0.942788	0.105982	-1.04877		Q9QXK2	4	-0.540808	1.15395	-0.613137		Q68FD5	6	-1.13236	0.370409	0.761948
Q8R0A0	2	1.01002	-0.0203486	-0.98967		Q9JJZ2	4	0.123702	0.932394	-1.0561		Q64435	6	-1.14793	0.465826	0.682103
Q8R010	2	1.08898	-0.21194	-0.877041		Q9ET30	4	-0.471455	1.14858	-0.677124		Q62465	6	-1.09726	0.237147	0.86011
Q8K4B0	2	0.982985	0.0332034	-1.01619		Q9ERE7	4	-0.0620099	1.02956	-0.967552		Q62426	6	-1.12174	0.323633	0.798104
Q8K327	2	0.971161	0.0553767	-1.02654		Q9ER41	4	-0.0775207	1.0365	-0.958984		Q60854	6	-1.10902	0.276038	0.832987
Q8K310	2	1.13143	-0.365984	-0.76545		Q9EP72	4	-0.302822	1.11641	-0.813588		Q3U487	6	-1.02123	0.0439078	0.977323
Q8K2Z4	2	1.02399	-0.0498381	-0.974149		Q9DCT1	4	-0.0215005	1.01058	-0.989076		Q11011	6	-1.09218	0.870683	0.221494
Q8K2G4	2	1.08631	-0.204103	-0.882203		Q9DCR2	4	0.626808	0.526438	-1.15325		Q00623	6	-1.04614	0.0997558	0.946383
Q8K1M6-3	2	1.1541	-0.544876	-0.609227		Q9DCA5	4	0.650882	0.500552	-1.15143		P97449	6	-1.05162	0.112799	0.938818
Q8K0U4	2	0.988528	0.0225627	-1.01109		Q9DBS5	4	-0.754663	1.13421	-0.379546		P84228	6	-1.04978	0.108379	0.941396
Q8K003	2	0.760897	0.371732	-1.13263		Q9DBE0	4	0.231113	0.864209	-1.09532		P62897	6	-1.08895	0.877093	0.211861
Q8JZM7	2	1.09843	-0.240859	-0.857573		Q9DBA9	4	0.675733	0.473021	-1.14875		P62774	6	-1.08797	0.879003	0.20897
Q8CIB5	2	0.992897	0.0140575	-1.00695		Q9DB25	4	-0.652753	1.15126	-0.498508		P61089	6	-1.08206	0.890118	0.191939
Q8CI94	2	1.1234	-0.330444	-0.792956		Q9D7S9	4	0.42233	0.719549	-1.14188		P61027	6	-1.14201	0.423147	0.718862
Q8CGY8	2	0.737367	0.400873	-1.13824		Q9D6K9	4	0.146994	0.918367	-1.06536		P57780	6	-0.911564	1.06961	-0.158049
Q8CGC7	2	1.01771	-0.0364105	-0.981297		Q9D1G5	4	-0.64328	1.15209	-0.508808		P56480	6	-1.14507	0.443631	0.701437
Q8CG71	2	1.08263	-0.193562	-0.889069		Q9D0R8	4	-0.319256	1.12065	-0.801391		P53994	6	-1.11594	0.814882	0.301061
Q8CG47	2	1.08087	-0.188593	-0.892276		Q9CWU9	4	0.586879	0.567769	-1.15465		P53810	6	-1.09509	0.230398	0.864693
Q8CFQ3	2	1.14132	-0.418876	-0.722446		Q9CWS0	4	-0.142206	1.06349	-0.921285		P53395	6	-1.08833	0.210026	0.878306
Q8CFE3	2	0.89076	0.190946	-1.08171		Q9CWF2	4	0.115363	0.937315	-1.05268		P52480	6	-0.95745	1.03771	-0.0802633
Q8CFE2	2	0.946069	0.100302	-1.04637		Q9CRA5	4	-0.153095	1.06772	-0.914624		P51863	6	-1.0741	0.169982	0.904114
Q8CDN6	2	0.945411	0.101444	-1.04686		Q9CQE7	4	0.510793	0.641441	-1.15223		P50518	6	-1.13327	0.374888	0.758386
Q8C570	2	0.785131	0.340699	-1.12583		Q99LD9	4	0.646712	0.50509	-1.1518		P50247	6	-1.06591	0.148409	0.917502
Q8C1A5	2	1.11088	-0.282565	-0.828315		Q99KR7	4	-0.436528	1.14405	-0.707524		P46656	6	-1.14827	0.468743	0.679526
Q8BZQ7	2	0.941121	0.108851	-1.04997		Q925H1	4	0.209773	0.878473	-1.08825		P41216	6	-1.06851	0.91335	0.155161
Q8BZH4	2	0.778353	0.349488	-1.12784		Q91YP3	4	0.517896	0.63483	-1.15273		P38647	6	-1.10341	0.846443	0.256962
Q8BVY0	2	0.976386	0.045664	-1.02205		Q91XD6	4	-0.610653	1.15405	-0.543394		P35700	6	-1.07918	0.895295	0.183886
Q8BV13	2	0.983066	0.0330485	-1.01611		Q91W69	4	0.60885	0.545267	-1.15412		P35486	6	-1.11719	0.305797	0.811397
Q8BU31	2	0.817999	0.296804	-1.1148		Q91V12-2	4	0.498072	0.653152	-1.15122		P34914	6	-1.13947	0.731624	0.407845
Q8BP92	2	1.13292	-0.373145	-0.759774		Q8VEL2	4	0.69292	0.453475	-1.1464		P24815	6	-1.14954	0.480323	0.669216
Q8BP67	2	0.762828	0.369299	-1.13213		Q8VCM8	4	0.274358	0.834184	-1.10854		P20152	6	-1.01361	0.0278009	0.98581
Q8BMK4	2	0.966888	0.063224	-1.03011		Q8R409	4	0.487757	0.662526	-1.15028		P20108	6	-1.14931	0.478142	0.671168
Q8BMJ2	2	0.738669	0.399285	-1.13795		Q8R2U7	4	0.355686	0.773533	-1.12922		P17742	6	-0.920605	1.06393	-0.143323
Q8BKG3	2	1.13709	-0.39457	-0.742521		Q8R127	4	0.471919	0.676712	-1.14863		P16110	6	-1.08674	0.205352	0.881383
Q8BK67	2	1.03175	-0.0668636	-0.96489		Q8K4P0	4	0.320942	0.800126	-1.12107		P14873	6	-0.881415	1.08672	-0.205305
Q8BK64	2	0.900093	0.176352	-1.07644		Q8K394	4	0.210606	0.877923	-1.08853		P14211	6	-0.8012	1.12071	-0.31951
Q8BJ05	2	0.927909	0.131225	-1.05913		Q8K389	4	0.0864	0.953997	-1.0404		P14069	6	-1.14401	0.707777	0.436231
Q8BHG9	2	1.03229	-0.0680547	-0.964234		Q8K273	4	0.162603	0.908734	-1.07134		P09671	6	-0.99321	1.00665	-0.0134451
Q8BH69	2	0.96014	0.0754458	-1.03559		Q8K0C9	4	0.643012	0.509097	-1.15211		P09411	6	-1.12881	0.353831	0.774979
Q8BGT7	2	1.07981	-0.185644	-0.894169		Q8CIE6	4	-0.348888	1.12771	-0.778818		P09103	6	-0.958034	1.03725	-0.0792189
Q8BGR9	2	1.03571	-0.0757349	-0.959979		Q8CFH6	4	-0.251902	1.10187	-0.849964		P08249	6	-1.11857	0.807486	0.311082
Q8BG95	2	1.13839	-0.401728	-0.736665		Q8CCM6	4	0.261425	0.843322	-1.10475		O88844	6	-1.15269	0.517382	0.63531
Q8BG81	2	1.1123	-0.287666	-0.824638		Q8BZW8	4	0.252303	0.849685	-1.10199		O88428	6	-1.13851	0.736131	0.402378
Q8BG32	2	0.74193	0.395296	-1.13723		Q8BYA0	4	0.160794	0.90986	-1.07065		O70310	6	-1.15467	0.584488	0.570183
Q8BFY9	2	0.757736	0.375703	-1.13344		Q8BUK6	4	0.0503055	0.973898	-1.0242		O35129	6	-1.09848	0.241005	0.857474
Q810A7	2	1.11496	-0.297372	-0.817584		Q8BP22	4	0.646768	0.505029	-1.1518		O08749	6	-1.10292	0.847555	0.255367
Q80XI3	2	1.14013	-0.728415	-0.411717		Q8BK63	4	-1.14537	0.445819	0.699552		G3X9K3	6	-1.06273	0.922457	0.140274
Q80X82	2	1.05037	-0.109796	-0.940571		Q8BHT6	4	0.652658	0.498612	-1.15127		E9PZJ8	6	-1.10272	0.848021	0.254698
Q80WJ7	2	1.13972	-0.409286	-0.730432		Q8BHC4	4	-0.220582	1.09188	-0.871293		E9Q735	6	-1.14574	0.448508	0.697229
Q80W00	2	0.973463	0.051114	-1.02458		Q8BH58	4	0.470041	0.678378	-1.14842
Q80UM7	2	0.836038	0.27175	-1.10779		Q811L6	4	-0.34058	1.1258	-0.785222
Q80UG5-3	2	1.0306	-0.0643134	-0.966291		Q80YD1	4	-0.0483078	1.02328	-0.974971
Q80U93	2	1.01075	-0.0218679	-0.988887		Q80UU9	4	0.369468	0.762695	-1.13216
Q80U87	2	1.09263	-0.222879	-0.869756		Q78PG9	4	0.569215	0.585448	-1.15466
Q80U78-2	2	1.11726	-0.306053	-0.811208		Q6ZWQ7	4	-0.383557	1.135	-0.751441
Q7TT37	2	0.886693	0.197225	-1.08392		Q6PDH0	4	0.675307	0.4735	-1.14881
Q7TPV4	2	0.951233	0.0912751	-1.04251		Q6DFV3	4	0.169262	0.904567	-1.07383
Q7TNP2	2	1.04719	-0.102242	-0.944951		Q62165	4	0.693986	0.452249	-1.14623
Q7TMK9	2	0.896555	0.181914	-1.07847		Q61749	4	0.338432	0.786869	-1.1253
Q78JW9	2	1.05796	-0.128294	-0.929662		Q61391	4	-0.490661	1.15056	-0.659898
Q6ZQI3	2	1.13857	-0.402743	-0.735831		Q60692	4	0.699488	0.445892	-1.14538
Q6ZQ38	2	1.08915	-0.212447	-0.876706		Q60676	4	-0.329393	1.12315	-0.793753
Q6PHQ8	2	0.756722	0.376973	-1.13369		Q5XJY4	4	-0.708425	1.1439	-0.435472
Q6PFD9	2	1.05642	-0.12451	-0.931915		Q5M8N0	4	0.615714	0.538117	-1.15383
Q6PE01	2	1.00483	-0.00972209	-0.995104		Q3UQA7	4	0.684972	0.462567	-1.14754
Q6PD26	2	0.780952	0.346128	-1.12708		Q3UM45	4	-0.588997	1.15462	-0.565625
Q6P8I4	2	1.13148	-0.366195	-0.765283		Q3UI43	4	-0.462181	1.14749	-0.685311
Q6P5F9	2	0.920593	0.143344	-1.06394		Q3KNJ2	4	0.419324	0.722071	-1.14139
Q6P549	2	1.11995	-0.316502	-0.80345		P97355	4	0.694908	0.451187	-1.14609
Q6NZJ6	2	0.887554	0.195899	-1.08345		P70362	4	-0.0778346	1.03664	-0.958808
Q6NZB0	2	1.03372	-0.0712403	-0.962475		P68373	4	0.626935	0.526303	-1.15324
Q6NWW9	2	0.862389	0.233797	-1.09619		P63168	4	0.63044	0.52258	-1.15302
Q6NVF9	2	0.831229	0.278499	-1.10973		P62880	4	0.331761	0.791956	-1.12372
Q6DFW4	2	1.06672	-0.150502	-0.916219		P62862	4	0.583096	0.571585	-1.15468
Q6B966	2	1.01406	-0.0287362	-0.985322		P62717	4	0.675142	0.473686	-1.14883
Q6A026	2	1.09717	-0.236863	-0.860303		P61514	4	0.434287	0.709434	-1.14372
Q68FL6	2	1.08381	-0.19692	-0.886891		P54320	4	0.26158	0.843213	-1.10479
Q66X05	2	1.10971	-0.27844	-0.831271		P52927	4	0.297539	0.817462	-1.115
Q64737	2	0.911994	0.157354	-1.06935		P52875	4	0.58348	0.571199	-1.15468
Q64674	2	1.13406	-0.378792	-0.755266		P41233	4	0.686168	0.461204	-1.14737
Q64511	2	1.01348	-0.0275304	-0.985951		P35821	4	-0.133876	1.06019	-0.926318
Q640M1	2	0.972992	0.0519887	-1.02498		P28738	4	0.550218	0.604064	-1.15428
Q62523	2	1.03255	-0.0686387	-0.963912		P16254	4	-0.432348	1.14343	-0.711084
Q62448	2	0.996188	0.00758039	-1.00377		P14685	4	0.132588	0.927092	-1.05968
Q62419	2	0.81012	0.307526	-1.11765		P08122	4	-0.0844992	1.03957	-0.955069
Q62383	2	0.881147	0.205712	-1.08686		O88491	4	0.235329	0.861348	-1.09668
Q62189	2	1.1356	-0.386691	-0.748914		O55236	4	0.392199	0.74445	-1.13665
Q62186	2	0.836695	0.270823	-1.10752		O55111	4	-0.673725	1.149	-0.475277
Q62077	2	1.10066	-0.248001	-0.852663		O35075	4	-0.475848	1.14906	-0.673216
Q62036	2	1.03278	-0.0691385	-0.963637		O08582	4	0.723027	0.418182	-1.14121
Q61937	2	0.996726	0.00651662	-1.00324		O08528	4	0.560309	0.594225	-1.15453
Q61881	2	0.984421	0.0304628	-1.01488		A8C756	4	0.604069	0.550213	-1.15428
Q61789	2	1.05349	-0.117327	-0.936161		E9Q557	4	0.66686	0.482948	-1.14981
Q61753	2	1.01743	-0.0358149	-0.981611		Q9Z2I8	5	-0.783201	-0.34321	1.12641
Q61739-2	2	0.388068	0.747801	-1.13587		Q9Z210	5	-0.743622	-0.393219	1.13684
Q61687	2	0.952953	0.0882451	-1.0412		Q9Z1G3	5	-0.884383	-0.20077	1.08515
Q61655	2	1.12102	-0.320756	-0.800266		Q9WVJ2	5	-0.908521	-0.162945	1.07147
Q61644	2	0.998166	0.00365778	-1.00182		Q9R1Z7	5	-0.967508	-0.0620905	1.0296
Q61576	2	0.890241	0.191749	-1.08199		Q9R1B9	5	-0.892638	-0.188029	1.08067
Q61555	2	0.857367	0.241161	-1.09853		Q9QXY6	5	-0.879226	-0.208632	1.08786
Q61545	2	0.802237	0.318126	-1.12036		Q9JI78	5	-0.841611	-0.263861	1.10547
Q61081	2	1.01793	-0.03689	-0.981045		Q9ET22	5	-0.925737	-0.134843	1.06058
Q60972	2	1.05297	-0.116065	-0.936903		Q9EQ80	5	-0.232378	-0.863352	1.09573
Q60749	2	1.0386	-0.0822938	-0.95631		Q9EQ32	5	-0.36549	-0.76584	1.13133
Q60715-2	2	0.708235	0.435694	-1.14393		Q9EPB4	5	-0.527415	-0.625885	1.1533
Q60648	2	0.817666	0.297259	-1.11493		Q9DBS9	5	-0.882462	-0.203707	1.08617
Q60605-2	2	0.830909	0.278947	-1.10986		Q9DBS1	5	-0.941005	-0.109051	1.05006
Q5FWK3	2	0.913464	0.154976	-1.06844		Q9D8X1	5	-0.913136	-0.155508	1.06864
Q569Z6	2	1.09762	-0.238293	-0.859328		Q9D853	5	-0.558741	-0.595762	1.1545
Q505F5	2	1.12486	-0.336572	-0.788291		Q9D7P6	5	-0.977481	-0.043612	1.02109
Q4FK66	2	0.874044	0.216458	-1.0905		Q9D5V5	5	-0.297595	-0.817421	1.11502
Q3V3R1	2	0.886729	0.197169	-1.0839		Q9D2V7	5	-0.964709	-0.0671921	1.0319
Q3URQ0	2	1.05494	-0.120873	-0.934069		Q9D2R8	5	-0.970182	-0.0571812	1.02736
Q3UMC0	2	1.0701	-0.159328	-0.910771		Q9D2C7	5	-0.746689	-0.389441	1.13613
Q3UJB9	2	0.934871	0.119515	-1.05439		Q9CYW4	5	-0.890207	-0.191802	1.08201
Q3UHX2	2	0.766053	0.36522	-1.13127		Q9CXD9	5	-0.576467	-0.578233	1.1547
Q3U319	2	1.1197	-0.315507	-0.804193		Q9CQT1	5	-0.178996	-0.898414	1.07741
Q3U0V1	2	1.12297	-0.328679	-0.794294		Q9CQP0	5	-0.964884	-0.0668745	1.03176
Q3TWW8	2	1.01369	-0.0279643	-0.985725		Q9CQI6	5	-0.842701	-0.262309	1.10501
Q3TKY6	2	1.00977	-0.019828	-0.989939		Q9CQ22	5	-0.697793	-0.447855	1.14565
Q3TKT4	2	1.0004	-0.000801105	-0.999599		Q99N92	5	-0.842175	-0.263058	1.10523
Q3THS6	2	0.797686	0.324187	-1.12187		Q99KQ4	5	-0.901625	-0.173931	1.07556
Q3THE2	2	0.942778	0.105999	-1.04878		Q99K70	5	-0.882285	-0.203978	1.08626
Q0P678	2	0.932718	0.123157	-1.05587		Q922H4	5	-0.538026	-0.615802	1.15383
Q08093	2	0.904375	0.169568	-1.07394		Q920L1	5	-0.98662	-0.0262442	1.01286
Q05CL8	2	1.09168	-0.21998	-0.871695		Q8WTY4	5	-0.261658	-0.843158	1.10482
Q04447	2	1.13243	-0.370772	-0.76166		Q8VEH8	5	-0.91493	-0.152598	1.06753
Q03963	2	0.82459	0.287733	-1.11232		Q8VEB4	5	-0.590893	-0.563701	1.15459
Q02257	2	0.967493	0.0621184	-1.02961		Q8R1S0	5	-0.372572	-0.76023	1.1328
Q01405	2	0.756062	0.377798	-1.13386		Q8K3C3	5	-0.284969	-0.826584	1.11155
Q01320	2	1.03594	-0.0762442	-0.959696		Q8K354	5	-0.810052	-0.307619	1.11767
P99027	2	1.06318	-0.141416	-0.921764		Q8K2Y7	5	-0.987539	-0.0244735	1.01201
P97927	2	0.965694	0.0654018	-1.0311		Q8K157	5	-0.884139	-0.201144	1.08528
P97855	2	0.897777	0.179997	-1.07777		Q8K021	5	-0.979707	-0.0394203	1.01913
P97314	2	1.09883	-0.242131	-0.856702		Q8CAA7	5	-0.342149	-0.784017	1.12617
P97311	2	0.985274	0.0288289	-1.0141		Q8C1Y8	5	-0.815258	-0.300548	1.11581
P97310	2	1.0501	-0.109157	-0.940944		Q8C165	5	-0.890961	-0.190634	1.08159
P70677	2	1.06471	-0.145327	-0.919385		Q8C052	5	-0.415462	-0.725299	1.14076
P70670	2	1.05192	-0.11354	-0.938384		Q8BXA1	5	-0.478365	-0.670969	1.14933
P70372	2	1.05105	-0.111425	-0.939621		Q8BJ64	5	-0.725163	-0.415624	1.14079
P70297	2	0.878679	0.209462	-1.08814		Q8BIJ7	5	-0.714833	-0.427925	1.14276
P70288	2	0.962516	0.071166	-1.03368		Q8BH61	5	-0.860965	-0.235892	1.09686
P70261	2	1.10837	-0.273767	-0.834604		Q80WQ2	5	-0.942922	-0.105751	1.04867
P70202	2	1.00803	-0.0162618	-0.99177		Q80W21	5	-0.880936	-0.206033	1.08697
P70168	2	1.07801	-0.180634	-0.897371		Q7TMQ7	5	-0.5138	-0.638648	1.15245
P63323	2	0.844394	0.259894	-1.10429		Q6W8Q3	5	-0.582205	-0.572482	1.15469
P63242	2	0.84195	0.263378	-1.10533		Q6PHN9	5	-0.882129	-0.204216	1.08634
P63073	2	1.03949	-0.0843301	-0.955165		Q6NZC7	5	-0.984991	-0.0293716	1.01436
P62996	2	0.879414	0.208347	-1.08776		Q6GV12	5	-0.93979	-0.111135	1.05093
P62960	2	1.07272	-0.166295	-0.906428		Q62433	5	-0.641468	-0.510765	1.15223
P62878	2	1.10726	-0.269922	-0.837334		Q61496	5	-0.806558	-0.312332	1.11889
P62855	2	0.939573	0.111507	-1.05108		Q61292	5	-0.884051	-0.201279	1.08533
P62852	2	1.03418	-0.0722794	-0.961899		Q61247	5	-0.890776	-0.190921	1.0817
P62754	2	0.863349	0.232383	-1.09573		Q61235	5	-0.766342	-0.364853	1.1312
P62737	2	0.872569	0.218672	-1.09124		Q61160	5	-0.441183	-0.70354	1.14472
P62320	2	0.789528	0.334951	-1.12448		Q61097	5	-0.395882	-0.741451	1.13733
P62317	2	1.0861	-0.203509	-0.882592		Q3V132	5	-0.962151	-0.0718243	1.03398
P62315	2	0.869936	0.22261	-1.09255		Q3U962	5	-0.773501	-0.355726	1.12923
P62301	2	0.873221	0.217694	-1.09091		Q3TCJ1	5	-0.420327	-0.72123	1.14156
P62281	2	0.779608	0.347866	-1.12747		Q14AI0	5	-0.764796	-0.366812	1.13161
P62245	2	1.0587	-0.130146	-0.928555		Q07139	5	-0.923922	-0.137852	1.06177
P62242	2	0.736692	0.401696	-1.13839		Q00262	5	-0.517387	-0.635304	1.15269
P62137	2	1.10379	-0.258233	-0.845556		P68368	5	-0.897446	-0.180517	1.07796
P62082	2	0.791006	0.333011	-1.12402		P63254	5	-0.950763	-0.092102	1.04286
P61979-3	2	1.14477	-0.441528	-0.703243		P61759	5	-0.20276	-0.883083	1.08584
P61965	2	0.942519	0.106446	-1.04896		P52430	5	-0.803321	-0.316675	1.12
P61957	2	0.838856	0.267769	-1.10663		P50171	5	-0.345563	-0.781388	1.12695
P61458	2	1.10734	-0.270227	-0.837117		P43274	5	-0.69123	-0.455416	1.14665
P61082	2	0.947557	0.0977129	-1.04527		P35283	5	-0.466496	-0.681512	1.14801
P60867	2	1.0233	-0.0483542	-0.974946		P29788	5	-0.312698	-0.806285	1.11898
P60843	2	0.878172	0.210229	-1.0884		P24452	5	-0.883717	-0.20179	1.08551
P60335	2	1.07526	-0.173115	-0.902141		P23591	5	-0.85199	-0.248975	1.10097
P60229	2	0.777132	0.351062	-1.12819		P21126	5	-0.854591	-0.245205	1.0998
P60122	2	1.0478	-0.103669	-0.944127		P14901	5	-0.993899	-0.0120927	1.00599
P59708	2	1.04011	-0.0857414	-0.954369		P13634	5	-0.956355	-0.0822138	1.03857
P58774-2	2	0.804533	0.315052	-1.11958		P04104	5	-0.681019	-0.467055	1.14807
P58771-2	2	0.955052	0.08453	-1.03958		P03930	5	-0.977499	-0.0435782	1.02108
P58242	2	1.05652	-0.124743	-0.931776		O70493	5	-0.736706	-0.401678	1.13838
P57784	2	1.12762	-0.348526	-0.779098		O70472	5	-0.287299	-0.824903	1.1122
P57759	2	1.06654	-0.150047	-0.916498		O70439	5	-0.805554	-0.313681	1.11924
P56960	2	1.03164	-0.0666113	-0.965029		O55137	5	-0.475981	-0.673098	1.14908
P56959	2	0.927695	0.131582	-1.05928		O54974	5	-0.674473	-0.474437	1.14891
P56395	2	1.06091	-0.135666	-0.925241		O55013	5	-0.958678	-0.0780683	1.03675
P54227	2	0.939236	0.112083	-1.05132		Q9Z2D1	6	-1.09578	0.863255	0.232521
P54103	2	0.922455	0.140276	-1.06273		Q9Z1R2	6	-1.08433	0.198417	0.885917
P54071	2	0.987073	0.0253712	-1.01244		Q9Z0V7	6	-1.13578	0.387618	0.748165
P53996	2	0.671826	0.477406	-1.14923		Q9WVQ5	6	-0.945089	1.04709	-0.102003
P53995	2	1.11557	-0.299668	-0.815904		Q9R112	6	-1.01982	0.0408921	0.978927
P52795	2	0.922702	0.13987	-1.06257		Q9QZD8	6	-1.13741	0.396293	0.741116
P52483	2	0.846008	0.257586	-1.10359		Q9QZ73	6	-1.14448	0.439455	0.70502
P52431	2	1.08652	-0.204718	-0.8818		Q9QYF1	6	-1.10998	0.830591	0.27939
P52293	2	0.922487	0.140225	-1.06271		Q9NYQ2	6	-1.0371	0.958226	0.0788763
P51655	2	0.925665	0.134963	-1.06063		Q9JKC8	6	-1.15285	0.519875	0.632978
P49718	2	0.957888	0.0794797	-1.03737		Q9JIK9	6	-1.11563	0.29989	0.815741
P49717	2	0.927294	0.132251	-1.05955		Q9JII6	6	-1.15291	0.632166	0.520742
P49615	2	1.0418	-0.0896313	-0.952167		Q9ERD7	6	-0.867352	1.09381	-0.226456
P48428	2	0.812987	0.303639	-1.11663		Q9EQI8	6	-1.01647	0.0337868	0.982678
P48024	2	0.852335	0.248476	-1.10081		Q9DCA2	6	-1.08202	0.191826	0.890192
P47963	2	0.887907	0.195355	-1.08326		Q9DC50	6	-0.88657	1.08398	-0.197415
P47962	2	0.910048	0.160491	-1.07054		Q9D7N9	6	-1.1546	0.564193	0.590409
P47753	2	0.862599	0.233488	-1.09609		Q9D710	6	-0.91411	1.06804	-0.15393
P46935	2	0.977333	0.0438895	-1.02122		Q9D6S7	6	-1.15342	0.529537	0.623878
P46664	2	0.977144	0.0442442	-1.02139		Q9D1J1	6	-1.07371	0.168949	0.904763
P46471	2	0.755272	0.378785	-1.13406		Q9D0T2	6	-1.07236	0.16533	0.907032
P46061	2	0.785846	0.339766	-1.12561		Q9CXS4	6	-1.05147	0.11244	0.939028
P43275	2	1.13278	-0.372455	-0.760323		Q9CWU6	6	-1.03706	0.95828	0.07878
P42232	2	0.762372	0.369875	-1.13225		Q9CR09	6	-1.15436	0.552942	0.601419
P42208	2	0.975245	0.0477963	-1.02304		Q9CR00	6	-1.09726	0.237146	0.86011
P37913	2	0.958031	0.0792243	-1.03726		Q9CQX8	6	-1.14338	0.431976	0.711399
P35979	2	0.794782	0.328034	-1.12282		Q9CQW2	6	-1.09106	0.218127	0.872932
P35550	2	0.936609	0.116565	-1.05317		Q9CQV6	6	-1.0097	0.990009	0.0196908
P34022	2	0.993626	0.0126279	-1.00625		Q9CQN7	6	-1.06786	0.153458	0.914401
P32233	2	0.864152	0.231197	-1.09535		Q9CQM5	6	-1.12003	0.316818	0.803214
P31938	2	1.0557	-0.122726	-0.932973		Q9CQE3	6	-0.971141	1.02655	-0.0554133
P30681	2	1.0977	-0.238555	-0.859149		Q9CPX6	6	-1.03903	0.95576	0.0832723
P30416	2	0.928517	0.130209	-1.05873		Q99N96	6	-1.12973	0.771719	0.358008
P30412	2	1.0344	-0.0727868	-0.961618		Q99N91	6	-1.04936	0.107391	0.941971
P30285	2	0.955486	0.0837589	-1.03925		Q99N16	6	-1.15252	0.637734	0.514783
P29341	2	0.916903	0.149386	-1.06629		Q99MK8	6	-1.13595	0.388487	0.747462
P28867	2	1.09751	-0.237943	-0.859567		Q99M71	6	-1.08346	0.887537	0.195925
P28667	2	1.11795	-0.308696	-0.809255		Q99LR1	6	-1.115	0.297542	0.81746
P28658	2	1.1261	-0.341866	-0.784235		Q99LC5	6	-1.15468	0.583908	0.570767
P28656	2	0.936181	0.117293	-1.05347		Q99K23	6	-1.10556	0.841394	0.264169
P28352	2	1.00582	-0.0117335	-0.994082		Q99JF5	6	-1.14562	0.447619	0.697997
P27612	2	0.990228	0.0192662	-1.00949		Q924T2	6	-1.08559	0.202032	0.883558
P27048	2	0.981281	0.0364412	-1.01772		Q920E5	6	-1.14905	0.475754	0.6733
P26369	2	1.01447	-0.0296066	-0.984868		Q91YP2	6	-1.07666	0.899727	0.176929
P26187	2	1.1208	-0.319856	-0.800941		Q91VZ6	6	-1.11045	0.829401	0.281051
P25206	2	1.04693	-0.101631	-0.945304		Q91VN4	6	-0.93617	1.05348	-0.117311
P24547	2	1.00949	-0.0192619	-0.99023		Q8VHJ5	6	-0.903881	1.07423	-0.170354
P24369	2	0.822142	0.291112	-1.11325		Q8VHE0	6	-1.15087	0.494086	0.656787
P23475	2	1.13193	-0.368364	-0.763568		Q8VE70	6	-1.15433	0.551844	0.602486
P23249	2	1.0593	-0.131647	-0.927656		Q8VE22	6	-1.07746	0.179127	0.898331
P23242	2	1.02434	-0.050602	-0.973738		Q8VDN2	6	-1.12244	0.326492	0.795947
P23198	2	1.09479	-0.229482	-0.865312		Q8VD04	6	-1.01992	0.978818	0.0410972
P21550	2	0.878896	0.209132	-1.08803		Q8VCR7	6	-1.09402	0.22709	0.866925
P19096	2	0.891581	0.189671	-1.08125		Q8VCL2	6	-1.1266	0.344027	0.782572
P17918	2	0.972351	0.0531753	-1.02553		Q8R3B1	6	-1.15124	0.49829	0.652952
P17225	2	1.02395	-0.0497534	-0.974195		Q8R1F5	6	-1.07054	0.160506	0.910039
P16125	2	1.06364	-0.142595	-0.921048		Q8R0W0	6	-1.14214	0.71819	0.423946
P13439	2	1.09633	-0.234246	-0.862084		Q8K4F5	6	-1.13239	0.76181	0.370583
P12970	2	0.769705	0.360578	-1.13028		Q8K1X1	6	-1.04864	0.942966	0.105675
P10852	2	-0.193568	1.08263	-0.889065		Q8JZV7	6	-1.06698	0.151175	0.915805
P10493	2	1.00758	-0.0153401	-0.992242		Q8JZS9	6	-1.06132	0.136709	0.924612
P08030	2	0.971803	0.0541903	-1.02599		Q8CHP8	6	-1.06077	0.135332	0.925442
P07901	2	0.750373	0.384883	-1.13526		Q8C547	6	-0.80023	1.12103	-0.320804
P07742	2	0.878369	0.209931	-1.0883		Q8C166	6	-1.09084	0.217459	0.873377
P02469	2	0.937606	0.114868	-1.05247		Q8C129	6	-1.12674	0.344629	0.782109
P02468	2	1.01247	-0.0254331	-0.987041		Q8C0M9	6	-1.12329	0.329994	0.793298
P00375	2	0.933333	0.122118	-1.05545		Q8C0J6	6	-1.14478	0.703194	0.441586
O88322	2	0.874172	0.216265	-1.09044		Q8BSL7	6	-1.15312	0.524263	0.628858
O70551	2	0.875261	0.214625	-1.08989		Q8BP48	6	-0.963149	1.03317	-0.0700215
O70475	2	0.833791	0.274909	-1.1087		Q8BMS4	6	-1.08742	0.207361	0.880063
O70400	2	0.959325	0.0769088	-1.03623		Q8BMS1	6	-1.01908	0.0393205	0.97976
O70252	2	1.10966	-0.278272	-0.831391		Q8BML9	6	-1.05209	0.113949	0.938144
O70251	2	0.77667	0.351657	-1.12833		Q8BKF1	6	-1.15455	0.560978	0.593569
O70133-2	2	1.14595	-0.450116	-0.695837		Q8BK72	6	-1.05453	0.119866	0.934664
O55126	2	1.13213	-0.369321	-0.762811		Q8BJZ4	6	-1.13882	0.404147	0.734676
O54879	2	1.03828	-0.0815497	-0.956728		Q8BJD1	6	-1.07477	0.1718	0.90297
O54833	2	1.02775	-0.0580193	-0.969727		Q8BH24	6	-1.06496	0.145973	0.918991
O54734	2	1.09642	-0.234539	-0.861885		Q8BG51-3	6	-1.1112	0.827494	0.283705
O35887	2	1.11602	-0.30136	-0.814663		Q7TSQ8	6	-1.08161	0.19068	0.890931
O35685	2	1.03298	-0.0696059	-0.963379		Q6P5E6	6	-1.10375	0.845648	0.258102
O35598	2	1.01373	-0.028042	-0.985684		Q64133	6	-1.14943	0.67013	0.479302
O35344	2	0.791084	0.332909	-1.12399		Q62245	6	-0.938247	1.05202	-0.113774
O35326	2	0.736567	0.401847	-1.13841		Q61578	6	-1.11079	0.282233	0.828552
O35295	2	1.04462	-0.0961901	-0.948429		Q61239	6	-1.15271	0.635097	0.517609
O09167	2	0.836664	0.270867	-1.10753		Q61171	6	-1.04239	0.0910031	0.951388
O08807	2	0.85705	0.241624	-1.09867		Q60778	6	-1.1492	0.672131	0.477064
O08663	2	0.849101	0.253145	-1.10225		Q60714	6	-1.01267	0.0258312	0.986834
O08553	2	1.09651	-0.23481	-0.861701		Q60695	6	-1.13619	0.389751	0.746438
G5E870	2	1.11886	-0.312222	-0.806639		Q5U458	6	-1.1509	0.494368	0.656531
E9Q4N7	2	0.859867	0.237503	-1.09737		Q5SUC9	6	-1.14617	0.451722	0.694444
D3Z7P3-2	2	1.14969	-0.481757	-0.66793		Q3TYX3	6	-1.00662	0.0133688	0.993249
D3Z7P3	2	0.925294	0.135579	-1.06087		Q3THG9	6	-1.13502	0.751356	0.383663
D3YZP9	2	0.963852	0.0687481	-1.0326		Q3TC72	6	-1.15356	0.621215	0.532345
D3YYU8	2	0.985859	0.027707	-1.01357		Q2TPA8	6	-1.15462	0.565368	0.58925
B2RY56	2	1.0684	-0.154861	-0.913536		Q11136	6	-1.14424	0.43783	0.706411
B1AZI6	2	1.06845	-0.155012	-0.913442		Q03265	6	-1.15408	0.544212	0.609866
A2ADY9	2	1.08237	-0.192824	-0.889546		Q02844	6	-1.12682	0.344982	0.781836
A6X8Z5	2	0.95114	0.0914393	-1.04258		P98192	6	-1.02466	0.0512958	0.973365
Q9Z0P4	3	-0.108764	-0.941172	1.04994		P97930	6	-1.15415	0.60793	0.546221
Q9Z0H8-2	3	-0.105763	-0.942915	1.04868		P97823	6	-1.11647	0.303042	0.813426
Q9QZE7	3	-0.0872468	-0.953518	1.04076		P97742	6	-1.13639	0.745576	0.390814
Q9JKB1	3	0.691099	-1.14667	0.455567		P63030	6	-1.15371	0.535356	0.61835
Q9JJU8	3	0.659642	-1.15059	0.490943		P62965	6	-1.14116	0.723276	0.417883
Q9JIW9	3	0.00218755	-1.00109	0.998904		P61961	6	-1.13163	0.366897	0.764729
Q9DC70	3	0.4359	-1.14396	0.70806		P58389	6	-1.08992	0.214724	0.875196
Q9DC11	3	0.786741	-1.12534	0.338599		P58064	6	-1.02865	0.0599931	0.968653
Q9DAR7	3	0.336187	-1.12477	0.788585		P57746	6	-1.1539	0.614083	0.539822
Q9D7X8	3	0.267247	-1.10647	0.839225		P56391	6	-1.15186	0.646075	0.505781
Q9D7B6	3	0.329891	-1.12327	0.793375		P56379	6	-1.14695	0.457805	0.689145
Q9D0J8	3	-0.0768445	-0.959361	1.03621		P55194	6	-1.03287	0.0693509	0.963519
Q9CZR2	3	0.684107	-1.14766	0.463551		P52760	6	-1.12267	0.327428	0.79524
Q9CYZ2	3	0.181712	-1.0784	0.896684		P51881	6	-1.09086	0.873329	0.217532
Q9CQJ6	3	0.63294	-1.15286	0.519915		P48962	6	-0.882974	1.0859	-0.202926
Q99LI2	3	0.140969	-1.063	0.922035		P47934	6	-1.12293	0.328513	0.794419
Q99LD4	3	-0.143472	-0.920515	1.06399		P40630	6	-1.14971	0.481975	0.667734
Q99KP3	3	-0.0287456	-0.985317	1.01406		P30115	6	-1.09382	0.22649	0.86733
Q99KE1	3	-0.0293054	-0.985025	1.01433		P29595	6	-1.15239	0.513027	0.639367
Q99020	3	0.77803	-1.12793	0.349904		P12367	6	-1.13379	0.377441	0.756348
Q921H9	3	0.187609	-1.08052	0.892908		P11276	6	-1.13672	0.392587	0.744135
Q91X20	3	0.457489	-1.14691	0.689421		P10833	6	-1.14537	0.445799	0.699568
Q91WD5	3	0.18471	-1.07948	0.894768		P08207	6	-1.01981	0.040874	0.978936
Q8VBW6	3	0.505202	-1.15181	0.646609		P06795	6	-1.14618	0.451797	0.694378
Q8QZY9	3	0.524793	-1.15315	0.628358		P05064	6	-1.14948	0.479736	0.669741
Q8QZY3	3	0.107841	-1.04955	0.941709		P03958	6	-1.11988	0.316223	0.803659
Q8C0L6	3	0.598567	-1.15444	0.55587		O88441	6	-1.15298	0.521983	0.631001
Q8BTV1	3	0.194427	-1.08294	0.888509		O35435	6	-1.09851	0.241117	0.857397
Q80XU3	3	0.535815	-1.15373	0.617912		O09174	6	-1.02802	0.0586227	0.969399
Q7TMR0	3	0.514484	-1.1525	0.638012		A2AGX3	6	-0.957229	1.03789	-0.0806566
Q6ZQ58	3	-0.0386561	-0.980111	1.01877		B2RXS4	6	-1.07036	0.910341	0.16002
Q6PGF3	3	0.395561	-1.13727	0.741713
Q69Z99	3	0.214272	-1.08977	0.875496
Q63918	3	0.773677	-1.12918	0.355502
Q3UVK0	3	0.384282	-1.13514	0.750857
Q3TDQ1	3	0.0793056	-1.03729	0.957986
Q04857	3	0.0116139	-1.00576	0.994142
Q02819	3	0.725715	-1.14068	0.414963
P97760	3	0.386739	-1.13561	0.748875
P97434-2	3	-0.009874	-0.995026	1.0049
P83917	3	0.675718	-1.14876	0.473038
P63024	3	0.639339	-1.1524	0.513058
P62874	3	-0.0606495	-0.968295	1.02894
P59900	3	-0.0228013	-0.988404	1.01121
P58871	3	-0.0530451	-0.972422	1.02547
P52503	3	0.0985559	-1.04563	0.947073
P51859	3	0.633102	-1.15284	0.519742
P46978	3	0.730318	-1.13974	0.409423
P41241	3	-0.0544639	-0.971655	1.02612
P31324	3	0.717612	-1.14224	0.424631
P31001	3	0.424848	-1.14228	0.71743
P22315	3	0.29764	-1.11503	0.817388
P21981	3	-0.109975	-0.940467	1.05044
P18052	3	-0.0185771	-0.990582	1.00916
P16460	3	0.743782	-1.1368	0.393022
P15089	3	0.602135	-1.15434	0.552205
P12658	3	-0.0165054	-0.991645	1.00815
P06909	3	0.381872	-1.13467	0.752796
O88712	3	0.655984	-1.15095	0.494969
O70456	3	-0.110622	-0.94009	1.05071
O35855	3	0.167221	-1.07307	0.905848
O35639	3	0.672416	-1.14916	0.476745
O35638	3	0.351949	-1.12839	0.776443
O35381	3	0.775543	-1.12865	0.353107
A2AX52	3	0.091097	-1.04243	0.951335
O09111	3	0.745295	-1.13645	0.391159
Q9Z2U0	4	-0.292696	1.11369	-0.820992
Q9Z1Z2	4	0.665673	0.484268	-1.14994
Q9Z1Q9	4	0.596732	0.557749	-1.15448
Q9Z0Y1	4	-0.556113	1.15444	-0.598331
Q9Z0N1	4	0.63477	0.517959	-1.15273
Q9Z0K8	4	0.103051	0.944484	-1.04754
Q9WUR9	4	0.679438	0.468843	-1.14828
Q9WUN2	4	0.471991	0.676648	-1.14864
Q9WTS2	4	0.672378	0.476788	-1.14917
Q9R0Q6	4	0.576909	0.577792	-1.1547
Q9QZD9	4	0.717232	0.425083	-1.14231
Q9QYJ3	4	0.621086	0.53248	-1.15357
Q9QYA2	4	0.225022	0.868317	-1.09334
Q9QXX0	4	0.356988	0.772516	-1.1295
Q9QXE7	4	0.338016	0.787187	-1.1252
Q9JL62	4	0.304167	0.812599	-1.11677
Q9JJI8	4	0.0460642	0.976172	-1.02224
Q9JIL4	4	-0.640831	1.15228	-0.511451
Q9JIF7	4	-0.648019	1.15169	-0.50367
Q9JHR7	4	-0.622679	1.15348	-0.530803
Q9ESW4	4	-0.235381	1.09669	-0.861313
Q9ERG2	4	-0.743275	1.13692	-0.393645
Q9EPL8	4	0.695366	0.450659	-1.14602
Q9EPK6	4	-0.0845022	1.03957	-0.955068
Q9DCM0	4	-0.583516	1.15468	-0.571162
Q9D8W5	4	0.0720658	0.962018	-1.03408
Q9D8E6	4	0.655223	0.495804	-1.15103
Q9D1Q6	4	0.610957	0.543079	-1.15404
Q9D1P4	4	0.694713	0.451412	-1.14612
Q9D1M0	4	-0.437643	1.14421	-0.706571
Q9D1E6	4	0.577139	0.577561	-1.1547
Q9D0R2	4	0.427261	0.715394	-1.14265
Q9CZD3	4	0.65983	0.490736	-1.15057
Q9CXW4	4	0.651454	0.499928	-1.15138
Q9CX56	4	0.496578	0.654517	-1.15109
Q9CWM4	4	-0.758987	1.13312	-0.374134
Q9CR67	4	0.627095	0.526133	-1.15323
Q9CQR6	4	0.375734	0.757711	-1.13345
Q9CQM9	4	0.659124	0.491514	-1.15064
Q9CQK7	4	-0.117085	1.05339	-0.936303
Q9CQC6	4	0.379211	0.754931	-1.13414
Q9CQB5	4	0.373353	0.759609	-1.13296
Q9CPU4	4	-0.307125	1.11754	-0.810416
Q9CPR4	4	0.671967	0.477247	-1.14921
Q99MZ7	4	0.373611	0.759403	-1.13301
Q99LU0	4	0.106589	0.942436	-1.04903
Q99LH1	4	-0.016395	1.0081	-0.991702
Q99LC8	4	0.495531	0.655472	-1.151
Q99L47	4	-0.136658	1.0613	-0.924643
Q99L04	4	-0.677479	1.14853	-0.471055
Q922R8	4	0.7224	0.418931	-1.14133
Q922Q8	4	0.700978	0.444163	-1.14514
Q922F4	4	0.57688	0.57782	-1.1547
Q922B2	4	0.533423	0.62019	-1.15361
Q921J2	4	-0.60675	1.15419	-0.547443
Q91YW3	4	-0.521615	1.15296	-0.631347
Q91WK1	4	0.677516	0.471013	-1.14853
Q91VH2	4	0.0714257	0.962372	-1.0338
Q91V36	4	-0.620081	1.15362	-0.533538
Q8VID5	4	-0.0276591	1.01354	-0.985884
Q8VI84	4	0.294016	0.820032	-1.11405
Q8VI63	4	0.313801	0.805465	-1.11927
Q8VE47	4	-0.127461	1.05762	-0.930158
Q8VDM4	4	0.49424	0.656647	-1.15089
Q8VDG3	4	0.682208	0.465707	-1.14792
Q8VD65	4	-0.406018	1.13915	-0.733133
Q8VBV7	4	-0.129963	1.05863	-0.928664
Q8VBT0	4	0.130586	0.928292	-1.05888
Q8R3D1	4	0.334656	0.789753	-1.12441
Q8CI04	4	0.522178	0.630817	-1.153
Q8CHH9	4	0.0100311	0.994947	-1.00498
Q8CB77	4	0.57074	0.583935	-1.15468
Q8C878	4	0.347027	0.780258	-1.12728
Q8C6G8	4	0.192629	0.889673	-1.0823
Q8BX10	4	-0.00506396	1.00252	-0.997458
Q8BVU5	4	0.180331	0.897565	-1.0779
Q8BU14	4	-0.636806	1.15258	-0.515778
Q8BTS4	4	0.691238	0.455407	-1.14664
Q8BRT1	4	0.309557	0.808617	-1.11817
Q8BKZ9	4	-0.213761	1.0896	-0.875835
Q8BG05-2	4	0.0585378	0.969445	-1.02798
Q8BG05	4	0.824092	0.288421	-1.11251
Q80YV3	4	0.262724	0.84241	-1.10513
Q80VD1	4	0.136461	0.924762	-1.06122
Q80V26	4	0.431498	0.711806	-1.1433
Q7TSC1	4	0.659162	0.491472	-1.15063
Q7TQK5	4	0.430655	0.71252	-1.14318
Q6ZWV7	4	0.385532	0.74985	-1.13538
Q6ZWV3	4	0.578445	0.576255	-1.1547
Q6ZWU9	4	0.678096	0.470359	-1.14845
Q6ZWN5	4	0.706156	0.438129	-1.14428
Q6P1F6	4	0.0688813	0.963779	-1.03266
Q6P1B1	4	0.683994	0.463679	-1.14767
Q6NS46	4	0.719092	0.422874	-1.14197
Q6IRU2	4	0.126476	0.930745	-1.05722
Q66JS6	4	0.678747	0.469624	-1.14837
Q62422	4	-0.421456	1.14174	-0.720283
Q62351	4	0.576978	0.577723	-1.1547
Q61768	4	-0.720324	1.14173	-0.421407
Q61543	4	0.707168	0.436944	-1.14411
Q61510	4	-0.71765	1.14224	-0.424587
Q61490	4	-0.665199	1.14999	-0.484794
Q61207	4	0.304194	0.812579	-1.11677
Q61187	4	-0.453502	1.1464	-0.692896
Q61166	4	0.643977	0.508054	-1.15203
Q60973	4	0.731612	0.407859	-1.13947
Q60823	4	0.180128	0.897694	-1.07782
Q60737	4	-0.699779	1.14533	-0.445555
Q5XJY5	4	0.190682	0.89093	-1.08161
Q5SWU9	4	0.51647	0.636161	-1.15263
Q5RL79	4	0.548714	0.605521	-1.15423
Q59J78	4	0.0967164	0.948128	-1.04484
Q4VAE3	4	0.729714	0.410151	-1.13987
Q3UKC1	4	0.131679	0.927637	-1.05932
Q3UHD6	4	-0.0957947	1.04445	-0.948655
Q3UDE2	4	0.569043	0.585618	-1.15466
Q3U1J4	4	0.609345	0.544753	-1.1541
Q07133	4	0.491769	0.658893	-1.15066
Q02248	4	-0.399589	1.13801	-0.73842
Q00422	4	0.63348	0.519339	-1.15282
P99026	4	0.00495643	0.997513	-1.00247
P99024	4	0.470578	0.677902	-1.14848
P97461	4	0.685571	0.461884	-1.14746
P97379	4	0.617094	0.536673	-1.15377
P97370	4	-0.0862271	1.04032	-0.954094
P97351	4	0.677978	0.470492	-1.14847
P84089	4	0.376922	0.756763	-1.13368
P84084	4	0.406988	0.732332	-1.13932
P83882	4	-0.031049	1.01516	-0.984114
P81117	4	0.193124	0.889352	-1.08248
P80317	4	0.576459	0.578241	-1.1547
P80315	4	0.63294	0.519915	-1.15286
P80314	4	0.561553	0.593005	-1.15456
P70698	4	-0.531875	1.15354	-0.621661
P70398	4	-0.551651	1.15432	-0.602673
P70333	4	0.717173	0.425152	-1.14233
P68040	4	0.676712	0.471919	-1.14863
P63325	4	0.576813	0.577887	-1.1547
P63276	4	0.537965	0.615859	-1.15382
P62983	4	-0.33543	1.12459	-0.789163
P62918	4	0.701267	0.443827	-1.14509
P62900	4	0.686487	0.460841	-1.14733
P62889	4	0.631774	0.52116	-1.15293
P62869	4	0.0867241	0.953814	-1.04054
P62334	4	0.122168	0.933303	-1.05547
P62270	4	0.348984	0.778744	-1.12773
P62264	4	0.640019	0.512325	-1.15234
P62141	4	0.681576	0.466423	-1.148
P61971	4	-0.462265	1.1475	-0.685237
P61924	4	0.49979	0.65158	-1.15137
P61750	4	0.52002	0.632842	-1.15286
P61255	4	0.583247	0.571433	-1.15468
P61222	4	0.671325	0.477967	-1.14929
P60710	4	0.168279	0.905185	-1.07346
P59242	4	0.487927	0.662373	-1.1503
P58710	4	0.337667	0.787454	-1.12512
P55937	4	-0.513681	1.15244	-0.638759
P55288	4	0.663218	0.486991	-1.15021
P54775	4	0.512436	0.639917	-1.15235
P54731	4	0.276009	0.833007	-1.10902
P53811	4	-0.505437	1.15183	-0.646392
P52332	4	0.401594	0.736776	-1.13837
P51410	4	0.224085	0.868946	-1.09303
P47964	4	0.543385	0.610662	-1.15405
P47915	4	0.717567	0.424685	-1.14225
P47758	4	0.50047	0.650958	-1.15143
P47740	4	0.6328	0.520064	-1.15286
P45591	4	0.437714	0.706511	-1.14422
P36536	4	0.608315	0.545822	-1.15414
P35980	4	0.590566	0.564033	-1.1546
P35279-2	4	-0.139099	1.06227	-0.923168
P35278	4	-0.660257	1.15052	-0.490265
P32261	4	-0.381892	1.13467	-0.75278
P27659	4	0.668188	0.481469	-1.14966
P26516	4	-0.213217	1.08941	-0.876196
P26231	4	-0.672085	1.1492	-0.477116
P22907	4	0.573291	0.5814	-1.15469
P21300	4	-0.414169	1.14054	-0.726375
P14869	4	0.603815	0.550475	-1.15429
P14576	4	0.105212	0.943234	-1.04845
P14131	4	0.728813	0.411237	-1.14005
P14115	4	0.33391	0.790321	-1.12423
P11499	4	0.661968	0.488375	-1.15034
P09242	4	0.43231	0.711115	-1.14343
P08121	4	0.716599	0.425833	-1.14243
O89079	4	0.0376499	0.980643	-1.01829
O89026	4	-0.184436	1.07938	-0.894944
O88693	4	0.699556	0.445813	-1.14537
O88569	4	0.713518	0.429479	-1.143
O88545	4	0.61325	0.54069	-1.15394
O88447	4	-0.0195564	1.00963	-0.990078
O70591	4	0.490564	0.659986	-1.15055
O55135	4	0.674995	0.473852	-1.14885
O55106	4	0.617467	0.536282	-1.15375
O55029	4	0.0086627	0.995641	-1.0043
O54692	4	0.591776	0.562804	-1.15458
O35593	4	0.234803	0.861705	-1.09651
O35566	4	-0.386923	1.13565	-0.748727
O35343	4	0.624503	0.528877	-1.15338
O08756	4	-0.440402	1.14461	-0.704209
O08709	4	-0.328737	1.12299	-0.79425
A2A9R3	4	0.367297	0.764413	-1.13171
O08547	4	0.276518	0.832645	-1.10916
Q9Z2U1	5	-0.799958	-0.321166	1.12112
Q9Z2M7	5	-0.864559	-0.230595	1.09515
Q9Z2D6-2	5	-0.731901	-0.407509	1.13941
Q9Z0E6	5	-0.707059	-0.437072	1.14413
Q9WVK4	5	-0.378093	-0.755827	1.13392
Q9WV80	5	-0.911399	-0.158316	1.06971
Q9WV54	5	-0.652353	-0.498945	1.1513
Q9WUU7	5	-0.665578	-0.484374	1.14995
Q9WUB3	5	-0.603256	-0.551051	1.15431
Q9WTL7	5	-0.774842	-0.354006	1.12885
Q9R257	5	-0.215217	-0.874868	1.09009
Q9R1P4	5	-0.586702	-0.567948	1.15465
Q9R1P1	5	-0.86089	-0.236002	1.09689
Q9R0A0	5	-0.830747	-0.279173	1.10992
Q9R069	5	-0.538799	-0.615062	1.15386
Q9QZ06	5	-0.9989	-0.00219566	1.0011
Q9QY76	5	-0.852254	-0.248593	1.10085
Q9QUM9	5	-0.970953	-0.0557607	1.02671
Q9JMG7	5	-0.764798	-0.36681	1.13161
Q9JK53	5	-0.900625	-0.175511	1.07614
Q9JIX0	5	-0.336812	-0.788108	1.12492
Q9JHI5	5	-0.570505	-0.584169	1.15467
Q9EQP2	5	-0.929763	-0.128124	1.05789
Q9EQH2	5	-0.844973	-0.259068	1.10404
Q9EPC1	5	-0.999883	-0.000233218	1.00012
Q9DCT8	5	-0.517078	-0.635594	1.15267
Q9DBL7	5	-0.980258	-0.0383781	1.01864
Q9DAK9	5	-0.953079	-0.0880219	1.0411
Q9D8T2	5	-0.176574	-0.899952	1.07653
Q9D8S9	5	-0.720913	-0.420705	1.14162
Q9D8B3	5	-0.904499	-0.169371	1.07387
Q9D892	5	-0.477475	-0.671764	1.14924
Q9D7X3	5	-0.933932	-0.121106	1.05504
Q9D379	5	-0.945353	-0.101546	1.0469
Q9D358	5	-0.870927	-0.221129	1.09206
Q9D338	5	-0.935197	-0.118964	1.05416
Q9D1P2	5	-0.654839	-0.496224	1.15106
Q9CZS1	5	-0.750019	-0.385322	1.13534
Q9CYH2	5	-0.591902	-0.562675	1.15458
Q9CY64	5	-0.642221	-0.509951	1.15217
Q9CX80	5	-0.520538	-0.632357	1.15289
Q9CQU3	5	-0.851943	-0.249043	1.10099
Q9CQI3	5	-0.955678	-0.0834187	1.0391
Q9CQH7	5	-0.727206	-0.413171	1.14038
Q9CQE1	5	-0.999026	-0.00194531	1.00097
Q9CQ69	5	-0.66648	-0.483371	1.14985
Q9CQ65	5	-0.967865	-0.0614365	1.0293
Q9CQ60	5	-0.88405	-0.20128	1.08533
Q9CPQ1	5	-0.888323	-0.194713	1.08304
Q99PT1	5	-0.851188	-0.250135	1.10132
Q99PL6	5	-0.727678	-0.412604	1.14028
Q99N95	5	-0.762656	-0.369517	1.13217
Q99KJ8	5	-0.982101	-0.034885	1.01699
Q99KH8	5	-0.854981	-0.244638	1.09962
Q99JI6	5	-0.667104	-0.482676	1.14978
Q99J99	5	-0.803902	-0.315897	1.1198
Q923D2	5	-0.875342	-0.214504	1.08985
Q922D8	5	-0.861724	-0.234775	1.0965
Q921H8	5	-0.703188	-0.441593	1.14478
Q91X72	5	-0.681975	-0.465972	1.14795
Q91WP6	5	-0.505235	-0.646578	1.15181
Q91VW5	5	-0.372231	-0.760501	1.13273
Q91V64	5	-0.20686	-0.880392	1.08725
Q91V01	5	-0.854578	-0.245223	1.0998
Q8VCW8	5	-0.58292	-0.571762	1.15468
Q8VCT4	5	-0.727862	-0.412383	1.14024
Q8R3Q6	5	-0.297649	-0.817381	1.11503
Q8R1Q8	5	-0.70818	-0.435758	1.14394
Q8QZT1	5	-0.538297	-0.615542	1.15384
Q8K274	5	-0.368658	-0.763336	1.13199
Q8K183	5	-0.862972	-0.232938	1.09591
Q8K0T0	5	-0.733355	-0.405749	1.1391
Q8CJG0	5	-0.346102	-0.780972	1.12707
Q8CCK0	5	-0.228949	-0.865672	1.09462
Q8CBE3	5	-0.926352	-0.13382	1.06017
Q8C9X6	5	-0.314932	-0.804622	1.11955
Q8C7E9	5	-0.37337	-0.759595	1.13297
Q8BXQ2	5	-0.826865	-0.284579	1.11144
Q8BUV3	5	-0.835063	-0.273122	1.10818
Q8BPU7	5	-0.591925	-0.562652	1.15458
Q8BMP6	5	-0.889602	-0.192738	1.08234
Q8BJY1	5	-0.568216	-0.586437	1.15465
Q80Z25	5	-0.357411	-0.772185	1.1296
Q80SZ7	5	-0.835875	-0.271979	1.10785
Q80SW1	5	-0.902347	-0.172788	1.07513
Q7TMM9	5	-0.904712	-0.169031	1.07374
Q78IS1	5	-0.964902	-0.0668423	1.03174
Q6WVG3	5	-0.885399	-0.199214	1.08461
Q6R891	5	-0.87834	-0.209975	1.08832
Q6PD03	5	-0.892401	-0.188399	1.0808
Q6P9R2	5	-0.30768	-0.810007	1.11769
Q6NVD0	5	-0.250886	-0.850668	1.10155
Q64669	5	-0.278006	-0.831582	1.10959
Q64471	5	-0.656548	-0.494348	1.1509
Q64331	5	-0.956565	-0.0818404	1.03841
Q64105	5	-0.883688	-0.201835	1.08552
Q63844	5	-0.938019	-0.114164	1.05218
Q62348	5	-0.951297	-0.0911633	1.04246
Q62148	5	-0.423596	-0.718484	1.14208
Q62087	5	-0.955459	-0.0838072	1.03927
Q62048	5	-0.877303	-0.211544	1.08885
Q61830	5	-0.465538	-0.682357	1.1479
Q61702	5	-0.591786	-0.562794	1.15458
Q61398	5	-0.562444	-0.592129	1.15457
Q61233	5	-0.608351	-0.545785	1.15414
Q61206	5	-0.771737	-0.357984	1.12972
Q61103	5	-0.381545	-0.753059	1.1346
Q60967	5	-0.777178	-0.351003	1.12818
Q3UTJ2-2	5	-0.179474	-0.89811	1.07758
Q06890	5	-0.695326	-0.450705	1.14603
Q02788	5	-0.232071	-0.86356	1.09563
Q00897	5	-0.952434	-0.0891611	1.04159
P97494	5	-0.53855	-0.6153	1.15385
P97429	5	-0.951653	-0.090537	1.04219
P97390	5	-0.551495	-0.602825	1.15432
P97372	5	-0.839406	-0.266991	1.1064
P97371	5	-0.688383	-0.458676	1.14706
P97290	5	-0.829239	-0.281277	1.11052
P84096	5	-0.943932	-0.104007	1.04794
P82198	5	-0.745544	-0.390853	1.1364
P70404	5	-0.966114	-0.064637	1.03075
P70302	5	-0.741143	-0.39626	1.1374
P70195	5	-0.838467	-0.26832	1.10679
P62259	5	-0.997985	-0.00401854	1.002
P61620	5	-0.521742	-0.631227	1.15297
P61021	5	-0.868288	-0.225065	1.09335
P60824	5	-0.60538	-0.548859	1.15424
P59999	5	-0.92264	-0.139972	1.06261
P56399	5	-0.971055	-0.055573	1.02663
P56376	5	-0.9889	-0.0218421	1.01074
P55096	5	-0.718086	-0.424068	1.14215
P54728	5	-0.235025	-0.861554	1.09658
P51885	5	-0.590379	-0.564223	1.1546
P51660	5	-0.840279	-0.265753	1.10603
P50396	5	-0.886424	-0.197638	1.08406
P50285	5	-0.545147	-0.608966	1.15411
P49813	5	-0.568828	-0.585831	1.15466
P49722	5	-0.648372	-0.503286	1.15166
P49442	5	-0.839529	-0.266816	1.10635
P49182	5	-0.813983	-0.302285	1.11627
P48758	5	-0.900372	-0.175912	1.07628
P48036	5	-0.436833	-0.707263	1.1441
P47809	5	-0.334751	-0.78968	1.12443
P47791-2	5	-0.2121	-0.876935	1.08904
P41731	5	-0.845571	-0.258211	1.10378
P39447	5	-0.5726	-0.582087	1.15469
P38060	5	-0.648446	-0.503206	1.15165
P35285	5	-0.545483	-0.608642	1.15412
P29699	5	-0.473482	-0.675323	1.14881
P28653	5	-0.853554	-0.24671	1.10026
P27601	5	-0.835771	-0.272126	1.1079
P24527	5	-0.557446	-0.597028	1.15447
P24270	5	-0.989128	-0.0214	1.01053
P23780	5	-0.245065	-0.854687	1.09975
P23492	5	-0.975849	-0.0466677	1.02252
P21614	5	-0.899928	-0.176612	1.07654
P20918	5	-0.892266	-0.188607	1.08087
P20060	5	-0.54419	-0.609888	1.15408
P19157	5	-0.859137	-0.238572	1.09771
P18760	5	-0.670132	-0.4793	1.14943
P18653	5	-0.555827	-0.598609	1.15444
P18242	5	-0.822912	-0.290051	1.11296
P17563	5	-0.616301	-0.537503	1.1538
P17095	5	-0.0741901	-0.960839	1.03503
P16015	5	-0.61108	-0.542951	1.15403
P15327	5	-0.862482	-0.23366	1.09614
P14094	5	-0.641011	-0.511257	1.15227
P11679	5	-0.35192	-0.776466	1.12839
P10649	5	-0.55498	-0.599435	1.15442
P10639	5	-0.902727	-0.172185	1.07491
P10630	5	-0.883669	-0.201863	1.08553
P10605	5	-0.951633	-0.0905716	1.0422
P10518	5	-0.927887	-0.131262	1.05915
P09528	5	-0.85713	-0.241506	1.09864
P08752	5	-0.440564	-0.70407	1.14463
P08032	5	-0.747285	-0.388705	1.13599
P07309	5	-0.983815	-0.0316201	1.01544
P05201	5	-0.313202	-0.805911	1.11911
P05132	5	-0.895261	-0.183939	1.0792
P04186	5	-0.484343	-0.665605	1.14995
P01897	5	-0.659353	-0.491262	1.15062
P00920	5	-0.930707	-0.126541	1.05725
P00493	5	-0.938765	-0.11289	1.05165
P00329	5	-0.675174	-0.473649	1.14882
O89053	5	-0.631835	-0.521094	1.15293
O89023	5	-0.570028	-0.584642	1.15467
O88696	5	-0.608049	-0.546097	1.15415
O88543	5	-0.613646	-0.540277	1.15392
O88531	5	-0.822693	-0.290353	1.11305
O88456	5	-0.801633	-0.318933	1.12057
O88384	5	-0.885141	-0.199608	1.08475
O70492	5	-0.605888	-0.548335	1.15422
O55222	5	-0.348662	-0.778993	1.12765
O54984	5	-0.956807	-0.0814086	1.03822
O54962	5	-0.620678	-0.53291	1.15359
O54950	5	-0.988345	-0.0229159	1.01126
O35969	5	-0.934542	-0.120073	1.05462
O35945	5	-0.507827	-0.644186	1.15201
O35660	5	-0.708338	-0.435573	1.14391
O35643	5	-0.686003	-0.461393	1.1474
O08915	5	-0.946816	-0.0990039	1.04582
O08808	5	-0.975194	-0.0478916	1.02309
A6H5Y3	5	-0.453772	-0.692662	1.14643
B2RRF6	5	-0.512679	-0.639691	1.15237
Q9Z2W0	6	-1.04889	0.10626	0.942627
Q9Z2I0	6	-1.13302	0.759389	0.373629
Q9Z1T1	6	-1.15351	0.531301	0.622207
Q9Z1Q5	6	-1.05514	0.121344	0.933791
Q9Z1J3	6	-1.1041	0.259251	0.844844
Q9Z0S1	6	-1.15423	0.548608	0.605623
Q9WVL0	6	-1.00746	0.0150882	0.992371
Q9WVE8	6	-1.01753	0.0360269	0.9815
Q9WV91	6	-1.0368	0.07819	0.95861
Q9WV85	6	-1.13901	0.405233	0.733781
Q9WV55	6	-0.992814	1.00703	-0.0142209
Q9WV32	6	-1.10991	0.279139	0.830771
Q9WUQ2	6	-1.04522	0.947618	0.0976068
Q9WUM5	6	-1.15162	0.502784	0.648833
Q9WUA2	6	-1.14609	0.69493	0.451162
Q9WU78	6	-1.08288	0.19426	0.888617
Q9R1P0	6	-1.14008	0.728655	0.411428
Q9R0Q9	6	-1.15367	0.534495	0.61917
Q9R0M6	6	-1.11481	0.296815	0.817991
Q9QZ23	6	-1.1547	0.579615	0.575083
Q9QZ08	6	-1.1295	0.356955	0.772542
Q9QYR9	6	-1.11187	0.286105	0.825765
Q9QXX4	6	-1.15391	0.539985	0.613926
Q9QUI0	6	-1.15243	0.638861	0.513572
Q9JM76	6	-1.11527	0.298532	0.816735
Q9JLN9	6	-1.0223	0.046203	0.976098
Q9JLJ2	6	-1.1351	0.384063	0.751034
Q9JKF1	6	-1.11562	0.299858	0.815764
Q9JIY5	6	-1.15157	0.502254	0.64932
Q9JIQ3	6	-1.13176	0.764233	0.367524
Q9JHJ0	6	-1.04601	0.946556	0.0994554
Q9ER00	6	-1.13027	0.360538	0.769736
Q9EQS3	6	-1.15456	0.592659	0.561905
Q9EQH3	6	-1.15167	0.648271	0.503396
Q9EP69	6	-1.1547	0.578298	0.576402
Q9DCS3	6	-1.13964	0.730825	0.40881
Q9DC61	6	-1.15434	0.602325	0.55201
Q9DC16	6	-0.78793	1.12497	-0.337044
Q9DBS2	6	-1.12481	0.336365	0.788449
Q9DBP5	6	-1.07089	0.161422	0.90947
Q9DBL1	6	-1.13925	0.40658	0.732669
Q9DBG3	6	-1.14627	0.452514	0.693756
Q9DBE8	6	-1.08423	0.198122	0.886109
Q9DBC7	6	-1.01962	0.0404602	0.979156
Q9DB77	6	-1.08937	0.213096	0.876276
Q9DB20	6	-1.14455	0.439998	0.704555
Q9DB05	6	-1.15461	0.564645	0.589963
Q9D906	6	-1.08312	0.194954	0.888167
Q9D880	6	-1.14892	0.674423	0.474493
Q9D855	6	-1.06778	0.153262	0.914521
Q9D6U8	6	-1.0787	0.896147	0.182553
Q9D5V6	6	-1.05786	0.128056	0.929804
Q9D5T0	6	-1.15187	0.645966	0.505899
Q9D2G2	6	-1.14535	0.445639	0.699707
Q9D1G1	6	-1.13692	0.393653	0.743268
Q9D172	6	-1.15468	0.571293	0.583386
Q9D154	6	-1.06781	0.153323	0.914484
Q9D114	6	-1.08327	0.195373	0.887895
Q9D0S9	6	-1.04897	0.942512	0.106458
Q9D0M5	6	-1.1106	0.281592	0.829013
Q9D0F9	6	-1.11699	0.811959	0.305035
Q9D0F3	6	-1.06596	0.917427	0.148531
Q9D051	6	-1.14349	0.710751	0.432739
Q9D023	6	-1.13372	0.756616	0.377105
Q9CZU6	6	-1.1145	0.818805	0.2957
Q9CZB0	6	-1.10478	0.843252	0.261524
Q9CZ13	6	-1.09028	0.21579	0.874488
Q9CY27	6	-1.14547	0.698912	0.44656
Q9CXW2	6	-1.13842	0.736564	0.401852
Q9CXT8	6	-1.11028	0.82985	0.280425
Q9CXR1	6	-1.02622	0.0546806	0.971538
Q9CXI5	6	-1.03409	0.962007	0.0720859
Q9CX00	6	-1.09724	0.23709	0.860149
Q9CWZ7	6	-1.12066	0.319309	0.801351
Q9CRB9	6	-1.14424	0.43781	0.706428
Q9CRA4	6	-1.04399	0.949273	0.0947149
Q9CR68	6	-1.11187	0.825774	0.286092
Q9CR62	6	-1.14892	0.674401	0.474518
Q9CR51	6	-1.05753	0.12724	0.93029
Q9CQZ6	6	-1.11455	0.818682	0.295868
Q9CQZ5	6	-1.14364	0.433735	0.709904
Q9CQY6	6	-1.10082	0.852306	0.248518
Q9CQR4	6	-1.04662	0.100895	0.945728
Q9CQQ7	6	-1.14889	0.47421	0.674676
Q9CQN1	6	-0.92407	1.06168	-0.137608
Q9CQF9	6	-1.13823	0.400792	0.737434
Q9CQF0	6	-1.13817	0.737669	0.400505
Q9CQA3	6	-1.15216	0.509785	0.642375
Q9CQ92	6	-1.13877	0.403843	0.734926
Q9CQ45	6	-1.08304	0.194729	0.888313
Q9CPU0	6	-1.03365	0.0711	0.962552
Q9CPQ8	6	-1.1547	0.574755	0.579941
Q9CPQ3	6	-1.05649	0.931821	0.124668
Q99PU5	6	-1.15457	0.562109	0.592458
Q99N57	6	-1.13054	0.768768	0.36177
Q99MN9	6	-1.02118	0.0438015	0.97738
Q99LX0	6	-1.11203	0.286695	0.825339
Q99LP6	6	-1.05319	0.936591	0.116596
Q99LM2	6	-1.15042	0.661196	0.489228
Q99LB2	6	-1.1246	0.335479	0.789125
Q99L13	6	-1.15468	0.570779	0.583896
Q99KF1	6	-1.12985	0.358575	0.771275
Q99JY0	6	-1.0544	0.119555	0.934848
Q99JR1	6	-1.15418	0.606972	0.547213
Q99JB2	6	-1.12592	0.341073	0.784844
Q924Z4	6	-1.12548	0.339201	0.78628
Q91Z53	6	-1.07551	0.901702	0.173809
Q91YR1	6	-1.15289	0.520544	0.632351
Q91WQ3	6	-1.06188	0.13811	0.923766
Q91VS7	6	-1.14744	0.685651	0.461794
Q91VI7	6	-1.03312	0.0699116	0.96321
Q91V41	6	-1.14791	0.465681	0.682231
Q8VC30	6	-1.15378	0.616882	0.536895
Q8VBZ3	6	-0.993865	1.00602	-0.0121587
Q8R4H2	6	-1.1519	0.645506	0.506398
Q8R404	6	-1.15462	0.565553	0.589068
Q8R3F5	6	-1.12775	0.778682	0.349064
Q8R2Y8	6	-1.14066	0.725784	0.414879
Q8R1V4	6	-1.14729	0.686726	0.460569
Q8R1I1	6	-1.14393	0.435674	0.708253
Q8R1F1	6	-1.15411	0.545178	0.608936
Q8R180	6	-0.84723	1.10306	-0.255833
Q8R164	6	-1.14588	0.449552	0.696325
Q8R0X7	6	-1.0989	0.856557	0.242343
Q8K4Z3	6	-1.06917	0.156881	0.912287
Q8K370	6	-1.03133	0.0659233	0.965407
Q8K2Q7	6	-0.805985	1.11909	-0.313101
Q8K2C9	6	-1.1516	0.502555	0.649044
Q8K2B3	6	-1.15352	0.531578	0.621944
Q8K1Z0	6	-1.14223	0.424529	0.717699
Q8K1J6	6	-1.1531	0.629262	0.523833
Q8K0D5	6	-1.03663	0.958823	0.077809
Q8K010	6	-1.11016	0.280013	0.830145
Q8JZU2	6	-1.14953	0.669259	0.480275
Q8JZQ2	6	-1.14755	0.684913	0.462633
Q8JZN7	6	-1.08826	0.878442	0.209821
Q8JZN5	6	-1.12712	0.780802	0.346322
Q8CI59-2	6	-0.526824	-0.626443	1.15327
Q8CI32	6	-1.12844	0.352158	0.776281
Q8CHT0	6	-1.0316	0.0665294	0.965074
Q8CGK3	6	-1.06279	0.92237	0.140418
Q8CGA0	6	-0.787184	1.1252	-0.33802
Q8CG76	6	-1.1247	0.788813	0.335888
Q8CDG1	6	-1.06258	0.139901	0.922683
Q8CAY6	6	-1.14949	0.669603	0.479891
Q8C0C7	6	-1.09156	0.219644	0.87192
Q8BWU5	6	-0.802467	1.12028	-0.317817
Q8BVI4	6	-1.15403	0.542874	0.611153
Q8BTX9	6	-0.995535	1.00441	-0.00887046
Q8BT60	6	-1.13225	0.762351	0.369901
Q8BP47	6	-1.15459	0.563676	0.590917
Q8BMG7	6	-1.05178	0.938586	0.113195
Q8BMF4	6	-0.973205	1.0248	-0.0515923
Q8BMD8	6	-1.15416	0.607624	0.546538
Q8BL66	6	-1.13098	0.36385	0.767132
Q8BKE6	6	-1.14178	0.421688	0.720088
Q8BJU0	6	-1.08654	0.88175	0.204794
Q8BIW1	6	-1.13721	0.741977	0.395238
Q8BI84	6	-1.15274	0.518118	0.634622
Q8BH95	6	-1.10407	0.259182	0.844893
Q8BGQ7	6	-1.14371	0.43423	0.709483
Q8BGC4	6	-1.0336	0.0709733	0.962623
Q8BFZ9	6	-1.14288	0.428691	0.714184
Q8BFR4	6	-1.04461	0.0961698	0.948441
Q80ZK0	6	-1.1547	0.577267	0.577433
Q80W54	6	-1.13493	0.383187	0.751739
Q7TT50	6	-0.805375	1.1193	-0.313921
Q7TSV4	6	-1.05857	0.129814	0.928753
Q7TQI3	6	-1.02172	0.044957	0.976763
Q7TPW1	6	-1.0594	0.131891	0.92751
Q791V5	6	-1.15429	0.550344	0.603942
Q78IK4	6	-1.15435	0.552685	0.601669
Q78IK2	6	-1.10795	0.835648	0.272298
Q6PB66	6	-1.14696	0.689078	0.457882
Q6P6M7	6	-1.1448	0.703045	0.441759
Q6DFV7	6	-0.936763	1.05307	-0.116304
Q64727	6	-1.08252	0.889276	0.193242
Q64521	6	-1.13775	0.73961	0.398136
Q63932	6	-1.0641	0.920343	0.143754
Q62384	6	-1.0468	0.945494	0.101301
Q61941	6	-1.05298	0.116087	0.93689
Q61425	6	-1.13997	0.41078	0.729193
Q61387	6	-1.03535	0.0749213	0.960432
Q61084	6	-1.12104	0.800197	0.320848
Q61035	6	-0.974896	1.02334	-0.0484475
Q60931	6	-1.10304	0.847285	0.255756
Q60930	6	-1.15254	0.637398	0.515143
Q60649	6	-1.08379	0.196865	0.886927
Q3V1L4	6	-1.1468	0.690172	0.456629
Q3V0K9	6	-1.10403	0.844999	0.259029
Q3UW53	6	-1.15115	0.497197	0.653952
Q3UPH1	6	-1.13914	0.733166	0.405979
Q3UJU9	6	-1.08544	0.883848	0.201589
Q3TYS2	6	-1.12153	0.798742	0.322785
Q2TBE6	6	-1.02025	0.0418056	0.978442
Q07456	6	-1.01043	0.0212037	0.98923
Q07417	6	-0.853167	1.10044	-0.247271
Q07076	6	-1.12903	0.354807	0.774218
Q06185	6	-1.10565	0.264476	0.841179
Q05920	6	-1.15469	0.572513	0.582174
Q01768	6	-1.04979	0.941381	0.108405
Q01730	6	-1.01836	0.0377855	0.980572
Q00612	6	-1.03013	0.0632621	0.966867
P97384	6	-1.09528	0.230988	0.864293
P84091	6	-1.15059	0.659597	0.490993
P83940	6	-0.916301	1.06667	-0.150367
P70441	6	-1.02549	0.0530961	0.972394
P70349	6	-1.09005	0.21511	0.87494
P70296	6	-1.09856	0.241273	0.85729
P70290	6	-1.14452	0.439773	0.704749
P68510	6	-1.15004	0.48527	0.66477
P67778	6	-1.12908	0.355073	0.774011
P63101	6	-0.800235	1.12103	-0.320797
P63085	6	-1.12838	0.776498	0.351878
P63001	6	-1.0683	0.913688	0.154614
P62962	6	-1.08966	0.875707	0.213955
P62821	6	-1.14812	0.680684	0.467434
P62331	6	-1.15463	0.588437	0.566192
P62071	6	-1.1538	0.537383	0.616416
P61982	6	-1.11957	0.315003	0.804569
P61211	6	-1.15406	0.610459	0.543596
P61164	6	-1.15355	0.621425	0.532124
P61161	6	-1.05094	0.111175	0.939767
P61079	6	-1.15095	0.656	0.494951
P60904	6	-1.00654	0.993326	0.0132174
P60766	6	-1.03085	0.965989	0.0648641
P60521	6	-1.15424	0.548804	0.605433
P59325	6	-1.03794	0.0807861	0.957157
P58044	6	-1.12902	0.354775	0.774243
P56382	6	-1.15403	0.542955	0.611076
P56135	6	-1.13878	0.403892	0.734885
P55264	6	-1.04754	0.103056	0.944481
P55258	6	-1.07106	0.161873	0.909189
P52196	6	-1.04925	0.107129	0.942122
P51855	6	-1.07827	0.181357	0.89691
P51150	6	-1.15328	0.527126	0.626158
P50544	6	-1.11771	0.809948	0.307759
P49443	6	-1.02248	0.0465825	0.975895
P47802	6	-1.14005	0.411225	0.728823
P47754	6	-1.11719	0.305767	0.811419
P47199	6	-1.13096	0.767233	0.363722
P46638	6	-1.13564	0.386865	0.748773
P46460	6	-1.10582	0.265048	0.840775
P45952	6	-1.11975	0.804036	0.315718
P42669	6	-1.07852	0.182061	0.896461
P42125	6	-1.12663	0.344165	0.782466
P40336	6	-1.13778	0.398334	0.739448
P40142	6	-1.08689	0.205811	0.881082
P40124	6	-1.14965	0.481434	0.66822
P39054	6	-1.1547	0.57453	0.580166
P37040	6	-1.14789	0.682419	0.465468
P35585	6	-1.15115	0.653964	0.497183
P35505	6	-0.847892	1.10278	-0.254884
P35293	6	-1.15288	0.520244	0.632632
P35282	6	-0.945634	1.04669	-0.101058
P32921-2	6	-1.15092	0.494579	0.656338
P31786	6	-1.06262	0.139988	0.92263
P29758	6	-1.13842	0.736556	0.401861
P28271	6	-1.1438	0.434815	0.708985
P26638	6	-0.946969	1.04571	-0.0987369
P26043	6	-1.13351	0.376057	0.757453
P26040	6	-1.04778	0.103638	0.944145
P24472	6	-1.15373	0.617768	0.535967
P22599	6	-1.11112	0.283423	0.827697
P21278	6	-1.03821	0.956821	0.0813848
P19783	6	-1.13896	0.734013	0.404951
P19536	6	-1.03262	0.0687816	0.963834
P17427	6	-1.00889	0.0180135	0.990872
P16858	6	-1.13941	0.731922	0.407484
P16332	6	-1.07799	0.1806	0.897393
P16045	6	-1.12843	0.776297	0.352137
P15532	6	-1.1184	0.807975	0.310423
P15116	6	-1.15159	0.502494	0.6491
P14152	6	-1.06642	0.149712	0.916704
P12787	6	-1.1057	0.841069	0.264632
P12382	6	-0.914474	1.06781	-0.15334
P11438	6	-1.08613	0.203593	0.882537
P11352	6	-1.14223	0.717678	0.424554
P10107	6	-1.11892	0.312464	0.806459
P08228	6	-1.085	0.200327	0.884672
P05202	6	-0.93421	1.05485	-0.120636
P00405	6	-1.14863	0.471881	0.676746
O88958	6	-1.02676	0.0558617	0.970898
O88851	6	-1.1158	0.300526	0.815274
O88653	6	-1.15374	0.617661	0.536079
O88544	6	-1.09807	0.239709	0.858361
O88487	6	-1.05559	0.933124	0.122471
O88342	6	-1.08231	0.192662	0.889651
O70503	6	-0.997069	1.00291	-0.00583628
O70435	6	-0.986376	1.01309	-0.0267128
O70311	6	-1.13032	0.769556	0.360767
O70152	6	-1.12233	0.326037	0.796291
O55023	6	-1.04738	0.102686	0.944695
O54774	6	-1.14393	0.435733	0.708201
O35864	6	-0.991715	1.00808	-0.0163691
O35857	6	-1.12248	0.795809	0.326676
O35658	6	-1.09387	0.226648	0.867223
O35459	6	-1.12295	0.794374	0.328573
O35350	6	-1.05946	0.132034	0.927424
O35215	6	-1.08718	0.206661	0.880523
O35143	6	-1.09899	0.242646	0.856349
O09172	6	-1.09786	0.239043	0.858816
O09061	6	-1.1041	0.844827	0.259276
O08992	6	-1.14683	0.45689	0.689944
O08585	6	-1.06565	0.917906	0.147748
O08738	6	-1.15464	0.566913	0.587725

## Sheet: ED Figure 8c
gene_name	9	12	50
Tsc1	0.659182	0.49145	-1.15063
Lamtor3	-1.15374	0.617661	0.536079
Lamtor1	-0.697793	-0.447855	1.14565
Rragc	-0.882285	-0.203978	1.08626
Mtor	-1.0223	0.046203	0.976098
Rptor	-0.990937	-0.0178868	1.00882
